# Supplementary material for: A human functional protein interaction network and its application to cancer data analysis
Source: Genome Biol. 2010 May 19;11(5):R53. doi: 10.1186/gb-2010-11-5-r53 (PMC2898064; doi:10.1186/gb-2010-11-5-r53)
Supplement: Additional file 2 — FI database mysql dump file. [file gb-2010-11-5-r53-S2.ZIP]

Archive with 1 entries (1 files):
- FI_v5.sql
