# Supplementary material for: A human functional protein interaction network and its application to cancer data analysis
Source: Genome Biol. 2010 May 19;11(5):R53. doi: 10.1186/gb-2010-11-5-r53 (PMC2898064; doi:10.1186/gb-2010-11-5-r53)
Supplement: Additional file 3 — Six FI files plus one read-me file explaining what these files are. [file gb-2010-11-5-r53-S3.ZIP]

Archive with 9 entries (8 files):
- FI_README.txt
- __MACOSX/
- __MACOSX/._FI_README.txt
- FIs_043009.txt
- FIs_Pathway_043009.txt
- FIs_Predicted_043009.txt
- FIsInGene_041709.txt
- FIsInGene_Pathway_041709.txt
- FIsInGene_Predicted_041709.txt
