# Supplementary material for: A human functional protein interaction network and its application to cancer data analysis
Source: Genome Biol. 2010 May 19;11(5):R53. doi: 10.1186/gb-2010-11-5-r53 (PMC2898064; doi:10.1186/gb-2010-11-5-r53)
Supplement: Additional file 3 — Six FI files plus one read-me file explaining what these files are. [file gb-2010-11-5-r53-S3.ZIP › FI_README.txt]

Six FI files in this zipped file:

FIs in UniProt accession numbers:
FIs_043009.txt (FIs from both pathways and NBC predicted)
FIs_Pathway_043009.txt (FIs extracted from Pathways)
FIs_Predicted_043009.txt (FIs predicted by NBC trained by FIs extracted from Reactome FIs)

FIs in gene names extracted from UniProt database:
FIsInGene_043009.txt (FIs from both pathways and NBC predicted)
FIsInGene_Pathway_043009.txt (FIs extracted from Pathways)
FIsInGene_Predicted_043009.txt (FIs predicted by NBC trained by FIs extracted from Reactome FIs)
