# Supplementary material for: A human functional protein interaction network and its application to cancer data analysis
Source: Genome Biol. 2010 May 19;11(5):R53. doi: 10.1186/gb-2010-11-5-r53 (PMC2898064; doi:10.1186/gb-2010-11-5-r53)
Supplement: Additional file 3 — Six FI files plus one read-me file explaining what these files are. [file gb-2010-11-5-r53-S3.ZIP › FIs_043009.txt]

Q494X3 Q86V71
P26006 P49747
O43296 Q86UQ0
P83876 Q07955
O95622 Q02156
Q8WV37 Q9UJN7
O95997 P20618
O94892 Q9NQX6
P01308 Q99704
P07948 P11836
Q6ZMY9 Q9H707
A2RRD8 Q96K58
Q8N823 Q96N58
Q8N7Q3 Q96N58
P48742 Q3KNS6
Q9H7R5 Q9UJW8
P42677 Q53HL2
Q5TCU6 Q9P218
P11215 P60709
Q6AZW8 Q9UIE0
A6NGH9 Q6P1L6
Q8NDQ6 Q9BR84
P01023 P19838
Q15418 Q9HCP0
Q14584 Q3ZCX4
O95400 Q09161
O95965 Q6FHW5
P17081 P68032
Q9H0M5 Q9HCZ1
P42677 P43034
Q7Z7L9 Q96N38
O95780 P17038
Q9H900 Q9Y266
O60508 Q15287
P32298 Q8IVW0
Q6ZN11 Q86T29
Q15973 Q8IVP9
Q7Z4I7 Q8N6H6
O00487 Q9UJX4
Q9BS34 Q9UBL3
Q08174 Q9Y5I4
P10966 Q99665
Q5TEC3 Q9NR11
Q13535 Q9Y265
O43897 P36897
B4E2Z2 B4E3I4
P49450 P53350
P52737 Q8IYI8
O15085 P15153
P20333 Q06643
Q13207 Q9UM47
Q14592 Q9HCX3
P22392 Q13232
Q15929 Q3KQV3
Q86US8 Q9UPR3
P61353 P62841
P61224 Q05397
P11021 Q2F839
P14635 Q15853
P50748 Q9P258
P28070 Q9UM13
P63211 Q8NGD3
Q13546 Q9Y572
P19388 Q8IWZ8
O43830 P48742
Q8IYI8 Q8TF32
P38398 P78527
O95780 Q8TF32
P05556 P20701
O75290 Q96IR2
P08912 P16520
O15126 P61019
Q86UP0 Q9Y5H8
P16415 Q86WZ6
P49841 Q70SY1
Q96BR6 Q96NL3
P17032 Q86WZ6
P61966 P84077
P52434 Q92664
Q15929 Q9NSD4
O15398 P60763
Q8IYI8 Q9Y2Q1
Q9BSG1 Q9GZX5
Q20WL3 Q9Y6Q5
P05386 P22090
O43930 O60266
P17032 Q96NJ3
P27694 P49643
P22087 P63162
O43747 Q96CW1
Q7L945 Q9BX82
Q3SXZ3 Q96NI8
B4DNF9 Q2I0Y7
Q6V9R5 Q96N38
O14933 Q9NV58
Q5EBL2 Q9BS31
A8K690 B4DMA2
P59923 Q8N8Z8
Q03923 Q6PDB4
Q8TC21 Q9H7R0
O75531 Q96HA1
O43830 P10073
P48061 Q02750
Q9Y5E9 Q9Y5H2
Q15750 Q6NW40
Q96JC4 Q96JL9
P62829 Q02543
P20800 Q6UW36
O60566 Q9NQS7
Q8NDP4 Q9H963
P06241 Q8NFY4
Q96C28 Q9GZX5
Q9H444 Q9NZZ3
P04225 P20963
Q9HCL0 Q9NYQ8
Q96JL9 Q96NJ6
P21860 Q15942
Q96NJ6 Q9Y6R6
Q96C28 Q9NQW5
Q9Y5F1 Q9Y5F6
O94892 Q96EG3
A8MT65 Q9Y2L8
P53803 Q92966
P20936 Q96KE5
Q96LQ7 Q9UBT7
P25786 P62191
P51003 Q15427
Q6P3V2 Q9HCG1
P05362 P10145
P10523 Q6I9T8
P09211 P19838
Q147U1 Q9H2C1
B4DNT8 Q53FA3
P42224 Q07889
P23396 P55884
Q8N8L2 Q9NQX6
O14628 P17031
Q14584 Q7Z3V5
O95965 P08123
Q32M78 Q8N9K5
A6NK75 Q06732
P14780 P22223
Q8N988 Q9UL59
P42336 Q15147
Q8IUM6 Q9UG07
B4E1Q1 Q96IS6
P26599 P62306
Q13797 Q68CT4
Q13554 Q9UQL6
Q9HCU4 Q9Y5G4
Q06455 Q9Y618
P40189 Q13480
P10072 Q6ZN06
Q14181 Q14566
P13073 Q99798
Q9HCL3 Q9NQV7
P11055 P13805
P22607 Q92914
P26012 P39059
Q15054 Q9HCU8
P60228 P62280
P54652 Q8NI42
P47901 Q9UK08
P20702 P63261
P10826 P11473
Q99567 Q9BW27
Q7L945 Q9UJU3
Q6U7Q0 Q86UQ0
P01589 P46109
P51523 Q86WZ6
P30260 Q16401
B1AHM1 B4DET0
P07996 Q13201
Q02386 Q9H0M5
Q8N8J6 Q96MU6
P68032 Q9UHX1
P60763 Q9NYB9
Q03692 Q14315
P07288 P20151
Q3SXZ3 Q9H8G1
P05113 P09086
O75643 Q13242
Q6V1P9 Q9Y5G1
P17098 Q5T619
P84085 Q96KC2
A6NKZ1 Q8NHY6
Q14584 Q6AZW8
O75530 Q92769
Q9NYQ6 Q9Y5E5
P35789 Q96SK3
P35789 Q4V348
Q15365 Q9BUQ8
O43561 P01732
Q6PF04 Q9Y2Q1
Q68CX6 Q9Y6N6
P21860 P32927
P52701 P54132
P17035 Q6ZN06
P17030 P17098
A8MVS1 P0C7V5
B4DLU5 Q59GX6
O75821 P62277
P02458 Q13349
O00231 P01730
A8MQ14 O75437
P17038 Q96NJ3
Q7Z738 Q9H159
O15350 P23458
A8K781 P62195
Q14929 Q3ZCX4
Q7Z7A1 Q9UGJ1
Q8N9K5 Q96H40
P31749 Q15118
P63261 Q0P5T0
P42226 Q5SR50
B4E2E1 P42025
P14921 P23497
P52952 Q13207
Q04727 Q8IY44
Q03924 Q5MCW4
P30542 P32121
Q9H3T2 Q9UIW2
P15622 P52740
O75373 Q8NDQ6
Q16832 Q8IUX7
Q14587 Q6ZMV8
B5BUB8 Q53EZ9
Q5VVX4 Q6IB71
Q5T619 Q8N9Z0
Q5JNZ3 Q8N9F8
P43686 P60842
Q86TJ5 Q96NJ6
P0C0L4 Q5NV79
Q86TJ5 Q9Y2G7
P05067 P49711
P06241 Q9P218
Q2M3X9 Q8IVC4
Q9NQW5 Q9ULM2
Q9P286 Q9UBI6
A8MTY0 Q86T29
Q8N141 Q8NDP4
Q3ZCT1 Q9H7X3
P01579 P18146
P17027 Q8WTR7
P08754 Q9BZM1
P01871 P07948
A6NFI3 P17041
Q14588 Q96C28
P01889 P32942
Q0D2J5 Q3SXZ3
P25098 Q9Y258
Q14929 Q7Z3V5
Q13106 Q5MCW4
P42226 Q68CU6
P17019 P17020
P55287 Q9UN72
P01112 Q9NRA0
Q6NSA0 Q6PIV3
Q14587 Q5T619
O14548 P13073
P52743 Q8N393
P12931 Q07889
Q9BZA8 Q9Y5H2
Q8N7X7 Q8NFN6
P62877 Q13620
P51814 Q5EBL2
Q96SQ5 Q9Y3M9
P33993 Q99741
O75820 Q6ZNA1
Q09FC8 Q8TAU3
Q8N9F8 Q8WTR7
P62993 Q86VZ5
P22681 P49023
P55316 Q9UGL1
P20702 Q16787
P62829 P62917
Q969W8 Q9UK12
P15621 Q8WV37
P13682 Q5HY98
O43707 P05107
B4DZT4 B4E335
A4D111 B2RCQ9
P17017 Q9NQW5
O95390 P37173
Q5TYW1 Q96NI8
P16144 Q13349
A6NM28 Q6ZNA1
O95831 Q16611
P38936 Q13416
P63000 Q15052
Q86Y25 Q96GE5
P18124 P47813
Q05481 Q9BSG1
P84022 Q13761
P08138 P42574
P34995 Q6NT27
P52743 Q96N58
P05556 P16284
A6NHJ4 Q9NSJ1
P51814 Q9NQV7
Q14592 Q8WV37
Q6ZN57 Q9NSD4
P42336 Q14511
Q6AZW8 Q7Z340
Q9C0F3 Q9Y6Q3
O60765 Q6ZR52
Q562F6 Q8N2Z9
O43293 Q05513
P04899 P06239
Q96BR6 Q9H963
Q96GD4 Q9GZM8
A1A441 P63098
P17096 Q9HC16
Q08AN1 Q9H963
P30447 P30461
Q08ER8 Q9P255
O00459 P42336
P17041 Q6ZN06
Q07890 Q658W2
P38398 Q92878
P46779 P61513
Q8TAF7 Q96CS4
O75346 Q6IV72
P17025 Q9Y2P0
P17097 Q96RE9
O43683 Q13257
O94913 Q9Y3B4
Q3KP31 Q9NV72
A6NKZ1 Q96MR9
A8MTJ3 Q9H2A7
P52743 Q8N8H1
P21506 Q8N883
P55198 Q15744
Q5MCW4 Q9HBT8
A6NDX5 Q6NX49
P17098 Q05481
P84095 Q5VT97
P00734 P01343
Q8WTQ7 Q96P88
Q71TU5 Q9GZT5
P16871 P31785
P01343 P63244
Q03938 Q49A33
P17041 P51522
O00555 P62873
O96015 P42858
O43390 Q14683
Q03112 Q13547
P49715 Q06455
Q8N8H1 Q8N9Z0
P55209 Q9BTM1
Q13444 Q8WXS8
Q8NCK3 Q96GE5
A2RRD8 Q8NHY6
P30874 P61952
O14775 P13945
P52736 Q96CS4
P53350 P63167
Q8IYN0 Q9NSJ1
P46108 P51692
O43296 P52738
Q49A33 Q9BSK1
O43264 Q9NSP4
Q8NB50 Q9UJU3
P46020 Q07161
P17023 P35789
P52434 P62306
A6NHJ4 A8MXY4
P62873 Q96B71
P51508 Q8TF47
Q15750 Q9HCE7
P10073 Q86V71
Q96QU1 Q9Y5E6
O00478 P17693
Q53HL2 Q7L7X3
Q6IV72 Q8N9Z0
P42336 Q15759
P46060 Q12834
B2R7T8 P47755
P20936 P28482
O43561 P01854
Q32M78 Q8N9Z0
Q01543 Q9UHX1
P08621 Q96DI7
P15498 P19174
Q53HF2 Q96BE0
P01241 P35236
Q2M3X9 Q6PF04
O75123 Q8N141
A6NDX5 Q96SQ5
P22694 P51451
P23588 P46782
O75116 Q14164
O15182 Q5UIP0
P61326 Q7RTV0
O96014 Q8N474
Q8N587 Q9NZV7
B4E2E1 Q562R1
P24941 P67775
P23246 P49959
P13501 P48061
B0YJ74 B3KVC3
P00748 P03952
P08069 Q9NP95
O00311 Q9Y5N6
P40259 Q9NPI3
P32856 Q6PUV4
P36897 Q9UBE8
Q14344 Q4QRJ1
P17661 P20929
Q5FWF6 Q6ZS27
Q99836 Q9Y616
Q8IZC7 Q9GZX5
B4DWK5 P11021
P08754 P50406
P25067 P68032
O00463 P36941
Q6ZN11 Q8N9F8
P12004 Q14191
Q5VIY5 Q8IZ26
O15273 P45378
P03372 P10828
A2RRD8 Q7Z7L9
A6NF35 Q96NJ6
P19388 Q05048
P07910 Q9UHX1
B1APG4 P13861
O00744 P36575
Q14571 Q7Z727
Q06413 Q92664
A8MVP4 Q03938
Q8N8H1 Q9HAH1
P02549 P15311
P05067 Q6IC53
O15379 Q9Y618
Q0VGE8 Q7L945
P49023 P56199
P56703 P62873
O96014 P62873
Q68DY9 Q6PK81
A4D2C0 Q0ZAJ5
O15239 O96000
Q6AZW8 Q9BX82
P50748 P55735
Q3KRB8 Q9H4E5
P30622 Q9BPU9
A6NKZ1 Q8TB69
O15392 Q9BZD4
P55795 Q05048
P05413 P19793
P0C7V5 P59923
P62879 Q8TAN2
O14775 P25106
P17030 Q86YE8
A8MVS1 Q9UC06
A6NKZ1 Q9Y2H8
O43913 P56282
Q6ECI4 Q9H7R0
P20936 Q13283
Q14332 Q9H1J5
Q8N9K5 Q96NJ3
Q15653 Q16342
P63261 Q9UII8
A7E2Y1 P63267
Q14289 Q92835
P06239 Q92783
P01106 P14923
Q49AN0 Q8TAR6
A8MT65 Q3KNS6
P07948 Q9UI08
Q8TAF7 Q9UC06
O14978 P13682
P40616 Q15311
Q5MCW4 Q96SK3
P22087 Q9Y2X3
Q6P152 Q96T98
Q8N184 Q8N859
O75632 P32745
P30876 Q13243
P10600 Q13485
P04234 P29597
P48742 Q9NQW5
Q0VGE8 Q9Y6R6
Q14588 Q96NL3
O75159 P23458
Q96PQ6 Q9Y2P7
P25786 Q9UJX5
Q86YE8 Q96MU6
Q6ZMY9 Q9NYT6
P01566 P05412
P25786 P46527
Q8WXB4 Q96CS4
Q15929 Q9NZV7
Q5FWF6 Q9NQV7
P42677 Q8WYP5
P52744 Q96H40
P51692 Q13480
P02774 P98164
P17017 Q0VGE8
P63267 Q9H4E5
P32121 Q8NGS8
P32121 Q8NH48
P36402 Q9Y265
P46109 Q5U0C3
Q5HYK9 Q9UC07
B5BUJ8 Q5U4A5
A6NHJ4 Q9HBT7
O95935 Q8NEA6
P35222 Q9Y5H6
P42681 Q13882
O95750 P11362
O43187 Q9H0E2
P38398 P61968
P16144 P17252
P68400 Q6IAW3
O14672 O43921
P01850 P17693
P48039 P49286
Q14397 Q92621
Q6ZR52 Q8TAF7
P52272 Q15428
P03989 Q8NHL6
P26599 Q15233
A8MWA4 Q86T29
A8K379 Q6ICN0
O75123 O75346
Q14612 Q14765
Q86YE8 Q9Y2P0
Q8TAQ2 Q92922
Q96Q15 Q9H1J1
Q4V348 Q96MX3
A6NDX5 A6NK31
O60566 P62333
Q6P9A1 Q7Z398
Q9UII8 Q9UN70
Q14185 Q92556
P26599 Q96AE4
A8MUZ8 Q8N972
P08047 Q03405
P18825 P63218
P01906 P01918
P12931 P16070
P17021 Q03924
O00443 O00750
Q7L945 Q86UD4
P10242 P18146
P52294 Q5SRE5
Q6NX45 Q86XU0
P12643 Q9NXZ6
Q06730 Q96MU6
Q6NSA4 Q8TBC9
P31785 Q02750
Q5EBL2 Q8TF32
Q03938 Q14586
A8MUP4 Q5TEC3
Q07864 Q14566
P02462 P08514
P02458 Q6PID4
Q6ZNG0 Q8N972
O95477 P02647
Q8IZ26 Q96JF6
P27348 P49815
O43296 Q9H7R0
P45983 Q05923
P35580 P63267
P10073 Q8NEM1
Q5JP94 Q6VU67
O75435 Q09472
B3KUS2 Q96BE0
O60765 Q96NL3
O75940 Q96I25
B4DUJ4 P50613
P32121 Q8NGD0
P04899 P25024
Q96L52 Q9Y297
A6NP11 Q2M3X9
A6NFI3 Q9UK10
Q08999 Q15329
Q14584 Q494X3
P15336 Q30201
P17039 Q14592
P13639 P26373
Q3SY52 Q49A33
O15533 P30459
Q08AN1 Q8N972
A6NN14 Q6P9A1
O75747 Q14289
P16415 P17014
O15239 O95169
B3KTT5 B4DNV4
O95251 O95704
O43296 Q5HY98
Q96RG8 Q9UBI6
P05014 P38484
A6NFI3 Q8N141
O15264 Q8WTR2
P26012 Q07092
P60900 Q15369
P13500 P80098
A6NDX5 Q6ECI4
Q14588 Q5EBM4
P48729 P60900
Q6ZN57 Q9BSK1
Q13330 Q9UKL0
Q14590 Q8WV37
P17097 Q9UIE0
Q2TAN0 Q8N9Z0
P30876 Q99496
Q562Q2 Q9NWP5
P15153 Q8IY98
O75820 Q96K75
O14939 P27361
Q6P9A1 Q9GZX5
Q5HYA2 Q9NXZ6
P28907 Q92736
Q13360 Q8NDQ6
P05771 Q05586
O75346 Q9NSD4
P51991 P62633
P55289 Q9Y5H1
P42677 P50748
P41182 Q8N143
P20749 P27361
Q96JC4 Q9NQX6
Q6P152 Q96TA0
P53778 Q9H408
Q7Z340 Q9Y6Q3
P63000 Q15078
Q5JVG2 Q9Y2P0
P08138 Q13352
Q9Y5E2 Q9Y5F2
P63096 Q96RE8
Q14584 Q5JVG8
Q5HYK9 Q8N9Z0
P17030 Q86WZ6
O14965 P11802
Q7L2R6 Q9UJW7
O00217 O43181
O95644 P62158
A6NP11 P0C7V5
O15457 P27694
O75182 P01106
O00499 P62834
A6NN14 Q96PQ6
A6NGH9 O75373
B4E205 Q8TDG2
O75346 Q9NYW8
Q6ECI4 Q7L945
Q9Y5F9 Q9Y5H9
P49286 P49407
O95486 Q562N6
P01019 P04049
P23193 P51946
O75467 Q14591
P26010 Q9H1U4
P37173 Q15052
P17031 Q8N8L2
Q02386 Q9Y2P0
P23396 P61353
Q2VY69 Q7Z3I7
P42677 P52948
P09471 P40145
P19784 P54646
Q2M218 Q96NJ6
P51814 Q7L3S4
P63096 Q8NGM5
P18615 P62487
Q13634 Q9UN67
Q8NB42 Q96NI8
P08311 Q9UIV8
P62873 Q9P1P4
Q8NHV4 Q99996
P25789 Q6L980
Q86WZ6 Q9NZV7
Q5BJF6 Q9BYV8
Q14591 Q9Y2G7
Q15928 Q8N9Z0
Q15035 Q9Y5M8
Q2M218 Q9P2J8
Q08AG5 Q8NDW4
P61224 Q07889
P28335 P63215
Q7L2R6 Q86UD4
O75582 Q15759
Q5R3A8 Q9BUM6
Q8N988 Q96JL9
P26045 P78536
P35609 Q17R67
Q2M3W8 Q8WTR7
O14548 P12074
P54132 Q13472
Q8NDW4 Q96C28
Q6ZNH5 Q86TJ5
Q86TM6 Q9BZV1
P84095 Q9UPF8
O75044 Q7L0Q8
P14866 P62306
P25054 P78368
Q8N2I2 Q9BY31
Q12901 Q5JVG2
P62158 Q16816
P05107 P60709
Q9Y5E3 Q9Y5I0
Q96SQ5 Q9NR11
P22681 P23458
P53041 P67775
Q13148 Q92879
P13639 P46777
Q15014 Q15906
Q14008 Q8WUM0
Q86TJ5 Q8N3J9
P35637 Q00839
P17021 Q9NQW5
Q96MX3 Q9Y2H8
O00590 Q9Y4X3
Q9UN66 Q9Y5E9
P42224 Q13480
Q6ZNH5 Q96NG8
P16188 P30480
P20618 P24941
P30872 Q6B6N3
Q9HAV0 Q9ULV1
P17026 Q6ZMV8
P42566 Q8NFH8
O00444 Q9NRH3
Q05086 Q16576
Q6IV72 Q96NJ6
P00374 P10809
P17987 Q9BQE3
Q86UD4 Q9Y2P0
P48051 Q6ZMQ2
Q5VIY5 Q8NEP9
Q8IXH8 Q9Y5G9
O00139 Q13352
Q9H963 Q9NZV7
Q68DY1 Q86UQ0
Q8N9Z0 Q96SQ5
P00540 P06493
P04899 Q9UGC6
O00232 Q9UM13
P01112 P51671
O43639 Q6GU34
P30459 P43630
Q6ZMY9 Q9UC07
P05556 Q9NQU5
Q8N2I2 Q96SK3
P19087 P62873
P16885 Q8WUK0
O43561 Q07889
Q13106 Q7Z7L9
P56159 Q9Y4H2
P01848 P29597
Q6ZN19 Q96I27
P17027 Q6ZR52
Q8N3J9 Q9HBT7
Q494X3 Q9BY31
P36873 Q9BUA6
A8K8P3 Q14203
Q14722 Q96L42
O15514 P21675
P17405 Q12933
P04839 Q15759
Q16629 Q6P2Q9
P46777 P46779
P62249 Q14240
O14543 P31785
Q8N3F8 Q9Y6N6
Q8N9K5 Q96NG5
Q14591 Q9Y2P0
Q7Z5C1 Q96Q18
Q6P4R2 Q96T98
P61956 Q969Q1
Q14517 Q9HCU4
P21506 Q03924
O00329 Q01968
Q7Z3V5 Q9BX82
Q14585 Q96K58
Q9BRH9 Q9HCL3
P46108 Q92556
P84095 Q14957
P31751 P51449
P17097 Q05481
P29460 Q16539
O14640 P35222
P10826 P13631
O43918 P05412
O43913 Q9UJA3
Q6P055 Q8NEK0
A6NK31 Q96K75
O15327 Q8TDZ2
P01854 Q9UQC2
A6NK75 P51504
Q9BS34 Q9Y2L8
O15169 Q13233
A6NM28 Q9Y2G7
P26012 Q8N6H6
Q9H573 Q9UK08
P54278 Q0ZAJ5
A6NF35 Q86T29
P28482 P42679
P41221 Q13467
Q8N883 Q9H963
Q8TF20 Q9Y2P7
Q9HCL0 Q9Y5I4
P61769 Q13241
P17041 Q8IYX0
P18077 Q8IYD1
Q5T5D7 Q96NJ6
P30626 P49810
Q4LE28 Q9UBG7
P42858 P60709
Q03924 Q5TEC3
P04437 P30484
Q14591 Q9HCG1
P63244 Q15370
P01908 Q6PIV3
B3KQM6 O94817
Q8WV37 Q96JL9
Q8N2I2 Q9Y2L8
Q6NX45 Q8N8H1
P23396 Q92901
P10809 P11142
O75489 P03897
Q13352 Q5FBB7
Q4V348 Q8IYB9
P06730 Q9BVL2
Q7L2Z9 Q9NXR1
B4E132 Q59GX6
O43143 P62304
Q68DY9 Q86V71
Q08462 Q9UFT3
P16415 Q9UEG4
Q3SY52 Q96K75
P61326 Q5SRE5
O14917 P55285
Q6ZMY9 Q9Y6Q3
Q32M78 Q8N9F8
P27635 P62906
Q6PF04 Q96JL9
Q01826 Q09472
P15622 P51508
P00736 P49863
Q6P2Q9 Q8N684
P61978 Q05048
Q96K75 Q96ND8
O75197 Q8N752
O94892 P17019
Q8N184 Q9UK12
O43264 Q96IY1
P18206 P55268
P55199 P63272
Q13349 Q9H1U4
O00712 P08047
P17098 Q8N782
Q13547 Q9UJW3
P16520 P32246
P26010 P48059
P62258 Q9UIQ6
O43296 Q08AN1
Q8N8L2 Q9Y473
Q8IWW6 Q8IXI2
A6NP11 Q3SXZ3
P35789 Q6ZN19
P55287 Q9NYQ7
P84103 Q15365
P15622 Q9Y2G7
P29353 Q15303
P24863 Q9NPJ6
P35226 Q06587
P17035 Q96NG5
P01133 P16234
P05412 P48551
Q13042 Q9UNH5
P51681 Q96C71
O43831 O75643
B4DTM6 P68133
O00459 P84095
P04350 Q9UHV9
A8MVP4 Q6AZW8
P09488 P28161
P29992 Q86YW0
O14610 Q08462
P60880 Q70J99
Q3ZCX4 Q96NG8
Q7Z7K2 Q9P0L1
O75290 Q9NSD4
Q15072 Q6AZW8
P10072 Q9UJL9
P20339 P57735
P51685 Q96AD6
Q09FC8 Q9UEG4
P51617 Q05513
Q8TF45 Q9UJU3
P61328 Q59FL9
O75467 Q96NG5
P01579 Q14765
Q0VGE8 Q14587
A6NNF4 Q14588
P17947 P56915
P62308 Q99567
A8MUV8 Q8IZC7
P16112 P98066
Q2TAN0 Q9HCL3
P49407 Q8N2E5
P10809 Q53HV2
A6NK53 P17020
P10644 P35236
Q9UII8 Q9ULB5
O14770 P40426
P61326 Q92989
P17021 Q96JC4
O43150 P06241
Q5Y7C6 Q6GMV6
Q96SN8 Q9NRH3
O43345 Q14584
P16234 Q92913
P52434 Q9Y5S9
P24394 P29350
P29400 Q60FE7
P53680 P84077
P62873 Q9NQ66
P23467 Q8IV34
Q7Z340 Q9UJL9
P31751 Q07161
Q08AG5 Q0D2J5
O43303 Q8TEP8
O00329 P60484
O60330 Q9UN66
P27694 P35244
P04070 P07225
Q32M78 Q96PE6
Q08ER8 Q6ZNA1
Q99502 Q9NPC8
Q8IZX4 Q92831
Q9Y5E3 Q9Y5G2
P10073 Q8TA94
Q15052 Q7L0Q8
O96019 Q15648
P26010 Q99715
P0C7V5 Q08AG5
P41743 Q92974
Q9UC07 Q9UL59
Q9Y5E7 Q9Y5F9
P19022 P55285
P20226 Q9Y6X2
P29400 Q14289
O15239 P03891
Q96BR6 Q9BWM5
P61326 P62306
P25787 Q5JNW7
Q6P4R2 Q9Y5I4
P08134 Q7Z628
A6NK31 O75373
Q08AG5 Q14590
P01764 P31994
Q9UBL3 Q9UEG4
O95201 Q9Y2L8
O95400 Q08170
O00443 Q6PID4
Q6V9R5 Q96I27
P06730 Q9UKA9
P61244 Q9BW11
P20042 P23588
A8MVP4 Q7L3S4
P17252 Q16236
O43361 Q6AZW8
O60765 Q86UD4
P28222 Q9UK08
P04628 P50151
P05107 P26927
P18615 Q13889
P08047 Q9NZL9
P37288 P62879
Q8N972 Q8N9F8
O14497 P14316
Q6ZTT5 Q8N6Q7
P05177 P22415
P51523 Q8N393
P17027 Q5EBL2
Q14586 Q6ZN08
P35346 Q5JWF2
Q6IBT3 Q96RI3
P51508 Q96CX3
O43361 P52741
P17036 Q08AN1
Q08ER8 Q14591
O43361 Q8NB42
Q96G25 Q96HR3
A8MVP4 Q6ZMY9
P61371 Q9NVW2
Q8TAF7 Q9NSD4
O96014 P54792
Q8N141 Q96NG8
Q08174 Q9HC56
Q08174 Q9HBT6
Q00839 Q86V81
P98161 Q8IUQ4
A8MQ14 P17024
Q13415 Q99741
Q00325 Q9NX14
P17025 Q9NSD4
P01106 P54687
Q14585 Q96IR2
A6NN14 Q7Z340
Q2M218 Q86XU0
P10316 P30493
O75346 Q96CS4
O95347 Q9UQE7
P11912 P62993
O95780 P52736
Q6P9A3 Q8N393
Q8N883 Q9BR84
Q15393 Q7RTV0
Q12926 Q14498
P84077 Q9Y6D5
P21860 Q8WV28
Q96NL3 Q96PQ6
P49792 Q9Y5S9
O75448 P49336
O75563 P06241
O60262 P35367
P52736 Q5HY98
P06493 P07437
Q15973 Q9NYW8
O15105 Q9H0M0
O75373 Q9ULM2
Q6P9A3 Q9UK10
P17036 Q8NEP9
O14641 P56706
Q9Y5E5 Q9Y5F1
Q13469 Q9NPG1
Q9BYX7 Q9H4E5
P19086 Q8N729
O95780 Q14586
P19174 Q15464
P05107 Q7Z4F3
P48061 P63218
P33240 P52756
Q6P2D0 Q6PDB4
Q7Z7L9 Q96SZ4
Q8NDW4 Q9NYT6
Q9NYQ8 Q9Y5G2
P52744 Q9H0M5
Q09472 Q99490
Q15928 Q8TF47
A6NDX5 Q3KP31
Q52M93 Q9NQX6
P31749 P35568
Q8NA42 Q9UEG4
Q8TAW3 Q9BSK1
P01854 P06241
Q5HY53 Q9BUG9
P04637 P46736
Q03060 Q16539
Q8NEM1 Q96N22
Q14203 Q8WXX0
Q96JF6 Q9NV72
P60900 Q6IB71
O94986 Q71U36
P08651 Q9Y250
P31391 P35626
Q59F66 Q9NPV4
O95780 Q6ZQV5
A8MTJ3 O15467
Q9BSK1 Q9H7R5
B4DTX2 P11142
P39086 Q5VSF5
Q86TJ5 Q9NQW5
P32969 Q9Y3U8
Q7Z513 Q8TCU5
P05107 Q13094
P06756 Q9Y4G6
P22415 P29350
O75694 Q8NFH5
Q14587 Q8WXB4
P62333 Q9UJX2
O43361 O94892
O75832 P30260
O00762 P49720
O75578 Q7Z4F3
O60245 Q9UN71
Q06732 Q5T5D7
P02679 P46108
O94892 Q5TYW1
O43296 Q15072
P17023 Q6ZN08
P42262 Q16478
O14908 Q03167
Q8TAB3 Q9UBT7
Q52M93 Q86V71
P15153 P20036
P62244 P62273
Q7L7X3 Q9NXR1
Q16206 Q8TC92
Q12901 Q8TAQ5
P15622 Q52M93
O75820 Q8IYB9
O14978 P51523
P17024 Q9NZV7
Q8NEK5 Q9NR11
P10072 Q6P2D0
P62312 Q16637
P13611 Q15113
O60244 Q9Y3C7
P42574 P60842
Q8TF20 Q9Y473
A8MT65 Q9UEG4
Q8TF20 Q969W8
Q86Y25 Q8TC21
Q08043 Q5PR22
P02778 P63096
P51523 Q3MIS6
Q68EA5 Q8TC21
P59923 Q8N3J9
Q13352 Q8NFH4
P14784 P27986
A6NK53 Q9H963
P35658 Q13547
O60262 Q96RE8
O43915 P35968
Q9Y2P0 Q9Y6R6
P19174 Q15139
Q5SXM1 Q9BSG1
P15622 Q8TAU3
P51948 Q9HCS7
B1AKP0 P16473
Q01638 Q9Y4K3
O43303 Q14008
P08651 P53803
P24941 P62136
Q8N720 Q9H8G1
Q15750 Q8IUD2
Q03923 Q6ZNH5
Q9BWM5 Q9UJW7
P31391 Q9UK08
P52744 Q8NHY6
Q6P152 Q9Y5E7
Q15287 Q16630
P41594 Q14344
P14653 Q96KN3
Q86UE3 Q9BWM5
P08912 Q6NT27
O75122 Q8NG31
P17027 Q8N141
O94906 P62314
A8MUP4 Q03938
Q16401 Q9UM13
P48059 Q68CX6
O95400 Q9BZI7
Q3KQV3 Q49AA0
P10415 Q8IUP5
Q9UBT2 Q9UMX0
P08514 Q5HY53
P35789 Q5VIY5
Q13106 Q86UQ0
O60565 P36894
Q5JSP0 Q8IXI1
P08047 P48551
Q01081 Q9BWJ5
P26992 P42702
Q8TF32 Q8TF45
P05413 P28702
A6NM28 Q3KP31
O75346 O75437
O75467 Q3KP31
P19419 P38398
Q8TF47 Q9HAH1
Q9H349 Q9Y5E5
P51523 Q3SY52
P63211 Q8NGJ1
Q6P2D0 Q9UC06
P11802 Q14738
O43830 Q9Y6Q3
P62993 Q8WV28
P10415 P38398
O15160 Q9NW08
A4D2P2 A8K5M4
P59923 Q5HYK9
B4E1Q0 Q58EX4
P06493 P49418
Q8NB42 Q96K58
Q02878 Q07020
O15524 Q9NSE2
P59923 Q96LW1
P53803 Q13247
Q3SXZ3 Q9ULM2
A8K6V0 Q562T0
Q6P280 Q8WUN3
P22607 P29353
O43929 P35244
P67775 Q9BRF5
P31323 P48730
P32780 Q9H3P2
P19838 P30511
P22460 Q14722
P42766 P83881
P13639 P62854
Q13492 Q9UBW5
P35789 P58317
Q14593 Q9GZX5
P17025 Q9NZV7
Q2M3W8 Q8N720
Q5HY98 Q9NV72
O43184 Q8TE57
Q8NEK5 Q96MU6
P49746 P53708
P48729 Q9UBV4
O95780 P0C7X5
P51668 Q9H4P4
P52803 Q8IUX6
O94779 P51693
P52743 Q9HAH1
Q14590 Q6ZNG1
Q68DY9 Q8WXB4
P17017 P17035
P0C7V5 P17025
P52738 Q86WZ6
A6NM28 Q9GZX5
Q6ZN79 Q9UBL3
Q5TEC3 Q8TD23
Q86UD4 Q9H8G1
O14498 Q16270
Q07444 Q95HC2
Q05519 Q13242
P61326 P62995
O43678 P49720
O14818 P17980
P35568 Q01344
Q4V348 Q96EG3
Q96CS4 Q9BS31
Q9HCX3 Q9UL59
Q96JC4 Q9NQV7
P62910 Q9UNX3
Q9BUY5 Q9NYW8
Q86T29 Q86YE8
A6NK21 Q8TA94
P24043 Q969J9
Q8NDW4 Q8TBZ8
P17026 Q9NYT6
P51523 Q9BSK1
O14733 P15153
P48551 Q12968
A8MUZ8 Q8NB50
P84103 Q16629
Q14164 Q92985
P55211 Q92851
Q8WWW8 Q9UJF2
P04899 Q8NHA9
P48357 Q15831
Q9Y5E4 Q9Y5E8
O75943 P35244
Q9UN74 Q9Y5G3
P28566 P62873
Q15019 Q99436
Q8IZ26 Q96PQ6
Q86XN6 Q9H963
Q86XU0 Q9BSG1
P19793 Q9ULC5
P27694 Q9HCU8
O94892 Q0D2J5
Q6U7Q0 Q9UEG4
O14978 Q96SE7
Q5TEC3 Q7Z7L9
P10072 P17021
Q9UHD2 Q9UKI8
Q00535 Q05655
P51991 Q9UHX1
Q96SK3 Q9C0F3
Q9H251 Q9HCU4
P05141 Q02978
P08047 Q01151
P61218 Q9BZI7
P55072 P62333
Q8N6H6 Q9P218
P19387 Q92989
P40692 P54132
P52736 Q99676
Q9HBH0 Q9NR81
O00222 P29992
P24043 P53708
P17014 Q6ZN57
O75508 Q8NI35
P00367 P05549
P56524 P78504
Q15796 Q8TEW0
O75290 Q9UC07
Q08AG5 Q09FC8
Q7L3S4 Q8IVP9
O15164 P04150
P46108 Q05397
Q09FC8 Q9Y2P0
O75925 Q92731
P17039 Q9NZV7
P59923 Q96JF6
P32121 Q6IFH4
Q05586 Q13003
P10072 Q9NSD4
P08754 Q03113
Q9H0M5 Q9HCG1
Q9NYG7 Q9UL32
Q15172 Q9Y6M4
O75791 P13765
P35268 P62244
P00533 P42566
P03372 P52655
Q8IZC7 Q9NQV7
Q14451 Q99558
P08754 P41594
O14497 P60709
P35368 Q15835
P04899 P63215
P26038 P63261
Q86Y25 Q9HBT8
P32121 Q13639
O94892 Q6NX49
Q6FHW5 Q9NVD7
Q96PQ6 Q9BX82
Q14591 Q86TJ5
P09038 P22607
P42677 Q9GZM8
Q96CX3 Q96NL3
Q6PF04 Q9UK11
Q96NG5 Q9HBT7
A8MTY0 Q6AZW8
P05997 Q658W2
P17024 Q9Y6R6
Q92620 Q9Y333
P20226 Q9UKN8
P38646 Q5VVX4
Q16787 Q658W2
P10809 P61604
P45985 Q9Y346
P41091 P62241
Q5SYY0 Q6ZNA1
Q08AG5 Q9NYT6
P49841 Q9Y297
Q8IYN9 Q8NEB9
P38570 Q6FHW5
Q96LW1 Q96NJ6
P08833 P31260
P49023 Q96PN1
P55283 Q9UN73
P55285 Q14517
P08588 P78352
B4E1S9 Q2KHP4
Q7L0Q8 Q7Z628
P35346 P56545
A6NF79 Q7L2R6
O60936 P01106
P02775 P59768
Q8IVC4 Q96NJ6
P29597 Q03405
P62308 Q9BZI7
A6NNF4 Q9Y2L8
Q8N883 Q8N972
O14628 Q9H7R5
Q8N3J9 Q9Y2Q1
P17024 Q6ZS27
A6NK31 Q6PDB4
Q05586 Q92736
P68400 Q5U0I7
P07910 Q6P2Q9
P21918 Q96C71
Q8N972 Q8TAF7
P04150 P09429
Q8TBZ5 Q9HCL3
P07437 P42858
Q06323 Q9UJX2
P17026 P51786
P52435 Q13247
P51965 Q16401
O43318 P55209
P01579 Q13547
P63272 Q15369
O43318 Q9Y3F4
P30304 Q06323
Q5TYW1 Q96N22
Q5JVG2 Q9Y2H8
P28698 Q12901
Q6NWN6 Q9UII8
P17014 Q8TBZ8
P17706 P23458
Q6V1P9 Q9Y5E6
P10275 P27797
O43395 P08579
A8MT65 Q96PQ6
P17081 Q96P48
Q16363 Q60FE5
Q658W2 Q8NIA3
Q0D2J5 Q9P255
Q8WV28 Q9P0L5
Q06730 Q96PE6
P56975 P78536
O00329 Q9ULV8
Q9H349 Q9Y5G3
Q12965 Q9Y4I1
Q8IZC7 Q96RE9
P04899 P29274
P01730 P16410
P26842 Q13077
Q5CZA5 Q9H7R5
O43920 O95167
Q6V9R5 Q9HBT7
B4DEJ3 P81274
P52737 Q8TBZ5
P19838 P42830
P18564 P21333
A6NHJ4 Q6ZMV8
Q96IR2 Q9NQV7
P41145 Q6B6N3
Q71F23 Q9NSP4
P49792 Q9P2I0
O60674 P14784
O75914 P04049
P08670 Q14896
P51946 Q9NYV6
P01907 Q6GMV6
Q96HB1 Q99715
Q09FC8 Q9Y2L8
P52738 Q96ND8
P60953 Q53QZ3
P01907 P01919
Q2VY69 Q96PQ6
P23763 Q12846
B4DE78 B4DMT8
Q96K75 Q9P2J8
P62987 Q9HCE7
P20700 Q14680
P17980 P60900
Q93074 Q96G25
A8K971 Q7Z398
P51786 Q9HCL3
P51787 Q8WWG9
P28698 Q9HCG1
Q8NG19 Q8WWJ8
Q7Z398 Q9P0L1
Q12769 Q16629
A8MVS1 Q52M93
Q13797 Q5TAT6
P30279 Q07889
Q96K58 Q9HCG1
Q8N8J6 Q9UIE0
O75694 Q9H814
Q8N5B3 Q9UN67
Q8WV37 Q96NG5
P62701 P62987
Q14839 Q9UBB5
P46108 P56945
Q147U1 Q494X3
Q6PL18 Q9Y5B9
P60763 Q16478
Q8IXH8 Q9P2E7
B4E205 Q562X7
P42025 Q5JW47
O43294 P40337
P62993 Q7Z5R6
P26232 Q9Y5H7
O43296 Q99676
P61160 Q96F04
P58317 Q6ZN06
P31749 Q9Y243
P56704 Q86TH3
P05067 Q9Y5Z0
P60900 Q9UM11
P08123 Q9BUG9
Q8TAP6 Q9BYV8
Q96NG8 Q9Y6R6
Q6ZNA1 Q9H2C1
P45983 Q99956
Q13480 Q9UBY5
Q6ZNG0 Q9UII5
O15379 P13631
P17030 Q9BS34
Q68EA5 Q86XN6
P17019 Q8NEK5
P28702 P55058
O75290 Q96LW1
A8MVS1 Q969W8
Q8TC21 Q9NYW8
P02746 P09871
Q06730 Q5VIY5
Q96GE5 Q9UII5
Q6AZW8 Q7L2R6
Q9BYG5 Q9H4E5
Q14586 Q9BSK1
Q6P9A1 Q96RE9
P0C604 P38405
Q16787 Q9Y490
O43296 Q499Z4
P17032 Q9BS31
O95972 P36896
A6NK21 Q7Z7L9
P02100 P69905
Q9P2F9 Q9UEG4
P20963 P30460
Q9UII7 Q9Y5G2
P62875 Q13889
Q96SZ4 Q9BUY5
Q7L2R6 Q7Z7K2
P08651 P09884
Q9HAH1 Q9UC07
P17038 Q9UK10
P51786 Q9UII5
P20849 Q68CT4
Q3KQV3 Q86XN6
P0C7V5 P15621
P24941 P28074
P67809 Q9BV90
Q7Z398 Q9BS31
Q4LE71 Q8NHX1
P22392 P62249
P11047 Q5GFL6
P21860 Q07890
Q2TAN0 Q8NA42
P39019 P63244
P62877 Q9Y6I7
B4DNB9 Q86X54
P18146 Q12968
A8K6V0 Q562N5
P38919 Q92620
P57740 Q53HL2
P10072 Q5VIY5
Q6PIE6 Q9Y2U5
A6NF35 O95780
P17098 Q8IYX0
Q86UE3 Q96C28
P21333 Q14993
P19086 P27361
P51178 Q8WVE9
P11308 P17096
O43684 P09429
Q6PDB4 Q86UQ0
Q6NSL8 Q9P2W3
B4DZT4 Q562Q0
A8K6J9 B3KTL4
P22223 Q6V1P9
Q08050 Q8N726
P54760 Q05586
Q96I27 Q96NG5
O14917 Q8N5B3
O15385 Q9NUZ0
P21675 P52655
O00459 O14544
P27361 P38398
P05556 P20849
P26367 Q92786
O14610 P48544
P52333 Q9ULV8
P36575 Q9UHM6
Q3MIS6 Q9BS34
Q2M2I8 Q9NSY1
B3KUS2 P17066
P22415 P27708
Q96EE3 Q9BW27
Q2NKX8 Q8NFH3
P40259 Q6NUK7
Q7Z7L9 Q9HCX3
P15954 P20674
P33240 Q15427
Q49A33 Q8IZC7
Q29878 Q6GMR4
P00734 Q9BX29
P36575 P56705
P03372 P08047
P06241 Q9H2E6
O43541 P35658
P10316 P18464
Q96SF0 Q9BZA8
P24723 P51692
P22681 P29317
O60765 Q2M218
P06493 P51946
P52744 Q8IYX0
Q7Z340 Q9UJN7
P13224 P40197
P22888 P63092
O14965 P33552
Q8N7M2 Q9UL59
P17014 Q68DI1
P46108 Q9BX66
P01889 P30455
P01111 P29323
P09871 Q5NV80
P01185 P18846
A8MQ14 A8MVS1
P01568 Q92985
P56817 Q6UW60
Q8N5B3 Q9Y5E8
Q6ZN06 Q8NDQ6
Q6IV72 Q6ZMY9
Q9Y2L8 Q9Y6Q3
O43448 Q12809
P41240 Q13480
Q6PDB4 Q9Y6R6
Q92643 Q96S52
O95486 Q562X1
A6NM43 B5BTY7
P51522 Q6ZSS3
Q92830 Q96JK9
O75581 Q6ZS96
P68036 Q9NV58
P51512 Q9BYX7
Q6ZS27 Q6ZSS3
P29353 Q13480
P11831 Q9H1I8
A8K8P3 Q9HC77
Q494X3 Q6PK81
Q14118 Q16363
O00418 P53778
P27635 P62273
P22090 P60228
P20042 P55884
P61978 Q07666
P62249 Q9Y3U8
P52742 Q8N8Z8
O95169 O96000
P22607 P42338
P25788 P30304
O43255 P67775
P02647 P06727
P26373 P83731
Q2TAN0 Q8NDP4
P26012 P63261
Q01780 Q9NPD3
Q16600 Q3MIS6
P11802 P49840
O75467 Q9Y2G7
P56199 Q5PR22
A6NF79 Q5VIY5
P17024 Q32M78
P52736 Q9H0M5
Q9P2J8 Q9UJW8
P01374 Q16539
O43172 Q8N684
Q14803 Q5R3E4
Q8TAW3 Q96N22
Q6AW86 Q96C28
P16415 Q96MR9
P21506 Q9BX82
Q14905 Q9BYX7
A8MUP4 Q8N2I2
Q5BJF6 Q9P209
Q96NI8 Q9Y6R6
Q8TC21 Q96MU6
P00533 P09769
Q7Z3I7 Q9NZL3
Q13247 Q13435
Q14592 Q3ZCT1
O75581 P50150
Q59E92 Q86X36
Q6N045 Q6ZQV5
P51508 Q9BWM5
P0C623 P62873
P53611 Q12974
P17844 Q00839
P18846 P35580
P05106 Q9Y490
O15144 Q92558
A8MVS1 Q9NZL3
P04436 P18465
Q13352 Q6P1K2
Q5CZA5 Q96NJ6
P06493 P51965
O43831 P30876
P16415 Q8N8L2
P10073 Q8TF45
O95169 Q9Y6M9
Q9NRJ7 Q9ULB4
Q96IY1 Q9H081
Q8N9F8 Q9GZX5
B3KSM6 Q8N1C8
Q12901 Q969W8
P26599 Q86U42
O60942 P36954
P30954 Q9Y4K3
Q86Y25 Q9H7R0
O43361 Q8NDW4
Q2TAN0 Q6ZS27
O43684 P06493
O75925 Q14765
O95182 O95299
O00267 O43148
P52737 Q8N8H1
A8MUV8 Q8NDQ6
P98172 Q5VXB8
Q8N7Q3 Q8N823
P62273 P62424
P28065 P31269
P20936 Q7Z783
P01916 P28067
P46779 P62888
P27708 P31327
P36402 Q92925
P62308 Q8NFH5
Q494X3 Q6ZNG0
Q6PK81 Q9H7R0
Q2TAN0 Q6ZNH5
Q6ZN08 Q96BR6
O14827 Q15669
O75531 P52948
Q14014 Q9BWF0
Q14586 Q7L3S4
O94906 O95400
P04234 P06340
O75822 P22090
Q2VY69 Q6ZMV8
Q9NQV7 Q9Y6Q3
Q02539 Q16695
A6NK75 Q15937
O75820 Q86YE8
P18621 Q02543
Q8N587 Q96NJ3
P17301 Q14289
P52434 Q8IWZ8
A8MTJ3 P01031
P25786 P49720
Q8WW43 Q92542
Q8NEP9 Q9UIE0
P61077 Q9Y6K9
Q5JNZ3 Q9UII5
P04899 Q6ZMQ2
P09619 Q15464
Q05481 Q9NV72
Q6PK16 Q9BYX7
Q12933 Q13501
P01732 P30462
O43913 P24941
Q13243 Q8IWZ8
Q96NG8 Q9UEG4
P35568 P62993
Q05516 Q06455
P35998 Q3LIA5
P20339 Q5JT25
O75369 Q68CX6
P02649 P02656
P18564 Q6FHW5
Q5JVG2 Q9UII5
Q03924 Q14584
Q86V71 Q86XU0
P06730 P46782
P15621 Q86UQ0
Q15797 Q6I7N8
A6NNL4 Q15067
O95780 Q9GZX5
A8MT65 Q9Y2G7
P09619 P12931
Q96NL3 Q9BUY5
P13349 Q02363
A6NF35 Q8NB42
P08579 P30876
Q8N393 Q9BRH9
P53803 Q15573
P38159 P52298
Q6IPU0 Q9BU64
O14709 Q6ZS27
O75074 P50281
Q9BYX7 Q9H6N6
Q6ECI4 Q7Z3I7
Q96T98 Q9UN74
P26012 Q9BUM6
O43296 P17025
P14672 Q9UPT5
Q8WXB4 Q9C0F3
Q8WUM4 Q9H444
P31785 Q8WXH5
Q86WZ6 Q96EG3
Q8IYN9 Q9Y6N6
P49207 P63173
P19174 P42336
O14625 Q68D00
Q3KP31 Q9UJW8
O75533 Q08170
P37198 Q9UKV0
Q8HWS3 Q8TAP4
Q8N2I2 Q9HBT8
O75437 Q5MCW4
Q5JNZ3 Q9BX82
O43684 P57740
P32248 P50151
O95837 P28335
Q12901 Q9H0M5
O75123 Q6ZN08
P09496 P28221
Q8IY78 Q9Y5H8
Q6ZSS3 Q9HAH1
P05556 P56199
Q8IZC7 Q96SE7
P48061 Q16665
P08754 P10145
P24928 Q08211
Q6ZN33 Q8N752
P20248 Q99741
P51522 Q7Z7L9
P17023 Q9NSJ1
P58317 Q6P2D0
Q8TAU3 Q9UL59
A8MT65 Q9H2C1
O95201 P51786
P60953 Q9NSV4
P35269 Q00403
Q15583 Q96ST3
P68371 Q71U36
P61586 Q68DA7
P35637 Q14683
P07951 Q14324
Q14587 Q86UD4
O96014 Q9UBI6
P62834 Q6QEF7
P29371 Q6NT27
Q9NPD3 Q9Y2L1
A8KAH7 B4E2L0
P04150 Q9Y5Q8
Q13106 Q9HCX3
O75346 Q96RE9
P15692 P63000
P17097 Q8N988
Q6ZN79 Q6ZNH5
P13747 P30457
Q6NX49 Q86Y25
O75376 P22736
P11215 Q8NFW1
Q5JVG8 Q8NCK3
Q08ER8 Q12901
P05164 P11215
Q3ZCT1 Q52M93
P12931 Q15464
P04085 P05997
P51681 Q99616
Q02386 Q9BRH9
Q92667 Q99417
P11047 P49023
Q13889 Q15573
Q147U1 Q96I27
Q12809 Q13303
O75578 P05556
P49720 Q86U62
O14549 O15230
Q6P2Q9 Q86U42
Q7Z4N8 Q8NE62
Q9BW27 Q9P2I0
Q3KP31 Q5SXM1
P17025 Q8NEM1
P17026 Q86TJ5
P07437 P51955
Q96SF0 Q9Y5G6
P28066 P61289
P13612 Q6PI59
P12111 P63261
Q03924 Q96N22
A6NK21 Q03923
P62277 Q02878
P16471 Q9ULV8
Q12981 Q9NZ43
A8K389 O14733
Q7Z6I6 Q8IXI1
Q86XN6 Q9UJU3
P55291 Q9Y5E5
P17252 P29353
P23760 Q15475
P12109 Q9NVD7
O43830 Q6ZN06
O43707 P26012
Q8NGW5 Q9UK08
P99999 Q96KJ9
Q13257 Q8NHZ8
O43320 P08581
P06748 P52655
P68032 Q05707
Q16099 Q5VSF4
P24928 Q92620
O75437 P28698
A6NK21 Q2M218
P08913 P59768
P62195 Q9UL46
Q8TBZ5 Q9H7R0
Q6P9A1 Q8N883
O75123 Q5JVG8
P17024 P17097
P63000 Q9NPB6
Q6ZN79 Q9UL59
P04435 P10321
Q86UQ0 Q9Y6R6
O95757 P54652
Q06323 Q16401
P08908 P19087
B3GQS7 P04406
P62487 Q12874
Q12824 Q9UMN6
Q96SF0 Q9Y5I3
P10316 P30501
P14317 Q9HB58
P06340 Q6PIV3
O95648 P25788
P62873 Q8N729
Q6PF04 Q8N184
Q96MU6 Q9H7R0
Q8N8Z8 Q9H0M5
Q8NDP4 Q9Y2P7
P52741 Q3KQV3
Q13242 Q15459
O94806 Q8WWW8
Q96MU6 Q9NR11
Q96GE5 Q9P2F9
P52742 Q96NJ3
P35858 Q9BXP8
P62745 Q6P4F7
P22626 Q8IWZ8
P35968 P98077
P62736 Q9H6Y6
O75373 Q96JL9
P24043 Q9P286
P49441 Q9BRC7
A6NFI3 P48742
P17097 Q6NX49
A8MVS1 Q02386
Q5BKZ2 Q86XC7
Q12965 Q5T8M8
Q8N393 Q8TAQ5
P17035 Q9GZX5
B2R6X5 Q53HF2
Q9NPG4 Q9Y5G8
O43541 Q13485
P52740 Q0D2J5
P17097 Q5EBL2
P04637 Q96DS0
Q5T1N8 Q9UK08
P63215 Q13255
O95201 Q96NJ6
Q2M218 Q6U7Q0
B4DUJ4 Q6LC83
Q9NW36 Q9Y3Y4
P00734 P34995
Q86UD4 Q9BR84
P42336 P42681
Q08170 Q9BW27
P22090 P62280
O43707 Q13751
Q6ZN08 Q9H2C1
P13693 P62847
P19388 P28715
Q8TAW3 Q96NG5
P17023 Q9BY31
O15264 P53350
Q14584 Q8N4W9
Q6P3V2 Q9H2C1
P84077 Q9UIA0
P08047 P22415
P62942 Q7Z4P5
P52737 Q9Y473
Q6P3V2 Q86UQ0
B4DII5 B4DM31
O76000 P62873
P17024 Q6ZNG0
P24723 Q14289
B4DKC5 P22064
P20292 Q92608
Q86V71 Q8N2I2
P51654 Q15465
Q5JNZ3 Q96NI8
P37231 Q6P1M0
P10636 P63104
Q9NQV7 Q9Y3M9
P05412 P21675
Q14593 Q8NDP4
Q5TAT6 Q658W2
P11940 Q15056
P01913 Q9NWQ8
P18465 P30512
Q9HAW4 Q9UM11
Q96RI8 Q9UK08
P52743 Q8N587
P16415 Q9UJW8
Q8N9Z0 Q9NSJ1
B4DTM6 Q562L3
O75251 P03923
P36575 Q8N752
Q562F6 Q8NI77
P24385 P49918
P08514 P25067
P04264 P35908
P16333 P49023
P51508 Q9P2F9
P01100 P01562
Q5TYW1 Q969W8
P28698 Q96NJ6
P40933 Q9H6Q3
P11308 P13942
Q9H0M5 Q9NYW8
Q7Z398 Q86T29
O15327 P49441
O14628 P16415
P17038 Q68DI1
Q14209 Q8N726
Q5U0A0 Q6L981
P05067 P98160
O14965 O15392
P32856 Q15836
O43361 Q6ZN57
P08069 Q6S5L8
P36954 P50613
Q14585 Q494X3
Q16659 Q96SB4
P19875 P63218
O43707 Q5TCQ9
Q02241 Q9BW19
O00233 Q9NYG5
P17039 Q8TA94
Q99962 Q99963
A6NN14 P48742
Q8N7K0 Q8NCK3
Q6ZRA8 Q8N3F8
Q15929 Q8IVC4
A6NKZ1 Q09FC8
P05388 P62851
Q96H40 Q9UII5
P45378 Q14324
P17032 Q6ZN19
P68032 Q9H4E5
Q8NFH4 Q9P258
Q8NCK3 Q9HBT7
Q96RE9 Q9UC06
P04637 P14921
O60667 Q92835
P18615 Q9Y5B9
P12830 Q8IY78
P21917 P35626
Q9Y5G3 Q9Y5H8
A6NNF4 Q86XN6
Q15796 Q7Z3T8
P28070 Q13177
P04626 Q13191
P08238 Q14164
Q8N4W9 Q8N8L2
P30968 Q9HAV0
P0C7X5 Q6ZNA1
Q9H707 Q9Y2G7
Q32M78 Q8NB50
Q14765 Q68CU6
P63151 Q99717
P52333 Q15464
Q6PDB4 Q9H7X3
O60566 Q92674
P48742 Q7Z340
A6NK53 Q8N587
P16415 Q6NX45
A6NP11 P21506
O94892 P51814
P04628 P15923
P10073 Q96ND8
P52742 Q9NSJ1
P52948 Q9H3R5
Q59E92 Q9P186
Q2M218 Q6ZNA1
Q5SXM1 Q9H0M5
P22694 P46019
P19525 P58753
Q5FWF6 Q8N988
Q3KQV3 Q9Y2A4
B2RTR4 B4DY22
Q8NI50 Q8WTQ7
P46779 Q92901
Q09FC8 Q96N38
Q8N5B3 Q9Y5I4
P13747 Q8NHL6
P29459 P29460
P11049 Q14761
O75400 Q9NS15
P0C7V5 Q9BS34
P17098 Q9BRH9
P52736 Q14588
O75821 P62249
P54257 P84095
Q96ND8 Q9UC06
Q7Z7K2 Q9HAH1
P46783 P62917
A8MYF4 Q96PQ6
O14628 Q8N141
P43487 P49792
Q49A33 Q8N2I2
P10586 P35568
Q9BU64 Q9GZM8
P08572 P29400
Q7Z7L9 Q9UK12
Q6P9A1 Q6ZMY9
P10145 P78552
P54652 Q16143
P28698 Q8TAU3
P62306 P62310
P25391 Q658W2
P67809 Q13151
P15927 P33991
P08151 Q9P2D1
Q8N782 Q8TB69
Q14241 Q9Y5B0
P27540 P49335
P08047 Q02446
Q01955 Q9HBI1
O43390 P14866
O43809 Q13243
P01308 Q9Y4I1
P49720 P60900
Q6P3V2 Q6ZN19
P17020 Q9P2F9
Q99436 Q9UKT4
P02458 P08514
B3KM89 P68133
P08047 Q9UQ84
Q15935 Q96NG8
P48556 P62191
O95644 P52735
Q14590 Q6ZNA1
P27361 Q15119
Q8NEB9 Q9NR96
Q13177 Q9H4E5
P25789 Q9Y6H5
Q13435 Q8IWZ8
P28074 Q9Y4K3
P16415 Q8TF45
P19174 Q12913
B4DHC4 Q04917
P41597 P63218
P02746 Q6NSA4
P17098 Q5EBL2
O75807 Q6NW40
P51955 P68366
P17014 Q9Y3M9
Q6PDB4 Q9UK11
Q9NQR9 Q9UGJ0
Q6ZS96 Q8TDT9
Q6ZN19 Q9HAH1
P63208 Q9UKT7
Q86Y25 Q9UK10
Q01955 Q8N3F8
P12109 Q9Y490
P28070 P53350
Q3KQV3 Q9BR84
Q8N782 Q9P255
O95619 Q92993
P49674 Q99743
Q8N587 Q9HBT8
Q12852 Q13153
Q9NYQ6 Q9UN75
Q5CZA5 Q5T5D7
O14965 P55036
P07148 P09455
Q14626 Q9HBE4
A6NF35 Q96NL3
Q86UD4 Q8TBZ8
Q9NWZ3 Q9Y616
P23193 P49336
P48736 Q07890
P01733 Q5Y7C9
Q6NX49 Q9NQW5
P08637 Q5NV67
P17014 Q13360
P16473 P63092
P17041 Q9UC06
P20618 Q13200
O95393 P15336
Q8TAQ5 Q8WV37
O43676 O43678
Q68DY9 Q8N782
Q3KQV3 Q8N9Z0
P63215 Q96RI8
P17026 Q6P2D0
O96017 Q92878
P21860 Q02297
P08514 P53420
P60900 P62191
O75533 P19388
P13639 P62891
Q8IXH8 Q9Y5E2
A2RRD8 Q8NEM1
O75581 Q5U0K5
P06241 Q92974
Q7Z7L9 Q8N7K0
Q08AG5 Q9UIE0
Q96SE7 Q9NV72
P17017 P52738
P48730 Q92997
P32121 Q8IWW4
P0C7V5 Q6AZW8
Q9H0U4 Q9NP90
O75962 Q9Y5J5
P50458 Q9NVW2
P48163 Q07869
P04843 Q9UHB9
Q147U1 Q86XN6
P0C7V5 Q49AA0
P0C7V5 Q8N141
P08631 P51817
Q3ZCT1 Q6ZMV8
P52737 Q68EA5
B4DFY5 P10398
Q49AA0 Q8IYN0
Q15928 Q6ECI4
Q14584 Q6ZN11
Q8NB50 Q9NZL3
Q7Z3V5 Q9UK10
Q96TA0 Q9Y5G9
Q5T619 Q8TF47
A6NK53 Q5EBM4
Q86XU0 Q96CX3
A8MT65 Q8WUN3
P25940 Q6VU69
A8MT65 Q9NQW5
Q68DY1 Q96K58
P30453 P30510
P17039 Q8TF20
P09016 P09017
P21333 Q13349
P12270 Q13247
P51508 Q2VY69
Q2M218 Q9Y6Q3
O00459 P16885
O15273 Q8WZ42
Q9P2F9 Q9UJL9
Q71F56 Q9ULK4
O00743 O95996
P04629 P62834
Q8NEK5 Q9H7R5
P62308 Q13247
P09619 P17947
Q6U7Q0 Q9BS34
Q8N972 Q9NQZ8
Q6ZN19 Q8NB50
P04626 P31751
Q13077 Q9Y6Q6
P04626 Q9NRD5
Q8IYB9 Q8TBZ5
Q8TC21 Q9Y2H8
Q8TBZ8 Q9HBT7
P51665 Q13257
Q68DY9 Q8NEK5
Q96CZ9 Q9BZA8
Q9NRJ7 Q9Y5H2
O95201 Q14586
Q96JL9 Q9UII5
P26641 P62241
P32121 Q6IEZ4
Q07812 Q96EB6
P29992 P59768
Q7RTN6 Q9UGI9
P30939 Q96AD6
Q13237 Q15746
P17036 P51508
P35244 Q15054
Q01113 Q8WXH5
Q8NG31 Q9NSP4
P08651 P13196
P22694 P49840
Q86T29 Q9H7R0
P08514 Q8NG19
Q01970 Q8WYR1
P21579 Q7Z5K3
Q8N8L2 Q96CS4
A8MVP4 P10072
Q8N8Z8 Q8TF47
Q03924 Q86XN6
O00487 O95190
P62714 Q9BRF5
P62314 Q15459
Q7Z727 Q9BVT0
A4D111 B4E1Q1
P60709 Q13393
Q05481 Q7Z7K2
P39023 P62847
P58335 Q9H6X2
O14775 P50148
P45984 Q6P9H2
P58317 Q8WXB4
Q15928 Q5JVG2
Q96BR6 Q96N38
Q5T5D7 Q9Y473
P43119 Q9UBI6
P51786 Q6P1L6
O60498 P15153
O75330 P28482
A6NK31 Q05481
Q49AA0 Q8NEK5
P17038 Q9Y2P0
P36894 Q6NW40
P21333 Q6PID4
Q86YE8 Q96GE5
P32926 Q9Y446
P38936 P51946
P37023 Q9NR23
P34947 Q96P88
P25787 Q5VVX1
Q03936 Q96SZ4
B2RB53 B4E2E1
Q86WZ6 Q8WXB4
P17020 P17024
Q03692 Q7Z4I7
Q5EBL2 Q6ZS27
Q92585 Q92793
Q6PIE6 Q9UNI6
P59923 Q96PE6
Q15072 Q9Y2H8
Q08170 Q8NFH4
Q8N433 Q8NGE5
A8MQ14 Q8N7K0
P12830 Q9H306
Q3ZCX4 Q8NA42
Q14185 Q6P5Z4
P15976 Q14839
B2RCQ9 B3KTV0
Q93098 Q9HAV0
P16520 P20309
A6NK21 Q8N972
Q2VY69 Q9H963
P20618 Q9H315
P05305 P19838
P60520 Q9NT62
P60842 Q9BUB5
Q68DY1 Q6PDB4
Q5JVG2 Q86TJ5
A2RRD8 Q9H0M5
A6NNF4 P21506
P35221 Q9Y5H3
B4E1T6 P17066
P61956 Q9UBE0
P17019 Q96NG8
O95965 P38570
A6NN14 Q9H0M5
P46459 Q16445
O75467 Q9Y3M9
B4DLU5 Q5S4N1
Q16539 Q9Y5N6
P48146 P63215
P15622 Q9NSJ1
O00410 P17980
Q6P9A1 Q96CX3
P0C7X5 P15621
P17030 Q99676
B3KPK6 P01112
P12107 Q6VU67
Q3MIS6 Q8N823
Q3MIS6 Q8N7Q3
O95185 P43146
P49720 Q53GF5
Q96RE9 Q9NR11
P17027 Q99676
P18124 P62273
P34931 Q2KHP4
Q99542 Q9BYX7
P28702 Q02928
Q7Z738 Q9Y5E9
P29122 Q9Y5Z0
Q8N587 Q8NB50
P25940 Q86W93
P01031 P50151
A6NNR3 P62136
Q9HCU4 Q9UP38
Q5T5D7 Q7Z7K2
Q7Z3L1 Q9Y5E5
P01375 Q15750
O14628 Q6ZSS3
P52948 Q96EA4
P35558 Q12778
Q147U1 Q49AA0
P27986 P39905
P46060 Q9HBM1
P01909 P79483
P19793 Q9BX66
Q15022 Q16576
Q6ZN79 Q9Y2G7
P11215 P12111
P62195 Q59GS3
Q6PDB4 Q9HBT8
O75909 Q9UQB3
P20936 P48736
P52736 Q9Y2A4
O60343 Q9UIQ6
Q04721 Q15797
O75820 Q5FWF6
Q13418 Q92569
P49736 Q16695
Q8N2D4 Q9BYD4
Q9UII5 Q9UJN7
Q32MK0 Q9NZT1
Q9GZX5 Q9Y6Q3
P26010 P56199
A8K971 Q68DY1
Q12996 Q9Y3B4
P17031 Q9P255
A4D0S4 P23229
P55290 Q9Y5H1
Q9BS31 Q9NR11
A8MUV8 P0C7V5
Q8IZC7 Q96NJ3
O15467 P19086
P63165 Q9HC62
O60245 Q9Y5E1
P52737 Q9Y6Q3
P01127 Q59F04
Q15973 Q96CX3
P25787 P46527
P50151 Q8IVW0
O15533 Q03519
P08908 P50151
O43424 Q16478
Q5T619 Q9H0M5
Q9BZA7 Q9Y5G7
P46531 Q86UW9
Q5Y7C9 Q8NA04
P67809 Q5JVS0
P06239 Q13094
P08476 Q04771
O15078 P07437
Q5T619 Q9H963
Q01344 Q6VVE6
P01138 P41743
P49848 P53803
Q13263 Q96CS4
O43502 O43543
P30086 P31751
P55160 Q92558
O95201 Q8TD23
P61221 Q05823
O60934 Q16539
Q6ZN08 Q6ZNH5
Q8N782 Q9NQV7
P53350 Q96GD4
P52743 Q9H963
P62906 P63173
P35348 Q00610
Q8N141 Q9H707
A8K971 P17027
O95838 P01275
Q14586 Q8N8J6
Q14588 Q6PG37
P46778 P83731
A8MQ14 Q96ND8
Q15642 Q15669
O15530 Q96B36
P62191 Q9NSM5
P30876 Q15543
P52737 Q9Y3M9
P48051 Q14416
P60953 P85298
O94892 Q8IVC4
P62487 Q8IWZ8
P07948 Q9P0L6
Q8N859 Q9HCL3
P52744 Q9Y2P7
P19793 Q5JWV8
P09619 Q07889
A8MWA4 Q9NQW5
Q08AN1 Q5MCW4
Q2VY69 Q8N782
P30457 Q8NHL6
P0C7V5 Q14592
A8MXY4 O60765
Q9HCL3 Q9UEG4
Q8N2I2 Q99676
Q3MIS6 Q9Y6Q3
A8MYF4 P17019
P39019 P62269
Q8N859 Q8WV37
B3KMI4 B4E0J0
P61254 Q9NY93
P11926 P35998
O75197 Q5U0K5
Q8IVP9 Q8N823
Q8IVP9 Q8N7Q3
Q9H251 Q9H349
Q8N7Q3 Q96MR9
Q8N823 Q96MR9
P61586 Q13905
Q7Z7K2 Q8WV37
Q15937 Q9C0F3
A6NF79 Q6ZNA1
P42574 Q05655
P62314 Q96HA1
O95201 P52741
Q9H349 Q9Y5I2
B5M0B4 Q6MZH7
P12830 Q9NZ42
O15111 P05771
Q9NRJ7 Q9UN66
Q6ZN57 Q9Y473
P0C7V5 Q8N8J6
P17027 Q9UK11
P17036 Q8N8H1
Q05513 Q68D00
A8K971 Q9NQW5
Q9BX82 Q9ULM2
Q2M218 Q9UBL3
Q86WZ6 Q8IYI8
P78344 Q9NYF8
Q52M93 Q8N782
Q6N045 Q8TD23
P35789 Q96HQ0
P98174 Q9BYZ6
Q5SRQ3 Q96L51
A6NNF4 P52743
Q03135 Q14050
B2R6N6 P62258
P17038 Q3KP31
P07900 Q9BSJ2
Q5CZA5 Q6ZSS3
Q14588 Q9BRH9
O14908 P31431
P58317 Q147U1
P31751 P42345
Q14929 Q86WZ6
Q05481 Q96NG8
P17039 Q96SE7
P20042 P41091
O15392 Q8NG31
P08047 P20823
O60890 Q9H4E5
P25789 Q53GF5
A6NHJ4 Q8N7Q3
A6NHJ4 Q8N823
P61956 Q9H4L4
Q13043 Q8WWW0
Q08ER8 Q8N2I2
P41145 P62873
P41279 Q9Y4K3
P01733 P18463
P51786 Q8N883
P49005 Q14181
O75553 Q16584
P51668 Q9UK22
Q5EBL2 Q6IV72
Q8N8J6 Q9NV72
B2RTY4 Q8IXI1
Q7Z3I7 Q9NYW8
O95780 Q8N7M2
P30273 P47712
O75369 Q6VU67
P48736 Q658W2
P32246 P61952
A8MVP4 Q9P2J8
A8MTY0 Q8NB50
P06239 P30530
P46777 P62424
O00410 P07900
Q7L3S4 Q9UK13
A8K3W9 P31948
O00267 P24928
Q5T6N8 Q9UQC2
Q9H251 Q9Y5H3
A8MYF4 Q0D2J5
Q8TBZ8 Q9Y2P0
P17021 Q8NHY6
P33151 Q9UN66
O00762 P51965
P09497 P41145
Q8N7K0 Q8N8Z8
O14909 P54257
Q01101 Q13547
Q8TD23 Q9NR11
Q5U0A0 Q9Y6H5
A8K1I1 Q13588
Q7Z759 Q96RI4
P55285 Q9Y5G2
P36578 P62899
P12643 Q6IR47
Q9NQV7 Q9Y473
Q68DI1 Q96JF6
Q6P3V2 Q9Y6R6
O43898 P50150
P52435 P62487
P25942 Q12933
P18621 P84098
O14978 P17041
O95400 Q01130
B2RCU6 Q9UJM1
Q8N972 Q96MR9
P19387 Q13151
O14549 P13942
Q5VTD9 Q8N2S1
B2R6N6 P31947
O75820 Q7Z398
P08754 Q5VX04
P26006 Q13751
P17025 Q68DY9
P01764 Q5NV90
O95471 Q4LE30
P08047 Q12805
P04179 P62330
Q3MIS6 Q9NQW5
P19793 P55058
Q8N7Q3 Q9UJW8
Q8N823 Q9UJW8
Q13651 Q8NIA3
O75820 Q14590
P28702 Q6PCB7
P06241 P08575
P17947 P50549
Q15929 Q68EA5
P17017 Q14592
P17036 Q96BR6
Q14584 Q15929
Q5JNZ3 Q6P2D0
P62753 P62891
B4DPS6 P52294
Q8TF47 Q96SK3
P14780 P37231
P52756 Q96DI7
Q5HY54 Q6PID4
P17020 Q9BR84
Q01081 Q9Y333
O95487 Q53G76
Q3KP31 Q8IYX0
P00747 P09486
Q9H963 Q9Y2L8
Q13398 Q6NX45
P01116 Q68CU6
P42336 Q8TDB8
P52738 P58317
P61981 P62158
Q3KP31 Q9BRH9
P22223 Q7Z738
Q68EA5 Q9UEG4
P52597 Q15029
Q9Y5E4 Q9Y5I4
Q8TBZ5 Q9NV72
A8MT65 Q96MX3
Q05513 Q8WYR1
P52272 Q9BUQ8
Q9Y5G7 Q9Y5H0
B4DFN9 P08107
P17031 Q8N8H1
Q9GZT5 Q9H4N7
Q15413 Q9UBL9
Q6P280 Q96NG8
Q5FWF6 Q6ZNG1
Q7Z7K2 Q8N8J6
Q96SK3 Q9NQX6
Q8NIA3 Q9HBE4
O43361 O75123
O94810 P63096
P17035 Q8NEK5
P16520 P29992
A0AVH1 P49768
B3KWQ3 O94855
P18621 P62701
P01127 P12109
Q14591 Q3KQV3
Q2VY69 Q8TD23
O75467 Q9Y2P0
Q6IV72 Q9BY31
O94805 Q92925
Q9P209 Q9UPV0
P26006 P48509
P63316 P84022
P01343 P11362
P06756 Q9NQS3
Q9HBT6 Q9Y5E9
Q9HC56 Q9Y5E9
P05997 P23229
P21583 Q13415
P17036 Q8NDP4
P52948 Q09472
O43561 P06340
P52948 Q7Z3B4
B5BUJ8 Q6FHR4
Q6ZMW2 Q8N8J6
P51814 Q96RE9
A6NHJ4 Q499Z4
P59923 Q8TB69
Q14587 Q3KNS6
Q14703 Q16549
P21506 Q86XU0
O94806 P19174
Q96NG8 Q9ULM2
P25786 P61289
O95067 Q9UM11
P17031 P52738
A6NK75 Q9BUY5
Q5HY53 Q9HB63
Q6N045 Q9HCZ1
P62318 Q99567
Q13257 Q8WUM0
P10073 Q8TBZ8
A6NDX5 Q14588
P52292 Q9BVS9
P17097 Q86YE8
P25787 Q9H315
Q6ZMV8 Q96N58
Q8N433 Q8NGJ6
A2RRD8 Q6ZN79
P52738 Q0VGE8
A6NF79 Q08ER8
Q8NDQ6 Q9UK12
P53992 Q13841
P51991 P62304
P20963 P30443
O95996 P48729
P78356 Q8WYR1
P51508 Q8TBZ8
P01112 Q7Z3U6
P29400 Q68CX6
P04222 P09693
P35236 Q15759
P11215 P20849
Q8N8H1 Q96LW1
Q3MIS6 Q8IZ26
P28698 Q9BRH9
P49792 Q562F6
Q68DY9 Q9GZX5
P42262 Q9NRD5
P10144 Q05397
P20701 P26012
Q9UI47 Q9Y5E9
A6NF79 Q8TAF7
Q08ER8 Q2M3X9
P17612 P29474
Q86WZ6 Q8N972
Q5T619 Q9Y2P0
A6NK53 Q96BR6
A6NKZ1 P52743
P26010 Q9BUM6
Q86TJ5 Q9BWM5
P11229 Q96AD6
Q09472 Q99967
P52743 Q9Y2H8
Q8N5V2 Q9BYZ6
P13682 Q9Y3M9
O43318 P61088
P78406 Q01130
P51809 Q9Y6Q5
Q9BRQ0 Q9H836
A8MXY4 Q9NZL3
A6NK21 P17014
O15117 O75791
Q7Z3B4 Q8NFH5
Q5TCU6 Q96HB1
P05976 Q08043
P49454 Q9NXR1
O14610 P51828
Q96B71 Q9Y6F9
P09471 Q8IWW3
Q00610 Q15019
P52737 Q86WZ6
P17023 Q9HAH1
O94856 Q92752
P32298 Q13167
A8MVP4 Q9UBL3
P17021 Q16587
P49335 Q9HBZ2
Q7Z7L9 Q9BSG1
P01912 P20036
A6NK21 P15622
A6NK53 Q499Z4
P41162 Q03060
P84095 Q9H7P9
O14893 P35658
P01111 Q9NYA1
Q05481 Q96NJ6
Q8N393 Q8N7M2
P36873 Q9Y266
Q03924 Q14591
P29972 P55087
Q5T5D7 Q9ULM2
P06730 P63220
P08912 Q96C71
P55285 Q9Y5I0
P05129 P49023
P14866 Q05519
P14778 Q99836
Q9NR46 Q9Y371
Q14344 Q99500
O14561 Q16718
P23258 Q99867
P49286 P63215
Q8N8H1 Q9P0L1
Q96K58 Q96MR9
P55289 Q9Y5F3
O00327 P81133
P51508 Q8IYI8
Q3KP31 Q9NQW5
O43541 P10600
Q15173 Q9Y2T1
Q6ZNA1 Q96RE9
O75886 P23458
P17038 Q96SE7
Q13106 Q16600
Q5VVX1 Q9Y6H5
P47813 P62888
P49207 P62979
A6NF79 Q5EBM4
A8MUZ8 Q14590
B4DM70 Q58FF2
P35789 Q8N7K0
P42858 Q7Z479
Q08752 Q58FF3
P01733 P30495
O15397 P19438
P20226 Q15545
B4E010 Q59GX6
B4DQ79 Q13588
P09496 Q9H573
P62316 Q15393
P12270 Q9BW27
A8K4G3 Q13588
P02771 P49715
P60866 P62987
A6NKZ1 Q96JF6
Q96CS4 Q96SR6
Q8N141 Q8NA42
O14980 Q6P1K2
P62333 Q9HAP0
O43318 P29323
Q8N782 Q96EG3
Q7Z3I7 Q8IYN0
Q07954 Q92542
P20036 Q13571
P0C7X5 Q6ECI4
P17023 Q14588
P42336 Q13418
Q7Z7K2 Q8IYI8
O43345 Q5T5D7
Q8N883 Q96JL9
P59923 Q9UJW8
Q16600 Q8NDW4
Q14204 Q9HC77
O00754 O60476
Q15929 Q9Y2L8
Q8N393 Q9HCG1
O75346 Q7Z398
A8MUZ8 Q8N393
P60953 Q13009
Q03924 Q8N393
Q12769 Q7Z460
P06241 Q5TAT6
Q14031 Q7Z391
P01133 Q13753
P49792 Q9GZM8
P10275 Q15466
Q9UIE0 Q9Y2H8
P25098 Q14161
Q6U7Q0 Q9Y6Q3
Q15929 Q96SK3
Q8TAB3 Q9Y5G7
P12107 P27658
Q06732 Q6P1L6
O14549 Q9Y490
Q8IXH8 Q9NPG4
Q15469 Q8NIA3
P20810 P31321
P17020 Q14585
O15399 P51686
Q3SY52 Q9H2C1
P01850 Q29940
P51522 Q5MCW4
P55210 Q9UKK3
Q5H9R8 Q5SRQ3
P26718 Q9BZM4
Q0VGE8 Q9UJL9
Q86TJ5 Q969W8
P08621 P26368
Q9UBV4 Q9UG07
Q5CZA5 Q9GZX5
O43795 P62736
O15530 Q9Y4K3
O75123 P17021
P26599 P55212
P52736 Q02386
B4DXJ9 Q53YE8
O75832 P25787
P51786 Q7Z7K2
O43609 P42336
P55283 Q9UII8
P26368 P78362
Q13243 Q9Y5S9
Q6ZNA1 Q8IYX0
B4DWK5 Q9UQC1
P17019 P59923
Q09028 Q8WXI9
O14653 O60763
Q9Y5G2 Q9Y5H1
P15621 P17027
Q4V348 Q6P280
P62277 P62857
Q15648 Q969G3
Q86TJ5 Q9NYT6
Q7Z6C3 Q8WWJ8
Q9H7X3 Q9UII5
P58317 Q86UD4
P51679 P61073
P17014 Q6ZQV5
Q9NSD4 Q9NYW8
Q08AG5 Q3SXZ3
P05556 Q13683
B1GX78 Q9H4E5
Q5FWF6 Q9GZX5
Q32M78 Q5EBM4
Q9H158 Q9NYQ6
P52737 Q52M93
Q03936 Q6ZN79
O00487 O14965
O75346 Q5TYW1
Q3MIS6 Q8TBZ8
Q08211 Q6P2Q9
P32121 P41145
Q5VV41 Q8IXI2
Q03923 Q3KP31
Q8N8Z8 Q8N9F8
Q9NPG4 Q9UN70
P62487 Q15366
Q147U1 Q96K58
Q9H7R0 Q9Y6R6
P01111 Q13972
P51003 Q8N684
Q12769 Q8WXD5
Q9Y5F7 Q9Y5G1
P22735 P31268
P01112 P31785
A6NF79 Q6ZN79
Q9P2J8 Q9UJU3
A6NNL4 O00767
Q9BW27 Q9H410
P32238 Q9HC97
A8K971 Q8N859
P17020 Q96N58
P51504 Q96NL3
A6NHJ4 Q6P2D0
P16188 P43630
O96000 Q16795
A2KUC3 Q5NV91
P55286 Q9Y5H4
Q13362 Q5JST9
Q12967 Q99578
Q66GS9 Q8TAP6
Q8N782 Q9BY31
P27658 Q5TCU6
P10599 Q99757
Q6AW86 Q9P2F9
P42229 Q9UJF2
Q6ZQV5 Q96SQ5
Q02224 Q9Y6D9
Q86XN6 Q9NQW5
Q5TYW1 Q96N38
A8MUZ8 Q5T5D7
P00533 Q99558
P21506 Q96MX3
P35625 Q9BRK3
P08134 Q9NR80
P45984 Q9Y6E0
P84095 Q8N392
A6NP11 Q3MIS6
P25391 Q8NFW1
A8MXY4 Q8TAQ5
Q0VGE8 Q96IR2
Q6ZS96 Q8TAN2
O95819 Q13114
P10316 P30510
O43930 Q14432
Q6L984 Q86U62
P33992 Q99459
O00139 O75122
O15514 Q8IXH7
A8MT65 Q8N587
P54257 Q9P2D7
P15976 Q8WXI9
P16070 P52735
Q96C28 Q9ULM2
Q5TAT6 Q60FE5
Q08AG5 Q96LW1
P47897 P56192
Q3SXZ3 Q9UIE0
P55286 Q9H251
P41145 Q9UK08
P06241 P13591
B4DVQ0 B4E205
O00233 P24385
Q13619 Q13620
Q96EG3 Q96GE5
P15622 Q8N972
P52294 Q00535
Q8NB42 Q9UC06
P16520 P51686
P52292 Q9H3M7
Q02386 Q96H40
O75437 Q96EG3
A6NK21 Q969W8
P04637 Q8NDW2
Q86WZ6 Q9UEG4
Q86UE3 Q8IZC7
P04899 Q9UBI6
Q9HCG1 Q9NW07
O75820 Q96NG8
P24863 Q93074
P17030 Q9HBT7
P17039 Q2M3X9
P19429 P67936
Q9ULB4 Q9Y5H3
Q13485 Q9BRQ0
Q2M3X9 Q8TF32
P19022 Q86UP0
Q05397 Q13464
Q04917 Q9UKV0
P19388 Q5SXM2
P17980 P40306
A6NKZ1 Q3ZCT1
A7E2Y1 P60709
O43353 Q13233
P56705 Q9H237
Q8N8H1 Q9BS31
Q9HCL0 Q9Y5E9
Q9UJX6 Q9UNH5
P49790 Q9UHI6
Q9NRR6 Q9Y2I7
B2R6D7 B4DDL9
P48742 Q8IZ26
Q9Y5E9 Q9Y5G9
A8MUV8 Q6ZR52
P51948 Q03468
Q6ZR52 Q9HCX3
Q96JQ0 Q9ULB5
O95977 P61586
Q9UJU3 Q9UK10
P13501 Q04206
P32780 Q15543
B3KTT5 B4DNX1
Q96JC4 Q9UK10
A8MXY4 Q96CS4
P32969 P62899
A6NKZ1 P17017
A6NKZ1 Q8TA94
Q9H7R5 Q9Y6R6
Q03001 Q96RT1
Q8IZC7 Q9H8G1
P06730 Q8WUM0
A6NK21 Q8N4W9
P04350 P49368
P22607 Q15486
P18564 P49023
Q05481 Q8IZ26
Q6P9H2 Q8IW41
O75182 Q01094
A6NM28 Q6ECI4
Q14588 Q68EA5
P57740 Q14008
P30679 P51681
P01303 P25929
P37173 Q6IR47
P16415 Q09FC8
P08637 Q6GMW0
Q6ZNG1 Q96JF6
O00743 P36575
Q12864 Q8N5B3
Q96NG5 Q9ULM2
P13682 Q9H7R5
O75376 P43354
Q07889 Q9UME6
Q5HY54 Q5TAT6
Q96I27 Q96NJ6
P62324 Q99873
P48643 Q9BUF5
P05231 Q9UQC2
Q9NR82 Q9Y210
Q6ZNH5 Q96CS4
Q8TCJ2 Q9UHB9
Q14315 Q86W93
O75290 Q8IZC7
P04899 Q8IWP3
P17096 Q8NFH5
P01375 P09603
A4D0S4 O15230
O00401 P00519
P28066 Q06323
O75633 Q08462
P62191 Q9UJX2
O00750 Q15147
P10124 P19397
Q86UE3 Q9BS34
Q2TAN0 Q8N9F8
A2RRD8 Q96PQ6
Q08AG5 Q9BRH9
P13747 P30480
P04843 P37108
Q9BR39 Q9HDC5
Q6ZR52 Q9NSJ1
Q14103 Q92620
P00533 Q05195
P61978 P63279
P49798 Q9NQ66
Q6ZN08 Q86V71
Q9HCL3 Q9NYW8
Q7Z4F3 Q9UKX5
Q15928 Q9NQZ8
P04049 P10114
Q7Z340 Q8IZC7
Q9H159 Q9Y5H4
P04637 Q9H4C5
A8MTY0 Q9Y6Q3
Q14593 Q8NA42
P61073 Q06124
Q8N972 Q96RE9
A8MVS1 Q8N859
Q8N823 Q969W8
Q8N7Q3 Q969W8
P62913 P68104
P27361 Q9Y3B7
O75182 Q9UQL6
Q14585 Q6IV72
Q14586 Q16600
Q68DI1 Q6ZR52
Q8N184 Q8NEM1
Q15797 Q5SQP8
Q13398 Q5HYK9
P40429 Q8IYD1
P01106 Q99471
Q03923 Q9NQV7
Q08AG5 Q8N782
Q05707 Q96HB1
Q6L984 Q8N5D8
P37173 Q02447
P07766 Q6GMR4
O14763 P48023
O14610 P30411
Q13257 Q9UJX5
A8MUZ8 Q9NQV7
O95147 Q9Y6R4
Q969W8 Q9BX82
P24385 Q13618
P31749 Q5SR50
A8MTY0 P48742
Q99459 Q9UMS4
P17030 Q8N7Q3
P17030 Q8N823
A8MWA4 Q9H963
P38405 Q8NGR5
Q0D2J5 Q9UK12
P50151 P61952
Q09FC8 Q8NEM1
Q4LDE5 Q9Y5I2
Q6PRX3 Q9UJU2
P49674 Q66GS9
P40763 P42224
P17017 Q7Z3I7
P63165 Q9Y6Q9
Q12933 Q99683
P07948 Q6ICN0
Q6UQ80 Q9UK08
Q03923 Q8NDP4
P63215 Q9Y5Y3
P51814 Q15935
P50052 P50150
P17020 Q6P2D0
P20823 Q9H6Z4
Q14008 Q8NHQ1
P05771 Q99759
A6NP11 Q9Y2L8
A8MYF4 P0C7X5
O43677 P03923
O43296 Q8N3J9
Q15366 Q9Y333
Q04771 Q92793
O60825 Q16875
P09661 Q13247
Q6P1L6 Q7L2R6
P06239 Q13191
O95644 Q06413
P17038 Q9UC06
P61081 Q15843
Q15147 Q8NFN6
B4DTM6 Q96FU6
Q9GZX5 Q9UJU3
Q86WZ6 Q96BR6
Q71F23 Q8N4N8
Q96PE6 Q9BS31
P52738 Q8TBZ8
P51693 Q9P232
P01133 P12931
Q68DY1 Q9HCX3
Q6ZNA1 Q96SQ5
P09471 Q7Z4K3
P17027 Q9NZV7
Q96NL3 Q9NQX6
Q96IR2 Q96PE6
O15230 P05107
P34947 P35462
Q6P152 Q9Y5H5
Q14586 Q7Z398
P24534 P83881
O43296 Q8IZC7
Q6ZN79 Q6ZSS3
Q13106 Q8IYB9
Q8IYB9 Q8IYX0
P13497 Q15113
O60674 P07766
Q92997 Q9ULK5
Q6P9A3 Q8N4W9
Q8TBC4 Q9UBT2
Q0VGE8 Q96N58
P37840 Q8TAA3
P53420 P53708
P18462 P30488
Q99676 Q9UK12
O95644 P68400
Q15072 Q68DY1
B4DKS3 B4DZS7
P24941 Q13616
A6NM28 Q9BSG1
P17039 Q96NJ3
P13861 Q2NL82
P15153 Q9NS63
Q6PF04 Q9HCG1
P18124 P61927
Q147U1 Q9HCZ1
Q6ZN06 Q96NG5
P0C7V5 Q2M3X9
P10599 P27695
P23763 Q7Z5K3
P00734 P11229
P09496 Q8WZ64
A6NM28 Q09FC8
A6NK75 Q9P0L1
Q6ZMW2 Q96IR2
Q6ZN57 Q9UJW8
A8MQ14 Q6ZMW2
O14492 P46108
B3KS38 P06493
P52740 Q9BUY5
P17948 P42338
P26951 P42229
P33151 P55289
P16415 Q8N2I2
P13232 Q14633
P60763 Q13002
P22612 P49840
Q2M3W8 Q6P280
P17026 Q8NEP9
P35228 Q04206
O75116 P19634
Q8TB69 Q96IR2
P03915 Q9Y6M9
A6NP11 Q8N720
Q07666 Q15691
P48742 Q96BR6
Q7Z340 Q8N988
P60709 Q5TIG7
Q06732 Q9BWM5
Q0VGE8 Q499Z4
Q8IXH8 Q9BZA7
P62308 Q10570
Q96SZ4 Q9Y6R6
O15504 Q9BW27
Q06732 Q14593
Q6ZRJ8 Q9UNH7
O75290 Q9HCG1
P53992 P55735
O75427 Q5SZQ6
Q3ZCX4 Q96EG3
Q8IVP9 Q96PQ6
Q7L945 Q8N4W9
O43830 O75290
P07900 P68400
P62873 Q8NGB6
Q96K75 Q9NYT6
P10072 Q7Z3I7
P02549 P35611
P07900 Q9NRH3
O95150 O95407
P08123 Q6PID4
O00232 P17980
Q5HYK9 Q9H0M5
P53420 Q14289
Q8N823 Q9UIE0
Q8N7Q3 Q9UIE0
Q05923 Q15759
Q6NX45 Q9HCL3
P01127 P35968
P63261 Q9Y623
P35269 P35548
P05386 P26373
Q9NPG4 Q9UJ99
Q7Z3I7 Q9BSG1
P62195 Q15369
O75467 Q6N045
O14561 P47985
Q8NDW4 Q9Y2Q1
Q13153 Q15746
P10073 Q9UK10
P12111 P18084
Q5T5D7 Q96SQ5
A6NK21 Q5MCW4
Q8TC21 Q96NJ6
P17024 Q96PE6
P58317 Q86WZ6
Q6AW86 Q86UD4
P04040 P19544
Q8TF32 Q96BR6
P17023 Q6ZMW2
Q14584 Q96SR6
Q15929 Q6P3V2
B3KTL4 B4DVG8
P56817 Q96Q18
Q9H0M5 Q9NZL3
P53350 Q9UJX5
Q9BYE9 Q9UII7
Q01081 Q13247
Q4V348 Q86Y25
P00750 P08651
Q96EG3 Q9UJN7
Q6P280 Q9Y6R6
Q4V348 Q9Y2L8
P61326 Q00839
P10071 P49674
O60942 P35269
B4DEF7 P48741
Q9NYW8 Q9Y2Q1
P10071 P29375
O00487 Q9Y297
P08648 Q9HB63
O60765 Q9H7X3
P17035 Q9UIE0
P09936 P14174
P05112 P07332
Q8TB69 Q8TC21
P12110 P25391
O75197 Q9H4N7
Q5T619 Q9Y2G7
A2KUC3 P00736
Q6ZN06 Q9UK10
Q14721 Q8TAE7
Q14103 Q92989
P62875 Q92889
P51508 Q96H40
P11142 Q09472
Q96SK3 Q9Y2Q1
P58317 P59923
A6NK53 O75290
Q6P9A1 Q96MU6
P17032 Q8IVP9
P62875 Q9UKF6
Q96NJ3 Q9H707
Q96CS4 Q9UJW7
O75475 P52294
Q9NQC3 Q9Y4K3
P09601 P14921
P62736 Q6PIF6
P02751 P04004
A8MUZ8 Q9C0F3
Q05481 Q5T619
P52597 Q9BUJ2
Q05481 Q9H5H4
Q05923 Q5VTT9
P98164 Q96DX9
A8K4K4 Q6N076
Q9BZA8 Q9Y5F3
Q562F6 Q9BPU9
Q71TU5 Q8NEV1
A6NGH9 A8MVS1
O60516 P06730
O00487 P51965
Q8TCU6 Q96L33
Q6P4R2 Q9Y5H4
O75643 Q01081
P07910 Q7RTV0
P01579 P05412
P01298 P49146
P18206 P38570
A8K3B7 Q5VTR4
P01133 P21802
P02462 P68032
Q07955 Q09161
B4E0K5 B5BUJ8
Q8IYX0 Q9H7R5
P52742 Q15937
O60343 P31749
Q13634 Q8TAB3
A6NDX5 Q68DY1
Q96T98 Q9Y5F3
P42575 P78344
Q9Y5E3 Q9Y5I1
Q9BWM5 Q9NR11
P19419 P41970
P28566 Q86XU3
Q5SXM1 Q9UC07
A8MWA4 Q8TD23
P08253 Q9UII8
Q5MCW4 Q8TAU3
Q499Z4 Q96K75
Q5T5D7 Q9UC07
P13639 P46778
O94973 Q00610
P11229 P53675
P21506 Q9UJL9
P21506 Q9UL59
Q147U1 Q6ZMY9
A1A5D2 Q9H4E5
P62158 Q9BSS6
P22455 Q8NIA3
P23258 Q9BUF5
O75365 P42224
P60763 Q6KH11
A8MQ14 Q8TAW3
Q2M3W8 Q7L945
Q13106 Q96JC4
P22223 Q9Y5E6
P52741 Q96SZ4
P50150 Q9H573
O95750 P08620
Q6ZMY9 Q96N58
P49407 Q5H9R8
Q5GFL6 Q8WWJ8
P36873 Q9Y6D9
P38936 Q13415
P30050 P62750
P01100 Q14765
P17017 Q9UJW7
Q6ZNG1 Q9BS31
O75346 Q8TA94
P52743 Q8TC21
P17025 Q9UK12
P15622 P48742
P20226 P49736
Q8N8J6 Q9H7R0
Q9H963 Q9UII5
P42336 Q99704
P06241 P12109
B4DMC4 P62195
P02751 Q68CT4
P35611 Q13813
A6NKZ1 Q6ZNA1
P08574 P99999
P27694 P35249
Q92793 Q9Y6K9
Q8N720 Q8N8Z8
Q8N972 Q9NQW5
P27986 Q16620
A2RRD8 P59923
P30447 P30462
P98170 Q9NR28
P17028 Q15047
Q92838 Q9UNE0
Q5CZA5 Q9Y2L8
P17014 Q96N58
O14980 Q71F23
O14974 Q02045
P35609 Q14315
Q6P2D0 Q8N8J6
Q14653 Q92664
P00734 P01344
Q96NJ3 Q9BS34
P60709 Q7Z4I7
P14859 Q01196
O43707 Q5JYH8
P52435 Q01081
Q6PF04 Q8TAU3
P05549 P21359
P05534 P30510
P62316 Q9BW27
O43181 O43674
Q5EBM4 Q96K75
P29320 P52797
Q53F09 Q9BVS9
P62879 Q86YI0
Q8WUN3 Q9ULM2
Q6ZN19 Q96HQ0
P42677 P46781
O95721 Q13277
O95780 P51814
Q6ZN06 Q9H707
P05997 Q9HCN6
P19086 Q9NRJ3
P22223 P68133
Q5SR50 Q658W2
O75438 P56556
Q71U36 Q86XR8
O14939 Q03135
Q8IZ26 Q96NG8
A8MWA4 Q8N720
P28482 Q15256
P39900 P68133
P05814 P19838
Q12923 Q9UNN5
P52298 P83876
O94892 Q8TB69
P52738 Q8TF20
P01100 Q16520
P17027 Q06732
P52744 Q8TF47
Q96JF6 Q9BWM5
Q659G9 Q9UBE8
Q7L3S4 Q9UBL3
P05106 Q96GA9
P09651 P26368
Q6NS87 Q8SNA0
P26927 P27348
O75056 P07996
P31152 Q6P9H2
Q9NZN5 Q9ULL4
O43426 P42356
P54920 Q13190
Q8TAU3 Q9Y2H8
P52744 Q9P2J8
Q08ER8 Q9NQV7
P08572 Q08043
B4DXP9 B4E205
P15735 P17612
O95918 P33765
A8MXY4 Q96NI8
O95201 Q5HYK9
Q5W554 Q8IW41
A6NLW9 Q8N433
P46776 P63220
P08908 P51686
Q8TDT9 Q9GZT5
Q7KZY0 Q86UZ1
P49841 Q16539
Q86WZ6 Q86Y25
P61513 P62273
Q13158 Q15628
Q12864 Q9Y5H3
Q9NYT6 Q9NZV7
A6NK31 P17035
P51523 Q9NQZ8
P17026 Q6ZNG1
Q2M3X9 Q9BR84
Q86UP0 Q9Y5H5
Q13523 Q9H0E9
Q16600 Q6P9A1
P12270 P57740
P42338 Q8IYN9
P05129 P40763
Q712M9 Q9UK08
Q96NL3 Q9BWM5
P14859 P20823
Q6IB71 Q9NVG1
P51677 P78556
P30876 Q13242
P42684 Q01518
P17025 Q8N859
P11308 Q01543
A6NF79 Q6ZMV8
A8MVS1 Q9UC07
Q8TF47 Q96IR2
Q6ZR52 Q96N58
Q96B97 Q9Y5K6
P17041 P51523
Q6AW86 Q8N7Q3
Q6AW86 Q8N823
P61586 Q9NP61
P41595 Q9UK08
P55196 Q13671
P15923 Q15672
O43677 P03886
P0C869 P63096
Q9UJX4 Q9UL46
Q8WWW0 Q9NS23
Q86WZ6 Q8NHY6
P51508 Q03938
A8MT65 Q52M93
Q08170 Q96HA1
P60763 Q9H408
P17098 Q8N7M2
O43913 Q9H211
Q02750 Q05513
Q92734 Q99759
Q8N7K0 Q96JF6
A8K8F8 B4DWK5
O43684 Q9NXR1
Q08AN1 Q96ND8
O14924 P09471
P15153 Q17R89
P04798 P08047
P62304 Q5SRE5
Q8N972 Q9BWM5
Q8WV37 Q96NI8
O60765 Q9HCZ1
Q8NA42 Q8TAU3
Q6P9A3 Q8IZ26
Q7L8K3 Q8WUX3
P28335 Q6B6N3
P08754 P34995
Q5JYH8 Q6PID4
P17024 Q9ULM2
O00499 P01106
Q13242 Q6P2Q9
P05107 Q6VU69
A8MTY0 Q96SR6
P29322 P52798
Q2VY69 Q9UBL3
A6NFI3 A6NHJ4
Q96NJ3 Q9UK12
P14672 P42338
Q86UQ0 Q9H7R5
O15524 P60568
Q8N433 Q8NGX0
Q8N433 Q8NH90
O95136 Q16539
P29353 Q16620
A6NKZ1 P51786
Q7Z7A1 Q96SN8
Q16600 Q96PQ6
P19022 Q96JQ0
P24928 P62308
Q8IVP9 Q8WUN3
P24864 Q99640
P17480 Q15361
P21860 Q6S5L8
P17026 Q6ZN79
P08579 Q9Y5S9
P30304 P43686
P29320 P52803
P53803 Q01081
O60765 P13682
P51686 Q9UBI6
O75369 P06756
Q8IYN0 Q9Y2Q1
P17039 Q96N58
Q7Z3I7 Q9HCL3
Q86Y25 Q9HBT7
Q6AZW8 Q86UE3
P04049 P10415
O94986 Q9BSJ2
A8MWA4 Q86UQ0
P61326 Q92621
A8MTY0 Q6ZS27
A8MQ14 Q5SYY0
P08575 Q8IUI8
O14628 P17030
O43345 Q8TF45
P68032 Q9UKN7
Q8TD23 Q9BSK1
A6NFI3 Q9UK11
P45983 Q9Y5V3
Q32M78 Q8NDQ6
P12814 Q15942
P20618 Q96GD4
P17030 Q86V71
Q13616 Q9Y3I1
B4DNX1 Q2KHP4
Q14591 Q6ZN06
P29083 P51532
P63098 Q15147
Q4V348 Q9BWM5
P42773 P84022
O43676 P03923
P31323 Q9BSJ2
P01912 P28067
Q6ZN79 Q96K75
O60667 P25445
P22607 Q92915
Q86V38 Q9UQB8
P19793 P62988
P08151 Q96QV1
P62306 Q16629
Q6IV72 Q96BR6
B3KUA4 P01112
A8MUZ8 Q86XU0
P29353 Q02156
P16415 Q86V71
Q5T5D7 Q96NJ3
P17081 Q8WUY9
P28335 P63218
O14628 Q5JVG2
O94892 Q96NJ6
Q3MIS6 Q8N184
P61254 Q13217
A6NDX5 Q96LW1
P08579 Q05048
P00533 Q16787
Q06413 Q15788
Q494X3 Q9Y2A4
P01375 P42575
Q5JVG2 Q6IV72
P32121 Q9H344
O00139 Q13257
P51508 Q9UK10
P51523 Q86V71
Q5JNZ3 Q5SYY0
Q9BUY5 Q9H5H4
O43361 Q3KQV3
A8MVP4 Q52M93
O15446 P20226
Q7L3S4 Q96K75
P50151 Q13167
P06493 Q9UPN4
O43361 P17035
P29317 P56945
O95206 Q9Y5E6
P21506 Q68DY1
P35998 Q06323
Q8TA94 Q96NJ6
Q9Y5F9 Q9Y5H8
P17025 Q3KP31
Q5JVG8 Q8TAW3
P06746 Q96FI4
Q3SXZ3 Q96SK3
P49790 Q5SRE5
O43830 Q5HYK9
P29353 P49767
Q6ZQV5 Q9Y2G7
B4DFD7 P17844
P35590 Q02763
Q6IV72 Q8N3J9
Q15072 Q8N859
O75346 Q86UQ0
A6NN14 Q5T5D7
O43264 Q8WYP5
P17039 Q8N184
Q8N141 Q9UEG4
P17019 Q8TF47
P49720 Q05DH1
O60765 Q9HCX3
Q8N587 Q8N7Q3
Q8N587 Q8N823
Q04726 Q92769
P05129 Q9NYA1
A6NF35 Q6ZMY9
Q8WV37 Q96SZ4
A8MVP4 Q9BX82
P10721 Q9NSE2
P55287 Q9UN73
Q8NHZ8 Q9UM11
Q15935 Q7Z3I7
P07942 P26010
Q13797 Q9P218
P50570 P84077
P48643 Q9UHV9
P51523 Q494X3
P06756 P32004
Q92800 Q9BY41
P61224 P62820
P12036 Q16539
Q3ZCX4 Q86XU0
P13639 P25398
P17039 Q9Y2H8
A8MXY4 Q969W8
O43242 P25786
A6NMZ7 O75056
P52737 Q14590
P17039 Q86WZ6
P17035 Q6U7Q0
P05771 P31785
Q96CW5 Q9P209
P13631 Q13547
Q9BZA8 Q9Y5H1
P09564 P28065
Q96C28 Q9H2C1
Q15929 Q8N883
Q5T619 Q8N823
Q5T619 Q8N7Q3
Q5CZA5 Q9H8G1
P10073 Q96MX3
Q5JVG8 Q96SQ5
O95229 Q8N4N8
Q9BXB1 Q9HBX9
Q6IE81 Q9UNL4
P42336 P61586
O43361 Q86TJ5
P52756 P53803
P52742 Q6PDB4
Q0D2J5 Q147U1
P02452 Q13753
P62158 Q14318
O00487 P28065
Q9UN66 Q9Y5E6
O94844 Q8N264
O75346 Q8TF20
P59923 Q9UJU3
P29992 Q9H1J5
O94892 Q09FC8
Q8TAW3 Q9UK13
Q09FC8 Q9BRH9
P20618 P28072
Q86Y25 Q8NA42
Q14590 Q96SR6
O60765 Q8TAF7
O95983 Q13547
P60604 Q9Y4E8
P03891 Q9P0J0
P04049 Q07889
Q03936 Q8NDW4
A6NK21 Q9H707
O00161 P61266
Q5HYA4 Q8IYN9
Q96LW1 Q9HAH1
O75365 P56945
Q53GY8 Q6P5V6
P17026 Q9BUY5
A6NDX5 Q8N184
P16220 P22303
P05121 Q16665
P25098 P55774
A8MUP4 P17097
Q92793 Q9BYM8
P52741 Q49A33
P16473 P62879
Q31610 Q8NHL6
Q2M3X9 Q8N782
Q8N3J9 Q9HBT8
P21506 Q96CX3
B4DDL9 B4DUJ4
Q2TAN0 Q8IZ26
O60331 P62191
A6NKZ1 Q5T5D7
Q9NYQ7 Q9UI47
O60563 P24928
Q02386 Q96ND8
Q6P2D0 Q9UC07
P25054 P49674
Q8NCE0 Q9BSV6
P17025 Q9HCZ1
P47712 Q4LE43
P28702 Q99424
P30453 Q03518
Q86UE3 Q8N3J9
P52744 Q8IZC7
P27986 P48426
P16415 Q8TA94
Q13257 Q8N0S6
P31947 P49674
P78556 Q9UBI6
A8MUZ8 Q8TAW3
P51587 Q13315
Q15935 Q86UE3
Q01094 Q13207
P02462 Q8N6H6
O96013 P53667
P58317 Q9NZL3
O14974 O75116
P17025 Q9UBL3
P04437 P30485
O75123 Q96PQ6
Q9GZT5 Q9UP38
O75475 P12956
Q9BS16 Q9BW27
P31749 P46527
O75290 P17025
P10721 P42338
Q9BSG1 Q9NSJ1
Q16543 Q99759
P27986 Q07889
P0C7X5 Q96LW1
Q8N782 Q9UIE0
P25391 Q13751
O43561 P06241
P10073 Q8WV37
Q15286 Q9NP90
Q8TAB3 Q9Y5G8
Q14586 Q96NG5
P22415 P40199
P01375 P43268
A6NKZ1 O43296
Q5TYW1 Q6ZMW2
P78344 Q53EL6
Q14015 Q495L7
A6NKZ1 A8MUZ8
P55287 Q9NYQ8
Q5FBB7 Q99661
Q92542 Q9NZR2
Q2VY69 Q8TF45
Q6ZMV8 Q9HCG1
Q6ZN08 Q9BY31
Q8IUP8 Q9Y5F3
P08754 Q9UFT3
P52948 Q9GZM8
P23588 P46781
Q96BR6 Q9H8G1
Q9NYV6 Q9Y2S0
A8MUV8 Q6PF04
P48730 Q9H461
A6NK31 Q96IR2
P05412 P33681
O75971 P19388
Q9HCX3 Q9UK10
A8K8Z5 P05412
Q13224 Q96QG5
O60890 P60953
P10275 P14625
P52565 Q9BZR6
O14610 P08913
Q14593 Q9BRH9
P67809 Q86V81
Q8N184 Q9UK13
B4E1S9 Q9UQC1
Q02750 Q499G7
O75290 P35789
P22736 P55055
O15371 P60228
Q14587 Q7Z7K2
P15927 Q14181
Q08AN1 Q96PQ6
P21918 Q9UBI6
Q969W8 Q9HCZ1
Q07954 Q9NPG1
P63208 Q9UM11
Q86TJ5 Q8N8H1
Q9H8G1 Q9Y2G7
P23396 P84098
P53675 Q9Y5N1
Q3SXZ3 Q9Y3M9
P08514 Q08043
O95780 P17035
P52741 Q8IZC7
Q14585 Q6P1L6
Q6P9A3 Q96IR2
P50914 P62945
A8MWA4 P51504
O95229 Q7L7X3
P30679 Q15111
P26006 P39059
P55735 Q92674
A4D2P2 B1GX78
Q04917 Q9UK53
Q49AA0 Q96SK3
P49796 Q6B6N3
Q6ZMV8 Q9Y2H8
Q6ZTJ0 Q96GA9
Q96HU8 Q9H4E5
Q14591 Q6ZMV8
Q5VVX1 Q99719
P28066 Q15370
Q7L945 Q96JF6
Q6ZN06 Q96MR9
Q6ZR52 Q9Y3M9
O96015 Q14203
Q3SXZ3 Q96NJ3
P58317 Q9UK12
Q59FP0 Q8WWI1
Q06732 Q9UJN7
P51504 Q5JNZ3
P51786 Q3ZCT1
Q3ZCX4 Q86V71
Q6ZMY9 Q8N2I2
Q8NA42 Q9H7R5
O95644 P27348
Q96SE7 Q9BSK1
O60262 Q9P1P4
Q03111 Q92922
A6NHJ4 Q6ZS27
P10073 Q96SR6
P63211 Q7Z5R9
P15391 P27986
P35268 P61313
P58317 Q5EBL2
P23229 Q6PI59
P02751 Q01955
O00463 O14836
O60563 P35869
O00487 Q9UJX5
Q8N8Z8 Q96SQ5
A8MVP4 Q03923
Q03938 Q2VY69
P14598 P32942
Q2VY69 Q8NDP4
Q96QU1 Q9UII8
P15153 Q96MS0
Q8NA42 Q8TBZ8
P13984 Q8IXH7
P17030 Q9P255
Q8N4W9 Q8NDP4
A6NF79 Q9UL59
Q13257 Q8N4N8
P17021 Q7L3S4
P32121 Q8NGS5
Q8N9F8 Q96RE9
P10301 Q658W2
Q8N823 Q96NG8
Q8N7Q3 Q96NG8
A8MUV8 Q5SYY0
Q96NJ3 Q9C0F3
P61927 P62701
P62269 Q15056
P51955 Q14203
Q8IXA3 Q96L51
P03992 Q9TQE0
P16415 Q03938
P52737 Q9NSJ1
P49790 P62318
Q13705 Q8NI58
P35222 Q9Y5H5
Q6AW86 Q6ZN79
A6NKZ1 Q96N38
Q13315 Q96DS0
A8MUV8 Q9Y473
P11274 Q9HBH0
Q96MU6 Q9UJU3
B4DE78 P31947
P01589 P23458
P35789 Q8N782
O75123 Q12901
P46100 P49792
P52743 Q9Y2P0
Q6ZN79 Q86T29
Q08AG5 Q9NZV7
Q8TAF7 Q9Y2P7
P61927 P62847
O43296 Q9Y2L8
P13682 Q8NEM1
P28482 Q96AC5
Q03154 Q96IY4
A8MWA4 Q8WV37
P25963 Q9UBY5
B3KN68 B4DS79
P51814 Q5TEC3
P17030 Q7Z340
Q2M218 Q9NYT6
O14709 Q6V9R5
P33552 P51955
P04234 P15498
P41221 Q8IXA3
P0C7X5 Q9BUY5
A8MQ14 Q8N393
P61289 Q9UNM6
Q6ZNG0 Q96IR2
Q68DY1 Q96GE5
P17021 Q03923
P49841 Q92837
P06756 P60709
Q6PDB4 Q6U7Q0
P27348 Q8WZ56
O15524 P01589
P17693 Q30175
Q9BZA7 Q9Y5I4
Q6ZN08 Q6ZNA1
P84095 Q52LW3
Q6P9A3 Q7Z3I7
Q6ZQV5 Q8TF47
P17031 Q9NW07
Q12769 Q71F23
P53675 Q6UQ80
Q6ZNH5 Q9BUY5
P63000 Q5JVZ5
P60842 P62861
P10826 P10827
P41091 P62753
P19388 Q9Y535
Q96LW1 Q9P0L1
O60671 O60832
O95644 P16298
A2RRD8 Q03924
P17032 Q86V71
Q9NQW5 Q9Y2P0
P08254 P45452
P51508 Q8TF20
Q9NQB0 Q9NZC9
P09110 P37231
O75900 Q8IY98
Q9GZX5 Q9UK13
O75446 P61244
P04637 Q14934
O15105 P01137
A6NFI3 Q9P2J8
P49368 Q13885
O95780 Q8N859
A6NM28 Q86WZ6
O43324 P41252
A6NNF4 Q96NL3
P35658 Q15796
P17041 Q96H40
P41221 Q86TH3
Q9NYY1 Q9UHF4
P17612 Q15691
P62306 P83876
O60716 P12830
Q13415 Q9UBD5
O60883 Q5JXJ2
Q9BSK1 Q9NR11
P29474 Q02447
Q3ZCT1 Q8N859
Q6AW86 Q96NJ3
A6NK75 Q7Z7L9
Q6VU67 Q9P218
P46781 P47914
Q15052 Q9Y2X7
P02745 Q5NV90
P51991 Q9UKF6
P52742 Q5CZA5
A2RRD8 Q9BX82
Q5FWF6 Q6ZNG0
Q9P209 Q9Y2I6
P46776 P62854
Q9GZV9 Q9HCT0
P17019 Q08AG5
Q9NQV7 Q9UJN7
P31994 Q99704
Q14587 Q9Y2G7
O14628 Q5CZA5
Q562F6 Q71F23
P25101 P29992
P62158 Q99996
P28698 Q9UC06
P08047 P56270
Q5NV81 Q6PIL0
P05997 Q7Z391
P21860 Q4LE43
Q5SXM1 Q9H7R0
P22090 P62244
P01848 P29350
P04225 P07766
Q6U7Q0 Q9NR11
Q9Y5E2 Q9Y5F3
P36954 Q14241
O75437 Q0D2J5
Q8N8J6 Q96LW1
A8K6X3 B4E0J0
Q96SN8 Q9UGJ1
O60907 Q6I9T8
Q96CZ9 Q9NYQ6
Q6ZN57 Q8NCK3
Q8N5B3 Q9UN66
O95997 Q9UM11
Q15286 Q5JT25
O14978 P51522
Q5FWF6 Q8NA42
P21506 Q8TBZ5
P05106 Q99558
Q02386 Q14590
P22694 P35222
O60508 P14678
O15230 Q9HBI1
A8MTY0 O43296
Q0D2J5 Q15929
P62258 Q96MT8
P17017 P17036
P21506 Q9UJU3
Q8WU11 Q92468
A6NGH9 Q96C28
Q7L945 Q9C0F3
Q6XGZ4 Q92851
P33240 Q92989
P10966 P42701
Q6P9A3 Q9NQZ8
P22223 Q96F04
A8MTY0 P17036
P42025 Q5JW48
P12814 P35222
O43747 P56377
Q32M78 Q9Y2G7
A8MUZ8 Q6P2D0
A6NM28 Q6AW86
O75376 Q14995
A6NK21 O75290
Q32M78 Q7L945
Q9NZ42 Q9Y4K3
Q9H7R5 Q9NR11
P61353 P61927
Q08554 Q9Y446
P04406 P07738
O14641 P19784
O43930 Q08462
P35609 P38570
P60059 P61009
Q9NYQ6 Q9Y5G8
Q96NG8 Q9UII5
A8MWA4 Q68DI1
P07339 Q15628
P26010 Q7Z4I7
Q5FWG5 Q9Y2C9
Q14591 Q9NYW8
O95206 Q9UII8
P46977 P61619
Q86YB2 Q9NXZ2
Q03188 Q8N0S6
Q8WUM0 Q9UHI6
A1A4S6 P60763
P18089 Q9P2W3
Q6AW86 Q9NQZ8
O43592 P62826
P60709 Q9NPA2
Q9HAH1 Q9UC06
P17032 Q8N782
P52292 P84022
Q6P9A1 Q9H7R5
Q08881 Q8WYR1
Q9H158 Q9Y5H1
A6NK21 Q6NX45
P21741 P42224
Q147U1 Q2TAN0
A1L4K2 P45985
Q6NT27 Q96P88
P21917 Q15835
P46783 Q9UBQ5
P25391 Q9Y490
A8MVS1 O43361
B0YJ74 Q5QNR8
P19237 P20929
A2RRD8 Q7Z398
P62158 Q12968
P52741 Q9UEG4
P01133 P07996
A6NN14 Q8TAQ5
B4E205 Q562N8
P04070 P07204
O14980 Q13523
Q03938 Q8NDW4
Q14591 Q3SXZ3
P17252 P31947
P0C7V5 Q96K75
Q2M218 Q8TF20
Q14765 Q9UQC2
P20702 Q96PN1
Q5JYH8 Q9BUG9
O95780 P17017
O43296 Q8NDQ6
P49450 P49454
P17036 Q8WTR7
P61586 Q15052
Q8N988 Q9BR84
Q5HYK9 Q6NX45
Q7Z3I7 Q8N184
O43345 Q8TAF7
Q6ZNG0 Q96K58
Q4V348 Q96H40
Q6PF04 Q9Y2G7
O15078 Q13409
P08514 Q5JP94
P28698 Q6NX49
Q13077 Q99683
Q15287 Q99567
P11215 P12110
P08476 P36897
B4DF41 Q0ZAJ2
Q6ZN19 Q6ZQV5
P62280 P62424
P13612 Q9Y490
Q9BWM5 Q9UJW8
Q8NEP9 Q9Y2A4
Q9H349 Q9Y5H1
Q16363 Q5PR22
P04437 P30511
Q6V1P9 Q9Y5I2
Q86T29 Q96BR6
Q8WTR7 Q9BRH9
Q14803 Q6IC53
P12004 Q13547
P17031 Q9GZX5
P14373 Q05516
P04792 P48023
P42574 Q13233
A8MYF4 Q86T29
Q8N859 Q9NQZ8
O43920 O95182
P02458 Q15582
Q6PG37 Q8TAQ5
Q68EA5 Q8N587
Q147U1 Q5JVG8
P62308 Q15029
Q53HV2 Q9H369
P04234 P20963
O75437 Q8WTR7
P43034 Q2NKX8
Q8N8H1 Q9NQX6
Q3KQV3 Q96MU6
Q0VGE8 Q96CS4
O14744 P62316
O43148 P52434
Q8N8Z8 Q96JF6
P29275 P43146
P63162 Q16637
O75015 P01857
Q06730 Q8N8L2
A6NNF4 P28698
O95644 P17252
P19447 Q14241
Q02750 Q6VAB6
P17097 Q3ZCT1
Q8TAF7 Q96SK3
A6NHJ4 O95201
P38570 Q14031
P17252 P22607
O43361 Q6ZQV5
Q49AA0 Q9UBL3
P09651 Q05048
Q15797 Q9HCE7
Q8NB42 Q9NQZ8
P52597 P53803
Q96K75 Q96MX3
O75346 Q9Y3M9
P08908 P50150
P53350 Q9Y2I6
Q13398 Q5JVG8
Q8N883 Q9Y2G7
O95486 Q562X2
Q8N3J9 Q96NG8
P12268 P20839
P14784 Q16539
Q5VSF9 Q7Z513
Q9NSD4 Q9Y473
Q9P0L1 Q9ULM2
Q6ZN19 Q9Y2L8
O75937 P19388
P33908 Q9NTJ4
P0C7X5 P35789
P42858 Q96DT5
P20936 P43034
A6NM28 Q86Y25
P05019 P08253
P11047 P21333
P48551 Q16576
O43747 O95782
Q8TF32 Q96LW1
P17019 Q9HCG1
O75665 P61163
O14709 Q8WUN3
Q13164 Q9P0L2
Q96HQ0 Q9NQV7
P12645 P37023
O75909 P50613
Q6P1L6 Q7Z3V5
P39086 Q5VSF4
Q14591 Q8TBZ5
Q15759 Q99759
O60674 Q8NHY9
P01732 P45983
Q16539 Q8IW41
O75467 Q8NEM1
P25788 Q9UL46
O95782 P29353
P62277 Q13347
P0C0S8 P55209
P01042 P09471
Q8N9K5 Q9Y2P0
P25024 Q9UME6
P62701 P63173
O43318 Q9NYJ8
P17032 Q9HCX3
P20674 P48556
O75467 Q96NG8
Q8IWW6 Q8IXI1
O60936 Q13242
P47870 Q9UN88
B4DV85 Q02750
P46783 Q92901
Q6V9R5 Q96H40
P42336 Q01968
Q8IYI8 Q8NEM1
P14867 Q9UBS5
P16144 Q9Y4G6
P10275 P62873
Q6ZNH5 Q9NSD4
A8K971 Q9UJW8
Q6ZN79 Q9NSJ1
P10827 P14859
P01913 P04440
Q3KP31 Q8N972
P09661 Q9BUQ8
Q8NCK3 Q9H707
Q9NYQ8 Q9Y5G3
P06729 P19397
P61163 Q5JW48
A4D2P0 A8KAN3
P63167 Q9Y2I6
P62873 Q8NGK0
P52272 Q13435
P10321 P20963
Q6P1L6 Q9HAH1
P11215 P26927
P36894 Q5HYA2
Q8NHY6 Q9UIE0
Q0VGE8 Q14588
Q96K75 Q9UJU3
P01178 P18846
O00144 P41221
O95819 P01583
P35568 Q15139
Q8TE56 Q9BZ11
P36954 P51003
O75643 Q14103
O15169 P48729
P19793 Q9H0E9
Q9UN74 Q9Y5G6
P10072 P17020
Q04206 Q14116
P09012 P09661
P31751 Q9BQD2
Q06732 Q9Y2P7
Q5JVG8 Q96MX3
Q96SQ5 Q9Y473
P14416 P62166
Q8N587 Q9Y2P0
Q02750 Q96RU8
P63211 Q14416
P12109 P25940
Q5SPT5 Q99706
P19388 Q10570
O75373 Q9P2J8
A6NK31 Q7L2R6
Q14686 Q96RS0
A6NKZ1 Q9NQW5
O43830 Q96K58
A8MT65 Q68EA5
P17030 Q86TJ5
P52434 Q16594
P49790 Q8WXD5
Q02156 Q9BVT0
O60508 P57740
Q2M3W8 Q9HCL3
Q96K75 Q9Y473
O43913 Q07864
Q6PF04 Q9UK12
A8MWA4 O14709
P58317 Q6ZS27
P63272 Q09161
Q8TA94 Q9Y6R6
P17021 Q9P255
Q2TAN0 Q49AA0
P12270 P26368
Q8NHY6 Q96GE5
P34932 P54652
O15392 Q53HL2
P17032 Q96MU6
P24043 Q8NFW1
P62745 Q13464
P49792 Q12769
Q68DY9 Q6ZNG0
Q6VU69 Q7Z391
A6NK75 Q08AG5
P17026 Q6U7Q0
O94772 Q92997
P04637 Q14192
P36954 Q16514
Q02750 Q99829
Q14585 Q3SY52
P62861 Q14240
Q9Y5E5 Q9Y5H0
O95201 P51504
Q5NV91 Q6NSA4
Q96MU6 Q9NSJ1
O75438 P03905
P51531 Q9Y3Y4
Q494X3 Q8N393
Q13398 Q9BUY5
A8MWA4 Q9UL59
P15153 Q13393
Q8N8J6 Q96IR2
A8MQ14 Q8IVP9
Q15835 Q7Z5R9
P07288 P35858
P52736 Q3ZCT1
P52298 Q15365
O60245 Q9UN70
P04899 P30872
P11362 Q6A549
Q2M3W8 Q5JNZ3
Q8TAQ2 Q92925
P08138 Q9H213
P11831 P20823
P28566 P34947
O95644 Q14765
P10073 Q08ER8
P52741 Q8N4W9
O95780 P21506
P12544 P27695
A4D0S4 Q68CT4
P55289 Q9Y5H2
P01834 P11912
Q3KQV3 Q9Y2H8
A8MYF4 O75373
P17036 Q6P3V2
P29597 P40238
A6NF35 Q3KQV3
Q14590 Q9Y2G7
Q9P255 Q9Y2Q1
Q8N1E8 Q9BQD2
P20226 P24928
Q14050 Q7Z391
P31994 Q5NV64
P63211 Q8NGB4
P52564 Q13554
P08047 P98088
O75820 Q8N9K5
P09661 Q8IX12
Q14929 Q86TJ5
P58304 Q9UBR4
A8MQ14 P17025
O75937 Q8N684
P30447 P30480
Q96RE9 Q9H8G1
P02735 P19838
P03372 Q16539
O75467 Q14590
Q92569 Q96GA9
Q8N7M2 Q9HAH1
A8MUV8 Q8N988
P35240 Q92796
Q96HQ0 Q9BX82
Q8IWP3 Q96C71
P09471 P63000
P27986 Q9ULW0
Q6V1P9 Q9Y5E5
Q5CZA5 Q7L945
Q8IYB9 Q8N859
P14672 P62330
A6NHJ4 Q68DI1
Q13841 Q14905
P23396 P62899
Q86V71 Q99676
O76094 Q9UHB9
Q68DY9 Q86WZ6
A8MQ14 Q86WZ6
Q96EG3 Q96K58
O14640 Q13642
Q6ZN11 Q86XN6
P42338 Q01970
P08949 P59768
P52738 Q6P280
P45983 Q02962
P08588 Q9UBI6
P32246 P62879
P26010 Q07092
Q8IYX0 Q96H40
Q6PK81 Q9UJN7
Q8WXB4 Q96N22
P03372 P37231
Q6ZR52 Q8TAU3
Q7Z513 Q9NS63
O15444 P63215
P23246 Q01081
O14628 Q96EG3
Q6ZQV5 Q96NG8
A6NM28 Q8N823
A6NM28 Q8N7Q3
O95299 P19404
Q5HY98 Q9UK10
P17031 Q5HYK9
Q6N045 Q9UEG4
O43830 Q14590
Q99567 Q9H814
P27348 P30305
Q08170 Q99567
O00762 P49721
P17024 Q9HAH1
O15239 O95168
P52742 Q3ZCT1
P17035 Q96PQ6
O14543 Q9UHF4
P62081 P62424
Q8WUM0 Q9Y5S9
P17039 Q8IZ26
P62304 Q10570
O43345 Q9BWM5
Q96PE6 Q9NR11
Q5JVG2 Q86UE3
A6NK53 Q96SZ4
O75694 Q8NFH4
P17098 Q96H40
P68400 Q16537
P49959 P54132
Q8IYI8 Q8N823
Q8IYI8 Q8N7Q3
Q15311 Q9Y2N7
P0C645 P62873
P10145 P10276
A6NGH9 Q86TJ5
P42338 Q658W2
O43683 P49792
P53778 Q6FHX4
Q16539 Q9UNI6
P28330 P28702
P48145 P62873
P17041 Q5JNZ3
P46939 Q14155
P07437 P63167
Q8IZ26 Q9NYT6
P06730 P42345
Q86UP0 Q9BZA7
O60496 P16333
O75467 Q12901
O75437 Q8TB69
Q07889 Q7Z783
P62879 Q6NT27
Q13042 Q8NHZ8
Q86TJ5 Q86V71
Q6ZNG0 Q9P0L1
P51817 Q8NFM5
P30485 P61769
Q9BYX7 Q9NPA2
Q6ZSS3 Q9BSG1
Q05048 Q13242
A8MUV8 Q03936
O15315 Q06609
P22681 P43405
Q16587 Q96JC4
O00233 P25054
P59768 Q14833
A2RRD8 Q86UQ0
Q13352 Q96IY1
P17014 Q96NJ3
B0YJ74 Q6FHU0
Q8TF32 Q99676
P10072 Q9NZV7
O75916 P16499
Q03113 Q9BX93
Q8NHY6 Q9UL59
Q9H081 Q9Y6D9
P26378 Q92879
P12111 P20908
Q9UN73 Q9Y5H0
P03372 P11474
O75578 P18564
Q6PDB4 Q9UII5
P51149 P61970
P20309 Q15835
O15131 Q9BVS9
Q5SXM1 Q9BS34
A8K6V0 P61163
P17038 Q9UK11
O75346 Q9ULM2
B4DZT4 Q562Q1
Q9UII7 Q9Y5G1
P19544 P48551
P20963 P30461
O14980 P51991
Q08AG5 Q8N9K5
P13945 P61952
Q96K58 Q9NQX6
A8MWA4 Q0D2J5
Q5VIY5 Q6ZN57
P00519 Q13671
Q8N972 Q96BR6
O14920 Q5STV4
Q96CS4 Q9H2C1
P04818 Q13415
O60675 P35452
O14709 Q8N720
P17023 Q9Y6R6
P52798 Q8N3Z2
Q92636 Q9NY59
Q8NHY6 Q9UK12
P02652 P06727
P18615 Q09161
A8K6V0 Q562N6
P51814 Q9Y2P7
P36575 P56706
P13942 P34741
P62942 Q08209
P17025 Q9HCG1
Q96JF6 Q9HCL3
P62993 P98082
Q4V348 Q52M93
O14641 P56703
A6NK53 Q9NYW8
Q2TAA5 Q9H553
Q9BX82 Q9NQX6
P38159 Q15233
Q86UD4 Q96SQ5
Q7L2R6 Q9HBT7
P01871 Q9P0L5
P12830 P15311
P01106 P10275
P11308 P19419
A8MVS1 Q6ZN19
A6NNF4 Q6ZNA1
P17096 P17676
O75290 Q494X3
Q13616 Q9UNM6
P36954 Q9H3P2
Q06323 Q9UM11
O60229 Q14957
P01111 Q9P0L5
P06239 P43403
Q03938 Q6PG37
P08107 P38646
P17032 Q13360
Q15691 Q9BU64
P09651 P35268
Q9H349 Q9Y5E2
Q6NX45 Q9BSK1
P01730 P08575
Q8N7K0 Q9NW07
P01133 P05412
A8MUZ8 Q5CZA5
Q9BY31 Q9P0L1
P51532 Q04206
P05305 P35368
P35658 P57678
P24468 Q13547
P56945 Q5U0C3
P01375 Q13501
P62873 Q96R67
Q8N684 Q92620
P01112 P48736
P32121 Q13255
B3KM89 Q562X2
Q9BRQ0 Q9HBD4
P09871 Q5NV81
P48730 Q16526
P08047 P48552
P22612 P31323
P17021 Q08AG5
P05549 P35348
Q15436 Q9Y6B6
P49821 P56181
Q12933 Q9Y6K9
Q8WXB4 Q96RE9
P42681 Q8WYR1
P50613 Q16594
O75373 Q8IZC7
O15264 P35638
P43631 Q07000
P12109 P26006
Q86T29 Q8NEM1
P61326 Q12996
Q8NA42 Q96MU6
O14936 Q5VVX4
Q499Z4 Q96PQ6
O94844 Q96M96
P01111 P22607
Q15973 Q7Z7K2
P15531 P63000
O43345 Q96JF6
Q147U1 Q6ZMW2
P16298 Q01970
O15111 P17252
Q02447 Q09472
P17096 Q9UMX1
P25067 Q6ZRA8
B2RAL8 B3KX51
P09544 P56704
Q5HY54 Q8IZC6
Q3KP31 Q9Y6Q3
A8MTY0 Q96I27
P08047 P14784
P05107 P18206
Q6V1P9 Q96SF0
P42830 Q9UBI6
Q9BSK1 Q9Y2H8
Q05481 Q8TF47
Q3MIS6 Q6ZMY9
O14628 Q8TF45
O75533 Q12874
P00750 P51668
A8MUZ8 P51522
O75376 O75446
Q5JVG2 Q8NEP9
Q6P9A3 Q6ZNA1
Q15937 Q9NR11
P02462 Q14112
P68363 Q13885
O94986 Q9UPN4
P31749 P45985
A8MTY0 Q9UJW7
Q8IXH8 Q9Y5I0
Q8NB42 Q9H5H4
P09497 P21728
Q9P2J8 Q9UJW7
P08047 P31153
P33151 Q96QU1
Q8N9Z0 Q8TF47
O60262 P01233
A8MUP4 Q8N8J6
P35228 Q02846
P10072 P13682
B4DGQ6 Q86XZ2
P13612 Q14185
Q8TCU6 Q9H4E5
Q14929 Q8NDP4
O14978 Q7Z7L9
A8K971 Q9Y2A4
O60674 P35228
Q8TB69 Q9UK13
P40763 P49765
P08887 P29350
Q8TAF7 Q9BS34
O94892 Q8TF47
Q96SR6 Q9P255
P22694 Q07343
P11388 P40692
P10073 P52741
P46527 Q15329
Q07889 Q8WU20
P49137 Q59F75
P45379 Q8WZ42
Q14591 Q96CX3
Q5HCI0 Q9UL32
Q86YE8 Q9UC06
Q0VGE8 Q9UC07
P21781 Q96KE5
Q5SYY0 Q96K75
P35789 Q9H0M5
P13942 Q13751
P39086 P54257
O43831 Q00839
P17035 Q12901
Q6ZNG1 Q8IZC7
Q5EBM4 Q86UQ0
P19388 P84103
P00533 P13987
Q8N5B3 Q9Y5E9
Q9Y5E4 Q9Y5E7
Q86V71 Q9UC07
P42336 Q14185
P11168 P52945
P49790 Q92620
P23945 Q9UK08
O14980 Q12824
Q8NEP9 Q9BSG1
Q6ZN11 Q96BR6
A6NP11 Q8N393
P49427 Q13309
B4DJ66 B4DXI8
Q7KZY0 Q86YD5
P01916 P20036
P46060 Q14974
P03950 P60484
Q7Z7K2 Q86XU0
P17020 Q6NX49
Q13131 Q16822
P14923 P35222
O43747 P50570
Q49AA0 Q68DY1
Q10567 Q53GI5
Q7RTV0 Q9P2I0
A6NP11 Q5JVG8
A6NK31 Q8NB50
O75467 Q9NQV7
Q15928 Q6N045
P10114 Q8WWW0
Q6FHW5 Q7Z391
Q2F839 Q96BE0
P28370 Q5VVR8
P25024 P40933
P63000 Q9BYG4
O60229 P60763
O60234 P16871
Q8TF47 Q9HCX3
O43929 P06400
P48742 Q3SXZ3
Q8TB72 Q92904
O43684 Q13352
P06400 Q08999
P17031 Q9UJW8
Q14591 Q9Y2L8
Q8IZX4 Q92830
P17024 Q9H2C1
Q9Y5F2 Q9Y5H0
Q14592 Q6U7Q0
Q13111 Q9NVP2
P17027 Q6U7Q0
A8MQ14 Q5JNZ3
Q96T98 Q9Y5H9
B4E163 P62140
Q96K58 Q96LW1
P17014 Q8N2I2
P11142 Q53HF2
P08172 P11488
Q14344 Q9UIA0
P05362 P19838
Q08ER8 Q8TB69
Q8N988 Q8NEM1
P48742 Q86UE3
P18074 Q01831
Q03924 Q15928
O00631 P26678
P25391 P55210
O14965 P51665
Q13106 Q8N7K0
Q9NW07 Q9Y2Q1
P02751 P23229
Q14593 Q6NX45
Q8TAU3 Q9NR11
O00231 O95190
B3KMI4 B4DL08
P17041 Q8TBZ5
Q08ER8 Q8N141
A6NGH9 Q9Y2L8
Q12879 Q9NZT1
O43795 Q5T8M8
Q86V24 Q96RR4
P43250 P55774
A8MVS1 Q9BRH9
P30876 P52434
P17035 Q9NQX6
Q99676 Q9UC07
Q8N4W9 Q96HQ0
Q13485 Q16576
P51508 Q9BSG1
P32121 Q96R48
A8MT65 Q2M3X9
P98164 Q15036
Q16600 Q8N2I2
Q7Z398 Q8WXB4
Q14683 Q9BUJ2
P21675 P52434
P20248 P21675
P09693 P42081
P52736 Q9H707
P62875 Q15653
Q15937 Q8IYB9
Q08ER8 Q14590
P20340 P51151
P38405 Q8NGP8
P38405 Q8NH18
Q06730 Q14591
O75346 Q6PDB4
Q96CX3 Q9Y2P0
P28698 Q96N58
Q02447 Q99797
Q5HYK9 Q6ZMY9
Q09FC8 Q96CS4
Q7Z6C1 Q8TEY5
Q6ZN08 Q86WZ6
Q9HCU9 Q9UK53
Q5TEC3 Q8IYI8
B4E205 Q562X4
Q12901 Q14591
Q5JVG2 Q96SR6
P08047 P23511
Q5TYW1 Q9Y2P0
P27986 Q6PIZ9
P52743 Q96K58
Q03924 Q9NW07
Q8WV28 Q9P0L6
P18564 Q5HY54
P52744 Q3SXZ3
P04070 P12757
O95047 P32121
O60262 P35368
P17097 Q9UK12
O43497 Q13972
P08047 Q05195
Q8NA42 Q9NZL3
P45984 Q99683
O60262 Q9ULZ1
Q7Z7K2 Q86UE3
O43831 P22626
O95201 Q8NEP9
P78504 Q9H488
Q14015 Q8N4Y1
Q8IY78 Q9NPG4
P11047 Q68CT4
P17032 Q9Y2H8
Q14591 Q6ZSS3
A8K0G3 B3KNH5
O00329 Q92529
Q9Y5E5 Q9Y5F2
Q96ND8 Q9BSK1
P61758 Q13748
P10071 Q93098
Q86YE8 Q9NQX6
O95780 Q14587
P08047 P34059
Q7L3S4 Q8TAF7
Q6ZR52 Q9UK13
Q00839 Q15029
Q15797 Q9BY41
P00738 P11215
P62873 P62879
P07910 Q13247
O94855 P63261
P23458 Q16584
Q00534 Q08999
Q7Z3I7 Q9UBL3
P45452 P62736
Q7Z7K2 Q8N587
O95997 P51665
Q49A33 Q9HBT7
Q15973 Q6IV72
Q494X3 Q9P2J8
A8MQ14 Q8N9K5
Q3SXZ3 Q5CZA5
Q9Y5G3 Q9Y5H9
Q8IYX0 Q96NL3
Q15935 Q5EBL2
Q02846 Q13976
O60883 Q9UNE7
Q16587 Q9NQW5
Q3KP31 Q9UJW7
Q5SYY0 Q9P255
Q5HYK9 Q96EG3
P0C7X5 Q3SXZ3
O14543 P26951
Q6ZNG0 Q9Y2P0
P36873 Q8N2Z9
Q15029 Q8N684
P08047 P19793
O14939 Q13393
Q8N720 Q8TBZ5
O95813 Q93097
O95780 Q7Z7K2
P13612 P62834
P60953 Q9NPG1
O75084 O75197
P48788 Q14324
P00747 P01343
Q04206 Q05513
Q13547 Q15910
P35789 Q6ZMW2
Q86T29 Q9UL59
Q9BUG9 Q9HBI0
P10767 P16234
P20849 P35609
O75373 Q03938
Q5JVG8 Q8IZ26
P05549 P35659
Q13683 Q7Z4F3
O00422 Q15583
O43361 Q9HCG1
P15260 Q16584
P17039 P51814
P14921 P40879
P39905 Q9NR12
P51809 Q13277
Q13418 Q96PN1
P29460 P40763
Q9BZD4 Q9NXR1
Q5MCW4 Q8IYN0
O96014 P49407
P50750 Q14241
P08908 P19086
Q9Y2Q1 Q9Y6R6
P56945 Q08043
O14549 Q03135
P04150 P14735
O43749 Q13368
Q14186 Q16539
P02671 P48634
P17020 P17021
P17098 Q96RE9
O75467 Q9Y473
P01241 Q9NSE2
Q8N7M2 Q96SK3
Q14526 Q15653
P14859 P15907
Q96LW1 Q96MU6
Q9H963 Q9UL59
P42331 Q9BYZ6
O00220 Q96BY2
Q16363 Q6FHW5
Q7RTQ2 Q9NZL2
Q8IZC7 Q8N782
B4DNB9 B4DS79
Q8N972 Q9NW07
Q99676 Q9UK13
Q15973 Q52M93
P13747 P30456
Q15287 Q8IYB3
Q96CS4 Q9BRH9
P18507 Q8N1C3
Q66GS9 Q9BV73
Q96SF0 Q9Y5I2
Q7Z398 Q9BRH9
Q08170 Q8NFH3
P31483 P49792
A6NP11 P17021
Q8IYN9 Q8N3F8
P52657 Q92759
O14965 Q14155
Q6ZN57 Q9NYW8
P48742 Q7L945
Q96CS4 Q9H7R5
P07900 Q16543
O00254 O14775
P35244 Q06609
Q8NDP4 Q8TF47
Q15878 Q9UBN1
O60331 Q6NW36
P23458 Q13233
P08588 P32121
P29474 P30556
P04899 P48146
Q8TB69 Q9UJU3
Q06732 Q86UQ0
P08572 Q6PID4
B3KSM6 P17066
P06756 P16284
Q8IXA3 Q8TAN2
P25024 Q9P2W3
Q6AWB3 Q96DT5
P05106 Q68CX6
Q8N7K0 Q8NDP4
P61812 Q15796
O00334 Q07890
P35222 Q9NSA3
P25445 P29965
P05129 Q9NZK7
P41240 P43405
P50502 P52630
Q2M3X9 Q6U7Q0
P48061 P62879
A6NNF4 Q08ER8
P11474 Q9H7Z6
A6NNF4 Q96SK3
P07947 P54756
Q96JQ0 Q9Y5G0
P17017 Q96K58
Q13315 Q92878
P30153 Q02750
Q13253 Q6ZVN8
P00748 P29400
Q8NG66 Q96SB4
P06730 P62280
Q8N184 Q96H40
O75633 Q6P9E5
Q8NEP9 Q9HBT7
Q5T5D7 Q9Y6R6
Q49AA0 Q6P9A1
P01308 Q06124
P10747 Q06124
Q02447 Q06278
P56377 P61769
P14317 P34910
O00505 O95198
Q86XU0 Q96RE9
Q14588 Q96MU6
P07108 P19793
P51532 Q13485
P52740 Q6ZN79
P08865 P62906
Q13616 Q9Y297
A8MXY4 Q3ZCT1
Q13889 Q9H9Y6
P09544 Q8IXA3
Q6PK81 Q9C0F3
Q5U0A0 Q6L984
P55290 Q9Y5H0
A2RRD8 Q5EBL2
Q14587 Q6ZR52
Q09472 Q86WJ1
P18848 Q96RU7
A8MTY0 Q9BR84
Q5T5D7 Q8N972
P06400 Q9Y6K1
Q86XN6 Q9NZV7
Q5H9R8 Q8N752
P62847 P62851
Q9ULK4 Q9Y2X0
Q7Z340 Q9NR11
P26232 Q9Y5H6
Q9BVL2 Q9UKF6
P07437 P07900
P31751 Q13370
Q01449 Q86XU5
P04844 P43308
O15056 Q8TBX8
Q49AA0 Q6AZW8
A8MT65 Q8TA94
P48736 Q13418
P01106 Q01094
P35222 Q9Y5R2
Q0VGE8 Q5VIY5
O75632 P35346
O96019 Q92993
P62875 Q92664
Q6AZW8 Q96CS4
Q9NRJ3 Q9UBI6
P61218 Q92989
Q15797 Q6KF10
P05106 Q9H1U4
Q14974 Q8N1F7
Q14957 Q15413
Q99523 Q9Y5V3
P01732 P30443
P01210 Q9P2W3
P01106 P40763
P02746 Q5NV80
A6NDX5 Q03924
P53350 Q99661
P31152 P46734
A6NDX5 Q8IYN0
P21506 Q499Z4
Q96BI3 Q96GC6
P01908 Q6NS87
Q14584 Q6P9A1
P17039 Q96CX3
P42574 Q16513
Q15928 Q15937
O95182 O95298
Q9UK10 Q9Y2P0
Q6ZSS3 Q96CX3
P14784 P14921
P63211 Q8NGH3
Q494X3 Q6ZNG1
P06493 P68366
P62280 Q14152
O15371 P51398
P42677 Q8NG31
P40763 Q99062
Q5T5D7 Q68EA5
O15145 O15511
O60765 Q12901
Q86Y25 Q9H7R5
Q07020 Q13217
Q6V1P9 Q9H251
Q9HAH1 Q9UII5
Q6PDB4 Q9NR11
P55286 Q9Y5H3
Q53FA3 Q53FC7
Q09028 Q14188
O75581 P59768
P08476 Q6IR47
P29353 P52333
O75396 O95249
Q5MCW4 Q5TYW1
Q5BJF6 Q9NXR1
P09038 Q8WU20
O00217 O95182
O76081 Q6B6N3
Q08170 Q13595
P01889 P16410
P0C7V5 P28698
P14678 P52298
Q6ZN79 Q8NDQ6
P57740 Q8IYB3
Q14584 Q14593
P15927 P27694
O43182 P15153
P01916 P28068
P37840 Q5U0A0
P10523 Q5SRQ3
O43683 O95229
P31270 Q92793
Q8IUQ4 Q9BZK7
Q53GF5 Q59GS3
Q7Z398 Q9GZX5
Q8NHY6 Q9H2C1
P13236 P21462
Q4V348 Q8N9F8
P17032 Q8N7K0
A4D2C0 Q53GX1
O43296 P51814
P22004 Q13161
Q96CS4 Q96NG8
B5M0B4 P35568
Q86T29 Q9P2J8
P14678 P49790
P09012 P52272
O94892 Q86WZ6
P49207 Q02878
P10301 P52799
O95983 Q8NHZ7
P13639 P40429
P61764 Q12846
Q9H7R5 Q9HBT7
P17026 Q9UK10
P15260 P23458
A6NP11 Q7Z7L9
O14978 Q6AW86
P57740 Q16637
P62750 P62851
P10586 P23468
Q08AN1 Q9H5H4
A8K8P3 P48730
P51504 Q05481
Q9UI47 Q9Y6N8
P05015 Q92985
P02649 Q14114
B4DYJ8 B4E1Q0
P32121 Q6GMT4
Q8N752 Q9H1J7
P17023 Q0D2J5
Q8N5Y2 Q9H7Z6
Q96T98 Q9UN75
Q96PE6 Q9ULM2
P31946 Q53S41
Q8N2I2 Q9HBT7
Q13547 Q9Y6X2
O14836 Q12933
P04049 P29353
Q96L33 Q9P2N2
P12107 Q658W2
P23246 Q16630
P29353 Q6VVE6
Q00534 Q8NE70
Q7L945 Q8WV37
Q7Z3I7 Q96PQ6
Q13349 Q9Y6N6
Q5JVG2 Q9HCZ1
O14641 Q9ULV1
O75964 P56381
Q9H944 Q9NVC6
P46776 P62910
P46782 P68104
P19784 Q16539
P61326 Q12874
A6NNF4 P51504
Q9UBT7 Q9Y5I2
P62306 Q8WUM0
Q01449 Q9H1R3
P32121 Q8N628
Q2TAN0 Q8TD23
Q06187 Q4LE43
P05412 Q04759
Q6V9R5 Q9NSJ1
P32248 P50150
P08908 Q6B6N3
Q13751 Q86W93
P17017 Q8NA42
P22681 P78552
B4DTM6 Q562N0
O14787 Q14974
Q6ZRS2 Q9UJU2
O60936 Q04206
O75438 O95178
A6NKZ1 Q8TF45
P0C7V5 Q9NSD4
Q09FC8 Q9UJW7
Q01130 Q9BUJ2
Q96RE9 Q9HCL3
P15621 Q96LW1
A8K971 Q96NG8
Q86UE3 Q9NZL3
P51508 Q8TB69
P17031 Q3ZCX4
O43609 P22681
P10314 Q8NHL6
P10145 Q15759
Q8IY78 Q9Y5H9
P23396 P41091
B3KTV0 B4DVU9
Q06732 Q8NDW4
O43361 Q9NSD4
Q9NRJ7 Q9ULB5
O95965 P02462
Q7Z3L1 Q8IUP8
Q14586 Q8N720
P03923 Q16795
Q96RJ0 Q9UK08
P20701 P63261
P11940 P20042
P18621 P61927
Q13360 Q96JC4
Q2M3X9 Q9Y6R6
P10070 Q4KMG0
P47712 Q8NHX1
A6NK75 Q6ZS27
P30260 P35998
Q03923 Q15928
P23229 P29400
P17024 Q9H8G1
P61586 Q96D37
P63261 Q0VF96
Q8N6Q7 Q9NPF7
P08514 Q01543
P20226 Q12947
Q8NEK5 Q9UJU3
Q13888 Q92889
Q9BYZ6 Q9C0H5
Q7Z340 Q8N8L2
Q9NQT4 Q9Y3B2
P51452 Q9H408
Q32M78 Q96NG8
Q10570 Q86U42
P68104 Q02543
Q96SF0 Q9Y5G5
P62136 Q6ZVN8
Q147U1 Q9Y2L8
P28482 P42226
Q9H349 Q9Y5H4
Q15545 Q6P1X5
Q06330 Q92769
P14923 P45452
Q92925 Q969G3
P42680 Q13882
Q49A33 Q9NZV7
A2RRD8 Q6ZN08
Q8NB50 Q96LW1
P13667 P55157
P35789 Q6ZN57
Q93034 Q99436
Q13485 Q13761
Q6P2D0 Q8N7K0
P05771 Q12846
A6NK75 Q3KQV3
O75437 Q9UIE0
P99999 Q9Y277
O15327 Q92569
P26368 P55795
P17026 Q9HCX3
Q14586 Q6P9A1
Q8N720 Q96N38
A8MVS1 Q9HCL3
P51522 Q8N988
P35228 P49715
P08754 P30411
P35268 Q92901
A8MUP4 Q9NQX6
P49674 Q9UPN4
O14978 P10072
P0C7V5 Q96JL9
Q8N433 Q8NGJ7
P29353 Q8WWW8
Q49AA0 Q6ZN11
P61278 P61952
P00519 P22670
B4E388 Q2F839
Q03924 Q5JNZ3
A6NGH9 Q9NQW5
P53992 Q562U1
P15622 Q7Z398
O43831 P08621
Q9ULB4 Q9Y5F0
P23945 P25098
Q06730 Q16600
P32121 P61073
P35221 Q9Y5H0
Q49A33 Q8N8J6
P36896 Q13705
Q147U1 Q9BR84
Q92806 Q9UK08
P15882 P53621
Q6P2D0 Q8NB50
P17027 Q7Z7L9
P42677 Q9UNX3
P01909 P04440
Q6ZS27 Q9HCX3
O95648 P25787
Q6P280 Q9UBL3
P28070 Q9Y297
A6NMZ7 P05106
O60566 Q8NG31
P51814 Q96H40
P17081 Q99819
O75346 Q9HCL3
O15457 P20585
Q6PF04 Q9P0L1
A8MWC4 Q9UQF2
Q6ZN11 Q8IYB9
Q6ECI4 Q6IV72
Q6ECI4 Q8N8J6
P42677 Q96H22
P01737 P01889
Q5SYY0 Q6N045
Q6ZMW2 Q8N8L2
Q9BS31 Q9H8G1
P48551 Q92769
Q5TYW1 Q9Y2G7
P42574 Q06609
O14511 P41240
P09769 P16885
Q6ZN08 Q9UK10
Q96N22 Q9UEG4
P52736 Q8TAQ5
O15504 Q16629
P14653 P49639
A8MVP4 P10073
Q5HY98 Q7Z340
Q9NPG4 Q9Y5G9
Q0D2J5 Q6ZNA1
Q7Z738 Q9Y5E8
O75437 Q96MU6
Q8NDP4 Q96RE9
Q14584 Q8NEP9
O15503 Q12770
P38570 Q9UMD9
O15145 P60953
O00478 P30499
Q4V348 Q6ZN08
Q03135 Q14031
P48357 P54646
P23396 P67775
P04004 P05121
O15533 Q03518
O14746 P03372
P41002 Q96KB5
P06493 P41240
P54274 Q96AP0
A6NK31 O14709
Q03923 Q8IVP9
P0C7V5 Q9UK10
P08514 P16144
P08708 P62857
A8MWA4 Q96N22
Q68EA5 Q96IR2
Q13398 Q3SXZ3
P60763 Q9H4E5
Q01844 Q9HC44
P51991 Q15029
Q6PDB4 Q9HBT7
O43739 Q03113
Q5EBL2 Q9HCG1
P17098 Q9H8G1
Q96NJ6 Q9BS34
O43184 Q8TE56
P17021 Q96SK3
P23443 Q15118
Q86XU0 Q96SR6
Q5MCW4 Q96LW1
Q494X3 Q9Y6R6
Q01844 Q9H5I1
A8K971 Q86Y25
P12931 Q93096
P17027 Q6ZNG0
O00139 Q96BT3
Q7Z3L1 Q9Y5E4
P29992 P46092
A6NFI3 A8MUP4
O14543 P42224
P57087 Q8TEW0
O14610 P61278
Q6AW86 Q9BS31
O75821 Q9Y314
O15198 P61968
Q14586 Q8TB69
O43318 Q9UDY8
P68366 Q9UGJ1
P01850 P79483
Q8IZC7 Q96JF6
P63211 Q9Y5P0
P20366 P29371
O15514 Q15369
A6NP11 Q15973
Q9HAH1 Q9NSD4
B3KSM6 B4DNT8
P17041 Q5TYW1
Q7L3S4 Q9UL59
P08253 P48061
Q12797 Q92905
Q15928 Q68DY1
Q8N7M2 Q9NZV7
Q5CZA5 Q8NHY6
Q13634 Q9UI47
O15169 P49407
P17480 Q9NYV6
Q14591 Q9H707
Q14591 Q9UJL9
B3KUS2 Q96H53
O60674 Q9BY69
P20339 Q8TB24
O75293 O95257
P50748 Q9GZM8
P62273 Q02543
P55210 Q9HAW4
P22087 P57678
P41597 P63211
A6NK31 Q15072
P15621 Q9UJW8
Q14593 Q6ZNG0
Q6U7Q0 Q6ZN19
P05141 P19438
P08620 Q8NCG5
Q68DI1 Q8NDW4
Q96C28 Q9NZV7
O43525 P56696
Q8N972 Q8N988
O75346 Q8IYB9
Q9BR84 Q9NSJ1
Q5FBB7 Q8N0S6
Q5TYW1 Q96SE7
Q6ZN08 Q8NDQ6
P17181 Q14765
P42226 Q8WXH5
P01215 Q15853
Q6P9A3 Q8TAU3
P51948 Q16539
P01137 P42224
P42677 P49792
P51946 P55199
Q96GD4 Q9NYG5
Q96SZ4 Q9H2C1
Q14929 Q9P2F9
Q8IYX0 Q8N7K0
P26599 P61978
Q5TIG5 Q7Z3L1
Q4V348 Q9P2J8
O95487 Q562Q0
Q5TYW1 Q8NEM1
Q96NG5 Q9BWM5
Q9H8G1 Q9HCL3
O14610 O60262
P07814 P41250
P28288 Q9UBJ2
Q6ZNA1 Q8TAU3
P06241 P26012
Q5U5J2 Q9BRF5
Q05481 Q9H0M5
Q9Y5E7 Q9Y5F2
P07948 Q9P0L7
Q9Y5E3 Q9Y5G3
P10072 Q6ZMW2
P35568 Q8NHV7
O95819 P78560
P61952 P78556
P02538 P19012
O15520 P10767
O15524 P05112
Q8WTR7 Q96PE6
Q96SR6 Q9Y2L8
P50281 P61160
P08908 P16520
Q68DI1 Q8N7Q3
Q68DI1 Q8N823
Q6ZMW2 Q8TD23
Q99835 Q9UMX1
Q12864 Q9Y5F0
P36954 Q13243
P09497 Q9H573
O43295 Q8IXI1
P54652 Q53HF2
O75197 Q9P2W3
P49792 Q92620
P17025 Q96N22
P17787 P30532
P16220 Q16665
B4DI39 P11142
O60925 Q9BUF5
Q6ZNG1 Q6ZSS3
Q8N184 Q9Y2A4
O75969 Q9BZX4
A6NNF4 Q68DY1
O60765 Q06732
Q13349 Q9HB63
P19022 P55286
P14780 Q99075
P17021 Q6P280
A6NM28 P17097
Q96MU6 Q9UII5
Q96ND8 Q9UC07
P53803 P62875
O43303 Q96CW5
P22087 Q14978
Q6P9A1 Q8IZC7
Q6IEV9 Q8N433
P04637 Q66K89
Q8NCK3 Q96CX3
Q86Y25 Q9UL59
O60765 O75820
Q15796 Q99966
Q13702 Q9Y6N6
Q03924 Q14592
P40306 P61024
Q3SY52 Q96SR6
P17041 Q96SE7
P00736 Q5NV79
P17014 Q5HYK9
O60266 P22694
P11229 Q16363
P02649 P02655
P51668 Q969H0
O75123 Q9ULM2
P40763 Q8N2H2
P01871 P17676
O00418 P23443
P0C7X5 Q8NEM1
P39019 P62854
P63165 Q00987
Q3ZCX4 Q6P280
P05067 Q92542
O94892 Q8IVP9
Q14929 Q5T5D7
P55957 Q93038
P01111 Q13772
A5LHX3 Q05DH1
Q14929 Q9NQX6
P56556 Q9NX14
P62269 Q14240
P17038 Q96RE9
P21506 Q6ZNH5
B4DZ84 O14910
P04150 Q9Y5Q9
P52756 Q86V81
P08637 Q5NV66
Q03924 Q3SXZ3
Q8TAF7 Q9Y2A4
Q96SZ4 Q9C0F3
Q0D2J5 Q6PF04
P54725 Q96S82
Q9BS31 Q9BSG1
P01848 Q31612
P84095 Q13177
O14978 Q8NCK3
Q9BW27 Q9BZI7
P35789 Q9Y473
P26951 P29597
O14653 P09496
P51617 Q9NYK1
P05412 Q02930
P13693 P53350
Q9NYQ6 Q9UN74
A8MYF4 Q9NZV7
Q13177 Q14168
Q96LW1 Q9UEG4
Q8IXH8 Q9Y5E3
P08151 P23759
P45983 Q9H596
P10275 P13056
P18124 P35268
P06241 Q16584
P01588 P13945
P02462 P53420
P52738 Q6ZNA1
B4DZT4 B4E315
Q05707 Q7Z4F3
B4DTM6 Q562R8
P17030 Q86XU0
P17405 P27986
Q01851 Q15319
Q8IYX0 Q96LW1
P17097 Q147U1
P63215 Q9UP23
P13796 Q13094
P52742 Q8NEK5
P21917 P34947
P28698 Q14584
P12110 P48059
P17017 P52737
O60890 Q8IXI1
Q8N7K0 Q9HBT8
O94892 Q9Y2Q1
Q13398 Q68DY9
Q6PCE1 Q9BR65
O14628 Q7Z398
O00716 P19532
O00459 O94844
O14610 P46663
Q9NRJ7 Q9Y5H5
A6NM28 P15621
O60674 P52333
Q8TBZ8 Q9HBT8
P10316 P30504
Q8IWZ8 Q8IX12
P20333 Q15628
P61218 Q16594
P48730 Q9UPN4
O43296 P17026
P63215 Q9H2A7
P04899 P10275
P62942 Q15382
Q07954 Q9NZ42
P52742 Q96JC4
Q86YE8 Q9H5H4
Q96BR6 Q9NZL3
P17039 Q6ZS27
O14745 P13569
P27361 P42229
P36507 P62993
O75928 P42229
P05230 P34741
A8MUV8 O75820
O15212 Q9NQP4
P10072 Q86XU0
P08621 Q9Y333
Q6ZRA8 Q9Y490
P17030 Q8N8J6
Q6P1L6 Q8TF45
P23458 P26992
P32121 Q8IWW3
O14980 Q8NBT2
P17026 Q5SXM1
P56706 Q86TH3
O14775 P21731
O00743 Q9Y6M4
P12110 Q658W2
B4DN70 P62330
P48736 Q8IVF5
P30486 P33681
O75346 Q6AZW8
P62195 Q9UJX2
Q9GZX5 Q9UL59
Q8N184 Q96JC4
P17030 Q9NQZ8
Q4V348 Q6IV72
B4DYS6 P06493
Q7Z3V5 Q7Z7L9
P78352 Q13387
P08651 P27169
Q13200 Q9UKT4
O95965 Q05707
A6NNF4 Q6U7Q0
P09341 Q9HAV0
O14917 Q96JP9
P38405 Q8NGR6
Q07890 Q13094
O00410 Q96P70
Q9HBT8 Q9Y2A4
P21333 Q5TAT6
Q3ZCT1 Q6ZN79
P01891 P19397
P11229 Q16787
O00232 Q9UJX6
P35568 Q6ZTT5
P13236 Q07869
P17026 Q68DY9
B3KQV6 Q7L7W2
P15056 Q8IVT5
P21506 Q32M78
Q8N8Z8 Q9UJW8
P19838 P40763
P28335 P59768
Q13398 Q96RE9
Q8IUQ4 Q96T25
Q3ZCX4 Q9NQZ8
Q9UJM0 Q9Y6B5
P28698 Q9UK13
B4E1Q1 Q53FA3
Q9NPJ6 Q9NWA0
Q02535 Q02548
P17031 P52737
P04085 P10451
P56706 Q6FHJ7
P10275 Q16665
Q13619 Q92466
A6NM28 Q96K58
Q9UHD2 Q9Y297
Q8N433 Q8NH18
Q8N433 Q8NGP8
P52736 Q3KQV3
B4DTX2 B4E1S9
P84022 Q04206
P22626 Q9Y5S9
Q9BWJ5 Q9P2I0
A8MUZ8 Q8TF32
P63261 Q14905
P31751 P42224
Q8NCK3 Q8NEP9
Q14587 Q8N720
P31152 Q02750
P02776 P09038
P08621 P62306
Q68CT4 Q9NVD7
P61218 Q9Y3B4
A6NKZ1 P52742
P62314 Q00839
O95201 Q2M3W8
P07437 Q6PEY2
O15211 P01116
O75346 Q9NQX6
P01889 P13760
P62495 P62891
Q8N859 Q96NI8
P52742 Q8TF47
Q9P209 Q9UGJ1
P37231 Q9BX66
P20226 Q53T94
Q14591 Q15937
Q96CS4 Q96HQ0
O60763 P61764
O75437 Q49AA0
P19387 P55795
P43626 Q29960
O43830 Q8NHY6
Q86XU0 Q969W8
Q14587 Q9BWM5
P61981 P68371
O00443 P04626
P51504 Q96SE7
P17025 Q9UIE0
P36954 Q8IWZ8
Q06732 Q9NQZ8
Q7Z3B4 Q8NFH4
P01106 P04080
P14635 P24941
P15056 Q7Z727
O15211 Q14015
P25445 Q12955
Q92826 Q9NQB0
P03891 Q16718
P01023 Q04206
B4DN41 Q86X36
Q5SXM1 Q9Y2Q1
Q99460 Q9UM11
P11310 P28702
P28066 Q9H315
P52741 Q8NB42
Q06730 Q8NHY6
P22612 P49841
B3KMI4 B4E0S6
Q8NDQ6 Q9NSJ1
A6NK21 P15621
P01033 P08047
Q3KP31 Q6PG37
Q2M3W8 Q86UE3
Q9HCP0 Q9ULW2
P07550 P10644
P17026 Q8NB42
Q08ER8 Q13398
P62834 Q96HB1
Q6GMV6 Q7YPT8
Q5QIN9 Q9Y4X3
P17027 Q9H8G1
Q8WUM0 Q8WYP5
P04637 P23560
P62993 Q15469
A6NK21 P13682
P18564 Q16363
O15160 P50613
O14775 P08173
A2RRD8 Q9BWM5
Q8N8J6 Q9HCL3
P22694 Q8N422
A6NDX5 Q14587
P18846 P27695
P06753 P13535
Q15020 Q15287
A8MUZ8 Q14591
Q6ZN11 Q9UL59
P52742 Q8IYX0
P0C7V5 Q96NG5
P17948 Q9GZP0
O95831 Q5HCI0
Q8WXH5 Q9UHF4
O43809 O75937
Q13415 Q92530
Q6V9R5 Q9H707
P25021 P50150
P01130 P30533
P17014 Q6ZMY9
P06241 Q03692
A8MWA4 Q3MIS6
P20042 P63220
Q562R1 Q9NWP5
Q86UE3 Q96IR2
Q16587 Q6ZMW2
P59923 Q9H2C1
Q6ZN08 Q9P2F9
Q8N4W9 Q8TF20
P25098 Q5VX04
P51665 P53350
Q0D2J5 Q3ZCX4
Q96MU6 Q96SK3
Q6ZN06 Q9UIE0
Q8N3J9 Q9P2F9
Q3KP31 Q6ZN57
A8K3H8 Q13362
O43791 Q05516
P04626 Q15491
Q14587 Q6ZNA1
P22415 P35354
O95835 P53667
Q8TBZ8 Q9NR11
Q5JVG2 Q9BUY5
P01024 P13671
Q0D2J5 Q9Y6Q3
Q71U36 Q8TEP8
P24928 Q16594
P48742 Q9BY31
Q3KNS6 Q5TYW1
O14978 Q494X3
P19174 Q9UN19
Q4LDE5 Q9Y5I1
B3KXZ2 Q86XC7
Q9NSJ1 Q9Y6R6
Q13131 Q13164
A2KUC3 Q5NV90
Q9H7R0 Q9HAH1
O14628 Q96LW1
Q15349 Q15418
O75832 P25788
O75820 Q96JL9
P25391 Q03692
Q86Y25 Q9UC06
P14317 P43405
P21860 P60484
P18077 P30050
P17020 Q14584
Q9BZA7 Q9Y5G6
P04637 P15531
P00533 Q14765
O14904 Q9P2W3
P17039 Q499Z4
A6NK53 Q4V348
Q3MIS6 Q5MCW4
P04899 P35348
P32121 Q9H205
Q9H4N7 Q9Y297
Q8TD23 Q96SZ4
P18077 P62266
A8MUP4 O75467
Q7Z3B4 Q9NRG9
O95644 P28562
B4DDF7 B4DYJ8
Q92830 Q9H7Z6
Q09FC8 Q9NYT6
P18859 P48047
O75123 Q6P1L6
P01848 P30480
O14836 O75888
O75123 P17020
P62495 P62854
Q96NG8 Q9Y2P0
P08134 Q15311
Q96T98 Q96TA0
P30876 Q15544
Q07817 Q12981
O95757 P17066
P01127 Q13905
A6NN14 Q5TYW1
P17027 Q9NQX6
Q3KNS6 Q8N3J9
Q13360 Q6ZN06
A8K971 Q49AA0
P84022 Q15596
P17936 P35858
B2R6I2 P23677
Q5VIY5 Q6ZNH5
Q8IVF5 Q9HBH0
P17019 Q8N141
P46527 Q13200
P51677 P63096
Q3ZCT1 Q9Y3M9
Q9Y5F7 Q9Y5G0
Q5T5D7 Q9NYW8
P17027 Q9UK12
Q17R89 Q9HBH0
Q96ND8 Q9P2F9
Q15937 Q6V9R5
P11388 P35222
Q9UII5 Q9Y3M9
Q6N045 Q96NG8
Q6P2Q9 Q8IYB3
Q86UD4 Q9HCZ1
P08151 P22415
Q5TYW1 Q96MR9
P04083 P08758
Q59F77 Q8TD86
P18124 Q13765
A6NF79 P15622
O43172 Q13435
O75820 Q5MCW4
Q92793 Q96JK9
P42677 Q12769
Q8IYX0 Q8N883
P40306 Q53GF5
P42336 P60763
O00217 P03905
P51814 Q6ZNG0
B4DSC0 Q0EFC9
Q2M218 Q49AA0
P01842 Q8TBC9
P10275 P35269
P42224 Q02156
B4DY04 P27348
P17252 Q9BQD2
Q8N2I2 Q8N9Z0
Q68DY1 Q9BSG1
Q9H963 Q9Y473
Q03924 Q6ZMW2
Q8N3J9 Q96MR9
P08621 P84103
P23510 P43489
P28066 P62988
O95201 P52742
Q8NDP4 Q9UJL9
Q8N859 Q9BS31
P63215 Q5U0K5
O75437 Q8NA42
A6NNF4 P52740
B5M0B4 Q13115
P61586 Q96PE2
P17032 Q9UJW7
P05388 P61313
P02549 P11277
O95139 P03886
O76000 P38405
O94913 Q09161
Q6ZN06 Q86UE3
O43242 P28074
P17027 Q8N9Z0
P39086 Q12879
P55283 Q9UN74
Q09FC8 Q9BUY5
Q8N7K0 Q96SK3
O15379 Q96RE7
Q05481 Q96NJ3
P61371 Q86U70
P19875 Q9UK08
Q02878 Q92901
A6NNF4 Q96EG3
O00755 Q92765
P30926 P32297
A6NHJ4 Q9HBT8
O75376 Q9UBX0
P04843 P46977
Q8TAF7 Q9UII5
A6NN14 P58317
Q8TF32 Q9NQZ8
P17021 Q6AZW8
P30455 Q9BUN8
Q5SXM1 Q8N3J9
P15559 P16083
P01185 Q9UK08
P62854 P62987
P28715 P62487
P51786 Q9Y6R6
P42574 P49662
Q03938 Q14587
Q6PDB4 Q96NL3
Q96NI8 Q9BX82
O15444 P46092
Q06730 Q7Z340
P01100 Q99717
P04350 P62258
Q6P1L6 Q7L3S4
Q8TC21 Q96NL3
P62987 P68104
P52597 Q8N684
B4DDF7 Q58EX4
Q3ZCX4 Q8N141
P33151 Q9UII8
O43296 Q86XU0
P25024 P80162
Q68EA5 Q6AW86
Q6AW86 Q6PK81
Q86YE8 Q8IYN0
O15514 O60508
P23443 P67870
A6NK75 P48742
Q6PG37 Q9UII5
P01764 Q5NV91
P49848 Q6P1X5
P15407 Q12968
P17017 Q68DY1
O14746 P62258
P32780 Q15544
P33993 Q9BRX2
Q96DX9 Q9NZR2
P11047 Q96HB1
Q15797 Q92769
O75820 Q68DY1
O75820 Q96PQ6
O14653 P84077
Q8NHY6 Q96K58
Q8WTQ7 Q96RG8
Q9NTJ3 Q9UQE7
P28062 Q15369
O15085 P60763
Q8N3F8 Q96HB1
P46092 Q9Y258
Q8IZC7 Q9NZL3
P13682 Q8WV37
P45985 P46109
P12272 P14921
P04085 P42226
P08708 P61247
P02462 Q17R67
P10072 P17014
Q9UJU3 Q9UK13
O14957 O95178
Q00613 Q15545
Q6ZN06 Q96K75
P17024 Q96JL9
P17025 Q96SQ5
O75533 P18124
Q8NDQ6 Q9UK11
O75346 Q7Z7L9
Q96N58 Q9UC06
B2R6N6 P31946
Q96BR6 Q96NJ6
P10073 Q9H0M5
O76094 Q14152
Q14584 Q15928
Q13247 Q9P2I0
P0C7V5 Q8N8H1
Q12824 Q92925
P20936 Q7Z635
Q68DY1 Q8N883
P52743 Q96JF6
P06730 P62244
P58317 Q8TAW3
P17301 Q9NVD7
Q9BW27 Q9H814
P12931 P54756
P07947 P56705
O15169 P62714
Q7Z3V5 Q9UK11
Q07866 Q12840
Q0VGE8 Q9Y2G7
P25098 Q9Y2X7
O14921 P16885
P17017 Q14593
Q5VV41 Q8IXI1
P17024 Q6ZR52
P08684 P10635
A8MT65 Q03938
Q99715 Q9H1U4
Q15796 Q16576
O75578 P48059
P31358 Q13571
P28482 Q15831
P17021 P58317
O43930 P26678
Q8N393 Q9NSJ1
O14775 Q8N729
O43390 Q8IYB3
O43361 Q9UJW8
Q9H159 Q9Y5H3
O43830 Q96PQ6
Q00526 Q16644
P51809 Q9BXS5
Q04759 Q9BXL7
P55075 Q9NP95
O43830 Q7Z3V5
Q16600 Q8N587
P52294 P61981
A8MVP4 Q9BUY5
Q07325 Q9UBI6
P17031 Q96ND8
Q15937 Q5SXM1
Q5NV83 Q6PIL0
Q15928 Q9UJW8
P11532 Q13474
O75346 Q08AN1
A2RRD8 Q6AW86
O95167 P03905
P10826 P48443
Q96ND8 Q96NL3
Q2M3W8 Q3KQV3
Q3KP31 Q99676
Q5JVG8 Q8TAQ5
Q14397 Q9BW27
O95837 Q15147
P58317 Q15929
Q12824 Q15561
P56945 Q9Y490
P17019 Q8N8J6
P05556 Q15942
Q03188 Q9NSP4
P11362 Q02156
Q96SZ4 Q9BY31
B1GX79 B4DMH5
P17097 Q14591
P50395 Q8IXI1
Q7Z3V5 Q86YE8
Q14213 Q99665
P62837 Q15843
Q16587 Q8WTR7
P52743 Q12901
Q0D2J5 Q9UK13
Q9H7R0 Q9NSD4
Q15154 Q7Z460
P02647 P55157
P20042 P62269
O14641 P15153
P11047 P12107
P15622 Q3SY52
Q9BR84 Q9NR11
P62875 Q15366
P23396 P61254
P21917 Q92806
P27361 P48443
P18077 Q13217
P13521 P27986
P19544 P43268
P20849 Q5HYA4
P80075 Q16570
A4D0S4 Q01955
P52272 Q15287
B3KNB4 B4DJB0
A6NN14 P17098
P05771 P41240
O60674 P06239
P08514 Q14315
Q8IZ26 Q9H963
Q96TA0 Q9Y5E8
Q5JVG2 Q9HCX3
P43146 Q14289
P63211 Q8NGE3
P32121 P62158
P19429 P45378
P09471 P46092
P05549 Q92973
Q13751 Q14289
P17035 Q0D2J5
O14802 Q9Y5Q8
O14904 O95837
P28715 P54727
O75376 P19438
Q86UE3 Q8TBZ8
Q12901 Q96HQ0
Q15072 Q9Y2Q1
P17301 Q9Y6N6
P17038 Q9UC07
Q96RE9 Q9UIE0
P52737 Q8TA94
Q8WYB5 Q9BYD4
P09471 P35414
P62081 P63220
P17039 Q6AW86
Q9HC77 Q9UPV0
P19838 P50750
P17020 Q9NQZ8
Q6P3V2 Q9NSD4
Q6P152 Q9Y5H4
P42336 Q14633
P01100 P29460
P78371 Q9BVA1
P61586 Q8N5V2
Q8N782 Q8TA94
P22090 P47914
Q7Z398 Q8N720
P12980 Q01543
P11047 Q14289
Q6ZQV5 Q8N972
Q14573 Q7Z727
P23769 P25791
P06239 P14317
P04637 P10415
Q8N883 Q96K75
Q8N9K5 Q96NL3
P01138 Q96PU5
P60866 Q9UNX3
Q53YE8 Q567Q5
Q7Z7L9 Q8N8Z8
Q8NHY6 Q96MX3
Q6ZNH5 Q9NQX6
Q8TBZ5 Q9NSJ1
P19525 Q9BQI3
P17098 Q6ZMW2
Q86YE8 Q9BS31
P31947 Q07002
Q86TJ5 Q8IZ26
P30260 Q9NYG5
P33681 Q09160
Q96NJ6 Q9C0F3
P42858 P62993
P13612 Q60FE7
Q68EA5 Q6ZNG0
P17050 P31749
Q06730 Q96HQ0
A8MXY4 Q9P2J8
Q6IV72 Q99676
O75056 Q92752
O14986 O43426
B2RCQ9 B4DNX1
P07942 Q14031
P11055 P68032
P51665 Q15370
A6NK31 Q8TAF7
Q7L2R6 Q9P2J8
P17024 Q96NJ3
Q96MR9 Q9BSK1
O43731 Q15311
Q5FBB7 Q7L2Z9
P05015 Q12968
P62993 Q8NIA3
Q96IR2 Q9P255
Q06730 Q6AZW8
P62945 Q92901
Q6ZS27 Q9UC07
P02778 Q14653
A8K7Q2 Q53FC7
O43493 P62993
Q14593 Q8TAQ5
Q96CX3 Q9Y6R6
Q96QU1 Q9Y5E7
P01737 P30493
Q6PDB4 Q9BR84
P37840 P42685
P41594 P62158
P49407 P67775
P42768 P60709
Q6ZMY9 Q7Z7L9
Q2M218 Q8N8L2
P48742 Q9Y2Q1
Q8IZ26 Q96N38
O75093 Q9Y6N7
P01909 P30511
P35789 Q3KQV3
O14980 Q13490
O95780 Q9Y2P0
Q8TF45 Q9H7X3
P68032 Q9UKX5
Q8N2I2 Q9Y2P7
Q6ZN06 Q6ZN11
Q5GFL6 Q8IYN9
P10415 P45983
P05412 P08254
Q5STP6 Q6ZRA8
P08253 Q9UI47
Q14588 Q9Y2Q1
P22694 Q96BA8
P17041 Q9ULM2
O14640 Q9UBV4
P53350 Q9UJX4
Q08ER8 Q9Y3M9
P40238 Q8WXH5
P18084 P50552
P17024 Q8N9F8
P04436 P30495
Q0D2J5 Q8TAW3
Q03936 Q9NR11
O94913 Q15029
Q9BXJ0 Q9BY79
Q13315 Q15554
O75665 P07900
B4DEF7 Q0VDF9
P08123 P43405
P0C7X5 Q96SQ5
Q14590 Q8IYB9
P28072 Q8NHZ8
Q9BYE9 Q9UII8
Q8TEP8 Q96CW5
O00560 Q14832
P35555 Q13361
A4D0S4 P05556
Q8N8Z8 Q9NYT6
P0C7V5 Q86T29
Q8TCU4 Q9NVX0
P17041 Q8TB69
P52948 Q9Y266
P19022 Q9Y5F7
P33151 Q12864
P21506 Q8NB42
Q13106 Q96N38
P35609 Q5TCU6
P61981 Q53S41
P36507 Q06124
P59768 Q6ZMQ2
P15621 Q8IVP9
Q9Y5G2 Q9Y5H0
Q5HY98 Q9H7R5
P62249 Q13217
Q15935 Q8TAU3
P13612 Q9NVD7
P59768 Q9Y6F9
O14610 Q5VX04
P20936 Q68D00
Q96H40 Q96LW1
Q12901 Q2M218
P30279 Q15853
P45984 Q00613
O95780 Q86UE3
P01112 P07949
Q9HCL0 Q9Y5E6
P32121 P41594
B4E1Q1 P11021
Q8TF32 Q9UK10
P21506 Q9UC07
O75489 Q9Y6M9
P19838 Q13490
P56199 Q8IZC6
O00206 P08571
Q13435 Q15365
P08631 Q9H1D0
Q49AA0 Q6N045
A6NFI3 Q13360
Q9NPG4 Q9UN71
Q13360 Q9P255
Q2TAN0 Q9H963
P17026 Q9HCZ1
P15621 P17026
Q13574 Q59F77
A6NNF4 Q8N587
Q08043 Q5TAT6
Q5SRQ6 Q71TU5
P01733 P18464
P17019 Q969W8
P51692 Q9Y6X2
A8MUT7 B4DT29
Q96QU1 Q96SF0
Q13459 Q9BYX7
Q86YE8 Q96BR6
A8MUZ8 Q9Y2Q1
Q8TAW3 Q96NI8
P53621 Q9NP61
P18615 Q9H3P2
P46776 P61513
O15514 P55795
A8MQ14 Q9NQV7
O14549 P35609
B3KTV0 B4E1T6
O75346 Q6NX49
Q6V9R5 Q8N141
P29992 P61952
P32121 P41146
P16415 Q96JC4
Q06732 Q9NSJ1
O75437 Q9Y2L8
Q96H40 Q9HCX3
Q16537 Q9BZK7
P01189 P16520
P63215 Q9P2W3
A8K0G3 B4DN99
Q08ER8 Q8TAF7
P00533 Q13322
Q15303 Q68CU6
Q9HCS4 Q9Y3Y4
Q8N9Z0 Q96JC4
P23246 Q13243
B4DTM6 P63267
P17030 Q9HBT8
P31942 P43243
Q9Y5E9 Q9Y5G6
O60716 P04626
P08238 P62888
O75937 Q13435
P30086 Q04917
P08172 P17252
Q8TF45 Q9BSK1
P51786 Q96CS4
Q68DI1 Q6ZN19
O00186 Q15833
Q96MR9 Q9UJU3
Q5HY54 Q9NVD7
Q5CZA5 Q8TAU3
Q7Z3S7 Q8TDF6
Q7L3S4 Q9UK12
O75051 P63000
Q15072 Q5JVG8
B4DYS6 P11802
P12830 P50281
P24941 P42679
P33151 Q9UN67
Q68DY1 Q96NI8
Q8WTR7 Q96JL9
P05771 Q9NSI5
P59923 Q9NW07
P62993 Q9BZL6
Q7Z3V5 Q96NJ6
P61218 P62306
A8MT65 Q8WXB4
P16520 P51681
P10809 P11021
O14744 Q8WXI9
P08047 Q9UBD9
P52744 Q96JL9
P32248 P62879
A8K3I9 B4DK91
Q06187 Q08881
A6NDX5 Q8N8H1
O94779 P35240
P05121 P07204
Q08AN1 Q9BY31
O00232 P43686
Q6P1L6 Q9NSD4
P55290 Q9Y5F3
Q6P9A1 Q8TAU3
Q9H7R5 Q9Y2P0
A8MUP4 Q86WZ6
Q0D2J5 Q4V348
A8MT65 Q6PDB4
O43353 Q05513
Q9BYX7 Q9UM54
Q5SXM1 Q8N782
Q9BYV8 Q9UPV0
O43830 Q5TEC3
P07332 Q13480
Q8NEA6 Q9UMX1
P21728 P25098
Q7L945 Q8N2I2
P12110 P56199
P02671 Q13349
Q86YE8 Q96I27
Q5VIY5 Q96NJ3
O60508 P31943
Q14587 Q5FWF6
O96000 Q9Y6M9
Q495L7 Q9BR65
Q96HQ0 Q9P2F9
P10644 Q9UMX1
Q5VIY5 Q7Z3I7
Q9BZA7 Q9UN71
Q14814 Q92769
P08631 P48061
O00334 P42226
O75925 P61968
O95644 P01571
P08912 P63218
Q68DY9 Q9Y3M9
P58317 Q3SXZ3
P38405 Q8NGC2
P09471 P35462
P00414 P12074
A8MTJ3 P41597
A8MUZ8 Q6P9A1
Q8N883 Q9UII5
Q8TAF7 Q8TB69
Q6PF04 Q8N9K5
Q5VT82 Q9Y5H7
P18621 P62495
P17097 Q2TAN0
P62158 Q9UQM7
P61218 Q08170
P42566 Q96B97
Q5FWF6 Q6PG37
Q6ZS27 Q9HCZ1
P17026 Q8N3J9
Q03923 Q5TYW1
P21127 P55055
O43318 P30086
P11532 Q9Y6N6
O75346 Q96K58
P53992 Q6PJ43
O00622 P03372
P04629 Q9Y4K3
P08754 P28223
Q8IYI6 Q9UPW8
P62191 Q9UJX3
Q6N045 Q8NB50
P30556 Q9HAV0
Q5T619 Q5TEC3
A6NNF4 Q96HQ0
P52298 P67809
P19447 Q01831
P17026 P17097
Q14929 Q9H8G1
P16415 Q6AW86
P57059 Q9P289
Q6ZSS3 Q8IZ26
Q5EBM4 Q96N22
P49336 Q9H204
Q07889 Q8WV28
P59923 Q9H7R5
Q5SXM1 Q9Y2L8
O60765 P17019
A9QM74 B4DS32
Q7Z391 Q9UKX5
Q15691 Q8NHV4
A6NK53 Q8TA94
Q96GD4 Q9Y6D9
P11802 P31947
O14593 P56524
P41145 P63096
P26006 Q9NVD7
P27694 Q9UJA3
O15169 Q9Y6R4
P16188 P16190
Q08AN1 Q9H2C1
Q3KNS6 Q8NDW4
P08581 P12034
O00463 Q9Y275
P51508 Q09FC8
Q6ZN06 Q8N9K5
O95136 P27361
O95206 Q9Y5G5
O14561 P03897
A8MUV8 Q2M3W8
P50150 Q6NT27
P17032 Q9BWM5
P29083 Q04206
P53779 Q6FHG1
Q5T619 Q7Z3V5
P62081 P62913
O75437 Q8WV37
P29992 Q9Y6F9
Q02078 Q9UKV0
O60479 P32243
P01189 Q01718
P35222 Q9Y5H8
O95780 Q13106
Q07889 Q9Y4H2
O43345 Q13106
Q15937 Q9Y2P0
Q9NQZ8 Q9P2J8
P08047 P35348
A6NDX5 Q8NDP4
Q9HCG1 Q9UJU3
B4DL39 B4E3I4
P13569 Q16539
P50151 Q96LD9
A8MVS1 O75290
P61513 P62750
P62988 Q13233
Q5T619 Q8IYI8
Q14592 Q9HBT7
O60683 P28328
O75290 Q49A33
Q15669 Q9NRY4
P52738 Q9ULM2
Q8N141 Q9UC07
O14508 P24394
P04435 P42081
Q05481 Q9BWM5
O94892 Q4V348
P51522 Q6IV72
Q5T619 Q9HCX3
P05771 Q8WWG1
Q13161 Q9NXZ6
A8MWA4 P51786
P00533 P14210
P39060 P49023
Q0D2J5 Q7Z3I7
P63261 Q7Z5M1
P08514 Q7Z4F3
Q9BY31 Q9GZX5
O95393 P62942
P20702 Q14289
Q6V9R5 Q9BR84
Q6P9A1 Q86YE8
A6NHJ4 Q96SK3
A6NGY5 P38405
P30512 Q6H2H3
Q5TYW1 Q8NEK5
O14965 P60900
Q3SXZ3 Q9HBT7
Q4LDE5 Q9UN70
P29084 Q16514
P51504 Q9UK11
P39060 Q7Z4I7
P08575 P34910
P10314 P18463
Q8NCK3 Q9Y3M9
P98082 Q02410
P06737 P27482
P62258 Q13362
P24043 Q7L1I2
P55289 Q9Y5H3
Q14929 Q86UD4
P28066 P48729
Q5TYW1 Q8N141
Q8TAP6 Q96SN8
Q8N7Q3 Q9BWM5
Q8N823 Q9BWM5
P05556 Q9HBI0
Q96SR6 Q9HBT7
O43187 Q9Y4K3
O95648 P20618
Q08AG5 Q96K75
P04156 P05067
P22607 Q9UEF7
Q6N045 Q9C0F3
P07948 P52735
P06756 Q05707
Q96JC4 Q9UJN7
P35268 P39019
Q9BX82 Q9Y6R6
Q09472 Q8WUI4
O60262 Q8N2E5
P28335 P47901
P09651 P35637
P52737 Q5VIY5
Q6P9A1 Q9H7R0
P06239 Q8WV28
P68032 Q14993
Q15459 Q9BUQ8
Q02386 Q9HCX3
Q9NZ52 Q9UMZ2
Q03923 Q15072
A8MUV8 P52736
P12814 Q86UL8
O94844 P15498
P43307 Q9UHB9
O00743 P67775
A6NP11 Q86XN6
Q9C0K7 Q9UGI9
P17031 P52743
B3KNB4 Q4VJB6
P46776 P46779
P53675 Q14832
P51946 P51948
P09958 Q99466
P15621 Q96I27
Q96MX3 Q96PE6
Q96N58 Q9NR11
Q16600 Q96N38
O00483 O75489
O75346 Q9Y6Q3
P04637 Q8NDW0
P51955 Q9UJX3
B4E1S9 Q53HF2
O14561 O75251
P21506 Q8N393
Q3KQV3 Q9Y2Q1
P17301 Q05707
P21802 P41743
Q13153 Q9Y2U5
P52741 Q96BR6
P08708 P18621
Q5JVG8 Q9Y6Q3
P02458 Q8N3F8
Q5THR1 Q7L014
Q96B71 Q9UBV4
Q09472 Q8NHV4
Q5HY98 Q9UK11
Q86Y25 Q8N7M2
O60262 P56704
P17031 Q16600
O95644 Q9NR55
P35221 Q9NYQ8
Q9H7R5 Q9HCZ1
B4DE78 Q53S41
Q96SE7 Q96SZ4
P52738 Q8TF45
P01916 Q8IUN9
Q02386 Q8TD23
A8MWA4 P17026
A8MVP4 Q9P255
O14795 P23763
P20618 Q5JNW7
P04637 Q13526
Q9BX82 Q9H707
P17097 Q0VGE8
O14709 Q5TEC3
P13861 P31323
O60765 Q8N8J6
P13807 P46976
P23396 P46777
P02708 P11047
O00334 P62993
O75437 Q12901
Q68CU6 Q9UQC2
Q8IXH8 Q9Y5G7
P48730 Q96MT8
Q8WZ42 Q9UKX2
Q6DKG8 Q6GMV6
P55795 Q9BUQ8
O43914 P06239
O00512 Q96GM5
P14778 P19838
Q13106 Q8NHY6
Q5BJF6 Q96RT8
P46060 Q7L7X3
P42081 Q9UL17
Q5MCW4 Q96K75
Q8NFH4 Q96H22
O15516 Q8WYA1
P62258 Q9P209
P60900 Q9UM13
P50395 P50990
P62316 Q9BZI7
P52435 Q14241
A5LHX3 P20618
P07942 P20908
Q13106 Q96SZ4
P46734 Q9H408
P17023 Q9NQZ8
Q9Y5E5 Q9Y5G8
Q8N2H2 Q9UJF2
P19784 Q5SRQ3
Q5SYY0 Q6PG37
Q13191 Q9UHF4
Q6FHJ7 Q9NPG1
P49023 Q60FE7
P62081 P62249
P30954 P62873
Q92674 Q9HBM1
Q6KF10 Q9H2X0
O43316 Q92997
P27986 Q9UKW4
P21506 Q6P1L6
P05106 Q14050
O75969 Q14344
A6NDX5 Q06730
Q5JXJ2 Q6L981
O60870 P11940
O00222 P63096
P30304 P51665
Q6N045 Q96SK3
Q49A33 Q9UJU3
Q13077 Q13489
Q96CS4 Q9UJW8
Q96K75 Q9Y2Q1
P51814 Q9BS31
A8MYF4 O60765
Q5FWF6 Q96N58
P15621 Q6P280
Q05048 Q15428
O00585 P19086
Q08J23 Q96GD4
P02746 Q6U2E9
O43296 Q13360
Q8NFH4 Q9P2I0
O15371 P23396
P53778 Q9BUB5
Q7Z3L1 Q9Y5G9
A8MUZ8 P0C7V5
Q6ZS96 Q92997
Q8TAW3 Q9UC06
P29353 Q9UQC2
A8MUV8 Q96RE9
Q8N782 Q9H8G1
P16220 P62993
Q8TAW3 Q9UK10
Q13257 Q92731
P68400 Q96L34
P06748 P50990
B5BTZ5 Q6FHX4
Q8N720 Q9NSJ1
Q3SXZ3 Q9NYW8
O14543 Q14765
Q6N045 Q9Y473
Q86UQ0 Q86XN6
P62873 Q96F32
Q5VT82 Q9Y5H9
Q96NG8 Q9H2C1
P16144 P48736
P12109 Q14315
B4DLM8 Q3LIA5
P04899 Q712M9
B4DR63 Q99755
P49674 Q7Z7A1
Q6NX45 Q9UJW8
O75578 P16144
O75123 Q06732
O60765 Q96NJ3
O75643 P35637
Q8N9F8 Q9BUY5
P21918 Q92806
P16144 Q16363
P17024 Q13106
P62736 Q7Z727
P60763 Q13224
O43463 P83916
P17014 Q96SE7
O43248 P09848
P01019 Q16539
Q499Z4 Q8TF32
P17041 Q32M78
P12931 P35222
P05108 P15538
P35659 Q9BUL8
B4DUJ4 Q00535
O15398 O60229
P0C7X5 Q08AG5
P15260 P50591
O75467 Q8IZ26
P20929 P35609
Q96SQ5 Q9NSJ1
P41143 Q9UK08
Q56D06 Q86X95
P32298 P41594
Q8N8J6 Q9H2C1
O43920 P03891
P30101 Q03518
Q86XN6 Q8WTR7
Q96K75 Q9Y3M9
O00222 P32298
Q8IZC7 Q9P2J8
P55285 Q9Y5G4
Q6PK81 Q96NG8
P25789 P62195
P01889 P30457
B4DHP5 P11021
O00574 Q9Y258
O95201 Q5JVG8
P17038 Q6AZW8
A6NNF4 Q8TF32
P61812 Q13145
A6NF79 Q9UBL3
Q2VY69 Q6ECI4
Q7Z7L9 Q86XU0
P61513 Q12849
P15880 P62987
O75084 Q8IXA3
P01733 P30479
P62851 Q9UNX3
P11802 Q13233
Q13435 Q16629
O00459 Q9NRR6
Q6V9R5 Q96CX3
P35367 P43250
A6NKZ1 Q96GE5
Q9HCU4 Q9Y5G6
P42677 P42766
P58317 Q6PF04
P40692 Q8IYD8
Q86V71 Q96JC4
Q6AW86 Q8N7K0
Q9NRH3 Q9UPN4
P17017 Q6U7Q0
P52738 Q14591
Q7RTX0 Q8TE23
Q6ZN57 Q6ZN79
P11215 Q14773
Q02386 Q9UJW8
P09629 P40424
O75376 P55055
P17612 Q7Z727
O00217 P56181
Q14591 Q8IVC4
O43307 P08134
P08754 P61586
A6NKZ1 O75346
Q96C28 Q96SK3
P22626 Q8IX12
P35609 Q03692
Q3KNS6 Q9H5H4
O95429 Q13077
P61218 P62304
P40189 P42336
O75467 Q9BR84
P12107 Q9HBI1
O43298 Q8TAP4
Q3SXZ3 Q9NQW5
P17038 Q14588
P28698 Q96MR9
Q8IYX0 Q9BS31
P07900 Q3ZCU9
Q03936 Q0VGE8
B4DN70 P84085
P78352 Q16478
Q6P2D0 Q8WV37
O95780 Q6ZNG1
Q15797 Q9NRA1
P49910 Q9NWS9
P07942 Q68CX6
Q2VY69 Q6V9R5
P01589 P10145
Q5SRE5 Q86V81
O43390 Q15365
O75581 Q7KZY0
O60262 Q9P1P5
P68133 Q9H6Y6
O75182 Q9P2E3
A8K4K4 A8K730
P51508 Q13360
B4DM30 Q7Z2V5
Q8NFZ5 Q9Y6K9
P38936 Q14186
A8K8P3 Q7Z460
P03372 Q8TDD1
Q86UP0 Q9Y5H2
Q5T619 Q9UJW8
P09012 Q00839
P17812 P31153
O00487 Q9UJX2
P05771 P12931
Q96EE3 Q9H081
Q9BS31 Q9BSK1
P35222 Q9NPG4
P17081 P61160
O60832 Q9NX58
P50895 Q02246
O14770 P40424
P08651 P16118
Q96N22 Q9P0L1
Q5HYK9 Q96PQ6
O95750 Q9HCT0
O43900 P06241
P45983 Q15139
P02786 P18846
O43345 Q86V71
O60285 Q96L34
Q5SYY0 Q8NDQ6
P56747 Q9UDY2
P10721 Q13191
P35244 Q01831
P68371 Q96RT8
O75900 Q5T8M8
A8MVS1 Q3KNS6
O00571 P11387
O43242 P25787
P35609 Q86W93
O15169 O75197
O95201 Q9UEG4
P00533 P01133
P49759 Q13243
O00311 Q13156
Q96NG5 Q9UEG4
P51814 Q6ZNG1
P34741 P49746
Q06455 Q99684
O95400 P55795
Q8N9K5 Q9H7R5
Q5SXM1 Q86XN6
A8MXY4 Q6ZR52
P07951 Q01995
P51531 Q6STE5
Q86WZ6 Q8N9F8
P13682 Q6ZMY9
O60216 Q9NTJ3
Q16671 Q9NXZ6
P42345 Q9UK32
Q6ZN06 Q9NYT6
O95201 Q8TF20
O94906 P33240
P42858 Q6PIV8
P08648 Q14055
P84243 Q86X55
P14770 P40197
P12814 Q5PR22
Q14586 Q8N8H1
Q03924 Q96SR6
P32121 Q8WZ56
O15354 P17066
Q09472 Q99966
O43639 Q16513
Q6P2D0 Q6ZS27
Q16587 Q8NDQ6
P49841 Q13418
A6NGH9 Q6PK81
P08572 P16144
O43830 Q09FC8
P29274 Q9UBI6
P63211 Q8NGD5
Q07869 Q13133
P17098 Q3KQV3
O75694 Q9BZI7
P02749 P07288
Q494X3 Q9NR11
P16333 P45983
O15524 P07333
P15880 P23396
O14579 P84077
P52743 Q68DY1
P55289 Q7Z738
Q6ZR52 Q9H5H4
P02751 P15336
P02458 P11215
O75496 Q99436
P15153 P39086
Q3KNS6 Q8IYI8
Q15080 Q16539
P17031 Q5JVG2
Q96NI8 Q96SK3
Q6ZN06 Q8WV37
Q12864 Q9Y5H0
P19388 P52272
P17021 Q9BS34
Q9HBT7 Q9UJW8
P62861 P62945
O75437 Q96BR6
Q86WZ6 Q969W8
P30443 P30484
O75290 Q14585
Q8NHV4 Q9NVX0
P08047 P55273
O43597 Q15303
P20849 Q16363
Q8N8Z8 Q8WXB4
O75925 P42226
Q8IUP8 Q9H159
P08581 Q9NSA1
B4DK91 Q14738
P24385 Q14209
P18564 Q9Y490
Q12769 Q5FBB7
Q6ECI4 Q96PQ6
Q96GE5 Q9BUY5
P61758 Q13509
Q06730 Q9BY31
Q5T5D7 Q9H0M5
P01764 Q5NV92
A6NNF4 A8MXY4
P53420 P63261
Q2M218 Q96JF6
O60508 Q8TEM1
P25090 P49019
O76093 P05230
B3KSM6 B3KTT5
Q96NG8 Q9Y2A4
A6NNF4 Q6AW86
P35789 Q08AG5
Q3MIS6 Q9ULM2
Q68DY9 Q8NB42
P18031 P27986
O15264 Q9Y6W6
Q5T1C6 Q96RU7
Q15669 Q9Y3M8
Q09FC8 Q8TB69
P16234 Q92915
P19784 P67775
P63146 Q5JXB2
O15169 Q9UP38
P05129 Q9BVT0
Q09472 Q8N1P4
Q2TAN0 Q8TF47
O15514 Q01081
Q2TAN0 Q3KQV3
P22223 Q9Y5R2
A8MTY0 Q8IZC7
A6NN14 Q96ND8
P41743 Q96RG8
Q8TAB3 Q96SF0
P51786 Q9ULM2
Q6P1L6 Q9UJW7
Q969J5 Q9ULV8
Q6PG37 Q8N8H1
O43830 O60765
A8MXY4 Q96SQ5
P05106 P25391
P61313 Q13217
A8MYF4 Q96ND8
P17021 Q3KQV3
Q9NYQ6 Q9Y5E7
Q03936 Q9UBL3
P62736 Q96H55
O14917 P55283
Q6P9A3 Q9UK12
P13984 Q15543
P01918 P20963
Q14332 Q5T4F7
A6NNF4 Q96SQ5
P02751 Q5R3A8
P48551 P84022
P61077 Q99728
P15622 Q9Y2Q1
Q14203 Q9HC77
Q6P3V2 Q8NDP4
A8MW06 P63261
P35609 Q05707
Q96PU5 Q9Y3F4
P42345 Q12933
Q5EBL2 Q9UII5
P42566 P52594
P62316 Q92620
Q07092 Q658W2
A8MT65 Q6NX49
Q12830 Q14145
Q8TB24 Q9H4M9
Q8N1F7 Q8WXD5
O75438 Q16718
Q6P3V2 Q6P9A3
P52742 Q7Z7L9
Q5JVG8 Q6NX49
P17612 Q8TEP8
Q9HCL0 Q9Y5G0
P52740 Q3KP31
Q14031 Q9Y490
Q04864 Q14164
O94892 Q96SE7
O60496 P24394
P05556 Q5HYA4
Q499Z4 Q49A33
Q15691 Q9UPN4
P63096 P63218
P52738 Q5VIY5
Q2M3W8 Q9H2C1
P17039 Q6IV72
Q14588 Q6ZNG0
A6NF79 Q86Y25
P04798 P10635
P55287 Q9UN74
P53778 Q5W554
Q01968 Q8WYR1
O94806 P21860
P46109 Q9UJU6
Q14591 Q96H40
Q5FWF6 Q6ZSS3
O95837 P32121
A6NF35 Q9BX82
P19838 Q14790
P59768 Q969N4
Q5T3S9 Q5U0C3
Q6ZN06 Q9P2J8
O00291 P60709
P20701 P35609
P14923 P36402
P25398 P61313
P0C7V5 Q14593
Q14584 Q6V9R5
O00231 Q13616
O95837 P24530
Q0VGE8 Q8N7K0
P46531 Q8NBS4
P14859 Q99966
P16520 P31391
Q9Y5G2 Q9Y5H6
Q96K58 Q9BSK1
P26006 Q6ZRA8
A8K971 Q5MCW4
O75369 P25067
Q14585 Q9BWM5
Q8WUQ7 Q9BZJ0
A4D0S4 Q07092
O43830 Q5EBM4
Q53HL2 Q9H900
P84077 Q9UGP8
Q96EG3 Q9UK10
Q13576 Q15653
P07900 P11142
P63261 Q9UDA2
P62314 P83369
P31947 Q04912
A8MTY0 P17031
A8MWA4 Q12901
O76093 Q9GZV9
Q9HBT8 Q9UC06
O75581 Q9P2W3
P17023 Q9ULM2
P52597 Q16629
Q3KNS6 Q96PQ6
Q6PG37 Q6ZN11
Q969W8 Q9UK10
O95206 Q9Y5E7
P14598 P14780
P28749 Q96ST3
P08754 P08913
P29992 P42336
P17252 Q9NSE2
P17676 Q01196
P17014 Q96NJ6
P51814 Q8IYX0
P01375 Q13158
Q96CX3 Q9P0L1
P52738 Q08ER8
P50914 P62244
Q6FHJ7 Q93098
P49747 Q9UKX5
Q499Z4 Q9UJL9
Q59EK3 Q86X54
Q96T98 Q9Y5F2
P30876 Q14241
P35221 P55291
Q14765 Q8NHY9
Q5VTT9 Q6IAR2
O14709 O43296
O95229 Q13257
Q15929 Q96SE7
B5M0B4 Q9Y4H2
P53803 P62304
O43150 P62993
Q15233 Q8WXF1
Q02388 Q9H1U4
B4DI39 P17066
Q68DY1 Q96SQ5
P29474 P31749
P14784 P45984
P52435 Q13889
P27658 Q68CX6
Q6ZN33 Q9H4N7
P40938 Q07864
Q7Z7L9 Q96MU6
A6NKZ1 Q5JVG2
P45985 Q308M2
Q6ZN08 Q8NDW4
P08700 P12931
P21506 Q9H5H4
O00512 Q6ZRS2
P52744 Q8N720
P17987 P68371
Q13546 Q9Y6Y9
Q03936 Q8N587
O94827 P62745
O14549 Q9UMD9
P07996 P08253
Q9BWM5 Q9UEG4
Q8TAW3 Q9Y6R6
Q96RT8 Q9UGJ1
Q16600 Q8N9K5
O95644 P14859
P26718 Q9BZM6
Q9HCL3 Q9UK11
A8MTY0 Q68DI1
O00487 P28062
O14978 Q9UK10
P21918 P61952
Q499Z4 Q9NYT6
P15085 Q03154
P01116 Q8N4Y1
O75533 Q15057
Q9HCX3 Q9UK11
Q0VGE8 Q8WV37
P48730 Q9ULW2
P51522 Q3ZCT1
A8MWA4 Q147U1
P30679 P41221
Q08AN1 Q6ZNG1
P26232 Q9BYE9
P53708 Q9UKZ4
O75467 P17035
Q59GD5 Q8IY98
P42336 P63096
Q2M218 Q9HCX3
P21506 Q15929
P68133 Q9NWB7
P17027 Q9BS34
P17038 Q6N045
Q3KP31 Q8TF32
P14678 P78406
P55285 Q9Y5I2
P14866 Q8N684
P08621 P51991
P60763 Q13464
P11215 P16109
P30874 P47890
P20963 Q30118
Q14590 Q9Y2P7
A6NDX5 Q14586
P0C0L4 Q5NV80
P35998 Q9HAP1
P0C0L4 Q6PJ28
Q3KP31 Q8N7Q3
Q3KP31 Q8N823
P29320 P52798
Q8NFH4 Q8WXD5
P12645 Q8NER5
Q14588 Q7Z7L9
Q99442 Q9NYF8
O75373 Q9BUY5
P62258 Q92974
P10415 P18146
P62158 Q8NFM5
P49918 Q00534
Q6ZN57 Q8NB42
P06396 Q8TBX8
O60765 Q9UJW8
Q2VY69 Q96N38
A6NF35 A6NP11
O95780 P17036
Q16600 Q96I27
P23229 P25940
P30626 Q92736
P20618 Q15369
P09693 Q8NA04
P21926 Q9P2B2
P01589 P35568
B4E0K5 Q16644
A8MTY0 Q6ZNH5
Q96QU1 Q9Y5E4
P42338 P52735
P01213 P63211
P01112 P08651
P15153 P54792
P20963 Q13094
P35659 Q8IYB3
P62195 Q9BVQ7
P01213 P61952
Q3SXZ3 Q96H40
P68366 Q86SQ7
A6NK31 P17032
Q8TAB3 Q9Y5G5
O00483 P19404
P51814 Q8N782
Q8WXZ9 Q9UK08
P68032 Q14315
B4DSN3 Q5T8M7
Q16587 Q6PF04
A6NDX5 P51786
P61812 Q9NXZ6
Q9H159 Q9Y5F7
Q6ZMY9 Q9H7X3
P17041 Q6ZN08
A6NGH9 Q9NQZ8
Q147U1 Q68EA5
P14921 Q92793
A6NF79 Q8IVC4
O75467 Q9UJW7
Q8N9K5 Q96I27
Q8N587 Q96HQ0
Q3SY52 Q7Z7K2
Q3SXZ3 Q96EG3
Q5HYK9 Q9NZV7
A8MUV8 P15622
O75444 P01100
P25787 Q06323
Q9Y5H2 Q9Y5H3
Q6ECI4 Q9H5H4
P63098 Q9NPB3
P01111 P20936
Q13112 Q9NVP2
Q06730 Q9ULM2
P49770 Q9NR50
P25940 Q6VU67
P06493 P46013
Q6FHD7 Q9ULV8
A8K971 Q8NDP4
Q08170 Q9UBU9
P09429 Q06330
O95178 P49821
Q8TF47 Q96SQ5
Q6NX49 Q8NB50
P06241 P18433
Q15928 Q5EBM4
P17023 Q96SK3
Q13885 Q99471
Q8IYX0 Q8N7M2
P11532 P45378
Q16531 Q9Y4K3
P01133 P46531
P09651 Q15233
P01275 P61952
O60674 P13612
P00519 P12931
P14921 Q15257
P48556 Q15370
Q86UQ0 Q9UJL9
P17020 Q8N8Z8
Q9UN74 Q9Y5G5
P30550 P50151
Q52M93 Q7Z398
P17612 Q9UKL4
O95201 Q8N972
P30495 Q8NHL6
Q15929 Q6IV72
P51504 Q8N7M2
Q8N4W9 Q8NEP9
Q96TA0 Q9BZA8
Q03936 Q6ZNA1
P06870 P20151
Q6AW86 Q6ZNG0
O00291 P42858
B4DLJ3 B4DZG7
O43809 O94913
O14497 Q12824
P25942 Q92854
P05549 Q12864
P18077 P63173
Q99676 Q9GZX5
Q13841 Q6PK16
P01848 P18463
P41597 P49407
P05107 P25940
Q5R3E4 Q5SY30
P11047 P53420
P02452 Q16363
P33991 Q9UBD5
P08648 Q7Z391
P53708 Q7Z4F3
O15371 P46782
P62873 Q8NG76
Q86XN6 Q96LW1
P53618 P84077
P52736 Q3KP31
O60262 Q96RG8
O00144 O00744
O43296 Q6V9R5
Q96K58 Q9H2C1
P47813 P61353
B4DDF7 Q15173
P35789 Q96ND8
P57740 Q9H840
P17098 Q9UJW8
Q6V9R5 Q9ULM2
P35222 Q7Z2Q5
P10636 P49768
P18858 P62937
P07949 P16333
A6NHJ4 Q86XU0
P10523 Q9HCP0
Q96NG5 Q96NG8
P61163 Q6PK16
P08151 Q9UMR3
P52815 Q04206
P50613 P62487
Q86XN6 Q8IYX0
P36956 Q12772
P12931 Q13444
P28566 P62879
P17612 Q13561
P52743 Q3MIS6
P56645 Q16526
P13796 P28676
O94892 Q86V71
P07478 P25116
Q96NL3 Q9Y2H8
P05549 P21579
P20042 Q15056
O43345 Q9H5H4
Q9NQV7 Q9NQX6
P32969 Q07020
A8MT65 P17017
Q16363 Q60FE7
P18827 P35443
B4DQH4 P10809
P08621 P55795
Q8NBT2 Q9HBM1
Q15937 Q6PF04
P18084 Q5HYA4
O95067 Q99661
O75467 Q9BS34
Q16539 Q9UBD5
Q09FC8 Q86Y25
O95837 Q9UBY5
O15143 P18206
O43255 Q9H422
Q6ZNG0 Q9H963
Q5NV79 Q6P055
B2RA70 P62993
Q96BR6 Q96SE7
Q14592 Q8WTR7
O14628 Q86YE8
Q03923 Q499Z4
Q9Y6R4 Q9Y6W6
P17181 Q13469
P00734 P12931
Q68CX6 Q8NFW1
A8MUP4 Q7L945
A8MTY0 P15622
Q08ER8 Q9NQX6
P27986 Q4LE43
A4D111 B4E1S9
Q8IXH7 Q92759
P20749 Q92793
Q969W8 Q9H2C1
O14672 Q9NYF8
P31260 Q12778
Q5U0A0 Q9H315
Q03393 Q13237
P26232 Q9HAB4
P25942 Q9Y4K3
P15907 P20273
O75467 Q2TAN0
P36954 Q14683
Q14587 Q96K75
Q6IV72 Q86WZ6
P25940 Q5HY53
P01133 P06239
P06756 Q9HBI1
P62993 Q8IXP2
O95997 P51668
P39059 Q9Y490
Q6ZN06 Q8IVP9
P17014 Q8N972
P06729 P09564
P42336 Q8N3E9
P05556 Q9P286
P17252 P25391
P20265 Q12837
Q14588 Q86UQ0
P61313 P62891
P25205 Q9UM11
Q9BY31 Q9NYT6
P52737 Q96N58
P26368 P62875
Q03924 Q9Y2Q1
Q6NX49 Q8N9F8
O43361 Q9P2F9
P62834 Q8WZA2
Q3SY52 Q8NA42
Q7L2R6 Q7L945
Q6ZR52 Q9UK12
P09493 P28289
P31994 Q6GMW0
Q13888 Q15544
O14908 Q16620
P05386 P62829
Q7L3S4 Q8N8L2
P11802 Q8NEV1
P09012 Q15428
P46782 P83731
Q14588 Q96CS4
P17036 Q8IYI8
A8MXY4 Q8TF47
O15239 O95167
P55291 Q9Y5G8
P35609 Q9NVD7
O60674 P04234
P06241 P26010
Q12864 Q9Y5F2
P00918 P01100
Q6ZNH5 Q8N972
A8MTJ3 Q9P2W3
A8MQ14 Q86V71
P01130 P98155
Q9Y5F2 Q9Y5H5
Q08999 Q16254
Q9NSP4 Q9Y6D9
P06756 Q99715
P15153 Q9BR65
Q14593 Q15928
P16157 Q12955
Q14832 Q15835
P46108 Q9UJU6
P17024 Q96I27
P06241 P98077
P17035 Q9NW07
Q9NYQ7 Q9Y5H1
A8MTY0 Q9UBL3
P62873 Q96R47
P20936 P52333
Q8NEB9 Q8WU20
P18564 P51636
Q8N141 Q9NSD4
P00747 P01344
O94906 P14678
O60262 P37288
P07333 Q07889
P24941 P28072
Q15648 Q9H204
Q12901 Q6AW86
Q96MU6 Q9GZX5
Q0D2J5 Q15928
B3KPK6 Q9BR65
P56705 Q14332
Q86UQ0 Q96SZ4
P05412 Q659G9
A8MUP4 Q8N8L2
A8K3Z3 P62333
Q86UD4 Q86YE8
Q5PR22 Q9Y6N6
Q8N3F8 Q9H1U4
Q6ZN08 Q9NQX6
Q92806 Q96P88
P52736 Q6P280
P25067 Q8N6H6
P47813 Q9UNX3
O00303 P60866
P30153 Q9Y243
Q96N38 Q9Y3M9
O00560 P60880
O43678 P13073
P18564 Q13797
Q8IXH8 Q9UJ99
Q86Y25 Q8N782
O95999 Q9NYJ8
P52743 Q9BSK1
Q93074 Q9NVC6
P17021 Q6ZN08
P14867 Q8N1C3
A8MQ14 Q15928
P42574 Q16539
P28482 Q07889
B4DII5 B4DTX6
Q9H158 Q9Y5H2
O95067 Q12834
Q14591 Q5TEC3
Q2M3X9 Q7Z3V5
A6NKZ1 Q96NI8
P52744 Q8TF20
Q01130 Q15393
P42338 Q07889
P49674 P56704
Q15746 Q9NZT1
P14866 P52272
A8MUV8 Q9Y2L8
Q96MX3 Q9GZX5
P14866 Q15366
P20908 P27658
Q8TA94 Q96NJ3
P35626 Q6ZMQ2
O00422 Q92793
B5M0B4 P51452
P62241 Q07020
Q86Y25 Q96NG8
B3KM89 Q562N6
O75346 Q9H5H4
P51786 Q15072
P01737 P41240
A6NK53 Q3MIS6
Q13557 Q9NQ66
O14543 Q8IU57
B4DXP9 Q9NWP5
B3KML1 Q6P5V6
A8MTY0 P51814
O95780 P17014
Q08ER8 Q8TA94
Q6ZN19 Q9UC06
Q0D2J5 Q8N587
P42025 Q6PK16
P35250 P56282
B3KTK9 P01343
Q06732 Q6ZNA1
Q5TEC3 Q9UJL9
Q14204 Q9UPN4
P25490 Q07666
Q8WTR7 Q9H7X3
Q7L2R6 Q96JC4
P62826 Q92621
Q8TAQ5 Q96K75
P56589 Q9Y5Y5
P18564 Q5GFL6
O15145 P22626
P81877 Q86U70
P24821 Q99075
Q8IXH8 Q9Y5E1
O60841 Q9Y3U8
Q6ZS27 Q96N58
Q6P3V2 Q6ZMY9
Q6P3V2 Q9BY31
Q2M3X9 Q6ZQV5
Q12901 Q9HBT8
O60841 P62263
P52744 Q6ZN11
Q8WWS9 Q9UJF2
A4UCT3 B4DTM6
Q86T29 Q9Y2H8
Q86XN6 Q8TAF7
P19338 Q8WXA9
Q9Y5E8 Q9Y5F2
Q8N587 Q9Y2A4
P52742 Q96RE9
P23677 Q92772
P17027 P48742
Q96N22 Q9UBL3
Q9NVD7 Q9UMD9
P31942 P38159
Q6P4R2 Q9Y5I2
P0C7V5 Q9BRH9
P51817 Q70SY1
P38936 Q00534
O43930 Q4LE28
A6NK21 Q9HCX3
O43676 Q9Y6M9
O15264 P35637
P28827 Q15262
O75373 P35789
Q14587 Q96N22
Q14015 Q495L8
Q96N58 Q9BS34
B3KQV6 Q16537
Q8WV37 Q96JC4
P17039 Q8N9F8
P17026 Q6ZSS3
P26232 Q9Y5H5
B4DSN3 Q13841
P46783 P61247
P02775 P63211
P19022 Q13634
O15519 Q9UER7
P31942 Q14498
P01019 Q07075
Q03936 Q6P9A3
Q96NG5 Q9Y2G7
Q8TB69 Q9UK10
Q8NEM1 Q9BUY5
P42575 Q9Y239
P41145 P48549
P49450 Q8NFH3
P49407 P63211
Q8N3J9 Q9NZV7
P07900 Q13409
P00533 Q16539
P04435 P42701
Q96JP9 Q9HBT6
Q96JP9 Q9HC56
O94892 P17017
Q6ZN08 Q9UL59
P53675 Q5VX04
B4DF41 Q0ZAJ1
O96017 P22897
Q8N1P4 Q9HCS4
A8MWA4 Q8NDP4
O43361 Q9H5H4
O14610 P08912
P16070 P50281
P06400 Q99741
P30153 Q15691
P48742 Q9H7R0
Q15929 Q9HBT7
P09769 P21709
P18031 Q14289
P15622 Q2TAN0
P18206 Q01955
P61160 Q96BT2
O75376 Q96RI1
P98082 Q92997
O75290 Q03938
Q86V71 Q9UC06
P17066 Q5VVX4
Q0D2J5 Q8WTR7
P49790 Q92621
P51508 Q9H707
Q3SXZ3 Q8N4W9
A8MVP4 Q8NDW4
P35968 Q07889
O95206 Q12864
P20963 Q9TQE0
P52736 Q8TBZ5
P17038 Q6ZN11
A6NDX5 Q6ZN57
O95780 Q9C0F3
P59768 Q712M9
O43361 Q14590
P13591 Q06710
P28482 P46734
A6NK21 Q03924
Q9Y5E7 Q9Y5F7
Q8NI27 Q96FV9
P17035 Q8IZ26
P17024 Q2TAN0
Q12824 Q13111
O43639 Q08345
P06493 P37173
P10826 P11597
P24385 Q9NQB0
Q7Z7L9 Q9UII5
Q9UJW8 Q9ULM2
Q9Y5E3 Q9Y5G0
P17035 Q3SY52
P35222 Q9ULB4
A6NNF5 B3KTV0
Q07955 Q9Y333
Q9NV72 Q9Y2A4
O75496 O75832
A6NKZ1 Q9P2J8
O75346 Q14590
O14628 Q9H5H4
P22681 P48736
A8MWC4 Q16584
P19838 Q9Y297
Q5HY54 Q68CX6
O43157 Q9NZN5
B4DR63 O60331
Q99684 Q9Y6X2
P20701 Q5GFL6
P53621 Q8WZ64
P17014 Q68EA5
P61163 Q5JW49
P28066 Q99741
Q7Z7A1 Q86SQ7
P17025 Q96K75
O43345 Q147U1
A6NFI3 Q9BSG1
P14151 P15336
P14317 Q16559
O43674 P03891
P39059 Q08043
Q8N859 Q9HCX3
P28482 P55211
Q8N8H1 Q8N8J6
Q0D2J5 Q6ZN19
P84095 Q96M96
Q14289 Q96PN1
A8MXY4 Q8N8L2
P62745 Q53QZ3
Q16787 Q9UMD9
O60234 P13796
P12931 Q9ULH1
P62826 Q9UKX7
Q8N1F7 Q8NFH3
Q9H1R3 Q9NZT1
Q12901 Q14592
P53708 Q14315
O75632 Q6GMT4
P17019 Q96SZ4
P28070 Q9UM11
O96013 Q38SD2
A8MT65 Q8NB50
O14917 Q9UN66
Q8NFH3 Q99567
A6NK53 Q6ZS27
P09012 Q9BWJ5
O75676 P51817
Q8IYB9 Q8N141
P15172 Q01094
A8K971 Q13360
Q96MU6 Q9HBT8
Q6P1L6 Q9NQZ8
O00141 P25942
O43318 Q9Y6Q6
P56705 P60953
P23443 P63151
O75694 Q08170
P10073 Q5TYW1
Q8WX92 Q9Y5B9
P04436 P30464
P23258 P62258
P22694 Q8NFM4
Q6PDB4 Q8IYX0
P14921 P38936
P52742 Q9UII5
Q5HY98 Q9UL59
Q9C0F3 Q9HCL3
Q6IAS8 Q6PJY8
P08069 P49023
Q6MZZ3 Q96DT5
P26006 P27658
Q8IUQ4 Q9H422
P46776 P62913
P78362 Q01650
P52738 Q4V348
O75123 Q8NDQ6
O75373 Q7Z398
Q9Y5E9 Q9Y5H4
P12931 Q92918
P38405 Q8NGE0
Q59FL9 Q9GZV9
Q8TAU3 Q969W8
Q8IZ26 Q9Y473
P56556 Q9Y6M9
P17021 Q9H2C1
Q96NL3 Q9Y2A4
Q05481 Q5SXM1
P52743 Q03938
Q2M218 Q86Y25
Q9Y230 Q9Y4A5
A6NK31 Q6ZNH5
Q15223 Q9UI47
P25398 P62841
P01019 P31321
P24390 Q9ULH1
O14907 Q9BST9
Q14585 Q9UC06
Q15928 Q8NDP4
P17097 Q15072
P62875 P63272
Q96HF1 Q9UP38
P68400 Q03060
Q8TCU4 Q9UPV0
Q8TF45 Q9BY31
Q8NDW4 Q9UJW7
O15551 Q9UDY2
P60604 Q8N2K1
Q9BRQ0 Q9NRZ9
O14979 Q13765
Q96I27 Q9H5H4
P01579 P24468
Q8IXP2 Q9UK67
Q8N7K0 Q9Y6Q3
P57740 Q03188
Q15928 Q8TF45
O60285 P57059
P05386 P35268
A6NF35 Q8N141
P18124 P62829
P61020 P62745
A8MTY0 O94892
P59780 P84077
O14978 Q9H7R5
Q14587 Q2TAN0
P17097 Q9UK13
O75632 P35367
O75821 P23396
Q14680 Q96GX5
O60245 Q9ULB5
Q14586 Q9Y6Q3
Q9Y5F1 Q9Y5F8
P49418 Q00535
Q49A33 Q9H5H4
Q2M218 Q5CZA5
O43296 Q6ZNG1
Q86Y25 Q9Y2G7
P60709 Q14289
O75437 Q7L3S4
Q6IC53 Q6P9H2
O14641 P56704
Q6ZSP0 Q9H4N7
Q6PDB4 Q96I27
P31947 P37840
P17021 P17039
O43805 Q96RT8
P62993 Q9NPF7
Q8IYN0 Q8TAQ5
P07948 P51813
Q6P9A3 Q7L945
P78406 Q13243
Q86UD4 Q9NQZ8
Q9NYQ8 Q9Y5G0
P48443 P48552
P56524 Q9UKS7
Q13151 Q15459
P01137 Q03167
Q15746 Q16644
Q6FGM5 Q9UK08
Q7Z340 Q8N393
Q13485 Q96JT8
Q6ZNH5 Q8WUN3
A8MUV8 Q9NYW8
Q9H349 Q9UN73
Q96DI7 Q9Y5S9
Q86YP4 Q92831
P52744 Q5EBM4
Q8N8L2 Q9NR11
Q13360 Q5SXM1
B4DFX8 B4DPM0
P25098 Q8NI49
A6NFI3 Q9Y6R6
A6NNF4 Q86T29
P06748 P55345
P17032 Q8TA94
O00238 P62136
Q6P280 Q9C0F3
O60281 Q9UHV7
Q86XR8 Q9HC77
Q8TEP8 Q9BV73
Q6NX49 Q9Y6Q3
Q14591 Q5JVG2
P30874 P38405
Q08211 Q8IWZ8
P52597 P62875
A6NHJ4 Q96MX3
Q8TF47 Q9BSG1
Q6ZMV8 Q96MR9
P24844 P60709
P60763 Q7Z6J4
P16220 Q13643
O00459 P42338
P62316 Q86U42
P01112 P51636
Q13217 Q9UNX3
Q6PK81 Q8TAU3
Q09FC8 Q9C0F3
P61289 Q13257
P63252 P78352
A6NK75 Q08ER8
P39019 P62249
P60709 Q13045
Q99676 Q9UC06
P51814 P52743
P05412 P29590
Q10570 Q14683
P01570 P38484
A6NK21 Q9BY31
P17035 Q7L945
P61513 P62906
P09086 Q16881
Q0D2J5 Q5EBL2
P05556 P15529
Q3MIS6 Q9P0L1
O75665 Q13409
A8MUZ8 Q96N22
Q02386 Q14591
Q9P255 Q9UC06
O14640 P04628
P16188 P18465
P20036 P52566
Q16600 Q8NCK3
Q6PDB4 Q6ZN11
P19022 Q9Y5H8
O75467 Q06730
P26368 Q9UKX7
O43508 Q12933
Q6NX49 Q96SZ4
P33993 P51948
Q59FP0 Q9Y624
O43172 P09012
P51523 Q8IYI8
P35221 Q86UP0
Q8NDP4 Q9BSK1
Q13469 Q16539
Q6P152 Q9Y5E9
Q0ZAJ1 Q6LAI4
P49023 P68133
A6NP11 Q8N9Z0
Q9Y2H8 Q9Y2Q1
P30050 P62753
O95980 P14780
P16234 P46108
P0C7X5 Q8WXB4
A8K0S3 Q6MZH7
B3KVC3 Q05DH1
O94906 P62316
Q3KNS6 Q7Z7K2
P24928 P62318
Q6PDB4 Q96SK3
Q03924 Q14585
Q9NPG4 Q9Y5E8
Q9BUG9 Q9HBI1
P08246 P08697
P35658 Q07955
P11274 P23443
P35268 P49207
Q15813 Q99426
A6NK21 Q8N8Z8
P04637 Q5JST9
P25098 P37840
Q03936 Q9UJW8
P14317 P31785
P17041 Q9HCL3
B1AHM0 Q9H5Z1
Q96GD4 Q9BU64
P17098 Q9P2J8
P13497 Q16671
O43930 P49841
O14818 Q13177
Q9H7R5 Q9HCX3
P07910 P09012
Q6IPU0 Q7L2Z9
Q9H349 Q9Y5H2
P46109 Q13683
P62993 Q15768
O95343 Q04725
P50613 Q15573
P00734 P40197
A8MQ14 Q7Z7L9
Q9H349 Q9Y5E3
P10073 P51523
O43296 P52736
Q13042 Q13200
Q08174 Q9Y5G0
O43264 Q12834
O00139 P08047
O43561 P07766
P62316 Q9Y5S9
P49798 Q15111
O43296 Q6ZQV5
Q14591 Q2M3X9
P27482 P54750
Q9Y5E7 Q9Y5I2
P01591 P01834
O60266 O75632
P09651 P35269
P35558 P37231
O43303 Q96SN8
Q15303 Q68D00
P19235 Q13191
P08700 P49715
P23396 P61313
P01111 Q9P0L6
A2RRD8 P28698
P61313 P62854
Q2M3X9 Q96LW1
Q6PK81 Q96JC4
P35998 Q59GS3
Q86XN6 Q9UJW8
P22694 P55011
P20674 P49411
Q7Z7L9 Q8IYX0
P62330 Q14185
Q96JC4 Q96MU6
O75643 P61326
Q6ZN79 Q8N972
P42336 Q7Z783
Q12901 Q68DI1
O75154 P57735
P02751 P08123
A8MWA4 Q8TAF7
O14732 Q16799
Q68EA5 Q9UL59
P28482 Q00534
P55290 Q9H158
B4DRL7 Q9NUP9
A6NK31 Q9Y2H8
Q8TF32 Q9UL59
Q5MCW4 Q9Y2P7
P22694 Q08462
P42771 Q14164
O14818 P61289
P01876 P17693
Q12929 Q15464
O43830 P59923
P05107 Q8N3F8
A8MTY0 Q9UJW8
Q8NG31 Q8NI77
O43684 Q9H3R5
P09237 P62736
Q6ZN06 Q7Z398
P60953 Q02779
O14904 Q96B71
P13385 P51451
B4DJF6 Q53HL9
P28066 Q86U62
P52434 P62308
P06730 P55212
Q08117 Q15475
Q13153 Q9UJM1
Q5TBX0 Q9UBI6
A1L4K2 Q53EZ9
O14905 Q9Y6M4
Q8N720 Q8TF45
O95813 P56705
O75437 Q8NB42
O60921 Q6WBX8
Q6AW86 Q8WUN3
A8MYF4 Q5JVG2
Q60FE5 Q7Z391
P18074 Q16531
Q16787 Q5GFL6
Q5HY98 Q96SQ5
Q2M218 Q8N8J6
O43184 Q8TE59
P13765 P28068
P22090 P23588
Q3KP31 Q8N720
Q7Z340 Q8TC21
Q9H2C1 Q9HCX3
P08138 Q9Y4K3
P51955 Q5JTW2
P10912 P52333
P25815 P29034
P08134 Q92974
Q8N9F8 Q9H7R5
P05536 P09693
Q8N141 Q96K75
P35568 Q6ZMQ7
P30501 P30512
P09429 P11215
P17041 Q9UJU3
Q8N7Q3 Q96SK3
Q8N823 Q96SK3
P19447 Q6NZI2
O75290 Q3KQV3
P08238 P31948
P46531 Q14738
P01850 P01892
O00213 Q9NZL2
Q3KQV3 Q5TEC3
P62273 P68104
P17097 Q3KQV3
P49454 Q53HL2
P42677 P62495
Q5CZA5 Q96SR6
P52737 Q9UJW7
Q86Y25 Q96SK3
P48742 Q8IYN0
P10275 Q8NHX1
P16144 Q5JP94
Q8TAU3 Q96JC4
Q16600 Q9BWM5
A4D0S4 P02452
A8MWA4 Q8N184
O75437 Q9C0F3
P52736 Q8NDP4
P07996 Q13797
Q52M93 Q8N7M2
Q8TF20 Q9Y3M9
P19875 P62879
Q8N9F8 Q9NQV7
P20936 P24723
P01138 Q92963
O15239 P03905
P05067 P36544
Q14050 Q14055
P00414 P15954
Q8TF45 Q9UIE0
P30876 Q92759
P28698 Q5CZA5
Q96CX3 Q9NQX6
Q5TEC3 Q9ULM2
Q7L0Q8 Q8IZM6
Q14593 Q9UC07
Q8NDP4 Q9H707
O60245 Q9Y5G1
Q96DI7 Q9BZI7
Q7Z7L9 Q9UK10
Q86Y25 Q8N141
P10073 P52742
P15036 P15976
P51523 Q9Y2Q1
P51786 Q8N3J9
Q9UJ99 Q9UN66
Q8N988 Q9Y473
P17032 Q99676
P01112 Q8IV61
A6NK31 Q5VIY5
Q5STP6 Q9HBI1
P09211 P45983
P28566 Q00610
P41143 P53675
O00139 Q7Z460
P17014 Q8N4W9
Q7L3S4 Q7Z398
Q92793 Q9UBK2
P41221 Q96HF1
P13682 Q2M3X9
P18089 P34947
P36941 Q13077
P46060 Q99661
P35240 Q92574
Q5H9B2 Q9BR65
O14641 Q7Z3S9
P63261 Q13797
O60353 P60953
Q15937 Q9NZL3
P26045 P55072
P26012 Q01955
P29466 Q14116
P10073 Q6ZMY9
O60262 P51677
P53778 Q7Z6C9
Q15139 Q5SR50
Q4LDE5 Q9Y5I0
P51617 Q9BQI3
Q96NJ6 Q9Y3M9
O43361 Q5T619
P08579 Q92620
Q14584 Q14592
Q6P280 Q6ZNA1
A6NK53 Q6NX45
Q9UJN7 Q9UK11
Q05D48 Q0EFC9
A6NF35 Q86UD4
Q8IYX0 Q9BRH9
Q13435 Q9Y5S9
A6NHJ4 Q7L945
O14777 P50748
O15371 Q99613
Q03924 Q14593
B4DRT5 Q96LZ3
P12830 Q5TIG5
P05388 P27635
P07437 Q9HC77
Q6ECI4 Q9P2J8
P08637 Q5NV65
P07942 Q13702
P17023 Q8WV37
P46531 Q9Y219
P17019 Q8N972
A3RLL6 Q5BKZ2
P78552 Q8NIA3
A8MUP4 Q8N587
B4DEK4 Q53FH8
P51504 Q6IV72
P62736 Q9Y5R2
P09619 P24666
Q6ZQV5 Q96NJ6
Q6ZNG1 Q9BSK1
P04629 Q9Y6K9
P16885 Q9UGC6
P04628 Q9ULW2
O43345 Q7Z340
Q03692 Q9Y490
P46734 Q15759
Q96N22 Q9BY31
P32780 P53803
P43405 Q9HCN6
P19525 Q15185
O00311 Q14566
P28698 Q8N3J9
Q5TYW1 Q9NR11
Q9ULB4 Q9Y5H1
O43707 Q96QZ7
Q49AA0 Q9HBT7
P04637 P27695
Q30085 Q8NA04
A6NM28 Q7L3S4
Q6IV72 Q9H963
P04275 P08123
P01133 P11362
Q2TAN0 Q9NZV7
P33151 Q9UJ99
O95780 P58317
Q14587 Q494X3
P49840 Q9BTT9
Q03936 Q9BX82
Q9NRJ7 Q9Y5H4
Q0D2J5 Q8TAF7
B4E205 Q562P0
P15153 Q13153
Q14CB8 Q96L33
Q5JP94 Q8N6H6
P49458 P60059
P19793 Q06710
P17014 Q96CX3
O94892 Q6ZN08
Q09FC8 Q9UJW8
P04085 Q07889
P09651 Q07666
Q8N720 Q9P0L1
P28566 P35626
P07942 Q969J9
Q68DY9 Q8N141
A8MVS1 Q68EA5
Q3MIS6 Q96BR6
P62987 Q92901
P17017 P52736
P18621 P62829
P35222 P49715
Q3ZCT1 Q5T619
Q5BJF6 Q7Z460
P11055 P63267
P05556 Q14185
P17030 Q9H5H4
Q6PI59 Q8N3F8
Q8NFH4 Q9H410
O75400 Q15637
P08913 P62873
B3KMI4 O43143
O95813 Q93098
O75376 Q96F24
P55072 Q53HB3
P51959 Q96DS4
P15260 Q14609
P08631 Q8IYN9
Q9NYG5 Q9UM13
P17014 Q9P2F9
P02768 Q9NPD5
O14543 P29350
O75290 P17041
Q02388 Q13753
O14904 P08151
P06493 P17612
P31943 P52298
P53350 Q12834
P08865 P47813
P07332 P40763
P52743 Q6PF04
P17612 Q9Y6M4
Q6P9A1 Q9BY31
Q8N9K5 Q9HCL3
A8MTY0 Q499Z4
Q5SXM1 Q9BSK1
P01111 Q8NHX1
Q12824 Q15562
Q3KQV3 Q8WUN3
Q5TYW1 Q6ZNG0
P05556 Q5JP94
P17098 Q9H7R5
P58317 Q6PK81
Q6P4R2 Q9H158
Q8IYX0 Q9UC07
Q6ZNG0 Q9NV72
Q12769 Q9UHI6
Q8TAW3 Q9Y2P0
Q6ZN11 Q9UJW7
Q8TAW3 Q9NYT6
P01100 P34741
Q9UC06 Q9Y3M9
Q01130 Q9Y5S9
O60245 Q9Y5E3
P13984 Q9Y5B0
A8K8Z5 Q96GK1
Q96CX3 Q96NG8
B4DXY3 P48741
Q5FWF6 Q96SK3
P05106 Q07092
Q7Z4I7 Q99715
A8MUV8 Q9UJW7
Q96MX3 Q9H2C1
P38405 Q8NGC1
Q14289 Q9Y2X7
P51946 Q8IXH7
Q0VGE8 Q5CZA5
A8MVP4 P51522
Q8NA42 Q96H40
A6NGH9 Q2M218
P42677 P62273
O75747 Q6ZRA8
O15239 O43181
P17017 P58317
A8MT65 Q6ZMY9
O75820 Q6P9A3
A8MT65 P52737
B2RCQ9 B4DI54
P35221 Q9Y5H1
P13805 Q14896
Q6ZNG1 Q8TD23
P38405 P50406
Q06732 Q8IYI8
P52744 Q8TBZ8
Q68DY1 Q96ND8
P52738 Q9UJW7
Q86X55 Q92793
P31943 P61978
B4DTX6 P52292
P29083 P53803
Q86XR8 Q96CW5
Q6ZMW2 Q8N2I2
B4DIF1 B4E2X5
A6NK31 Q6ZR52
Q8N433 Q8NGZ3
P06493 P51948
P07947 P10721
A8MQ14 Q14584
P34995 P63092
P46781 P63244
Q6P152 Q8IXH8
P58317 Q06732
Q6ZN19 Q7Z398
P50406 P63096
A8K971 Q9Y3M9
P46527 P61586
P35609 Q14050
O94906 Q86U42
P51504 Q09FC8
P59768 Q9NPG1
P04899 P48145
A8K8Z5 P29475
A6NGH9 Q8TBZ5
A8MUZ8 Q96RE9
P17661 P45378
P17097 Q06732
Q96JF6 Q9UJN7
Q3ZCX4 Q5HYK9
P12004 P50613
Q5JXJ2 Q6MZI6
P83876 P84103
Q14592 Q9NYW8
Q96H40 Q9NYW8
P12931 Q8WU20
Q15973 Q7L3S4
Q5TEC3 Q8TF47
Q6PK81 Q96MX3
A8MTY0 A8MUV8
P05412 Q8TAQ2
P05549 P42830
Q5NV86 Q6PIL0
P25398 Q04637
Q86WZ6 Q9ULM2
P19022 P55287
Q96JC4 Q96MX3
P43628 Q29865
P04049 P17252
Q7Z7K2 Q96RE9
P31040 Q99643
A6NHJ4 Q86UD4
A6NNF4 Q3KP31
P62304 Q00839
O60583 Q9Y5B0
O15533 P53618
P15622 Q6ZNH5
Q6ZNG1 Q8TA94
Q6ZNA1 Q8N883
B4DRT3 O75758
Q6IV72 Q9UJW7
Q86T29 Q9UC07
P08908 P09496
Q8TB69 Q9BRH9
Q3ZCM7 Q71U36
Q9HCZ1 Q9UIE0
P05106 P12109
O94913 P08621
P36507 P67775
P62753 Q15056
P20936 Q05513
P17023 Q13106
P21506 P51504
Q13546 Q9Y4K4
P62241 Q8IYD1
O75475 Q96EE3
Q7Z3L1 Q9Y5E3
P52743 Q5T5D7
Q14590 Q8N184
P07948 P16885
P25054 P35527
P17676 Q15759
P17038 Q03936
P05412 P08493
P57678 Q7Z3B4
O15230 P60709
O95997 P28074
Q5EBL2 Q8N7M2
O95996 Q9Y2T1
P13533 Q13841
Q04721 Q14663
Q8N9Z0 Q9UJL9
Q13247 Q15393
O95251 P49736
Q07687 Q99811
Q00610 Q96JA3
P13010 Q02880
Q2M3W8 Q96JF6
Q12840 Q9BQE3
P17039 Q96H40
Q6NX49 Q8N9K5
P35609 P61586
P23528 P53667
Q9BZA7 Q9Y5G9
Q7Z7L9 Q8TAQ5
P09871 Q5NV86
P10276 Q14686
P01569 P05412
P51149 Q15286
Q32M78 Q96NJ3
Q5TEC3 Q9NQW5
A2RRD8 A6NP11
P08670 P67936
Q96PQ6 Q9NV72
P04629 P40763
Q7L576 Q92558
Q6V9R5 Q9HBT8
P52736 Q8N7M2
P40424 P55347
Q5TYW1 Q8N883
Q96N58 Q99676
P17020 Q96N38
Q14008 Q9UGJ1
P51805 Q8TDZ2
P17025 Q8NB50
P14859 P40259
B4E1T6 Q53FC7
O14980 O15504
O75373 Q96NG8
A6NF79 Q9Y2P0
P10643 P27918
Q6NX49 Q8NDQ6
O75694 P62316
P06241 Q13796
P0C7V5 Q8TAU3
A8MVP4 Q5T619
P17014 P51786
P25024 Q8NIA3
Q5HY98 Q8N7M2
A6NK21 A8MQ14
P51504 Q8WTR7
Q15937 Q96HQ0
P01889 P52566
P51786 Q7L2R6
Q14591 Q96CS4
O43684 P52948
O94892 O95780
Q03692 Q9NVD7
P48729 Q04724
O15519 Q14790
P09622 P36957
O14978 Q5TEC3
A8MUV8 Q5EBL2
P19235 P42229
P25391 Q5TAT6
A8MT65 O75123
P02652 P04114
Q13153 Q5JYX0
P00519 Q14114
Q3KP31 Q9H0M5
Q16760 Q9P212
O60260 Q5U0A0
P19022 Q9Y5F2
P46060 Q9P258
A8MUZ8 Q68DI1
Q8N474 Q9H1J7
P13682 Q6PDB4
Q14587 Q8TF47
P32246 Q9P2W3
Q12840 Q13885
Q5HYK9 Q6ZNA1
P31749 Q92769
P30153 Q66GS9
Q08999 Q99708
P50150 Q8NI49
P51665 Q99436
A6NK31 Q8TB69
Q96BR6 Q96N58
P05106 P15692
A6NM28 P17098
Q5HYK9 Q9Y473
P05412 Q13469
P23759 P26367
Q02878 Q9Y6K9
P43405 P47712
O75935 Q9UGJ1
Q8N3R9 Q9BYG5
Q6ZSP0 Q9ULV1
Q6VU67 Q9UMD9
O43805 O95684
Q5JNZ3 Q6ZNH5
Q8WXA9 Q96SB4
P13796 Q8IUI8
Q6P3V2 Q86T29
Q86TJ5 Q86WZ6
A8K0G3 B4DDG7
B4DTX6 Q8IYQ9
P14138 P25101
Q13352 Q8NFH3
Q32M78 Q96EG3
P06241 P06493
Q3SXZ3 Q8IYN0
P30050 P83731
Q3ZCX4 Q96NJ6
P35580 Q15334
O14549 Q14050
Q0VGE8 Q6NX45
O00232 Q13257
P05231 P23458
A6NK21 Q8IYI8
P33151 Q96TA0
P62745 Q92502
P62834 Q68DL3
P51504 Q9HCL3
O43361 Q96MX3
P48552 Q03181
Q06730 Q8IYX0
P52736 Q3SY52
Q15796 Q99967
Q2TAN0 Q6P2D0
Q14584 Q8N587
P62745 Q68EM7
Q92956 Q99873
P60763 Q6P4F7
P17041 P28698
B4DJ75 P62140
P17098 Q5HY98
P30153 P62714
Q96JK9 Q9UBG7
Q8N859 Q9BS34
Q147U1 Q5T5D7
Q8TAW3 Q9P2J8
Q86XN6 Q96MU6
Q08050 Q09472
Q8IYX0 Q8IZC7
Q7L7X3 Q9BPU9
O15145 P61160
P28074 P40306
P17097 Q8N8J6
P17020 Q86T29
Q499Z4 Q5T619
Q8IYX0 Q8NHY6
O14653 P09497
Q12901 Q6P280
Q7Z3L1 Q9H349
Q8N433 Q8NGC1
Q8IXI1 Q9H8V3
Q5SYY0 Q8N7M2
B3KQ22 P42226
P55196 Q9UII7
O60583 P18615
P46094 Q9UBD3
Q14627 Q8NIA3
P01732 P04439
P01889 Q7L8K3
P08237 Q01813
A3RLL6 P52294
P48051 Q6XGY1
Q16629 Q8NFH5
Q15306 Q15788
P17032 Q9BY31
P10600 Q13145
B4DZT4 Q562S0
Q9UBT7 Q9Y5I3
Q8NA42 Q9UC06
O95886 P62993
Q14683 Q9UQE7
P46781 P62266
O43707 Q14315
O43719 Q15287
P02686 P49759
Q15072 Q9C0F3
P55036 Q13200
P06396 Q07812
P11274 Q15139
Q5CZA5 Q9Y2H8
Q68EA5 Q8NDW4
P62993 Q14203
Q8IVC4 Q8N972
Q14590 Q86UD4
B4DJC8 P61204
Q96SZ4 Q9NZL3
Q96HB1 Q9HBI1
P0C7X5 Q9BX82
Q5JVG8 Q9UJL9
B3KNB4 B5BU24
Q6ZN11 Q96SZ4
P17030 Q6AW86
P62913 Q59GX9
Q6PF04 Q9BR84
Q8TAU3 Q9BUY5
Q15935 Q8N4W9
P62873 Q6ZS96
Q9BY43 Q9NZZ3
B3KQ22 P11802
P52738 Q7Z7K2
Q86T29 Q8IYB9
P36896 P58166
Q6ZR52 Q96SR6
Q99942 Q9Y385
P06730 Q8NFH3
Q05086 Q9UHD9
A6NK75 Q68DI1
Q6ZN11 Q9NQW5
P14678 Q8IYB3
B4DR63 Q53XQ4
P35638 Q16520
P52736 Q8IYB9
O75123 Q6ZN06
P35222 Q9UII8
Q14592 Q8IVC4
A6NK53 Q8N782
Q86WZ6 Q8IVP9
O43296 P17027
P62487 Q6P2Q9
P03992 Q9NWQ8
O14508 Q5VWK5
O75369 P02751
P25786 Q96GD4
Q14397 Q5SRE5
Q96JL9 Q9H7R0
P51508 Q5SYY0
O96017 Q5U0E4
P22455 Q9UEF7
P55317 Q9Y6Q9
B4E3B6 Q0VDF9
P35221 Q5TZP0
P35398 Q09472
O14978 Q8N8Z8
P20036 P42081
Q08ER8 Q14593
A8MT65 Q08ER8
O76100 Q8N433
Q3KP31 Q7L3S4
B4DN49 P52701
Q96SF0 Q9Y5G4
P50591 Q6FH58
Q68EA5 Q8N3J9
Q96BR6 Q96EG3
P52564 Q02779
Q3KNS6 Q6ZNH5
O43318 Q99759
Q92985 Q9Y2S0
O15211 P61225
Q7L0Q8 Q9C0H5
P24941 Q14181
P63165 Q96QH2
P05362 P16220
P17948 P35916
P63267 Q12965
P18146 P80365
O00453 Q9UGN4
Q9H349 Q9Y5H3
P20618 P25787
P01848 P01850
O14709 Q14590
Q6N045 Q9H707
P28340 Q96S55
P15408 P17275
P17039 Q5TEC3
P14921 P68400
O19760 P01733
Q5MCW4 Q9UBL3
A6NND4 P62873
P38405 Q6IFG1
Q8N720 Q96MR9
A6NNF4 Q14587
P17980 P38936
P16949 Q13554
O95680 Q9UKX5
Q68EA5 Q6U7Q0
O43296 Q9BSG1
Q8N7Q3 Q96LW1
Q8N823 Q96LW1
P35222 Q9BZA7
Q96ND8 Q96SZ4
A6NKZ1 Q6AZW8
Q14204 Q9NVX0
P35789 Q9UK12
P50151 P63218
P28072 P46527
P14678 Q09161
P62330 Q9UPT5
Q8N4W9 Q8TF45
Q8TF47 Q9Y3M9
B4E0R6 Q5TD90
O75747 P40763
O43541 P31273
O43345 Q14585
P63000 Q6P5Z4
P17098 Q5SXM1
P17025 Q8N972
O43678 P49821
P55196 Q9NZL6
Q00534 Q2I0Y7
Q3SY52 Q96PE6
O60711 Q14289
Q6ECI4 Q9BS31
Q6ZNG1 Q8NDW4
O95648 P25786
Q9HCG1 Q9P255
O75319 Q13242
Q8NB91 Q9NW38
P52292 Q04917
A6NHJ4 Q05481
O15504 Q9H840
Q7L3S4 Q9UK11
Q5VVR8 Q9NRZ9
P56704 Q6FHJ7
P29466 Q9NPP4
A8MYF4 Q8IYN0
A6NP11 Q9H7R0
B4DTM6 Q8TC94
P17035 P51508
A6NDX5 O14709
Q6ZNG0 Q9Y2H8
P09619 P16234
P49642 Q13156
P55196 P62736
O75123 P51522
Q562Q9 Q9NWP5
Q9H461 Q9HCU4
Q68EA5 Q8TD23
O60667 Q14790
Q6ZN06 Q6ZSS3
A8K6J9 Q9NXZ2
P03928 P18859
Q8NDP4 Q96NJ3
P17948 Q99500
P13232 Q13651
O00303 P06730
Q14145 Q9UNS2
Q06732 Q9Y6R6
P17030 Q9BSG1
P10644 Q9NP71
O43684 O60566
P17098 Q9HCX3
Q86UP0 Q9NPG4
Q7Z460 Q9NRH3
P49720 Q9UL46
Q9NQW5 Q9NZL3
P55210 Q13751
Q08AN1 Q8NDW4
A8MVS1 Q8IYI8
P28065 P48556
O76094 Q9Y5M8
P56545 Q5VVR8
A6NGH9 Q8N883
P61586 Q14CB8
P42336 Q5JWF2
P17098 Q9NSJ1
Q9BYX7 Q9UII8
Q8N9Z0 Q9BSG1
O14641 Q96MT3
P01112 Q13554
P63211 Q8NGB6
O75665 Q8TCU4
O15031 Q9C0C4
O75935 P31323
A6NNL4 P06858
A6NKZ1 Q9Y3M9
P35609 Q9HB63
P55072 Q9UNZ2
O60566 Q8NI77
P0C7V5 P17027
O43677 O75380
P28698 Q96RE9
P08047 P20138
Q6ZN08 Q8NB50
P33552 P61024
P10073 Q9UK12
Q96I27 Q9Y473
Q13106 Q6PG37
O43264 Q03188
A8MUZ8 Q14592
P13984 P21675
P05107 Q5JYH8
Q8N726 Q96SB3
Q92621 Q9H814
Q5T5D7 Q9BUY5
Q8IYI8 Q8NDQ6
Q16587 Q9NW07
P12259 Q13201
P55291 Q9Y5E3
Q96GE5 Q9HAH1
O60759 P32927
Q8IYC8 Q9H0B6
P40933 Q8NIA3
Q92600 Q9ULM6
O75582 Q92793
Q05215 Q13469
P08908 P61952
P19174 Q8WVE9
O76075 P26583
Q5HYK9 Q6P9A3
P15622 Q14929
P51523 Q8WUN3
B4DHP5 Q2F839
Q8IYX0 Q9HCZ1
P11047 P24043
P06213 Q13191
O43707 Q13753
P63211 Q9Y5P1
P38570 Q5TAT6
P56706 Q96B71
Q2M218 Q96SQ5
O00303 Q9Y3B7
Q8N4N8 Q8WUM0
Q86V71 Q8N9F8
P05997 P53708
Q6PK81 Q6ZN06
Q5TYW1 Q9BSG1
P04843 Q15629
P39086 Q16478
P52298 P55795
P04350 Q13635
P20226 Q15543
P29992 Q6I9S9
Q13398 Q9BR84
P0C7X5 Q06730
Q5VTR4 Q9BSS6
Q8N7K0 Q9HBT7
Q96JC4 Q9UIE0
P51003 P84103
Q9H7R5 Q9UJL9
P62263 P62269
P29459 P42224
P13196 P60174
O00459 O43426
Q8N859 Q9BRH9
P84077 Q00610
Q14592 Q15928
A2RRD8 Q6P3V2
P33151 P55290
P62263 P62854
O75290 Q9Y6R6
P07900 Q13464
O96020 P63208
P35579 P63267
A8K7Q2 B3KUS2
O75643 P35269
A8K7D9 B4E0R6
Q86UE3 Q8TA94
Q5EBL2 Q8N3J9
Q02386 Q5HY98
P53992 Q562S0
O75694 P62826
P28066 P48556
O75123 Q9NSD4
P41595 P63092
Q7Z460 Q8N0S6
P17025 Q96N38
P52736 Q14586
O94892 Q96ND8
Q8NDP4 Q9BS31
P26599 P55210
P17535 Q12860
P35269 P51003
P35269 P53803
A6NF79 P15621
Q8NHY6 Q96SK3
P15498 Q9GZY6
Q03924 Q96NG8
Q6P1K2 Q9HBM1
Q6PF04 Q9UK13
A2RRD8 Q8N2I2
B4E0K5 P49137
A7KAX9 P16333
P55287 Q9BZA8
Q5JVG2 Q8IZ26
P51668 Q13616
A6NKZ1 P17019
P24928 P83876
B4E1S9 P34931
P51786 Q14586
Q5TAT6 Q60FE7
P16520 Q9UK08
P16415 Q96SZ4
Q3MIS6 Q8TA94
Q15306 Q8TAQ2
Q86Y25 Q9UK12
P00740 P40197
P50991 P78371
O95648 Q99436
B4DTM6 Q8TDY3
Q6ZRS2 Q8WYB5
P52434 Q00839
Q96JC4 Q9UK12
P01308 P52945
B4DXX7 O00571
P55285 Q7Z3L1
Q15759 Q6P9C2
Q16659 Q5U0D0
Q9Y5F6 Q9Y5H2
P29992 Q9H1J7
P15056 Q6VAB6
Q05195 Q92769
Q13106 Q3ZCX4
P17096 Q01844
P12107 P31431
P61024 Q15843
Q9Y5E9 Q9Y5G3
Q8N8L2 Q9P2J8
Q8N988 Q96NG5
Q6ZN11 Q96EG3
P51504 Q9Y2H8
P17019 Q8N7K0
P13682 Q8N8Z8
Q5JW48 Q6YL44
P15923 P41134
Q5JVG8 Q9UJN7
O95684 Q7Z7A1
P46778 P61313
Q15287 Q15393
P30876 P52597
P30461 P61769
P14625 Q16665
P61586 Q7Z6I6
P01850 P30488
P14780 P14921
P02746 Q5NV89
Q8N587 Q8TC21
P55283 Q9UN75
P52434 Q6NZI2
P27540 Q12797
O00410 Q53F09
Q03938 Q14588
Q5EBM4 Q7Z398
Q8NEA6 Q9P2D1
O60245 Q14517
P51523 Q6PK81
Q53YE8 Q7Z474
P16949 Q9UL62
O14917 Q9BZA8
P63000 Q5T8M8
A8MWA4 Q9Y3M9
A8MYF4 Q8WV37
P51523 Q9NSJ1
O95147 P53779
P27539 P36896
O00212 Q9C0H5
P84095 Q6ZSZ5
P31785 Q99665
O94855 O95486
B4DSN3 Q562Z4
Q03936 Q9UL59
Q6ECI4 Q9H0M5
P14866 P62308
A8MTY0 Q96NG8
O95201 Q14588
P01100 P45983
A6NP11 Q8N988
P35998 Q8NB90
Q05923 Q16539
Q5U0I7 Q9Y6M4
O14709 Q86TJ5
O14628 Q8IYB9
O75820 Q9BSK1
P60568 Q16539
Q6P280 Q9BWM5
Q5TYW1 Q9NSJ1
Q8WXB4 Q96SQ5
Q9HAV0 Q9ULZ1
P22223 P26232
Q6N045 Q7Z3I7
Q8N988 Q9H8G1
Q5VIY5 Q9C0F3
A6NGH9 Q6ZQV5
Q8N393 Q9NR11
P45985 P46108
Q96MX3 Q9UK13
O95996 Q71TU5
Q5EBL2 Q9NSJ1
O43264 P36873
P30453 P30512
P02745 Q5NV91
O43157 Q9NPR2
O43707 Q658W2
O95478 P22087
P14416 P42262
P17039 Q86UE3
Q6ZN08 Q8N859
Q02224 Q9H900
P42677 P55884
P42677 P57740
Q6ZN11 Q8WXB4
P42575 P55210
P24394 Q07889
P15621 Q9C0F3
O75373 Q8N782
P62834 Q14644
Q6ZMV8 Q9NV72
Q02363 Q14469
O14978 Q6ZNA1
O14610 O14804
O75437 Q9Y2Q1
O00187 P05155
P01375 Q7Z2Y5
P52737 Q8TF45
Q9UJU3 Q9UK12
Q05481 Q147U1
P12931 Q15303
P56945 Q04759
P37173 Q16625
P16520 P51684
O14775 O15467
O43929 Q9Y5N6
Q96JC4 Q9BX82
P55196 P61160
O43318 Q13233
P46776 P62244
O00468 O96013
Q5MCW4 Q9UL59
P17017 Q5FWF6
P28698 Q14585
O75578 Q08043
P10314 P30495
Q86UE3 Q9BSG1
Q15459 Q9UKF6
Q7Z3V5 Q9P255
Q9Y5E2 Q9Y5F1
P04275 P12931
P17542 Q92831
P17030 Q15072
Q9BSJ2 Q9UGJ1
P14672 Q9UER7
Q8N988 Q96EG3
Q14584 Q68DI1
P0C7X5 Q9BY31
P17026 Q9UK13
P00533 P42858
P32121 Q96L51
P17097 Q13398
Q15937 Q9Y2G7
P62195 Q9UJX3
P61586 P62993
Q8NFH4 Q96IY1
B4E388 P11021
A6NF35 Q6ZN19
P17017 Q16600
B4DTX2 Q53HF2
P30153 Q7Z727
Q14586 Q86Y25
P09497 Q9Y5Y3
P17023 Q9HCL3
Q2M218 Q96EG3
P0C7X5 Q9UBL3
P16220 Q16566
Q68DY9 Q8N9Z0
O75467 Q6ZS27
O00233 Q9UJX2
P49720 Q96GD4
B4DTI4 B4DWG4
O60678 Q99873
Q5TEC3 Q9UJN7
P08514 Q9UMD9
O75122 Q8NI77
Q3KP31 Q5FWF6
O43524 P31749
P17081 Q6ZW31
P36897 Q7Z3T8
P51948 Q9H9Y6
P04080 P05412
O75467 Q8IVC4
Q8IVP9 Q9H7X3
O43181 P03923
Q68CT4 Q8IZC6
P51508 Q96MX3
A6NKZ1 A6NN14
O15131 Q86XC7
Q9NQC7 Q9Y6K9
Q14586 Q3KNS6
B3KPJ9 P31948
Q14587 Q8TD23
P05106 P20908
P62988 Q15370
P18462 P30486
Q8N393 Q9H2C1
P35658 Q9GZY0
P32856 Q5U0B5
P56915 Q14209
P55291 Q9BYE9
O00267 P55199
Q7L2R6 Q86WZ6
A6NK31 Q6PF04
P33241 Q9Y4H4
P08648 Q05707
Q03936 Q2VY69
P11308 P15144
Q3MIS6 Q5T619
P51522 Q8NDQ6
Q15147 Q92569
P32298 Q8NGW5
B4DDF7 Q96L51
Q15973 Q9BS31
P08708 P30050
P17035 Q9BWM5
P52738 Q8TA94
O75632 Q5VX04
Q8NB50 Q96NG8
Q10570 Q9Y333
P17023 Q96NJ6
Q12996 Q13247
P24390 Q8WZ64
Q6V9R5 Q96JC4
Q499Z4 Q96JL9
P28698 Q86YE8
Q15797 Q96PE3
P01871 P13760
P35637 Q13151
A2RRD8 Q8NEK5
Q14587 Q9Y2Q1
O43805 Q99996
Q96NJ6 Q9P0L1
Q2TAN0 Q8IVP9
A6NK31 Q96K58
Q9UII7 Q9Y5I1
P47901 Q9HAV0
P06241 Q8WWJ8
P14866 Q9P2I0
Q99741 Q9Y5N6
P05976 Q00872
P32745 P63092
Q13153 Q96D37
P13639 Q92901
P63096 Q96RG8
Q96MR9 Q9Y2L8
A8K8Z5 Q8N4Y1
Q02386 Q96PQ6
Q14587 Q8N8Z8
P05106 P14543
Q6ZMW2 Q9UL59
P56706 Q9H461
P84077 P98171
A6NP11 Q16587
P42858 P62158
Q13772 Q92831
O43307 Q96L33
Q14573 Q9NZQ8
A6NGH9 Q6N045
P37198 Q9UKX7
P17024 Q6PF04
P26927 P61981
P09884 Q13416
P62841 Q02543
P28340 P35249
P31749 Q14765
O43809 P83876
O60765 Q3KNS6
P11233 P45983
Q6ZNH5 Q96MR9
Q9H9S4 Q9UGI9
P07550 P13569
Q8NA42 Q96ND8
Q92966 Q9Y250
P51814 P58317
Q6ZN08 Q8N8H1
P17097 Q9HAH1
Q9UIA9 Q9UMR2
O95644 P01375
P28223 Q00610
P30291 P46108
P16234 P98077
P17542 Q02535
P52737 Q8TAF7
Q6ZNG0 Q9BX82
Q15929 Q5EBL2
Q03113 Q9BZM2
O14512 Q13651
P05198 P27361
P48730 Q13362
P01275 P50151
O43303 P51955
P11142 Q16143
P52597 Q86V81
P28482 Q4LE71
Q9NZC9 Q9UJU2
O95201 Q9HBT7
O15211 Q92468
P26006 Q9H1U4
P17025 Q6ZMV8
P84077 Q9NZ52
P09693 Q13094
O60674 Q01201
Q8NEP9 Q9HBT8
Q92538 Q9Y6D5
Q7L945 Q8N587
P21860 Q8NEB9
Q86WZ6 Q9BX82
O75290 Q5TYW1
O14549 P08514
P14151 Q9NZ53
A6NP11 P0C7X5
O94892 P17031
Q96MG7 Q99523
P05129 Q14643
P17301 P24043
O00305 Q8IV61
Q15973 Q5T619
Q04206 Q14213
A8MTY0 Q8N141
P01889 P06239
Q7L2R6 Q9BSG1
A8MUZ8 Q9Y3M9
A8MVS1 Q6ZMY9
Q5TYW1 Q96RE9
A6NGH9 P0C7V5
P01138 P55212
O43361 Q6U7Q0
P31323 Q9NVX0
A6NM28 Q9H7R0
O43830 Q96I27
P10636 Q13557
Q6ZMW2 Q96ND8
P35222 Q9UPN3
Q6IV72 Q6P9A1
P01112 Q96GK1
Q5TYW1 Q9NV72
A6NK53 Q86XU0
Q15973 Q96I27
P38398 Q06609
O43463 Q13547
P60709 Q01518
P51571 P61009
P31943 Q16629
P62487 Q12996
A6NM28 O75437
O14628 Q8NB50
P21918 P54257
Q8WUM0 Q96BD8
P60983 Q9Y4K3
P01111 Q8WWW0
Q14814 Q9UKV0
P61244 Q14582
Q16587 Q86YE8
P35658 Q9P2I0
Q49AA0 Q9BUY5
Q09FC8 Q96JF6
Q9UJL9 Q9Y2P0
Q9NRJ7 Q9P2E7
Q13106 Q96MR9
Q5HYA4 Q99715
Q8N4W9 Q96NJ3
P10073 Q8TF47
Q15699 Q92793
P01100 P04150
Q6P9A1 Q96I27
Q86UP0 Q9Y5F3
Q9NXR1 Q9P258
B4DY52 P43686
P09497 P30411
O75820 Q14592
Q13111 Q13263
O14672 P51003
B4DI39 B4DTX2
Q15973 Q96NG5
O75051 P15153
P16234 P56945
A6NK53 Q9HBT8
O95201 Q8TF45
P08134 Q13972
P30455 P30480
Q5JNZ3 Q86UD4
Q9UBL3 Q9Y2A4
Q3ZCT1 Q96CX3
P01241 P29353
Q15154 Q9UGJ1
O75376 P51843
P0C7V5 Q7L3S4
O43830 O75820
Q06124 Q8N109
P21815 P53420
Q8IYX0 Q8TBZ8
Q7RTQ2 Q9NZL1
P32121 Q8NGF4
O15409 Q8IVH2
P51786 Q9Y2A4
P08754 P19174
Q6P9C2 Q6PIE6
P42338 Q68CU6
A4D0S4 Q16363
Q5T8M7 Q5TIG7
P62304 Q8NFH4
P17947 P49716
Q3SXZ3 Q96NJ6
Q9BY31 Q9Y2G7
A6NNR3 B3KXM2
O60669 P35613
P33076 Q92769
P02776 P13501
P19105 Q9H1R3
P14921 Q14213
P42768 Q15080
Q6N045 Q96NG5
P56703 Q6NSL8
P63000 Q9BSQ5
P54619 Q02156
P00403 P14854
P15621 Q8N393
Q96K58 Q9BWM5
Q96H40 Q96NL3
O75925 P06401
P10071 P56704
Q8IYN0 Q9BS34
P43146 Q6UXZ4
P49588 Q15046
P52744 Q96CX3
P01732 P30464
P08708 Q13217
Q9C0F3 Q9P255
B2R988 Q9H5Z1
P27986 Q59F77
Q52M93 Q8N393
Q96QV6 Q99733
Q14590 Q9Y6R6
O95648 Q5U0A0
Q8N720 Q9H2C1
O00501 Q07157
Q6FHM7 Q6I9T1
Q03936 Q9UJN7
A8MYF4 P17020
P35789 Q96SR6
O14628 Q9H8G1
Q68CT4 Q8WWJ8
Q13156 Q14181
O14909 Q9H4E5
P15622 P52743
A6NP11 Q6ZN06
P08581 P14921
P17027 Q5JVG2
P02745 Q5NV65
O75533 P24941
P10072 Q6ZN08
P42336 Q15464
P17038 Q9H963
A8MUP4 Q9BS34
Q5CZA5 Q8N8Z8
P21506 Q5EBL2
P46783 P63244
P42081 P43403
O60218 P14550
O75427 Q9NQC3
P14151 P52566
O14757 Q12888
P15622 Q96SZ4
P50613 Q01831
Q5TYW1 Q6AZW8
P49407 Q9NYF0
P52272 Q8IYB3
Q5JNZ3 Q9HBT8
P56703 P62879
O75437 Q499Z4
Q49AA0 Q96PE6
Q96SQ5 Q9GZX5
P05387 P49207
O95999 Q9H257
P13942 P31431
P09497 P41143
O60240 P37231
P0C7V5 Q9H707
Q49AA0 Q8N184
A2RRD8 Q8TAF7
P09661 P55769
P01733 P18465
O60674 P07948
P01860 P01871
P00736 P01024
Q8N4N8 Q96EA4
P33765 P48549
P13682 Q8N2I2
O75373 Q96C28
Q5GFL6 Q9HB63
Q6ZN19 Q9UJN7
O75306 P03886
O00186 P61266
Q8NB50 Q96SK3
Q658W2 Q8WWJ8
P56703 Q8IXA3
P48788 Q8WZ42
Q5TEC3 Q8TB69
Q9H7R5 Q9UJN7
Q4V348 Q8N972
O75084 P31431
P01308 P41743
O95400 Q15029
P17097 Q09FC8
P17027 Q7L945
A6NNF4 A8MT65
Q8N4W9 Q9HCX3
P61244 Q00534
P46781 P62861
P16949 P27361
P31943 Q09161
Q8N782 Q9C0F3
P25391 P35052
A6NM28 Q8N393
Q02447 Q16873
O14978 Q68EA5
O14798 P12236
O75581 Q16539
A6NHJ4 Q16600
O76094 P60468
Q9H7R5 Q9HCL3
Q92793 Q99466
Q92793 Q9Y6Q2
O75820 Q8N859
P24928 Q13888
O15350 Q96EB6
P25963 Q8IUD2
P17023 Q86UE3
A6NNF4 Q5MCW4
P51991 P62306
P14784 Q13191
P11308 P49910
B3KX23 O60231
O00217 Q00325
Q16718 Q16795
Q9H0M5 Q9UBL3
Q8N8H1 Q8N9F8
O95780 Q96SR6
Q6ZN06 Q8TAQ5
Q8N433 Q8NGJ4
Q2M218 Q8WTR7
P17081 Q9H7P9
P05305 P24530
Q8N720 Q9UJW8
P14921 P84022
P49756 Q9NYF8
P07948 P32927
P54646 Q9HBY8
P62879 P63211
Q5JYH8 Q9H1U4
A6NK31 Q96N22
P52948 Q96HA1
Q6AZW8 Q9H2C1
O60765 Q68EA5
Q6ZR52 Q7Z7K2
O43150 P12931
Q86YE8 Q9Y2G7
P48742 Q15973
Q9BY31 Q9H0M5
P12110 Q13797
P55286 Q9Y5H6
P36897 Q00537
Q5TEC3 Q9NZV7
Q9NQX6 Q9UK11
O15455 O60602
P01732 Q13094
P16885 Q9NP31
Q6ZN19 Q8WTR7
P05771 P0C869
A6NGH9 Q8NEK5
Q6ZN11 Q9UK11
O60258 P08581
Q14014 Q3MIN7
Q03936 Q8N3J9
P49023 Q9P218
P33240 Q9Y5S9
Q9BS34 Q9Y473
O15379 P29590
Q14289 Q5TCU6
B4DR16 Q6FH17
A6NK75 Q6NX49
Q5T619 Q96H40
O75437 Q5TYW1
Q08170 Q9BUQ8
O14543 P16871
Q494X3 Q96BR6
Q15937 Q9BS34
P10911 P62745
P68133 Q8WVD2
P24468 P55317
P23396 P83881
P05412 P08253
Q3MIS6 Q969W8
Q499Z4 Q9NZV7
P62072 Q9Y584
P27986 Q07960
P45984 Q9Y6W6
A6NM28 Q9NYT6
P17693 P26715
Q13398 Q6PK81
O96019 Q969G3
P08047 Q04206
Q15047 Q8WUB8
Q15072 Q6N045
Q15937 Q9NW07
P10071 Q9Y6C5
P84095 Q8IVF5
Q3MIS6 Q8N7M2
Q00535 Q04759
P31391 Q92806
P23229 Q07092
B4E388 Q96H53
Q01362 Q05397
Q96SK3 Q9UC06
P51786 Q6ZNG0
Q96I27 Q9BY31
O43182 Q7L0Q8
O14628 Q9BX82
P16389 P22001
P20265 P41594
B4DQH4 B5BTY7
P51508 Q9ULM2
P49207 P60228
Q499Z4 Q8N9K5
P10415 Q12981
Q7Z3B4 Q8NFH3
A6NP11 O14628
Q15072 Q9BRH9
B4DLW8 Q9H6R0
P55957 P78560
Q14031 Q9NVD7
O43361 Q6P2D0
P68366 Q99471
O14628 Q96SR6
Q14587 Q8N587
P00533 Q92918
Q9NYQ7 Q9Y5F8
P01137 P09529
Q14240 Q9UBQ5
P02708 P63211
Q14585 Q5JVG8
Q8NEM1 Q9Y2P7
P51991 Q92620
P52741 Q6ECI4
A6NNF4 Q6ZN11
O95721 P51809
P05412 P09619
Q01955 Q5HYA4
P25786 P61956
O14610 P02775
O75159 P19235
Q6AW86 Q9Y2H8
Q05481 Q8TA94
Q8N7K0 Q9NR11
P17041 Q8WXB4
Q9NR97 Q9Y6Y9
P32121 Q9H208
Q8N859 Q9HCZ1
P11047 Q60FE7
B4DR63 Q59GS3
Q13002 Q9NRD5
Q8N883 Q9H707
P15260 Q13557
P05771 P14555
A6NMZ7 Q9UKX5
Q86UQ0 Q9P255
Q3SXZ3 Q9NSJ1
Q15973 Q9NW07
P01138 P31946
Q96NJ3 Q9UK10
Q2VY69 Q8N972
Q14592 Q99676
P10826 P12272
Q8N9F8 Q8WV37
O95837 P43115
Q13753 Q86W93
Q08AN1 Q8TAF7
Q13133 Q15466
O14775 P08172
Q5VIY5 Q8N972
O95750 P22607
P21815 P53708
Q86T65 Q92997
P02461 Q6ZRA8
Q8IYB9 Q8TA94
P02778 P04899
P43627 Q07000
P02751 P27658
Q96JC4 Q96PE6
P05386 P61353
P08123 P40197
Q03936 Q96H40
P07947 Q9H1D0
Q12901 Q9H5H4
P49792 P55735
P17024 Q3KNS6
O60262 Q13519
P52744 Q9HBT8
P52741 Q6P2D0
A6NFI3 A8MYF4
Q08334 Q8N6P7
P07766 P33681
P10073 Q96PQ6
Q8WUM0 Q9P2I0
P05388 P62857
O75123 P17023
P20042 P62266
P62993 Q9H0H5
P08047 P31749
P15153 Q5VSF5
P23396 Q14240
P40429 P62987
Q05481 Q09FC8
Q8TBZ5 Q96NJ3
P04229 Q9NWQ8
O95780 Q9NQW5
P29317 Q8N5V2
O43513 Q96RN5
A0A5C9 P31994
Q96MX3 Q9HCG1
Q3ZCU9 Q6PK50
P17038 Q02386
P17030 Q8N8H1
Q86T29 Q9BS31
A6NHJ4 Q2VY69
P52756 P55795
P27482 Q16566
Q147U1 Q96IR2
Q6PF04 Q96NG5
B4DYQ6 Q5F2F8
B4DUU6 P30613
O95257 P38936
P10415 P45984
A6NF79 Q5JVG2
Q01780 Q13868
P02751 Q16363
P14923 P68133
B4DVU9 B4DWK5
Q8N8Z8 Q8NDP4
Q03923 Q6P3V2
Q8TAQ5 Q9UIE0
Q8N587 Q9Y2G7
O00186 Q12846
O00232 O75832
P17097 Q08AN1
Q15072 Q68EA5
Q15008 Q99436
Q5JVG8 Q96SK3
Q5VT82 Q9Y5F6
Q96K58 Q9Y2P7
O95780 Q9BY31
P20618 Q9UMX2
Q9NPG4 Q9UN72
Q86TJ5 Q9BSG1
O95168 P17568
P53778 Q00526
Q3MIS6 Q5TYW1
P04435 Q6DKG8
P55795 Q05519
P12272 Q13485
Q8IXH8 Q9Y5G8
Q06732 Q8N8Z8
Q5BJF6 Q96RT7
Q96EG3 Q9UK11
Q8TF20 Q9NYW8
O75123 Q9UC06
P61513 P61927
Q6ZN79 Q99676
P12034 P62993
O75159 Q99650
Q14586 Q9NZV7
O00232 P28074
Q8N8L2 Q8N9K5
A6NP11 Q99676
O14910 Q15700
P12830 Q9UI47
P31749 Q15119
Q5SXM1 Q9H707
P51991 Q9P2I0
O43684 Q8WUM0
Q03924 Q8TAF7
Q8NEK5 Q96SR6
P40429 Q9Y3U8
O94906 P52597
P49720 Q6L981
P40189 Q6ZTT5
Q16587 Q8N2I2
Q3SXZ3 Q96NL3
O14578 O95067
P51003 P51991
Q06732 Q13360
A6NF79 Q6ZSS3
Q6PDB4 Q96BR6
P56704 Q9UBI6
P98160 Q9P121
O14763 P01375
A6NK53 Q8NCK3
P09874 P12004
O95201 Q6ZMW2
Q6ZN11 Q9NR11
P78536 Q05655
Q5T5D7 Q9C0F3
P49674 Q5U0K5
O14709 Q96NG8
Q92769 Q969S8
Q6ZN19 Q7Z3I7
P17017 Q6ZMY9
P13945 P18846
Q9ULW2 Q9Y6F9
O95007 P38405
Q494X3 Q5MCW4
Q8IYN0 Q9H2C1
P52298 Q13435
O43463 Q9UIS9
Q68DI1 Q9Y2L8
A8MUV8 Q03938
P46778 P47813
P17027 Q6PF04
Q03936 Q96SQ5
P61160 P68032
Q6P9A1 Q86UQ0
Q969W8 Q9UK13
P11940 Q9H361
O95471 Q9UDY2
A8MXY4 Q9H5H4
Q8N2I2 Q8NB50
Q86V81 Q9BW27
P42858 Q13224
P01112 P29475
P07919 P14927
A8MWA4 Q6IV72
P08754 P25106
Q9NZI2 Q9NZV8
Q96EG3 Q9P0L1
P42701 Q9ULV8
P05230 P62993
P52333 Q99650
P52597 Q86U42
P78517 Q6NW36
B3KM89 B4DM97
O43923 P68032
Q02156 Q8NEB9
O75928 P51692
Q04721 Q86YT6
P17014 Q9UEG4
O95206 Q9Y5E8
Q8TF20 Q9NSJ1
P51948 Q15361
P05019 Q13219
P11831 P17676
Q2VY69 Q8TF47
Q2M3X9 Q8WUN3
P17017 Q7Z7L9
Q6ZR52 Q8TF32
Q6PG37 Q9HCG1
P62841 P62906
Q6PI57 Q8IY44
P60709 Q15306
P17812 P31327
B4DZA0 Q8IYQ9
P17097 Q9BX82
O95613 Q9UPN4
P53708 Q9HBI1
O14709 Q8N393
Q6PK81 Q7Z3V5
Q08AN1 Q86UD4
O15169 O60907
P26373 P62851
P10276 Q16518
P28482 Q9UNK4
Q3SXZ3 Q9Y2Q1
P05129 Q9BQD2
P60900 Q15019
A8MVP4 Q16587
P42704 P52292
O75578 Q5HYA4
Q9HCL3 Q9UK10
Q02386 Q9P255
P31323 Q96RT7
P22670 P48378
Q8TA94 Q9HCX3
P08138 P19838
Q04725 Q15797
A8MVP4 Q7Z340
Q13751 Q8IYN9
A5GZ75 B3KM89
P52738 Q2M218
Q92793 Q96AG7
P19838 Q92633
P36888 P78314
P05556 P27658
Q13257 Q16401
P49790 Q9Y5S9
Q5FWG5 Q9Y6Y9
P0C7V5 Q6ZNH5
P30411 P62879
P62304 Q8NFH5
P49207 P62857
P01912 P06340
P01903 Q6NSA0
P26010 Q68CT4
Q08AN1 Q6ZNG0
Q68DY9 Q6AZW8
P17031 P52742
P62987 P63173
Q8IUP8 Q9Y5F1
P52333 Q5VWK5
P26641 P61247
Q8N782 Q96PQ6
Q9NZV7 Q9ULM2
O15504 Q9BZI7
Q13616 Q9UBE0
Q96QU1 Q9Y5E5
O75914 Q9UBS0
Q5HY53 Q9H1U4
O95178 P03897
P17542 Q92769
P63000 Q9P2F6
Q08ER8 Q14929
P29350 P78552
Q5T619 Q8N393
Q8TAB3 Q9Y5G6
Q92793 Q9UID6
Q8N782 Q9BUY5
P23588 P60228
Q8IWP3 Q96AD6
P30464 P61769
Q6NX45 Q9HCX3
Q8TF47 Q9H7R5
A8MXY4 Q14593
P04049 Q9P286
P47914 Q07020
P62277 Q99613
P04437 P30487
O43318 Q15750
Q96NG8 Q9UK10
Q6P2D0 Q86UQ0
P61254 P68104
Q96CW1 Q9UBW5
P25445 P78560
P51814 Q96NI8
A6NF35 Q96BR6
P17097 Q8N8H1
P21506 Q9H8G1
P34741 P49747
Q8NB42 Q96IR2
P10070 Q15915
P37840 Q99436
P35221 Q9NYQ7
P62714 Q5SRQ6
P17025 Q8IVC4
P46821 Q14114
Q86WZ6 Q9NYT6
O43345 Q6P9A1
Q8WZ42 Q9UKX3
P30876 Q03468
Q15929 Q6PDB4
O60266 P04899
P02452 P34741
P50914 P62841
Q03135 Q14055
P04350 P48643
Q92542 Q9UKB1
Q8TF45 Q8WUN3
Q68DI1 Q96NJ3
Q14014 Q8NF31
Q8TF32 Q9H5H4
Q5SYY0 Q8NEM1
P10145 P61952
Q9BU64 Q9P258
O60343 P31947
Q5HYK9 Q9H8G1
P62487 Q15365
P01589 P61769
Q2TAN0 Q6NX49
P42566 Q13243
B4DQY1 B4DSD7
O15273 P45379
P17036 Q9BY31
P55196 Q05397
P0C7V5 Q969W8
O75578 P18206
P49674 P61981
Q9BS31 Q9Y6R6
P13682 Q9Y2L8
P53675 Q14831
Q12846 Q8NFX7
O75290 Q96JL9
O75373 P17017
P49207 P61254
O75467 Q8N141
O14625 P49682
P19388 P49848
P17252 P29966
P99999 Q92934
P06241 Q05655
P53350 Q8IZT6
P20849 P23229
Q92973 Q9C035
P04004 P10451
P62306 Q15696
P15121 P40337
A6NFI3 Q9NQZ8
P17027 Q14591
P17026 Q494X3
A8K971 Q6AZW8
Q09472 Q13363
Q8TF45 Q96LW1
P78527 Q99708
P32121 Q8NGS7
P52435 Q13216
P46779 P62249
Q15937 Q96CX3
A6NKZ1 Q9BUY5
Q00526 Q2I0Y7
P10073 Q86WZ6
Q86T29 Q8N7M2
P49454 Q92674
Q06732 Q86TJ5
A8K8Z5 P00540
P33992 Q9HAW4
Q5JYH8 Q9Y6N6
O15084 Q9UHD2
O15379 Q16665
O94907 Q8NCW0
Q96JL9 Q9Y2L8
P35222 Q9Y5H7
A8MT65 Q9BWM5
Q8N823 Q8N8H1
Q8N7Q3 Q8N8H1
A2RRD8 Q6ZNG1
Q8N141 Q9UC06
O43264 Q2NKX8
O60563 Q15596
P49137 Q15759
Q7Z4I7 Q8IYN9
Q8NFH4 Q8TEQ6
O15111 O43318
P40227 Q08752
Q08ER8 Q6P280
O14543 P51692
Q8NER5 Q9NXZ6
Q15937 Q9H0M5
P32004 Q15349
Q15929 Q9Y2G7
P20702 Q8IZC6
P52740 Q9H707
P01127 Q14055
P13569 P31323
B4DFD7 B5BUE6
P41240 P56199
P17026 Q6ZNA1
P52737 Q9NZL3
B4DWW1 P61204
P53778 Q13424
Q00722 Q8NFN6
P00451 P17676
Q96SR6 Q9HBT8
P06239 P17252
P13612 Q8IZC6
B2RCQ9 Q53FA3
P37173 Q7Z4P5
Q9Y5E9 Q9Y5H1
P17021 P17036
Q9NW07 Q9UJW8
Q96JQ0 Q9ULB4
P07948 P21453
Q03924 Q6ZS27
P22223 Q9HBT6
P22223 Q9HC56
P48426 Q9Y2I7
Q96H40 Q9Y473
P61586 Q53QZ3
Q96ND8 Q9UEG4
P52737 Q86UD4
P35626 Q6NUM3
O43318 P36897
P51532 Q8TAQ2
P04899 P25025
O00144 P59768
O94832 P68133
Q3ZCT1 Q9NZV7
Q9Y5F1 Q9Y5F7
P02751 Q8NG19
P09038 P10767
P18084 P35442
P51003 Q15428
Q02108 Q13237
O43426 P42336
P78552 Q6WWJ7
P04732 P80297
Q96SN8 Q9BV73
Q86WZ6 Q96RE9
P52737 Q96CS4
Q86TJ5 Q8TAW3
Q6ZN08 Q9UIE0
P15622 Q9NZV7
O00233 O43242
B3KVC3 Q8TAA3
O75309 Q9UN70
O15372 P62249
P04070 P05121
Q8N587 Q9H5H4
P00540 P51812
Q8WUX3 Q99706
P02778 P09471
Q2M218 Q9H8G1
P17252 P29350
P04899 P47898
Q6AW86 Q9UEG4
P61289 Q9UM13
O14777 Q6P1K2
Q14588 Q8N9Z0
P05556 Q9HBI1
Q8N883 Q9Y3M9
P17027 Q12901
Q9HCU4 Q9Y5G5
O60353 Q9UBI6
P05771 P51817
Q14929 Q9NYW8
Q5EBL2 Q96NL3
O00459 P41743
Q03924 Q16600
Q6PK81 Q96N58
O75346 Q9H7R0
A6NP11 Q5EBM4
P10072 Q8N9Z0
P11049 P31146
Q9HCL0 Q9Y5G1
P60763 Q7Z5H3
A8MVS1 Q96JC4
A8MWA4 P17027
B3KNX7 P17081
A6NF79 Q96NJ6
O95817 Q9UL15
Q03188 Q96BT3
O00463 Q9Y6Q6
P06730 P55884
P17025 Q86T29
P84077 Q9NP61
Q16690 Q8NHX1
P17025 Q9UK10
P67809 Q15459
Q6V9R5 Q96SZ4
P05771 Q9NRA0
Q32M78 Q9P2J8
P62495 P62753
Q8NDP4 Q9NW07
P18463 Q09160
Q6NX45 Q9UJU3
P62081 P83881
P18124 P62495
P41159 P49715
P52738 Q96H40
P05386 P25398
Q8WXB4 Q9NQV7
P52737 Q8NCK3
P62988 P63104
O00571 O14980
Q5VIY5 Q6NX45
Q9NQX6 Q9NW07
O00217 P03886
O14813 Q92793
Q6P3V2 Q96JF6
Q32MK0 Q9NQU5
Q6ZMV8 Q6ZN06
P32942 Q30175
P25116 Q96IY4
P17097 Q5HY98
A8MTY0 P17030
P62308 P67809
P35268 Q9Y3U8
Q96BD8 Q96IY1
P13682 Q96MU6
P23396 P46778
Q9H1A4 Q9UM13
P17026 Q05481
P02745 Q6GMW0
Q8NDV3 Q92878
Q8IVP9 Q96ND8
Q15303 Q9ULV8
O14561 Q9UI09
O43345 O43830
P08865 P55010
P17017 P17038
P02763 P51681
Q13972 Q9H4E5
Q6ZN79 Q7Z7K2
P15621 Q9HCL3
A6NK21 P17017
P51814 Q9Y3M9
Q8N7K0 Q9P0L1
P16885 Q8WWS9
P63173 P68104
O43677 Q9NX14
A6NK75 Q9Y2Q1
P63211 Q92806
Q9Y5E5 Q9Y5G9
P06493 P27361
Q96IR2 Q9NYT6
A6NHJ4 O14709
P49023 Q6QEF7
P35221 P55290
P23396 P49207
O00232 P61024
Q86YI0 Q96C71
Q9H7X3 Q9UBL3
Q5JXJ2 Q6L982
P51523 Q6AZW8
Q96SZ4 Q9UII5
P27361 P52333
B4DQH4 Q53SE2
Q8TBZ5 Q9BR84
Q5FBB7 Q8WYP5
P12931 P52799
P04899 P35346
P52738 Q8NCK3
P08254 P23560
P15336 P35638
Q14593 Q68DI1
P52742 Q15935
O43914 P61769
P49407 Q5SRQ3
P17021 Q9Y2P7
Q14936 Q8NHY9
Q86UD4 Q96IR2
Q6FHJ7 Q93097
P52743 Q05481
Q13634 Q6P4R2
A8K971 Q9HBT7
Q96K58 Q9H707
P01891 Q8N423
P17036 Q2M3W8
Q8N393 Q8N8Z8
P11532 Q13702
B4DHP5 B4DVU9
O43747 Q15276
P04899 P63218
O14965 Q9UJX2
Q32M78 Q9P255
A8MXY4 Q9Y2G7
Q9H2X6 Q9UBE8
Q6ZMV8 Q6ZSS3
P80098 Q9UJU2
P16415 Q6ZQV5
Q9NSJ1 Q9ULM2
Q0D2J5 Q9H5H4
P17036 Q5T619
O94973 Q9Y6I3
Q8N4W9 Q8TBZ8
P45983 P61586
P19174 Q96NV5
P38405 Q8N127
O75123 Q9UII5
P06858 Q6Q788
P50553 Q06413
P41143 P59768
P32856 Q9BRV4
Q86SQ7 Q9UGJ1
P30443 P30485
Q03936 Q06730
Q03938 Q6P9A1
Q8N7M2 Q8WXB4
A1L4K2 B4DH44
A6NDX5 Q9P2F9
Q68DY9 Q9Y2Q1
Q8N9F8 Q8NB42
P30518 P61952
Q15973 Q8NDW4
A8MUV8 Q6ZN57
P42677 P49454
O14579 P53621
P19419 Q92793
P52737 Q9NQX6
P46777 P46778
P08047 Q13233
P21860 Q9Y243
O14917 Q9HCU4
P16885 Q01968
Q86UE3 Q9H5H4
Q8IYX0 Q96C28
O00422 P08047
Q08AN1 Q9UBL3
A6NM28 Q9H0M5
O43610 P62993
O95201 O95780
O15197 P22681
P01842 P01860
Q02388 Q13485
Q16600 Q9H0M5
Q05481 Q9BSK1
Q96C28 Q9BS31
P42226 Q8N1E8
P29320 P52799
P13682 P35789
Q8TC21 Q9H7R5
A6NDX5 Q96GE5
O14744 P62314
P51692 Q8N1E8
O15111 O15530
P19793 P56524
O75581 Q9UBV4
Q96T98 Q9Y5F1
P10072 Q8WTR7
A6NDX5 Q14585
P27986 P35568
Q9ULB5 Q9Y5E9
P11511 P17676
Q0VGE8 Q96K58
Q5CZA5 Q9UIE0
P62195 Q16401
Q9BY43 Q9UN37
P15531 P50570
P04637 Q53FA7
O95049 Q16625
Q16254 Q8NE70
Q14593 Q8N141
P62736 Q7KZY0
P55210 Q9NR28
P07948 P35052
Q13588 Q8NEB9
Q8WV37 Q96IR2
P28482 Q13233
Q15973 Q6ZNA1
P38398 Q8NI51
P11940 Q13347
P11215 P39060
Q4LE43 Q59F04
O14543 P40189
B1AH78 B3KNX7
Q96N78 Q9UDY2
A8MQ14 Q96K75
P10276 P31749
P62308 Q9UKX7
O60258 P00533
P18206 Q16787
O00233 Q9UJX3
P01116 Q54AJ0
A8MVS1 Q9BX82
O60934 Q13315
P26718 Q9BZM5
Q00403 Q92750
P25791 Q86U70
Q9H159 Q9Y5F6
P19404 P56181
A6NF79 A6NM28
Q8N988 Q96BR6
Q08AG5 Q96K58
B2R6K0 Q15157
A8MUZ8 Q8N988
Q14929 Q8N9F8
Q02447 Q9ULK4
B3KNL2 Q9Y265
P13612 Q9UQP3
Q9Y376 Q9Y478
P51531 Q6ZRS2
Q8N4W9 Q9BSG1
Q5JSP0 Q8IXI2
Q05481 Q9Y2L8
P62736 Q15223
Q15835 Q86V80
Q9BVT0 Q9Y623
O60500 P45985
O75123 Q7Z7K2
Q494X3 Q8N184
P17021 Q09FC8
Q9NYQ6 Q9Y5E4
P20338 P20339
P15509 P29597
A8MUP4 Q9Y2L8
Q8NI42 Q9NWW3
P60568 Q9HBE5
P46783 Q9UNX3
P28482 Q8IY84
Q8IVC4 Q96JF6
Q00839 Q9UKF6
Q96JP9 Q9P2E7
A6NHJ4 Q3KP31
P17041 Q8IYB9
Q5HY98 Q96K58
Q5JVG8 Q8N8L2
B2RCQ9 Q96IS6
P09884 P35249
Q7Z7L9 Q8IYB9
Q9Y5H2 Q9Y5H4
P17252 P28702
O75015 P20036
P01842 Q6P055
O14904 P29992
Q86V71 Q9BRH9
P63167 Q96RT7
O15259 O75161
Q8N4W9 Q8N883
P03372 P17676
B4DSN3 Q5T8M8
P04629 P63172
P09341 Q04206
O43318 P62873
P14138 Q6UW36
O43830 Q9H0M5
Q99855 Q9NUZ0
P24043 P27986
Q6P9A3 Q8WXB4
Q13480 Q9HBW0
P05129 Q9BX93
O75467 Q6ZN79
O95178 O95182
P17026 P17098
Q96HQ0 Q9H8G1
P19419 P30279
P04637 P51959
O75531 Q9BVL2
P63000 Q9Y490
Q5VIY5 Q9P255
P16415 Q96LW1
B4DEJ3 Q86YR5
P15502 P23142
Q14929 Q7L945
Q6ZNG1 Q8NEK5
Q8TDF6 Q9UHB1
Q9H204 Q9H944
P04628 P16520
Q8NEM1 Q96EG3
P13535 Q9BYX7
O14641 O75474
O43390 Q15366
P51508 Q6ZN11
P18074 Q16514
P17038 Q96K58
P02655 Q6Q788
A8MT69 P22415
P16519 Q5STG5
O75665 Q8TEP8
P30480 Q8WUM4
Q9HBT6 Q9P2E7
Q9HC56 Q9P2E7
P49450 Q8WVK7
P36507 Q6VAB6
P08253 Q99075
Q68DI1 Q6V9R5
Q6NT27 Q9GZT5
A6NHJ4 Q5T5D7
P40429 P62888
A6NF35 P10073
Q86UP0 Q9Y5H7
Q86WZ6 Q9UIE0
P21802 Q96KE5
P16234 Q92914
Q8IVH8 Q99759
P84022 Q96PC5
P20618 P54368
A6NGH9 A6NM28
P01106 Q02447
A6NKZ1 P51504
P24928 Q8TAQ2
P63211 Q8NGD4
Q8N7K0 Q9NQW5
Q96NJ3 Q9H963
Q6IV72 Q96NL3
Q15973 Q9BSK1
P50151 P51679
P35269 Q9Y5S9
O14628 P17017
P03891 Q86Y39
O75376 Q9UQL6
P29460 Q02447
P25398 P61513
O43559 P21781
Q6V9R5 Q96MR9
P55283 P55290
Q12840 Q13509
Q14929 Q6PK81
P04085 P42224
P08047 P25490
P17612 Q99759
Q8WTQ7 Q8WXZ9
Q07812 Q5HCI0
P55289 Q9Y5H4
P63096 Q96NV5
O00468 O75914
Q03938 Q9NR11
P60709 Q9H4E5
Q3SXZ3 Q9HBT8
O15467 P41597
P10314 P18464
Q9UII8 Q9UN71
O14827 Q7Z3S7
P61978 Q92499
Q5HY98 Q9UK12
P15311 P21860
P18825 P63211
P15391 Q8WV28
Q13398 Q9NV72
Q6V1P9 Q9Y5G2
P51522 Q96GE5
Q3SXZ3 Q6AZW8
Q13360 Q7Z3I7
A6NGH9 Q15928
P04899 P08754
O43361 P52740
P06400 Q06413
P24588 P46940
O75475 P78406
O95402 P52434
P56817 Q6PK65
P21860 P42701
Q15746 Q9BRL5
P22612 Q75MP1
Q01968 Q15147
P17032 Q9BS34
Q13106 Q9Y3M9
O95373 P29350
P04637 Q96EY1
Q3SXZ3 Q9GZX5
Q86UQ0 Q9UC06
P17025 Q8IYI8
O43541 Q99717
Q5T5D7 Q9BR84
P42858 Q8WXX0
Q86V71 Q9NW07
A6NK53 Q6ZMV8
P38398 P52701
P11215 Q60FE7
Q96JC4 Q9Y6Q3
A8K971 Q6P9A1
O00329 P21860
Q6P9A3 Q9UK11
P49821 Q16795
Q7L2R6 Q96N38
P01589 P42336
P59768 Q8TAN2
Q2M218 Q5TYW1
O43831 P61326
Q09472 Q96RK1
A2RRD8 P51508
P17025 Q6ZSS3
P53680 Q15036
Q6ZNA1 Q8TAQ5
Q02386 Q8N8J6
Q3ZCX4 Q6ZSS3
Q96MT8 Q99996
Q8TEM1 Q9BVL2
P04054 Q4LE43
Q5T619 Q969W8
Q14192 Q8IZL8
P24385 P36873
Q16587 Q7Z7L9
P23258 Q66GS9
Q6P1L6 Q6ZR52
Q12996 Q13435
Q8N433 Q96R30
Q6ZN19 Q9UL59
B4DSN3 Q53GK6
P17038 Q13360
P51522 Q8N2I2
Q3KNS6 Q8NDQ6
Q6P1L6 Q9UJW8
Q00535 Q13164
A6NK31 Q9UIE0
A6NN14 Q8N4W9
Q9BSG1 Q9UJW7
O75533 P49792
P19438 P19838
O95147 P10747
Q13547 Q9NP62
Q8WWN8 Q9BYZ6
O60262 P56705
O95602 Q15653
P51148 P62820
P31943 Q92945
P51828 Q9HAV0
O14980 Q9HBM1
O00444 O75935
Q13398 Q5MCW4
Q52M93 Q96JF6
Q14588 Q6ZNG1
Q96C28 Q96I27
P46777 P62861
Q71U36 Q9BUF5
P17097 Q9NR11
O75123 Q96SZ4
P12111 Q6ZRA8
Q14588 Q9NQW5
Q15973 Q96JL9
P31994 Q5NV66
Q14591 Q6ZN08
Q8IZC7 Q8N4W9
P04114 P84022
A6NHJ4 Q6ZN57
Q9NW07 Q9Y2H8
Q15935 Q8N8H1
P78347 Q02878
A6NN14 Q8N883
P62701 P62888
P19087 P30411
P45984 Q96SB4
Q6NX45 Q9P255
A6NK75 P52743
P17039 Q86Y25
P55287 Q9UN75
P55291 Q9Y5G9
Q2F839 Q53GZ6
Q01780 Q9NQT4
P24928 P61326
O60566 P46060
P24522 Q8WWL7
Q13330 Q13639
P35658 Q9H814
P09497 P62736
P05107 P24723
P11233 Q92930
P20702 P25940
Q6PID4 Q9Y490
Q8WV37 Q96NG8
Q5T619 Q96PQ6
Q2M3X9 Q8N141
Q96QU1 Q9ULB4
P13693 P18621
O60671 P35244
P35609 Q9P218
Q6P9A1 Q9H2C1
Q71SY5 Q96G25
P62988 Q04206
P29084 P51948
Q8N9Z0 Q9UJU3
Q15973 Q6ZS27
P35658 P52298
Q5EBM4 Q9Y2Q1
O14939 P37840
A8MVP4 Q6NX45
Q2M218 Q6P2D0
Q0D2J5 Q8TA94
P50591 Q13546
P31943 Q6P2Q9
O60245 Q9ULB4
P10147 P14921
P10275 P24593
P26358 Q9Y6K1
Q15147 Q9UBF8
O75044 Q19AB5
P51504 Q2M3W8
P51946 P54727
P62314 Q9Y5S9
Q9NYQ7 Q9Y5H0
Q99700 Q9NWB1
Q13485 Q9Y297
O95400 P26368
Q07869 Q9BYK8
O95983 Q14839
O95402 Q96G25
Q01130 Q14498
P35789 Q9UK13
A6NHJ4 Q03936
P19224 P22309
P09874 P49450
O75123 Q6PDB4
O14908 P35462
Q00403 Q92994
B3KM89 Q562Y8
Q9UN66 Q9Y5E8
Q13936 Q13972
P49674 Q8IWQ3
P15153 Q16099
P02462 P56199
P17301 Q5HYA4
P32298 Q6UQ80
Q8WXI9 Q9BQA1
P04899 P47712
Q147U1 Q6ECI4
Q6ZNH5 Q96GE5
B4DFM1 B4DS79
P13612 P18084
P06241 Q6S5L8
P35222 Q9ULW2
P05106 P05997
P14866 Q15365
P13612 P19320
P10916 P19429
P62987 Q9Y3U8
P01111 Q9P0L7
O95780 Q96C28
P20618 P28070
Q7L2R6 Q7L3S4
Q68DY1 Q9BRH9
Q6P152 Q9Y5E8
P09884 P49642
A8MQ14 Q15929
Q01968 Q15669
A6NKZ1 Q8N883
P12109 P17301
O94892 Q9BRH9
P68133 Q16363
Q12901 Q9HBT7
Q15935 Q9NW07
Q6P3V5 Q8IWA8
P52743 Q14584
Q03936 Q9UJU3
Q7LDG7 Q9UF02
O43361 Q9HBT8
O15379 Q6W2J9
Q13360 Q8N184
Q6U7Q0 Q8TB69
P20674 P24311
P52743 Q6AW86
P05534 P13747
B5MCC7 P35222
Q5SXM1 Q7L3S4
P22888 Q9UK08
B4E0P1 Q53GF5
Q9BS34 Q9H7R0
P01343 P14616
P49795 Q6B6N3
P02462 Q9BUG9
P55273 Q15796
B3KM89 Q562X0
Q5TEC3 Q8N7Q3
Q5TEC3 Q8N823
Q02386 Q3SY52
O75030 P26367
P52272 Q15427
Q6ZMY9 Q9UC06
O94810 Q6B6N3
P07947 Q6PID4
P08107 Q5VVX4
P24864 Q8NDW2
Q15928 Q5MCW4
P16415 Q3SXZ3
Q14493 Q9UBU9
B4DEF7 B4DYI5
P62942 Q96S42
Q9Y5E8 Q9Y5F3
P13569 P17612
Q96SK3 Q9UJL9
P63098 Q9NP86
Q0VGE8 Q8N8Z8
A8MQ14 Q8NB50
P45983 Q96GC6
O75486 Q9Y6J9
Q494X3 Q9ULM2
Q13243 Q9BUJ2
Q04206 Q15389
Q4V348 Q9H0M5
Q49AA0 Q6ZS27
O14776 Q9HCK8
Q68DY9 Q8IYN0
P56748 Q9UDY2
Q14584 Q9HAH1
Q13153 Q9UJM0
P35789 Q68EA5
P07766 P09693
P07942 P48059
Q6AZW8 Q8WUN3
P51786 Q8N7K0
P13631 Q9UL19
P62258 Q9HC77
P35658 Q13247
P63267 Q9NPA2
P15153 Q9P107
P17017 Q9HCG1
P06730 P55211
Q9NQU5 Q9Y6N6
P26951 P29350
P61224 Q8IV61
Q13164 Q9H422
O60733 Q7Z727
O75290 Q8N782
P55795 P62308
O95813 P56704
Q8WUN3 Q9NYT6
Q6ZSS3 Q8WTR7
P35222 Q9BY41
P36897 Q15796
A6NN14 Q8N988
Q6P280 Q9BSK1
Q86XN6 Q9UJW7
Q05519 Q13243
O14672 P20827
Q0D2J5 Q6PDB4
Q8N6P7 Q8WXH5
P06239 P43405
B3GQS7 Q53HV2
Q8N9F8 Q9C0F3
P31749 P45983
Q96NL3 Q9Y6R6
P01906 P79483
P51786 Q9HAH1
Q03924 Q5T5D7
A8MVS1 P17027
Q6L985 Q8NI42
P25787 Q5JNW6
Q8TB69 Q9BUY5
O95613 P51955
Q14591 Q68DY1
P09012 Q15427
P06239 Q9NWQ8
P61247 P62277
Q8WV37 Q96LW1
P30622 Q9BU64
P35916 P45985
P35789 Q96IR2
P42025 Q13402
O00487 Q9UJX3
O00217 O75438
Q8N988 Q96C28
Q16394 Q93063
A8MQ14 Q6V9R5
P51955 Q9UM13
P63208 Q9UKT8
P50914 P84098
P17024 Q8N9K5
P13682 Q8N4W9
P51786 Q8TAQ5
P35579 Q9UBC5
P50151 Q9ULW2
P01848 P18464
Q13133 Q9UQ88
P11387 P42574
Q8IY78 Q9H349
P26010 P56945
P05067 Q8N2D4
Q7Z783 Q96KE5
P09471 Q14344
Q8TAW3 Q9Y2H8
P12931 Q8N5V2
P17035 Q96NG8
P0C7V5 Q96SK3
Q9Y5E3 Q9Y5G1
B4DDF7 Q15172
B4DQJ4 Q53HB3
O75290 Q8TAQ5
Q96TA0 Q9BZA7
Q4V348 Q68DI1
Q9UI47 Q9ULB5
O94892 Q8TF45
P62857 P62910
P11274 P40259
Q9BUG9 Q9BUM6
P51523 Q96ND8
P62873 Q8NG77
A6NK21 Q96CS4
O14628 Q8N883
P58317 Q5T5D7
B4DN70 Q5U025
Q8TF20 Q8TF47
O75467 Q52M93
A6NGH9 Q6ZSS3
O95837 P03372
Q07955 Q96I25
Q12901 Q14593
P17023 Q15072
P11047 P11532
P17019 Q8N859
O15371 P46783
P57771 P63096
P61218 Q92889
Q6ZN57 Q96NJ3
P51531 P51532
P19022 Q8IXH8
O00267 P19447
P63218 Q14344
P63096 Q5T1N8
O95147 Q15759
Q8N184 Q9Y6Q3
Q6P4R2 Q9Y5I3
P17098 P51523
Q13683 Q9Y4G6
Q96NG5 Q9HBT8
P11908 Q14558
P49407 Q8IXB0
O14777 O15392
Q12901 Q9UJN7
A2RRD8 Q8IYI8
P53675 Q96RG8
Q08ER8 Q6AZW8
P48729 Q92530
P10721 P62993
P58317 Q6NX45
P13639 P83731
P27361 P61586
B4DQY1 Q13362
P51970 Q16718
Q13106 Q86TJ5
Q5SYY0 Q9C0F3
P29353 Q5T022
Q6ZN57 Q96SE7
Q9HBH0 Q9NRY4
P09874 P55210
A8MTY0 Q9HCG1
O14802 Q92664
P01233 Q9P2W3
O95602 Q15572
P51553 Q53GF8
A8MVS1 Q96CS4
O43172 P33240
O43520 Q9Y2Q0
P41091 P62244
P09471 Q86YR5
P62736 P84095
P04350 Q9BYV8
Q13003 Q5VSF9
Q92585 Q96JK9
P49450 Q8NFH4
O43463 Q08999
O00334 Q8NIA3
Q08ER8 Q14592
Q2M3W8 Q9HAH1
P48201 P56134
Q13257 Q9UI95
Q0VGE8 Q7L2R6
P84095 Q6ZRI8
Q2M3W8 Q6P2D0
Q8NA42 Q96GE5
P13942 Q6VU67
Q8IYB9 Q9NV72
Q9ULB4 Q9Y6N8
Q68EA5 Q9UJL9
O00231 Q9UNM6
Q8NHY6 Q9UK10
Q9H9Y6 Q9NYV6
P08621 P35269
O75346 Q96MU6
O14818 O15354
O14896 P48380
P11274 P63000
B4DLW8 Q5SQH5
Q8IYI8 Q8TAQ5
P62995 Q14498
Q68DY9 Q8NHY6
O75019 P03989
Q6P3V5 Q9NZ42
Q3SXZ3 Q9UJU3
Q14587 Q6ZN57
O95780 P52737
P58317 Q96IR2
P15153 Q9NZK5
Q5EBM4 Q8IZC7
A8MWA4 Q6ZN19
O43345 Q2M3X9
Q92563 Q9BQ16
A8MUV8 Q8N859
Q02246 Q92854
O14980 P49354
Q15836 Q86Y82
P17097 Q9UK10
P02458 Q8N6H6
P21918 P62879
Q86U42 Q9Y333
P43403 Q14765
O43264 Q9BPU9
Q49AA0 Q8TBZ5
Q6P2D0 Q96NG5
A6NN14 P59923
Q6U7Q0 Q96NG5
P11233 Q96KP1
Q06730 Q86Y25
P53803 Q9NW08
P26641 P62841
O94763 P19388
O75290 Q5FWF6
Q32M78 Q9Y2L8
Q15052 Q9NQU5
P01138 P63000
A2KUC3 A2NXD2
P06756 Q9HBI0
Q8N8J6 Q8NDQ6
P05783 P08047
Q96PU8 Q9NWB1
Q3SY52 Q9HCG1
P35998 Q9UL46
P13984 Q00839
P42229 Q07890
P52742 Q5T619
P19087 P50052
P27361 P27448
O75346 Q14591
P29460 Q01201
P58753 Q9NPH3
Q8N433 Q8NGZ4
Q6N045 Q8N8L2
Q6P280 Q8N141
P34820 Q04771
O14709 Q14584
O95317 P42025
P78556 Q96AD6
Q12901 Q8N859
O00257 Q96HR3
Q6PG37 Q9UBL3
Q6ZNG1 Q96MX3
P19387 Q00839
P52740 Q8TF45
P36575 Q05193
A4D111 B4DEF7
P19878 P60953
P16499 P18545
O43318 Q99558
A1XKG3 P68400
Q9BS31 Q9HAH1
Q96BR6 Q9Y2P7
P02649 Q07954
P52737 Q08ER8
P10809 P54652
P0C7X5 Q8N8Z8
Q15118 Q8WYR1
P32780 Q92889
O43930 Q05469
P39023 Q92901
P04233 P07766
P11362 P41743
P16188 P18464
O43805 Q8NHQ1
P14598 P19320
P24462 Q02447
P22694 Q8TEY5
O95972 P36897
Q15929 Q9BUY5
P05412 Q14686
Q86UD4 Q9Y2H8
P61313 P62263
O60245 Q9Y5E2
P21860 Q13547
Q5FBB7 Q9Y266
O75380 P56556
Q8TBZ5 Q9NZL3
P20936 P98172
P29992 P50148
P10314 P30479
Q6ZRA8 Q8N381
Q0D2J5 Q9HCX3
P17027 Q9NW07
Q32M78 Q9BWM5
P01889 P04435
P17612 Q93100
P25098 P28566
O00574 P50151
P62316 Q8WXD5
O75437 Q86UD4
P51504 Q96NJ6
P16415 Q7L2R6
Q6ZNG1 Q9NV72
Q08174 Q9Y5G1
O75971 Q5SXM2
Q5MCW4 Q5T619
P21802 Q68CU6
P55317 Q9Y261
A6NHJ4 Q7Z7K2
Q52M93 Q8IYX0
P19838 P43405
O43586 Q9Y5K6
P27986 Q7Z444
Q68DY1 Q8NCK3
P55795 Q8IYB3
P53803 Q8IXH7
P63261 Q96AF9
P19235 Q92835
O60566 Q12834
A6NM28 Q3SY52
P26010 Q658W2
Q03924 Q14586
Q08AG5 Q8N883
P01579 Q8NHX1
P62875 Q13888
Q08170 Q8NFH5
Q8NEA6 Q8TAP4
Q96HQ0 Q96NG8
O14978 Q9NV72
P25205 Q96CS2
P15622 Q5SYY0
O95429 Q16539
Q14593 Q9NQZ8
Q06124 Q96S59
P06239 P15311
P17024 Q6ZN19
Q8IY78 Q9Y6N8
P35609 Q9H1U4
O14709 Q9HAH1
P16144 Q17R67
P15924 Q99569
Q6P3V2 Q8N7K0
P15088 Q15661
Q8N2I2 Q9Y2G7
B4DEF7 B4DHP5
P34741 Q05655
P18074 P52657
B4E205 Q562X6
Q9H158 Q9Y5H3
Q0D2J5 Q9H8G1
O00585 P46092
P29320 P51451
P11229 P48061
Q13277 Q9BUC2
O14628 P17036
P49674 P56705
P17031 Q9Y2Q1
A8MT65 Q9UJN7
Q92576 Q9H3C7
Q13153 Q99759
P31749 Q13418
B3KUV3 P62993
A6NM28 Q147U1
Q15365 Q9Y333
Q96ND8 Q9BX82
P26718 Q29983
Q6V1P9 Q9HCL0
P46782 P49207
P47901 P59768
P04049 Q5U0I7
B4DRT3 P30613
O00762 P20618
P10073 P51522
Q8NB50 Q8TAW3
P10275 Q9NQU5
O75467 Q03924
P11233 Q15759
P51814 Q9NW07
P34947 P47898
Q9Y5E7 Q9Y5I1
O00233 O00762
Q96JC4 Q9BS31
Q86X36 Q9NXZ2
P17301 P29400
Q9BUY5 Q9NR11
O14978 Q5T5D7
P61313 P62857
Q08462 Q9HAV0
Q9BS31 Q9UC07
P05534 P30512
P49368 P78371
O43707 Q5HY53
O15273 P48788
P46934 P62988
O60765 Q8NHY6
Q96G25 Q9UHV7
O43623 P28482
P30461 Q8NHL6
O75419 Q14691
Q9NQV7 Q9NZL3
Q9BUQ8 Q9BWJ5
P55316 Q13547
A8MWA4 Q06730
O43707 P05106
B4E1T6 Q0VDF9
Q96LW1 Q9NYT6
P05997 P13612
P04637 P20248
Q8N883 Q9NYT6
Q05513 Q13588
P21815 P22413
P61968 Q05655
P62873 Q86YI0
P42356 Q16539
P07948 P54756
P13682 Q8TAU3
P17097 Q6PK81
P45983 Q04864
P26232 Q9Y5H4
Q13398 Q6ZN11
O95178 Q16718
P67870 Q16539
Q7Z2Q5 Q9UJU2
P42858 Q99963
P35609 Q60FE5
Q499Z4 Q5JVG2
Q8WXB4 Q9H0M5
A6NNF4 O14978
P10275 Q05086
B4DNV4 Q96IS6
P45985 Q8IYJ9
O00744 Q9H461
Q14590 Q6ZNG0
P06126 P29016
Q06732 Q8N8H1
O75373 Q6ZMY9
P07858 P22415
Q2M3X9 Q5HY98
P18077 P60866
P06241 Q16787
P04637 P18887
P25205 P42224
Q15935 Q6PF04
Q5JNZ3 Q96MR9
B3KM89 Q562R5
P42025 Q5JW46
P52948 P84103
Q8N9K5 Q8TBZ8
O14909 P84095
A6NNF4 Q8NA42
P29992 P55774
Q8IZC7 Q9NQX6
P26599 Q14152
P17301 Q08043
P28698 Q96N38
Q8N8Z8 Q9H7R5
P30493 Q09160
P05556 P39060
P49407 Q6GMT4
Q7Z7L9 Q9Y2P0
O14979 P55209
P36894 Q9NR23
P17017 Q9NSD4
Q3KNS6 Q8N7M2
P07949 Q05397
P17025 Q7Z398
P48729 Q9H1J5
P61244 Q13105
Q8N9Z0 Q8TBZ5
O75084 P30679
Q6P1L6 Q96SZ4
P08865 P32969
Q5CZA5 Q96MU6
Q09472 Q13469
O14818 P51965
P08621 P36954
P68431 Q92794
O60318 Q9Y5N6
Q8N184 Q9UEG4
P06730 Q92621
P51665 P51668
Q499Z4 Q9GZX5
P00519 P78527
Q03936 Q9HAH1
P17097 Q02386
P13497 Q8TCL9
Q96SN8 Q9NXR1
Q6N045 Q8IVP9
O14775 P02775
P17030 Q9NYW8
O00574 P63096
Q02763 Q15389
P17039 Q6ZNH5
P49720 Q15369
P17019 Q96N58
Q59FP0 Q9UI47
O75346 Q5CZA5
P58317 Q96GE5
Q96NJ6 Q9BRH9
A1A4S6 Q96L33
O95206 Q9Y5G6
P18564 P39060
A6NKZ1 Q8N8L2
P51812 P67870
P08708 P62424
Q6ZN79 Q9UJW8
P10809 P34931
P05106 P39059
A6NK75 P10073
P43405 Q96EY0
P59923 Q9UII5
O75821 P62269
Q86XP1 Q9P212
O15020 P02549
O60547 Q13630
O94892 Q8N9Z0
Q8IYN0 Q96LW1
Q13363 Q9UP38
Q8NCK3 Q96N22
P36578 P62750
P52740 Q9NSJ1
Q15072 Q9UC06
Q9HCU4 Q9NPG1
P62158 Q96LZ3
Q6ZMV8 Q7L3S4
Q16587 Q9BSK1
O95475 P58304
P38936 Q00535
Q9GZT8 Q9NP71
P01308 P21359
Q08AG5 Q6ZMW2
P15927 P23025
Q8N1F7 Q8NFH4
Q7L2R6 Q9NYW8
P52735 P62993
Q3SY52 Q6AW86
Q5NV89 Q6PIL0
Q07092 Q5HY53
P62304 Q9Y5S9
B3KSM6 B4DVU9
O43361 Q5SYY0
Q6IV72 Q9Y6Q3
P41595 Q86XU3
P17030 Q8TF47
Q14203 Q8IY52
Q96SF0 Q9Y5I1
Q14831 Q6NT27
P12319 Q9NYA1
O95486 Q8TDY3
O43602 Q00535
A6NM28 Q86V71
Q96CX3 Q96PE6
B4E0R6 O60684
O43361 Q14591
P26441 P42702
Q7Z738 Q8IY78
P48736 Q86YW0
P13498 P63000
P01282 P15336
Q52M93 Q5TYW1
P62266 Q15056
P07948 P23443
A8MTY0 Q2M218
Q8TF32 Q9UJN7
Q9H349 Q9UN72
Q6ZMY9 Q9BSG1
Q6NWN6 Q9UII7
Q92614 Q9BYX7
Q6AW86 Q7L3S4
Q8N8H1 Q9Y2L8
P01913 P41240
P19022 Q9UJ99
O14640 O75084
P08727 Q16539
P59923 Q5JVG8
P52741 Q8N587
Q8NHY6 Q9UJN7
Q9NWZ3 Q9Y2C9
P0C7X5 P15622
Q96MU6 Q96NL3
O43805 Q96RT7
Q8NHZ8 Q9NZH5
A8K8P3 O43303
P04628 P50150
O43923 Q8IY98
P17021 Q6ZS27
P46531 Q9Y2E6
P22894 P61160
Q15935 Q9UJN7
P56705 Q9UG07
P35442 Q08722
Q5MCW4 Q8TB69
Q13765 Q9UK58
Q05513 Q92529
P10072 Q15928
O43508 Q92851
P11802 P24385
P11802 P43686
Q2M218 Q9BSK1
Q14929 Q8N9Z0
Q6PF04 Q6ZMY9
P51149 P51153
O94827 Q9H4E5
Q5R3E4 Q9Y6W6
O95613 P30153
P52736 Q86V71
Q96MX3 Q96RE9
P09871 Q5NV61
P22607 Q92913
Q8N4N8 Q99661
Q3KNS6 Q6U7Q0
P25445 Q9UKL3
P17041 Q9UC07
Q5MCW4 Q9UJU3
P59923 Q5SYY0
Q68DY1 Q7L3S4
P17035 Q8N988
Q96QD5 Q9HBH0
P02585 P13535
P17097 Q6AW86
P52657 P53803
B4DKC5 P84022
O75475 P52948
P35414 P63211
Q01970 Q8WVE9
Q86UD4 Q8TBZ5
P37198 Q86V81
Q3LIA5 Q59GS3
Q6ZQV5 Q9P255
P17014 Q49AA0
Q8TAQ5 Q9Y2H8
Q02386 Q9NSD4
Q494X3 Q7Z398
O75467 Q8N9Z0
O00161 Q12846
P63215 Q96LD9
Q02750 Q7Z3H5
O75843 P63010
P07332 Q15389
O14980 P49790
Q96GE5 Q9HCL3
P11229 Q13177
O14656 P11021
Q14585 Q9UC07
P13682 Q6ZN19
P78406 Q13242
O43296 Q32M78
P17021 Q8TF20
P11309 P40763
P51508 Q96CS4
P03971 P10826
Q15691 Q9NQS7
Q15528 Q9NPJ6
P62312 Q9Y333
P35222 Q9ULB5
P08637 Q5NV89
P0C7X5 Q86YE8
Q9HBT7 Q9Y6Q3
Q14289 Q5PR22
P30679 P62879
B4DNT8 Q2KHP4
Q5CZA5 Q96NJ3
Q9NYQ8 Q9Y5G1
O15446 P52434
O15372 P47813
Q6U7Q0 Q8NDW4
O75100 P68400
Q05513 Q9UK67
P21918 P48549
A2KUC3 P01834
Q6ZN06 Q6ZNG0
Q8TAD8 Q9Y4E5
P20701 Q13751
Q96PE6 Q9Y2A4
Q9H0M5 Q9Y6Q3
Q8N8Z8 Q8WTR7
Q5HY53 Q6PI59
P10911 P31749
O75444 P17275
Q13177 Q9Y6N6
Q6ZSS3 Q9UBL3
Q96MU6 Q96NG5
P04899 P62873
Q16600 Q6ZMV8
Q96CS4 Q9GZX5
P17026 Q147U1
O95398 P10114
A8K0G3 B3KN68
P18510 Q9H0E2
Q5TYW1 Q6ZNG1
O14709 Q14591
P42677 P62701
O75962 P63211
A6NHJ4 Q2TAN0
A8MUV8 Q8NEK5
Q86V71 Q8NDW4
O75928 Q9UHL9
Q12901 Q7Z3I7
Q15935 Q9UIE0
A6NF79 Q68DY9
P22681 Q13651
Q6YL44 Q9H6Y6
Q5SXM1 Q96MU6
Q7Z6I6 Q8IXI2
P55291 Q9Y5E4
P0C7V5 P15622
Q8N9K4 Q9BYX7
Q9H251 Q9ULB5
Q14141 Q6P0N0
A8MQ14 P10072
O15530 Q9Y243
B4E2E1 Q8TDG2
Q6ZS27 Q96MX3
O75820 P17098
P28749 P33993
A8MVP4 P51523
Q2M3X9 Q8N7K0
Q7Z7A1 Q96MT8
P52741 Q6P9A3
A8K885 Q53HL9
Q6ZN57 Q8N988
Q14588 Q6AW86
P54257 P63167
P42338 Q86YW0
P0C7V5 Q96N38
P52803 Q9UF33
A8K781 B4DLM8
O43921 P61586
P22681 Q14185
P12107 P18827
Q6PK81 Q9NQW5
O75962 Q9H4E5
P14635 Q13972
Q13360 Q9BRH9
P0C7X5 Q96CX3
Q8IYX0 Q8WTR7
Q16587 Q5MCW4
P49841 P51665
P42680 Q13094
O43660 Q99459
Q9NQZ8 Q9P2F9
Q494X3 Q6ZN79
P17025 Q0D2J5
P12111 P16144
Q8TC21 Q9UEG4
Q06732 Q8N883
O75369 P49023
Q6P280 Q9Y2L8
P05106 Q6FHW5
A8K8Z5 P29474
Q86T29 Q8TAU3
Q13347 Q14240
Q7Z3V5 Q8N823
Q7Z3V5 Q8N7Q3
P39060 Q86W93
A8MQ14 Q14585
Q15691 Q71U36
O00459 P78356
P24928 Q92889
O95370 Q96BI3
O60256 P60891
O43303 Q5BJF6
P04436 P10966
Q6ZMW2 Q9P0L1
A6NM28 Q8N8J6
Q86UP0 Q9BZA8
P35222 P45452
Q13360 Q9NQZ8
O75747 P05129
Q03936 Q6ZS27
Q8N9F8 Q96MX3
P0C7X5 Q96RE9
P19838 P42345
P30679 Q14833
P38159 Q8IYB3
Q7Z3L1 Q9Y5E2
Q8IVC4 Q9UJW8
P08631 P62993
Q5FWF6 Q6IV72
Q06330 Q9BYE0
A6NFI3 O75820
P48742 Q15937
A6NFI3 P17025
O15230 Q9NVD7
Q8TAU3 Q9NV72
P28335 P32298
Q15554 Q96AP0
P16298 Q92934
Q6ZNG1 Q96PQ6
Q6ZS27 Q9H5H4
Q49AA0 Q6U7Q0
Q9HCX3 Q9UK12
P10827 P19793
Q6IV72 Q6ZNA1
O14904 P30679
P27986 Q02763
Q6IPU0 Q9H900
P51685 Q6I9S9
P51114 Q06787
Q12965 Q5T8M7
Q9H159 Q9H349
Q6PDB4 Q8NB42
Q15413 Q9P0X4
P35658 P49792
Q96JL9 Q96SE7
P52741 Q96GE5
O43915 P05556
P28698 Q9UJL9
P36873 P53350
P21506 Q96JL9
Q03135 Q5STP6
Q14591 Q6N045
Q9NQW5 Q9UII5
P08908 P09497
Q00597 Q9NW38
P01031 P50150
P67775 P68400
Q13588 Q76P87
Q6PI57 Q9HCS4
P31946 P56524
Q86YE8 Q9UEG4
Q8NFH4 Q9BVL2
O95487 Q562S0
A8MYF4 Q6ZNH5
O14775 P09341
Q9BX82 Q9UIE0
P26232 P61160
P62277 P62424
P41743 Q92529
P22223 Q14517
Q7L2R6 Q9ULM2
Q6ZNG1 Q7Z7L9
P17032 Q9H5H4
Q5MCW4 Q9NW07
A4FU14 P32121
P16415 Q9UJW7
Q05481 Q6N045
A6NDX5 Q9UJW7
Q13485 Q9HCE7
Q562F6 Q8WUM0
P01732 Q29963
Q14929 Q5JVG2
Q6N045 Q9NZV7
P13569 P22612
Q86XU0 Q9UBL3
P09871 Q5NV87
P49023 Q86W93
Q13617 Q15370
O43915 P00533
P61586 Q92619
P10072 Q8NEP9
P08754 P31391
Q14653 Q96GM5
P62249 P62861
P26373 P61927
Q6P9A3 Q9NZV7
Q9UIE0 Q9Y2Q1
Q9UJX6 Q9UM13
Q8NCK3 Q9HBT8
Q5JVG2 Q8TF47
O00744 Q6FHJ7
O75346 Q96IR2
O15524 P52735
O14978 Q9NQX6
P62993 Q8IYN9
Q96BT3 Q9BZD4
O75971 Q9Y250
Q2M218 Q8IZ26
Q5FWF6 Q8IYX0
O75197 Q96B71
P17026 Q7Z7L9
Q15935 Q96NG5
A6NNF4 Q9H8G1
A6NHJ4 P52738
Q12996 Q9BWJ5
Q9Y5E7 Q9Y5F8
Q13398 Q9BS34
O95780 Q6NX49
Q13888 Q15370
O15198 P35813
O14757 P14635
Q7Z3I7 Q96N22
P01579 P15336
O15264 Q9H596
O14492 P35568
Q6ZMY9 Q7Z3I7
O00444 Q8TCU4
P55075 Q59FL9
Q05D03 Q9NS63
O75935 Q9BV73
P17097 Q9Y6Q3
Q14587 Q15935
O75771 Q06609
O00533 Q12955
Q92621 Q96HA1
O95201 P10073
P13612 Q08722
P04150 P10914
O15264 Q16690
P01892 P61769
O75419 Q01094
Q6ECI4 Q8TAQ5
P43080 Q4VAP7
P35609 Q96HB1
Q8N988 Q969W8
Q86UQ0 Q9UJN7
Q14031 Q5R3A8
P38405 Q8NGP2
P52272 Q01130
A6NK21 Q16587
A2RRD8 O95780
Q8N988 Q8TA94
P61966 Q9Y6Q5
P53778 Q9Y5S8
P10073 P52743
Q8N988 Q96I27
Q6P4R2 Q96TA0
Q6PG37 Q8TF20
Q9P255 Q9ULM2
Q5EBM4 Q8N141
P51153 Q9NP90
O96020 Q5JXJ2
O14796 Q9BZW8
Q86T29 Q9UC06
Q7Z3V5 Q8NDW4
P35221 Q9BYE9
P11215 P24158
P01344 P35568
Q96CS4 Q9BSK1
P16473 P63215
Q5HYK9 Q8WV37
P42224 P42229
O75791 P07333
A8MUV8 Q499Z4
P13010 Q13535
Q8IZC7 Q8NEK5
Q7Z3L1 Q9UN66
P42338 Q08881
P0C7X5 Q5JNZ3
O43361 P0C7V5
P51522 Q15928
P17038 Q8TF20
P05129 P20309
B4DLM8 P43686
Q96MR9 Q9HCX3
B4DMT4 P53992
P11473 P42224
B5M0B4 P46109
P01732 P17693
Q8IUM6 Q92765
Q6P1L6 Q6ZMY9
Q9ULB4 Q9Y5H4
P54257 Q96FJ2
P16190 P43355
P42336 Q13191
P10827 Q9Y618
O43320 P22455
P12814 P39059
P02458 P48059
Q13951 Q9BTT0
O60330 Q9Y5H9
Q08AN1 Q9Y6Q3
P17041 P51504
A6NIJ9 Q8N433
Q92576 Q9GZR1
P06213 P42336
P43686 Q7KYT6
P04637 P27694
P48742 Q7Z3I7
Q86UD4 Q9NYW8
Q13639 Q86XU3
Q8N433 Q8NGC0
P09874 P49916
P09237 P16144
O15239 P51970
P56945 Q05655
Q14586 Q9BRH9
Q9BS34 Q9P0L1
O15105 O43541
Q5HYK9 Q96NJ3
P13984 Q9Y3B4
Q92750 Q92830
Q49A33 Q6PK81
Q14591 Q3ZCT1
Q8NA42 Q9NQW5
P55769 Q8IYB3
P52803 P54764
Q6Y2X3 Q99698
O94777 P37287
Q3MIS6 Q9C0F3
Q03938 Q96N58
P49407 Q8NEV1
Q13889 Q9NYV6
Q6ZN79 Q96NI8
P51814 Q7Z7L9
P04637 Q92466
Q6PF04 Q9H707
P20036 Q30175
O96004 Q9NQ87
Q8NER5 Q96S42
A8K885 B3KML1
A8MYF4 Q86UD4
Q5VIY5 Q6PK81
Q68DI1 Q96CX3
P28698 Q8TF20
P19404 Q16795
P19174 P31749
P05771 Q6NUK7
Q2M218 Q9BY31
O94827 Q15669
Q14592 Q969W8
P35998 Q15370
Q8TA94 Q96SE7
Q14585 Q8N859
Q0D2J5 Q9BSG1
P46527 Q99436
O00232 P60900
Q6ZN57 Q9NSJ1
P52907 P61160
Q3ZCT1 Q9BR84
Q6P4F7 Q9HBH0
A6NF35 Q8N7M2
Q8N8L2 Q96EG3
Q5U0A0 Q8WYJ6
Q6ZMV8 Q7Z7L9
Q8TB69 Q9NYW8
P32248 P78423
P04628 Q08117
Q15935 Q8TAW3
Q9H0M5 Q9NQV7
P08514 Q68CX6
B4DZG7 P84077
Q8TAQ5 Q96GE5
Q5TYW1 Q8TAU3
Q6P280 Q6P9A3
P30453 P43630
A8MYF4 Q8IVP9
Q147U1 Q9UEG4
O43830 Q9NQX6
P06756 P27361
P51523 Q5FWF6
P51522 Q8N8H1
Q8N9Z0 Q9BS31
Q8NB50 Q96BR6
P51508 Q8N9Z0
P06730 P78406
P39060 P55268
A8MQ14 Q9BY31
Q86V71 Q96SZ4
P48742 Q96EG3
Q8N7M2 Q96NG8
P08620 P48431
Q02386 Q9Y2G7
A6NK21 Q8TC21
Q05086 Q9P2E3
P84095 Q96QG5
O14786 Q9UIW2
Q15937 Q5CZA5
Q96K58 Q9UEG4
O43361 P15621
P61978 Q08211
Q0D2J5 Q8TAU3
O95201 Q96NL3
O00443 Q8WUK0
P40763 Q92523
Q6ZS27 Q7Z3V5
A6NDX5 P17030
A2RRD8 A8MXY4
Q8IVP9 Q9H7R0
P20618 P25786
Q68EA5 Q8N4W9
O00231 Q15369
Q16099 Q5VSF5
P53350 Q71U36
P08069 P09038
P01185 P30679
O15259 Q14289
Q86XU0 Q96I27
Q92974 Q9HBH0
O75159 P26992
Q13753 Q969J9
P56282 Q7L590
P01764 P09871
P01579 P46527
P17612 Q1PSW9
Q15929 Q9NQZ8
O14939 P35372
Q6ZR52 Q9UK11
Q9UJX5 Q9UNM6
O14628 Q96CX3
P60568 Q9UQC2
P56945 Q9Y2X7
A8MT65 Q96ND8
P52948 Q96EE3
P52744 Q68EA5
P40199 Q15853
O43684 Q15691
O43361 Q5JVG2
Q05481 Q6PDB4
P78352 Q9UPF8
O14746 Q92731
Q14240 Q7L2H7
Q5U0I7 Q9H4N7
P35222 Q12778
P17031 Q5MCW4
Q9H2A7 Q9UBI6
Q6P1L6 Q9UJL9
Q04724 Q15797
Q16600 Q6PK81
Q96N22 Q9NYW8
P01100 P01563
P52741 Q8N141
Q2TAN0 Q6U7Q0
P84103 Q07666
P11310 P26440
P16220 Q8WUM9
Q8N7M2 Q96NJ6
Q08ER8 Q8IVC4
Q8IZC7 Q8N8L2
P62988 Q9UM13
O60331 P18206
P62330 Q9Y689
P35611 Q02363
P62988 Q03181
P35637 P62316
P06241 Q7Z4F3
P23246 Q08170
Q9NXR1 Q9Y266
P15531 P17812
P08754 Q7Z4K4
Q9H963 Q9UK13
P35222 P68133
P21860 P62993
Q04759 Q12968
P17098 Q96SE7
O75486 Q16594
P62280 P62888
P01137 P17813
P21583 Q13416
P35789 Q9NR11
P08648 P24043
O94776 Q8WWY6
Q15029 Q9P2I0
Q13573 Q15796
Q9HCU4 Q9UN70
P62847 Q13243
P01112 Q6ZSD5
P17032 Q15929
O95782 Q9H4M9
P49840 Q05655
P04435 P22681
O95067 O96020
P41208 Q96MT8
P20827 P62993
Q96NI8 Q9HBT7
B4E1S9 B4E3B6
Q5VT82 Q96T98
Q8N7Q3 Q96NJ6
Q8N823 Q96NJ6
P15336 Q99717
P36578 P63220
P52741 Q8NA42
Q8TBZ8 Q9UJU3
A6NP11 P17023
O75665 Q9UGJ1
O15265 Q9Y4A5
P42224 Q9BY69
Q5HYK9 Q8N8J6
Q8N433 Q8NGP6
Q8N433 Q8NH16
A2NJV5 P09871
Q92831 Q9UBC0
Q86YR5 Q8N652
P35789 Q3ZCX4
P33151 Q86UP0
Q06124 Q8WU20
O60245 Q9HBT6
O60245 Q9HC56
O75578 Q9NVD7
Q9BYF1 Q9UBU3
P06400 P50120
P62873 Q8NGE0
O75116 P28482
Q8TF45 Q96SR6
P35346 P63215
P17081 Q96QB1
O75197 Q96BI3
Q68DI1 Q8N8L2
Q8NEP9 Q96LW1
O76094 P46977
Q9BS34 Q9C0F3
Q68DY1 Q96PQ6
P12814 Q13751
Q7L3S4 Q9UK10
Q07889 Q12929
P40616 Q96KC2
Q13561 Q9BV73
Q9NQW5 Q9NW07
Q8NEB9 Q9UBF8
A8K8F8 B4DVU9
O75373 Q9NQV7
P18077 Q9Y3U8
P49795 P63172
O60229 P42858
P62333 Q9HAP1
P01889 Q99706
O75581 Q6ZSP0
Q16787 Q9NQU5
P42262 Q12879
Q04726 Q04864
Q68EA5 Q96PE6
P41146 P50150
P15260 P25445
Q8N3R9 Q9BYG4
Q5TEC3 Q6ZSS3
O43678 Q86Y39
Q8WV37 Q9P2F9
O75832 P25786
O43361 Q9BY31
A8MUZ8 Q14593
P08637 Q5NV75
Q3SXZ3 Q6ZNA1
Q5U0A0 Q6L982
O75820 Q6N045
Q9NR97 Q9NYK1
B4DZT4 P63267
P50052 Q9HAV0
Q3KNS6 Q96IR2
P25789 Q12834
O75123 Q8WXB4
P15498 P60953
P78347 Q13976
O95486 Q562X4
O43361 Q49A33
O14933 P63165
Q6PK81 Q9NSD4
Q96IR2 Q9UII5
Q15797 Q5T0F6
P56817 Q16549
Q9BZA7 Q9Y5G8
P41091 P62857
P56177 Q92988
B3KV84 Q92620
Q02880 Q99442
P0C7V5 P17024
P27986 P35222
P19838 P41182
P60484 Q99755
P05305 P29992
Q9NPG4 Q9Y5E9
P51681 P78556
Q00526 Q5SRQ6
Q8N3F8 Q9HB63
P55290 Q9Y5H2
Q01094 Q13309
Q14591 Q9UK10
Q02779 Q92845
O95149 Q7Z3B4
Q6P3V2 Q8NB42
P40763 P42229
Q5HYK9 Q9HCX3
B3KV84 Q5SQH5
Q13257 Q5FBB7
P52737 Q96C28
P46108 Q7KZ72
Q7Z398 Q9Y3M9
O95782 P13236
P62318 Q8IWZ8
Q09472 Q5W1B0
P63165 P63279
O95837 Q92731
Q6PG37 Q96SQ5
A8MXY4 P17014
P45984 P50616
Q14562 Q86TM3
O14610 Q8IXB0
P05556 Q9NVD7
O14709 Q96PQ6
Q6PG37 Q9H7R5
Q5SYY0 Q8WUN3
O60674 Q13651
Q96MX3 Q9UJN7
P18077 Q9UNX3
A6NGH9 Q96NL3
Q6ZN19 Q96JF6
Q86XU0 Q8NA42
P55283 Q9UII7
P52948 Q96IY1
P27361 P35236
P04150 Q92922
Q5SYY0 Q8N720
P51786 Q6AZW8
P62191 P62195
P49023 Q6VU67
P27635 P63244
Q14240 Q92973
P51946 Q03468
Q01628 Q01629
P25205 P38936
P56199 Q05513
Q09028 Q14186
Q14584 Q6P9A3
A4D0S4 P05107
P51786 Q9P2F9
P52740 Q9NQW5
P13498 P19878
P48643 Q13509
O75643 Q00839
Q6P280 Q8TB69
P04275 P05106
Q3KNS6 Q6PF04
O95780 Q494X3
Q07817 Q12983
P17252 P29474
O75475 Q4LE39
P63167 Q96FJ2
O60245 Q9Y5G0
Q5T5D7 Q6ZMW2
P01213 P19086
Q14344 Q15438
Q92769 Q9UIS9
P62873 P63218
O95206 Q9UII7
O95232 Q96SB4
Q6ZN06 Q8N141
P01019 P61073
Q07869 Q6PCB7
O43707 Q60FE7
P26599 Q9BUJ2
O95201 P52740
O15105 Q09472
A6NK53 P51814
P26006 P29400
P52333 Q8WWS9
Q8WXB4 Q9H5H4
Q9HCZ1 Q9UEG4
P52756 Q9Y333
O43242 P28072
P06730 Q8NFH4
O94973 Q05193
P31943 Q15428
A6NK53 O94892
Q5R3E4 Q8TBR3
P27986 P56945
P12931 P43403
Q2VY69 Q6ZN79
Q68EA5 Q96JF6
Q13751 Q5PR22
Q9H2F5 Q9UPW0
P62333 Q6MZI6
P21912 P31930
P25445 P25942
P63000 Q15811
Q8N1F7 Q9BTX1
P30622 Q96JB1
P51522 Q96MX3
P12109 Q7Z4I7
O75444 P14921
A6NK53 O43345
P51665 Q15008
P78536 Q05513
P08567 P32927
Q6ZSS3 Q86WZ6
O15117 Q13191
O43296 Q2M3X9
P26012 Q13683
P51511 Q7Z3L1
O95486 Q562R5
P01737 P18465
Q14344 Q9NQ66
P15692 P46940
Q6PDB4 Q9UK10
P03372 P50453
P61289 Q15370
B3KPK6 Q92468
P25391 Q07092
Q8WUM0 Q99567
P24928 Q15370
Q2M218 Q9UJW8
P42229 Q15139
P05496 Q06055
P09012 P61978
Q8NA42 Q96IR2
Q8NEB9 Q96KE5
Q8N587 Q9HBT7
P43250 Q96P88
P04637 P17252
Q13349 Q8IYN9
Q01970 Q14643
O43395 P63162
Q8N9K5 Q9NQV7
Q7Z3I7 Q8NCK3
O00255 Q9UBL3
P62140 Q09472
O60674 P24394
Q13797 Q6VU67
P22223 Q9Y5G0
P56696 Q13237
A8KAH7 Q15136
P51814 Q8NB42
Q6PG37 Q8IVP9
Q01955 Q16363
Q12901 Q9H7X3
P15153 P68133
O76002 P63211
Q03924 Q12901
Q96K75 Q9NZV7
A6NKZ1 Q52M93
Q3KNS6 Q5FWF6
O14978 Q499Z4
P30279 Q9HCS4
Q6ZN19 Q9NQX6
Q9BRH9 Q9BY31
Q6ZSS3 Q86Y25
Q13751 Q14118
P49407 Q9UBV4
O75096 Q9BYD4
P19087 P61952
Q15139 Q9BQD2
O15372 P60842
Q6AZW8 Q8N587
P17844 Q9P186
A6NN14 Q9NQW5
Q96C28 Q96NJ3
A8MQ14 P17030
Q92900 Q9HAU5
O94892 Q8TF20
Q9NS69 Q9P0U1
P07942 Q14055
Q96NG8 Q96SK3
P17844 Q9UKY7
Q09FC8 Q96MR9
P10914 Q05195
Q8TBZ5 Q9NQV7
Q99759 Q9H1R3
Q15929 Q9Y473
Q8N7Q3 Q9UJW7
Q8N823 Q9UJW7
Q8NGU3 Q96AD6
P17020 Q96SQ5
A2RRD8 P51786
P34741 Q06124
Q96SZ4 Q9NQV7
P48051 Q99997
Q86YE8 Q8NEP9
P41597 P51671
Q14592 Q9UJL9
A6NK21 Q7L945
Q03938 Q9Y2L8
P01583 Q99836
O60934 P16104
P52741 Q9Y473
Q96PQ6 Q9Y2A4
P01019 P07550
Q12846 Q9UIQ6
Q5EBL2 Q9H7R0
P24941 Q9NYG5
Q8N782 Q9NYT6
P06748 Q00987
P48730 P68366
Q6ZQV5 Q9NYT6
Q96A47 Q9UBR4
O94973 P01730
P46531 Q9NVC6
Q9H349 Q9Y5H6
Q60FE5 Q6FHW5
Q5VIY5 Q86UD4
P17301 P35609
P04899 P30874
P30556 P59768
Q15276 Q9UJY4
Q7L2R6 Q8N720
P60709 Q9Y5R2
Q96QD5 Q9BYZ6
P00747 P31431
O43597 P18031
P11229 P56199
Q6U7Q0 Q86Y25
A6NK53 Q9UJU3
P08100 P10523
P06756 Q07092
Q9UII5 Q9UK13
Q8N433 Q8NGJ5
Q6ZQV5 Q9Y473
P46060 Q9Y478
Q6AW86 Q6ZMV8
Q09472 Q9NR48
P08151 Q33E94
Q02388 Q9Y490
O60890 P63000
P30793 Q9Y2J0
Q9UC06 Q9Y473
Q9BRH9 Q9HCG1
B4DTM6 Q562Y4
P05112 P51692
O75346 Q15937
P51617 Q08426
P62266 P62899
Q5TYW1 Q7L2R6
O95613 P07900
P00813 Q9UJU2
A6NP11 Q9HCG1
P51587 Q99728
P13805 P19237
Q8IZX4 Q9H4B4
P46092 Q99731
Q13398 Q8N4W9
P17030 Q96BR6
A6NK31 Q8TC21
Q6ZS96 Q8N752
O75820 Q15929
A8MVS1 O14709
O14757 Q13535
Q9NQX6 Q9UK10
P58317 Q9UK13
O75116 Q8NHX1
Q04721 Q9UM47
A6NNF4 Q8N883
Q8NDQ6 Q9UK13
Q8TF32 Q9HBT8
Q8N988 Q96CX3
O60318 P25205
P53779 Q8TCL9
Q6ZN19 Q8N883
Q5JYH8 Q9HB63
P08559 Q15119
A6NP11 Q9BS31
Q92793 Q96ST3
Q9H0E2 Q9NPH3
O14950 P36873
O60353 Q8N474
A8MUV8 Q15973
P11215 Q8IYN9
O43929 P46527
O60262 P35372
P51817 Q92934
P25054 Q9UNM6
O15399 Q05586
O75015 P42336
P17030 Q8N720
Q0D2J5 Q96CS4
Q5JVG8 Q9BS34
Q6V9R5 Q8TBZ8
P06213 P35568
Q08AN1 Q7L2R6
O75061 P63027
P25391 P31431
Q14592 Q5HY98
Q14588 Q96SR6
O75084 O95837
Q99717 Q9Y2T4
Q2M3W8 Q8NEM1
Q7Z6J4 Q9BYZ6
Q8N720 Q9Y6R6
P30968 P50148
P50151 Q6NSL8
Q8N883 Q8NA42
O75290 Q13360
P01732 P10747
O14904 Q71TU5
O95006 P63211
O75182 Q13127
B4DDF7 Q96L52
O75461 P35226
P08648 P26367
Q99755 Q9Y6U3
P04075 Q16665
P18462 P30487
Q96SF0 Q9Y5G3
P35269 Q86V81
P32121 Q8NGH9
P49763 Q14689
P58317 Q5TYW1
O43684 Q8WVK7
P51523 Q9NQX6
P08865 P61313
P12314 P40763
P42025 Q14203
Q15929 Q8TAU3
O95965 Q14315
P15621 Q03924
O15111 Q16695
P11308 Q15906
O60583 Q15370
A8K971 Q86UQ0
P08708 P62753
O75676 Q13541
O75962 Q9HBH0
O75820 Q8WUN3
Q8TAQ5 Q9BSK1
O00574 P63211
Q2M3X9 Q6ZNG1
P17026 Q9Y6R6
Q7L3S4 Q8IVC4
P34947 P35367
Q9BYX7 Q9UII7
Q8NG31 Q9BZD4
P01737 P30495
B4DKB0 O60380
P16220 P30968
P00488 P05160
P05556 Q6VU69
P01733 P30498
Q5SXM1 Q9Y473
P16415 Q8NDP4
O43707 Q14289
O15398 Q16099
O14980 Q03060
Q6P1L6 Q8NEM1
Q14586 Q6P9A3
O60331 Q4LE43
Q4V348 Q9NQW5
Q13106 Q8TA94
Q6IV72 Q9H2C1
P35749 Q6YL44
P52744 Q6PF04
P11532 Q13574
P10073 Q9UK11
Q6PID4 Q8NIA3
O15392 Q9P258
P17039 Q6ZSS3
P21675 Q92830
Q13464 Q8TBX8
P17025 Q96MR9
O43242 P62333
P16415 Q9BSG1
P20749 Q92993
P01127 P04085
Q06732 Q09FC8
P10073 Q6NX45
A8MUV8 Q8TF47
Q06787 Q9UPY3
Q6U7Q0 Q96N58
P51504 Q6ZMY9
P21860 Q01094
O75123 P51523
B4DZT4 Q8WVW5
O00712 P52434
P04114 P05107
P28074 P53350
P42336 Q8N6Q7
Q8NEM1 Q8WTR7
Q2M3X9 Q8IYX0
O43610 P00533
O14543 P42226
Q15935 Q3SXZ3
P61160 Q9NWB7
P01112 Q8TEK9
P12004 Q9NS91
P49715 Q9HCU5
P00747 Q13201
P12004 Q01094
O43390 P35637
O15169 P68400
Q2M218 Q6ZN19
Q13033 Q9NRL3
P26368 Q15427
Q14442 Q92535
Q86UQ0 Q96BR6
Q05519 Q9BUJ2
P30443 Q15080
P13612 Q60FE5
P05556 Q6NVY8
P35626 Q6P9E5
P06241 Q13797
P12110 Q17R67
Q14587 Q14588
O94892 P17032
Q06413 Q9UBK2
P18124 P62701
A6NKZ1 P52744
O14965 P62191
Q6NX49 Q96NG5
O14493 Q07157
Q8NFH4 Q96EA4
P26599 P55211
P08754 Q9H2A7
Q9UII7 Q9Y5I2
P05556 P21926
B4DN41 Q5THR1
Q8IYI8 Q9Y2G7
P38936 P61024
P51814 Q3SY52
Q04206 Q12933
Q8TD23 Q9NYW8
P21506 P35789
O75467 Q9UJW8
Q9UK10 Q9Y2G7
Q5HY53 Q6VU69
P60228 Q9Y262
P49459 P63146
O95168 O96000
P52740 Q96JF6
Q8N823 Q96JC4
Q8N7Q3 Q96JC4
Q12901 Q3MIS6
Q53GF8 Q9UIC5
P52744 Q9HBT7
P18206 Q05707
P20908 Q9Y490
P22004 Q8NER5
P52741 Q86XU0
Q96ND8 Q96NJ3
Q9NPG4 Q9UN73
P51814 Q96K58
Q96TA0 Q9Y5G8
P38570 Q5GFL6
O00139 Q15691
Q8TAQ5 Q9NZL3
P13747 P31358
P60953 Q9H4E5
Q14588 Q9BS34
P48742 Q6PK81
P51817 Q9Y6M4
P59768 Q6ZSP0
Q86WZ6 Q8N2I2
P08047 P17936
O15438 P33527
Q14929 Q9BY31
P08590 P13533
Q68CU6 Q8WU20
Q15942 Q9UGI8
Q15008 Q9UKT4
Q8N2I2 Q9NSD4
Q03936 Q6ZMV8
Q14591 Q86Y25
Q86UD4 Q8N8Z8
B4E2L0 Q75MP1
P16144 Q7Z391
P52948 Q14008
O60765 Q8NDQ6
O75467 Q86XN6
P11171 Q9UDY2
P78396 Q02539
P17038 Q7Z7L9
P50150 P51828
P52736 Q14587
P06239 Q99704
P84095 Q92502
O75909 Q9UNH5
P12107 Q03135
P55289 Q9Y5F6
Q86UD4 Q8NB50
P48995 Q9Y210
Q8N4W9 Q96NJ6
A6NP11 Q8N7K0
O75578 Q13751
Q8N9F8 Q9H2C1
O75373 Q8TAQ5
P15621 Q499Z4
P18124 P26373
Q499Z4 Q6AZW8
Q5JXJ2 Q9NVG1
P09651 P62081
P48357 Q13191
Q5SRQ3 Q96L52
O00217 P47985
Q86YE8 Q8N7Q3
Q86YE8 Q8N823
Q15937 Q9BS31
P07814 P41252
P25963 Q15418
Q01844 Q8N684
Q06732 Q9P2J8
O96017 P04637
Q3MIS6 Q96PE6
Q9HCL0 Q9Y5E8
Q4LDE5 Q9Y5E1
P63104 Q04912
Q15937 Q8N7M2
A3KFT3 Q8N433
Q9H251 Q9Y5H0
P29992 P35368
P04899 Q9H573
A8MT65 Q96CS4
P48549 Q6FGM5
A6NK31 P17014
A8MUZ8 Q7Z7K2
Q8N433 Q8NH79
Q13360 Q15072
Q06730 Q8N141
O95780 Q13398
P56704 P62873
O14543 P41159
Q8N859 Q9BSG1
Q6P9A1 Q9NQV7
A8MUP4 P17098
P56750 Q4LE30
P13569 P51790
Q8N4Y1 Q92468
P31749 Q8NEB9
O15155 Q8N4B8
P29350 Q07889
O95780 Q2M3W8
P24941 Q05655
P11021 P14625
P63000 Q5T8M7
P84095 Q6P4F7
Q14592 Q9UJU3
Q99814 Q9HBZ2
P00519 Q13444
Q9Y5E9 Q9Y5G8
Q4V348 Q9BS31
P62304 Q05048
Q09472 Q9UFT8
P10072 Q8N141
P62861 Q13347
P29320 P98172
Q8IZC7 Q9NW07
P09693 Q29940
Q99653 Q9BRL5
P11488 P41145
O15212 P49368
Q6ZVH3 Q99665
Q9Y5E4 Q9Y5I3
P42224 Q12933
P51828 Q05655
P07766 Q9H6Q3
P53803 Q03468
P17021 Q3KP31
P0C7V5 Q5JVG2
P23458 Q13555
O95782 P01730
P10072 Q7L2R6
O75290 P17026
P01106 P05549
P46783 P62753
P33947 P98171
Q7Z4I7 Q8IZC6
P32121 Q8NH21
P32121 Q8NGQ1
P00519 Q9H5I1
P17980 Q13257
P05556 P63261
O60674 P07947
O43707 Q9BUM6
P49790 P61970
P48736 Q9NQ66
O75820 Q14591
O43559 P31371
Q15928 Q3KQV3
P02675 Q05397
A8MUZ8 Q6P9A3
Q6ZN57 Q86V71
Q5TAT6 Q5TCU6
Q14203 Q7Z7A1
Q68EA5 Q96K58
O95400 Q96DI7
P29275 P63096
Q2TAN0 Q96NJ6
O00422 O75182
P19105 Q9BVT0
P02745 Q5NV92
P42858 Q8N2F8
Q5HYK9 Q9HCZ1
O94913 Q00839
O95201 P16415
P13693 P61247
P08708 Q14240
P23588 P46783
P55268 Q5GFL6
P28065 Q92530
Q6ZNG1 Q8N4W9
P36578 Q13765
Q9GZX5 Q9UJW8
Q02386 Q6P2D0
Q96NG5 Q96NI8
Q3ZCT1 Q8N8J6
O00459 P17948
O95837 P28336
Q5VVR8 Q9UBE8
O60765 Q06730
B4DWK5 P11142
Q03938 Q5T619
P35637 Q16629
Q86WZ6 Q8N7K0
P28698 Q14586
Q6P1L6 Q9HCL3
Q86YE8 Q8NEM1
Q15428 Q9BUQ8
P10966 P22681
P50748 Q7L2Z9
P51814 Q8NHY6
P05107 P15498
P01019 P29992
Q8N9F8 Q8NHY6
Q13753 Q68CT4
P31943 Q9P2I0
Q00535 Q00536
P33765 P35626
Q3KQV3 Q86UE3
A8MQ14 Q7Z398
Q6U7Q0 Q8IYB9
B4DM67 Q6NVW7
O75496 Q92530
Q3KNS6 Q9HCZ1
Q8N859 Q96NJ6
Q4V348 Q9Y6Q3
P62495 P83731
P00488 P02679
P41208 Q8NHQ1
A8K7Q2 B4DI39
Q96NL3 Q9P2J8
Q7Z3I7 Q86UE3
Q8N883 Q8NB42
Q5EBM4 Q96PQ6
P56746 Q8NI35
Q8N9K5 Q9NYW8
O15504 Q8N1F7
Q8N8H1 Q9ULM2
P34741 Q07889
Q8IYN0 Q9UIE0
P08621 Q9BWJ5
P62158 Q4VAP7
O15360 Q8IYD8
P13945 P63218
O14775 Q99731
Q6P4R2 Q9H159
P32942 Q96FS4
P52743 Q13106
O14957 P47985
P46527 Q92530
Q03923 Q6NX49
P62913 Q92901
Q6ZN11 Q9UK10
P01848 P07766
P62753 P62906
P27482 P27987
Q08AG5 Q8N393
Q9H4B4 Q9Y2H9
P19404 Q86Y39
A2RRD8 Q6ZNH5
P14635 Q9UM11
Q15759 Q9Y5S8
O75044 P15153
Q6NX45 Q96JC4
Q5EBM4 Q8N8H1
O00334 P42224
Q86UQ0 Q96EG3
P01733 Q7YPT8
P60763 Q3KRB8
Q96NV5 Q9NQ66
O43831 Q8IWZ8
P35626 Q9H573
Q12972 Q99459
P55286 Q9Y5H5
A6NK53 P0C7V5
P36873 P55735
Q96MX3 Q9P0L1
Q59F77 Q9ULW2
Q14587 Q9NSD4
Q07021 Q07955
A8K971 Q6P2D0
P15036 P38398
P01215 P01229
Q59E92 Q8IX18
P41235 P52945
A8MT65 P52738
P17030 Q13106
Q14663 Q99466
P35251 Q96AE4
Q9BRH9 Q9BUY5
P28702 P54868
P17025 Q5FWF6
P51814 Q9P2J8
P00519 Q9BZM3
Q7Z3L1 Q9Y5G8
O43830 Q8N184
P35225 Q8N6Q7
P52298 Q01081
Q00403 Q16666
P26927 P62258
O75154 Q86YS3
Q9UI47 Q9Y5E8
Q14929 Q6AW86
O43889 Q7Z6C1
P05556 P21860
Q8IU60 Q9NPI6
P12829 P17661
P46821 P98155
Q6ZNA1 Q8NDW4
P00734 P28335
P52740 Q9H963
Q6AW86 Q8TF45
Q96N38 Q9Y2G7
O14641 Q13233
Q9HCZ1 Q9Y2Q1
Q7L945 Q96SE7
Q8IZ26 Q9Y3M9
Q8IYX0 Q8WXB4
Q8N988 Q8NEP9
P18848 P20226
P26717 P30512
B4DR63 Q13200
P63000 Q13153
P31271 P35453
O15230 P11047
P31391 Q96C71
A6NGH9 Q8N988
Q14591 Q8NB50
Q86UD4 Q8N3J9
Q7Z7L9 Q99676
O00212 Q969H4
Q08211 Q9BZI7
P51786 Q6ZNG1
B4E1T6 Q53GZ6
Q99471 Q99832
P10415 Q12982
Q96SR6 Q9NQV7
O43143 Q14562
Q8NEM1 Q9NR11
P18074 Q9H3P2
Q16600 Q6U7Q0
O75581 P32121
Q15843 Q93034
P62244 P62841
A8MQ14 Q5TYW1
Q7L2R6 Q96NL3
O14640 Q6ZSP0
Q49AA0 Q8NEM1
P51522 Q9Y222
A6NK31 Q9HCZ1
A6NF79 Q9P0L1
O43831 Q99567
P03372 Q92793
Q49AA0 Q8N8Z8
A8K7D9 O00410
P17031 Q6P9A3
A8K8Z5 O14827
P10966 P30479
Q49A33 Q96CX3
Q13546 Q9Y4K3
Q6P3V2 Q6ZN57
P17027 Q8NB50
P41743 Q05513
P19793 Q13352
P31749 Q00005
P11388 P18846
Q14588 Q96NJ3
P17025 Q8TB69
Q6ZMW2 Q7Z398
Q8TD23 Q9H0M5
Q99967 Q9UFT8
Q6NXT4 Q8NEW0
O95684 Q9P209
P15622 Q86XN6
P13497 Q9GZX9
A8K781 Q13041
Q3MIS6 Q7Z7K2
Q09028 Q13330
Q15935 Q8IZ26
P78406 Q9NRG9
Q6ZN57 Q9UJW7
Q96JL9 Q96PQ6
P01343 P04049
Q3KQV3 Q5TYW1
O95256 Q9NPF7
P68032 Q7Z3L1
P63267 Q5TIG7
P35637 Q08211
O14709 Q96N22
Q14591 Q9H5H4
O15350 P42858
P43119 P50150
Q5JVG8 Q8TAU3
Q7Z3V5 Q8TF45
Q05048 Q09161
P35789 Q49A33
P20963 P30685
Q08AG5 Q6P280
O15226 Q16559
Q6ECI4 Q8N4W9
A8MVP4 Q9H7R0
Q13683 Q9UMD9
Q92585 Q9UM47
P62310 P62312
P17021 Q9HCX3
Q02156 Q9UK67
P51504 Q3ZCT1
P04626 Q53XY6
Q8N4W9 Q9UJU3
P0C7V5 Q6N045
P10319 P30456
P12109 P34741
Q14332 Q9GZT5
O14978 O94892
P07951 P17661
P55884 P62277
O14802 Q9Y250
Q49A33 Q7Z398
Q68EA5 Q6PG37
Q96HQ0 Q9NSJ1
P08107 Q5SP16
O00222 O14610
Q14593 Q15072
Q06732 Q96JC4
Q5SXM1 Q9UIE0
P15621 Q7Z398
A8MTY0 Q08AN1
P32121 Q9H207
P08590 P67936
Q8WUM4 Q96CF2
Q13247 Q9NRG9
Q96I27 Q96SE7
Q96JF6 Q9BS34
Q13077 Q92956
Q6ECI4 Q86UE3
P12882 P63267
P26232 P63261
P01871 P30443
Q6ZR52 Q9C0F3
P21506 Q96H40
Q7Z398 Q9Y2Q1
P17023 Q86Y25
P14317 P43403
Q96MX3 Q9Y2Q1
P32121 Q8NGF3
O75821 P62701
P51665 Q9Y297
P09601 P11308
Q68D00 Q92529
Q32M78 Q6ZNG1
P17027 Q8WXB4
P50914 P62917
Q2M218 Q8N141
P19086 P63096
A6NFI3 Q8N3J9
Q6AW86 Q8NB50
Q15669 Q8N103
Q8IYI8 Q96JC4
P03956 Q7Z3L1
P05556 P24043
Q9BWM5 Q9H707
Q6P2D0 Q96K58
O75369 Q07092
P04637 P78527
Q6ZN06 Q9NZL3
Q8TAF7 Q9BSK1
P15172 P40424
Q5GFL6 Q68CX6
B3KWG6 Q7Z726
Q68DY1 Q9NV72
O00555 Q7Z727
Q7L590 Q9Y5N6
P05556 Q8IZC6
O43809 Q9Y3B4
P28070 P51965
P17081 P31150
P52735 Q13153
P04234 Q9UL17
Q68DI1 Q9NQZ8
Q5TEC3 Q86V71
P52743 Q7Z7K2
P22607 P31751
P52738 Q5SXM1
P01116 Q8TEK9
Q9HC77 Q9UGJ1
P01112 P12270
O43150 Q9UKS6
B2R988 Q86YB2
P36578 P62266
Q06330 Q13573
Q5T619 Q8N720
P12110 Q7Z4I7
Q15669 Q92619
P52738 Q68DY1
P56706 Q9UK08
P30622 Q53HL2
Q14609 Q14936
A6NNF4 P52742
P63215 Q8NI49
Q7L945 Q8NDW4
P01137 P22064
Q09FC8 Q5FWF6
P46779 P62851
P01100 Q09472
P24387 Q92731
Q8TAB3 Q9Y5I3
P56945 Q13797
P17041 Q9H7R5
P01031 P63211
Q14517 Q9NPG4
P15622 P52742
P13942 Q9H1U4
O15230 Q5TCU6
P08621 Q86V81
Q6ZS27 Q9NR11
P30542 Q96AD6
P17025 Q96NI8
P52744 Q8TF45
Q13360 Q8TC21
B2RTY4 Q8IXI2
Q15393 Q96DI7
Q8N883 Q9UJN7
P10827 Q92769
O43361 Q8TAF7
Q14592 Q3KNS6
Q14587 Q9Y2A4
Q01970 Q9BSS6
P05106 P28482
P48742 Q13106
P08579 Q10570
P60468 Q8TCJ2
Q07161 Q9BRL5
P13639 P49207
P52738 Q8N7M2
Q96EG3 Q9Y473
Q147U1 Q86V71
B4DVG8 Q86TM3
P55285 Q9Y5G1
P17025 Q9UK11
P32780 Q15542
O95147 P53778
Q13257 Q7Z460
P10073 Q9P255
P17039 P17097
Q96FU6 Q9NWP5
A8MUP4 P21506
O14709 Q5VIY5
Q0D2J5 Q14929
P42345 Q6R327
P17035 Q96JC4
P10144 P11717
O14978 Q5HYK9
Q6ZN57 Q8NHY6
A8MUP4 Q86UD4
B2RCU6 Q9UJM0
Q8NEM1 Q9NYT6
B4DR91 Q3LIA5
A6NF79 Q96PE6
A4D2P0 Q9NPB6
Q68DY9 Q9H0M5
Q8WTR7 Q9NW07
O75533 P22626
O75747 P63096
P52738 Q03936
Q13202 Q6FHX4
P24043 Q14289
O94921 P45985
Q2M3W8 Q3KP31
P52735 Q5T6N8
P13631 P36955
P01730 P49721
A8MVP4 Q9BSK1
O43296 Q96NL3
P17030 P28698
Q6ZMW2 Q9BUY5
A6NMZ7 P18564
Q05481 Q9NYT6
P0C7X5 P21506
Q03923 Q6IV72
P25391 Q8NG19
A8MWA4 Q6ZR52
Q5JP94 Q96PN1
Q2VY69 Q8N2I2
Q6PF04 Q9UJN7
P27482 Q01970
Q2M218 Q3SXZ3
P17014 Q8NA42
P05106 P25940
Q6U7Q0 Q9BS31
A8MYF4 Q6ECI4
P62875 Q9Y5Q8
Q8IVP9 Q8NDW4
Q86XN6 Q9Y473
P51814 Q8WXB4
P34931 Q9UQC1
Q8N2I2 Q96ND8
O15230 Q86W93
O75581 Q8IXA3
O60508 P38159
P46776 P46778
Q6P3V2 Q9BR84
P37288 P61952
Q86V71 Q8TAQ5
Q8N883 Q9UBL3
O14561 P48201
Q6ZMW2 Q8TC21
P13010 P54274
P10242 P15036
O15533 P30456
P01730 P01903
Q8N972 Q96I27
P28221 P53675
P52737 Q3KNS6
Q7Z398 Q8TAU3
P21815 Q9UKX5
P15336 P60709
P63000 Q5VST9
Q6P2D0 Q8N184
B3KW67 B4DSN3
P16415 P51504
P18077 P61353
Q7Z398 Q9NV72
P29597 Q14765
Q8N3F8 Q9UMD9
Q0D2J5 Q8N972
Q14587 Q6NX49
A4D2P0 Q9BYG4
Q9Y5E4 Q9Y5G2
O00422 O75528
O76093 O95750
P26718 Q29980
Q8N587 Q8TAF7
Q6ZMW2 Q86XU0
A4D2B8 Q59EG3
Q6AW86 Q9BS34
O14949 P48201
P46092 P55774
Q5TCU6 Q6ZRA8
P43626 Q29963
P49207 Q9Y3U8
P68371 Q15813
O95780 Q5JNZ3
P01889 P30499
P05556 Q9P218
P15172 P15884
P61968 Q12778
P07942 P18564
A6NNF4 Q14584
Q6ZMV8 Q96GE5
P58317 Q6ZMV8
P17098 Q13485
Q8N9K5 Q8WTR7
P52742 Q3KP31
O43674 O75438
P00533 Q9NQ66
P38405 Q8NGR2
P10314 P30498
P20916 P52565
O43683 Q6P1K2
Q20WL3 Q4TTY5
P09651 P52434
Q6ZNG0 Q9UK10
Q5JP94 Q8IYN9
O75150 P06400
O43345 Q8IYX0
Q96IR2 Q9UK13
P25963 P41279
P52744 Q8N988
P16118 P35557
P00533 P01135
P07992 P27694
P61218 Q9NVU0
P00519 Q8WX92
Q13360 Q9NW07
P17027 Q96NJ3
P17031 Q6P280
P30411 P63211
Q8N7K0 Q8N988
Q06732 Q2M3W8
P07951 P45378
P08047 P20702
P55010 P62241
Q14584 Q2TAN0
O14628 Q8N3J9
P05556 Q13153
P30542 Q9UBI6
Q16537 Q9BQ87
P22736 Q15596
Q9P255 Q9UIE0
P52737 Q7L2R6
O60763 P09497
O75694 Q14974
O00750 O43426
Q96QU1 Q9UII7
Q9BZM5 Q9UBK5
Q96SF0 Q9Y5I0
P42356 Q92569
Q06732 Q6ZQV5
P22681 Q8WU20
Q7Z7A1 Q9Y2I6
O94892 Q96MU6
P00736 Q5NV85
Q6ZNH5 Q8NHY6
O15392 P98170
Q06124 Q07890
P14635 Q9UM13
Q14592 Q9UJW8
P68363 Q8IXJ6
A6NNL4 Q99424
P18564 P49746
Q14289 Q9Y490
O43677 P03901
P38398 Q92759
P62241 Q9Y3U8
P10415 Q16611
Q6ZS27 Q9BS31
P15880 P22090
Q9H5H4 Q9NSD4
P37198 P62318
Q6ZN57 Q9H7R5
Q2M218 Q8IVC4
P08865 P42766
P01584 P18510
P21730 P25090
P06748 P35568
O95837 P41221
B4DEF7 Q53GZ6
A8K885 Q59GU6
Q07954 Q9ULV1
Q7Z460 Q96GD4
Q8N141 Q8TAW3
Q6ZNG1 Q9UJN7
O00329 Q15382
A8MTY0 Q14592
Q6U7Q0 Q9BRH9
O43609 P20936
P54792 Q9H1J7
Q2M218 Q6P9A3
P30447 P30483
O43929 P56282
P34903 Q05193
P17252 Q96KE5
P35568 P45983
P51991 P62995
Q92765 Q9H461
P51531 Q9UJU2
P15056 P31749
Q05586 Q15303
P52630 Q8WXH5
Q14586 Q8IZ26
O75581 Q9UBT3
O95167 P31930
Q15366 Q7RTV0
A8MTJ3 P59534
O75578 Q13753
A8K8P3 Q13409
P17017 Q8IZ26
Q15424 Q92804
P04839 P17947
P17947 P29460
P19875 Q9P2W3
P07237 P11021
Q4V348 Q86UE3
Q68DI1 Q6PF04
P02458 P21333
B4DR63 Q59EG8
P25963 P29597
Q8N2I2 Q9ULM2
O00750 Q01968
O14827 Q9H4E5
P22307 P24752
Q96L52 Q9BQ87
O14965 P53350
Q5VST9 Q9H4E5
Q6P9A1 Q8N393
Q9NYQ8 Q9UN66
P33151 Q6P152
A8MUZ8 Q6NX49
P04435 P28068
Q2TAN0 Q8TF45
P50148 Q9HAV0
B3KNL2 B5BUB1
Q6P280 Q96NG5
P17036 Q96ND8
Q13398 Q9H2C1
O43345 Q8TD23
O14508 Q01113
O95429 P34932
Q7Z3V5 Q96NJ3
P30518 Q9HAV0
O95402 P52435
Q5SRQ6 Q96L51
P84095 Q13972
Q6P2D0 Q96NG8
P36575 Q969G9
Q6ECI4 Q6ZS27
P10072 Q96JC4
P01730 P04437
P42336 P56945
P59923 Q4V348
P08151 P78368
Q8IYB9 Q9Y473
B5M0B4 P28562
P31943 Q07666
O43361 P17019
O00232 P46527
P35613 Q9UPY5
O14610 P46092
Q8TAW3 Q9HCL3
A8K8Z5 Q8TEK9
A6NK31 P52740
P07948 P41240
Q7Z398 Q8TAW3
Q86XN6 Q9BSK1
O95780 Q6P1L6
O00744 P48730
P30307 Q9UJS2
P52736 Q3ZCX4
Q86XU0 Q96MX3
O00232 O00233
O60566 P55036
O15360 Q9NW38
Q08AG5 Q8NHY6
Q5SRQ6 Q6IAW3
O14709 Q14585
P17036 Q14587
Q32M78 Q9BS31
P09871 Q5NV66
Q8IVC4 Q9Y2H8
Q03936 Q9H7R0
Q96K75 Q9UII5
P10827 Q96G25
A8MXY4 Q96PQ6
P02462 Q08043
P08912 P63215
Q6ZR52 Q86XU0
Q96PE6 Q9P0L1
P27986 P31749
P31943 Q92620
Q16570 Q92583
P51523 Q9HCZ1
Q9Y5F9 Q9Y5H5
P20618 P62877
P13942 P68032
Q6ZSS3 Q8N8L2
Q05195 Q96ST3
P10644 Q9UD71
B4DE69 Q15173
P48544 Q9Y5Y3
B4E2E1 Q562Q4
A6NDX5 A8MTY0
P48741 Q96IS6
Q86WZ6 Q8NB42
P31994 Q5NV65
Q15929 Q8N782
O15350 Q92793
Q494X3 Q96N58
P08579 Q15366
A8MUV8 Q8N393
A8MVS1 Q9GZX5
A8MWA4 Q86UD4
Q96K58 Q9C0F3
P06748 P61201
P17038 Q8TF47
B4DQY1 Q96L52
Q14587 Q49AA0
A6NM28 Q86UQ0
O95613 Q9Y2I6
Q8N393 Q9C0F3
P30279 Q01094
P16035 P50281
P08754 Q9UNK4
Q96NG8 Q9H707
O14709 Q5EBM4
P01111 P20783
O43448 Q9NS40
P17017 Q9BSK1
Q14592 Q6ZMW2
P09544 P50151
A8K690 B4DGL0
P49720 Q9NYG5
P17097 Q5HYK9
P10415 Q12983
B5BUK7 Q9BYG5
Q8NEP9 Q96SK3
A8MUV8 Q96MX3
Q14584 Q8NB50
Q03181 Q8WUI4
Q3ZCT1 Q86TJ5
Q3MIS6 Q9BWM5
P52741 Q96N22
O15350 Q16539
Q52M93 Q7L3S4
Q03135 Q07954
P46531 Q8IWA8
Q99558 Q9NWZ3
P12270 P62316
Q8NHV4 Q9UPV0
P19022 Q9Y5H6
P06241 P08047
O75586 Q15648
P62910 P62913
Q05481 Q6ZNG0
P09012 P23246
P08047 Q09472
Q9UII5 Q9UK10
O75373 P17030
P22223 Q9NPG4
O75925 P41970
P46093 Q15743
A6NN14 Q3SY52
B3KM89 Q562R8
Q96N38 Q9NV72
P31749 P42224
Q13315 Q9H4C2
O75900 P35222
O75373 Q96NG5
Q13634 Q96SF0
Q15759 Q8WTR2
O43639 Q13153
Q02224 Q96GD4
B4DDG7 Q7Z451
P35626 P43250
Q49A33 Q8NB50
P27986 P63000
O00213 O75096
Q5CZA5 Q9HCL3
O75928 P01106
Q3SY52 Q6PK81
P43403 Q92918
Q02386 Q8IYB9
A6NK31 Q5HY98
P48742 Q6ZNG0
Q6ZN79 Q8WTR7
Q13360 Q86XN6
B4DUJ4 Q5H9N4
P05230 P31371
O14733 P35813
Q6NT27 Q8N2E5
Q92806 Q9Y5Y3
P35789 Q9Y2G7
P61289 Q9UMX2
O75346 Q6P9A3
Q86TJ5 Q96N22
Q4V348 Q68EA5
P47871 P59768
O00422 Q13485
Q02045 Q32MK0
O75820 Q96NG5
P10071 P56705
P15498 Q96L33
P17025 Q9NSJ1
P04406 P14859
P07766 Q95HB9
O14964 O95751
P11047 Q9BUG9
P06733 Q15029
Q96HF1 Q9H1J5
P55769 Q14103
Q08043 Q8WWI1
Q16665 Q92769
Q15929 Q6PF04
P26038 P51572
P29590 Q9HCE7
P55072 Q9BQE4
P32121 Q96R27
A8K8Z5 Q8TEP0
Q0VGE8 Q96NG5
P05362 Q04864
Q6IV72 Q96JF6
P46060 P63165
Q03135 Q16254
Q8N782 Q9NZL3
O43674 P03897
Q6ZN11 Q8N393
Q8TAW3 Q8TD23
O95613 Q99996
O14964 O43318
P48742 Q9NYT6
P01100 P43405
Q13304 Q14344
Q32M78 Q96HQ0
P16949 P40763
Q14586 Q5HY98
P52740 Q14587
P08138 Q96BI3
Q5JNZ3 Q9C0F3
P17405 P62993
P62834 Q9BVT0
P13945 P53675
P17039 Q96MR9
Q14590 Q96C28
Q13398 Q9H963
P29275 P32121
Q3KP31 Q5EBL2
O75633 P50150
Q3SXZ3 Q96JC4
Q8N9Z0 Q96SZ4
P07900 Q99759
O43920 O75380
P12107 P18206
P17032 Q96GE5
P51508 Q68DY9
Q6V9R5 Q9Y6R6
P48742 Q9UK13
O60244 Q9ULK4
P52744 Q9NSJ1
P13639 P62910
Q8N393 Q9H707
P06241 P20936
B4DMT4 O95487
P10914 P84022
P47898 Q86XU3
P17031 Q03938
A6NDX5 A6NK53
P45983 Q12933
Q5HY54 Q9Y490
Q6V1P9 Q9Y5I3
P11215 P13598
O60765 Q6AW86
Q8N141 Q96I27
P16144 Q9UKX5
P04439 P42081
Q99466 Q9Y219
Q13753 Q5TAT6
O75437 Q8WXB4
Q5T5D7 Q6AW86
P26368 Q15637
Q14315 Q6VU67
Q3KNS6 Q5HY98
Q14590 Q8NCK3
P14921 P15976
P28698 Q5FWF6
Q86TJ5 Q9NZV7
Q15072 Q6P280
P13942 Q7Z391
P35269 P52272
Q68DY9 Q9H7R0
P42677 Q9NQS7
Q86WZ6 Q96JL9
Q8WTR7 Q9ULM2
Q03923 Q2TAN0
O15438 P02768
Q9UQ90 Q9Y4W6
Q13753 Q6PID4
Q13467 Q71TU5
Q96N38 Q9BSG1
Q5SXM1 Q9BX82
P05230 P21781
Q9NYQ6 Q9Y5G7
P35222 Q9NW36
P26373 P62750
P08865 P46777
P01579 P17181
P01112 Q9NP61
P08912 P62873
P52736 Q147U1
A6NF35 Q6PG37
P04440 P13765
Q14593 Q6P3V2
P20042 P62249
Q8TF20 Q96NJ3
Q96K75 Q9UJW8
B4E315 O94855
P24844 Q15746
O43747 P09496
P13682 Q8NB50
A8MUZ8 P17020
P52435 P83876
Q9Y5H2 Q9Y5H5
Q15935 Q3ZCX4
Q13398 Q8N8H1
O75467 Q8NDQ6
Q5SYY0 Q5T619
Q96SR6 Q9NR11
O75346 P17098
O14905 P54792
P17031 Q9Y2G7
P49715 P51531
B4E0J0 Q7L014
B4DR91 P17980
P18074 P50613
Q5U0I7 Q9BZK7
P02452 Q9BUG9
Q05481 Q9NSJ1
Q6ZN57 Q8NA42
Q8TAU3 Q9P0L1
Q06187 Q07889
Q9UJM1 Q9Y6B5
Q8TF32 Q9UK13
A6NNF4 Q4V348
O14654 Q05655
Q14929 Q7L2R6
O43236 Q5JXJ2
P16415 Q7L3S4
O14709 P51508
P35789 Q9Y2P0
P17096 Q5SRE5
P01111 P12931
A8MTY0 P52737
P05386 P62495
A6NK75 Q8TF32
O75373 Q96CX3
O43679 Q8TE12
Q8N393 Q96JL9
P10073 Q6PDB4
Q14929 Q9Y2H8
O00750 P42356
O75376 Q9UHI6
Q14585 Q8N8Z8
Q6ZQV5 Q9P2F9
P52738 Q8TF47
O75534 Q02447
P51523 Q9NYT6
A6NK75 Q96N22
A8MUZ8 Q96NG5
O94892 Q5FWF6
P38570 Q02388
Q3KQV3 Q8N587
A8MXY4 Q8N883
Q7Z3I7 Q9Y3M9
Q15572 Q6NZI2
A6NHJ4 P15621
P01732 P30493
Q9H2C1 Q9Y6Q3
P20336 P62820
P13984 Q8WX92
P04628 P49841
Q8NEB9 Q8WWW8
P51946 Q09161
Q03936 Q9HBT7
P35789 P51814
Q01718 Q9HBW0
P33992 Q8N726
P15622 P17025
O15327 Q8NEB9
Q96JP9 Q9NPG4
P10073 Q9Y6Q3
P52298 Q8WUM0
P05198 P62841
Q0D2J5 Q68DI1
P25054 Q9UL46
P26006 Q5HY53
P08648 P12107
O60229 P17081
O75578 P02462
Q3MIS6 Q9BSK1
P36873 Q9Y243
Q3ZCX4 Q86YE8
Q96HQ0 Q96PQ6
P11912 Q92835
Q01130 Q15696
Q5EBM4 Q6PDB4
P17098 Q8TBZ8
Q13352 Q71F23
P00533 P17612
P14780 P14923
P53350 Q13352
P50990 Q53SE2
P09958 Q5STG5
A8MTY0 Q9H7X3
O14978 Q03923
P29460 Q14116
Q68DI1 Q96RE9
A8MUZ8 P51786
Q15669 Q9NR80
P17948 Q9NQ66
P46782 P61313
Q5VIY5 Q96NJ6
P11047 P11229
Q6ZN57 Q8N9F8
P52565 Q9BYZ6
P10124 P52566
P17098 Q9UC07
Q99676 Q9Y3M9
Q8N859 Q8N9F8
Q2TAN0 Q9NSJ1
P19022 Q9BWV1
Q8N7M2 Q9NQV7
Q5TCU6 Q9UKX5
P51504 Q9UK13
Q16587 Q3KP31
B3KS38 Q4VJB6
P51523 Q8TF45
P01111 P60568
P42575 P60842
O75123 Q9NYT6
Q13464 Q99755
A8MXY4 O75467
Q8N3J9 Q9UII5
P24043 Q13683
Q3KNS6 Q96NG8
P17987 Q12834
A6NNF5 B4DEF7
P29353 Q9HBE4
P13639 P26641
P52948 Q7L7X3
Q14585 Q9BS34
P32248 Q9Y258
Q14586 Q9BX82
P23025 P50613
Q8TAB3 Q9UN67
P01892 P07766
O75369 Q16363
A6NK53 Q96NJ3
Q96H40 Q9Y2L8
Q6ZN06 Q8IVC4
P25963 P28482
A8K8F8 B3KTT5
B0YJ74 Q5JNW7
Q16585 Q16586
P29597 Q01344
O14810 Q05940
Q5JVG2 Q5SYY0
Q6V9R5 Q9NSD4
P46776 P46777
P62195 Q13177
Q13161 Q9Y6L7
Q0D2J5 Q96C28
P08138 Q15628
O75578 Q5JYH8
Q9UK11 Q9Y2Q1
Q7L2R6 Q96H40
O15143 Q13488
P00750 P05107
O75123 P28698
P06748 Q13765
P20936 Q15389
A2RRD8 Q9UJU3
P17098 Q5TYW1
P30556 Q9Y264
P16389 Q14722
Q08AN1 Q8TD23
P10082 P50391
P33947 P80108
B4DI74 B4DK91
Q86T29 Q8N988
O43684 Q03188
Q15788 Q16539
B4DVG8 Q59E92
Q9H158 Q9H251
P51523 Q8N8H1
P51508 Q8TBZ5
O75346 Q8N8H1
P04637 Q16589
O43296 Q9Y6Q3
P12931 Q05193
O43390 P33240
P51523 Q6IV72
P15884 P47928
A8MXY4 Q8TF45
P36578 Q13217
O75821 P62273
P07948 Q14511
P04435 Q6NSA0
P42224 Q15139
Q5EBL2 Q5FWF6
P51814 Q9H963
P30679 Q9UBI6
Q09FC8 Q9H707
Q09FC8 Q8NHY6
P01850 P01909
Q96GD4 Q9BW27
P04436 P30462
A6NM28 Q9BS34
Q8NDQ6 Q9Y3M9
P27986 P37173
O43805 P63167
P09016 Q92793
Q8TAN2 Q92997
Q9NPG4 Q9UN75
Q9P0L1 Q9UJN7
Q5JNZ3 Q68DY9
O14549 P68032
Q6P1L6 Q96N38
O60882 P61160
O14511 P05771
Q14344 Q9HAV0
Q5HY98 Q5T5D7
P01848 P78314
Q02224 Q96EE3
P25391 Q5JP94
P52744 Q9NSD4
P36578 P62249
O43831 Q9BZI7
B4DWK5 Q53GZ6
Q7Z3V5 Q9UIE0
P48736 Q02156
P35606 Q9Y678
Q5TCU6 Q60FE7
Q8TF32 Q9HBT7
Q0D2J5 Q7Z7L9
A6NK75 Q147U1
Q03188 Q12769
O75290 Q8N883
P17027 Q9UK10
B4DFM1 Q7Z451
Q8WXI9 Q92769
P38646 Q5JU69
Q2M3X9 Q96SE7
Q6PK81 Q9BRH9
Q9NS61 Q9NZV8
O75437 Q7Z340
P51511 P68032
P17676 P53567
O14893 Q15287
Q8N184 Q9P2F9
Q6ZSS3 Q8N2I2
Q15928 Q9NYW8
Q15306 Q460N5
Q13398 Q96K58
Q15788 Q96RI1
Q06730 Q8TBZ8
P31644 Q9UMX0
P51149 Q9BZG1
O95613 Q96CW5
P05556 Q5TAT6
B4DKS3 P06241
Q14929 Q9UK13
O75694 Q99567
Q96QU1 Q9ULB5
P09326 Q9BZW8
P24522 P38398
Q16629 Q5SRE5
O94832 P68032
O14628 Q86UE3
P28566 P53675
A2NXD2 P0C0L4
P31749 P49137
Q01130 Q96DI7
Q68DY1 Q96NG5
P15498 P16471
Q68EA5 Q8IVC4
P53778 Q9Y6W6
Q14590 Q8N8Z8
P84243 Q9UQB9
B4DSN3 Q562Z6
O60506 P23246
P01100 Q03405
Q5EBL2 Q8NEK5
O14610 P29274
B3KSM6 B4DTX2
Q6ZN11 Q96GE5
P50281 Q05655
A6NNF4 Q8N8Z8
Q147U1 Q8TAQ5
P29597 P78552
O43345 Q15935
P48742 P61371
P22223 Q9Y5E5
P10072 Q5TYW1
P39023 P62753
Q96NG8 Q9Y2L8
P54257 Q6AWB1
P14921 P23458
P78536 Q16513
P21918 P53675
A8MUP4 Q5T5D7
Q15937 Q16587
P17024 Q8NDQ6
Q96SR6 Q9Y2H8
Q12996 Q15287
O43830 P52744
Q04724 Q99856
A6NK31 Q6N045
Q9HCU4 Q9ULB4
O75478 O75529
P13682 Q6U7Q0
O15392 Q9NQB0
P07948 Q99759
Q6P4R2 Q9Y5I0
O75822 P62851
Q6AZW8 Q96ND8
O43929 P09884
Q8WTR7 Q9H707
P38405 Q9H208
Q16587 Q6V9R5
P18621 P46778
O60262 P41143
Q5U0K5 Q9UG07
Q13841 Q6P1W8
P17612 Q96MT8
P01889 P30459
Q8IYN0 Q8N2I2
Q13023 Q92736
P38405 Q8NGI7
P17098 Q14585
O95780 Q7L945
Q8NB50 Q96I27
O75051 Q92730
Q8NHV4 Q96SN8
A6NN14 P15622
O43318 P51991
O00329 Q15139
Q6PID4 Q8NG19
P19174 Q16620
P35789 Q96GE5
O75820 P17030
P05412 Q15583
Q15929 Q96NJ3
Q4V348 Q9HCG1
O75346 Q03936
P0C7X5 Q96JF6
A8MYF4 Q8N8L2
Q8TF32 Q9NQV7
P19086 Q16539
Q6N045 Q86UE3
O95393 P36896
O15392 Q9Y266
Q96EG3 Q9H8G1
Q06730 Q6ECI4
P17032 P17039
P24941 P28070
A8MT65 Q6PK81
Q03923 Q8TC21
Q8N587 Q9UJL9
Q16584 Q6NUQ9
Q6ZNA1 Q8NB42
P29274 P48544
P15153 Q9Y3M8
P12036 P41219
O15516 P27540
P51828 Q9UBI6
A6NFI3 Q8NDW4
O43361 Q8NEP9
A8K3Z3 O15381
P62158 Q5SWX4
P42336 Q9BQD2
Q8IWW3 Q92806
P01100 Q9Y2W7
A8K6J9 B4E0C8
P52738 Q9UJN7
O15514 Q6P2Q9
P05230 Q96GA9
P58317 Q14590
Q12874 Q13243
P19387 P29083
O75346 Q6NX45
O43242 P06493
Q9NSJ1 Q9Y2Q1
Q59EJ3 Q5SP16
P16520 P46663
O75419 Q92547
Q8N972 Q8TB69
Q9P2E7 Q9Y5E1
O00160 P84095
P17027 Q9H7R0
O75084 Q8N2E5
P01730 Q9TQE0
A8K971 O75373
P35548 P49715
P17032 Q9NQW5
O75610 Q13873
P63104 Q16787
O75533 O75937
Q86U42 Q9UKF6
Q03938 Q96MU6
A8MUP4 P15621
Q3KP31 Q96NI8
Q96CX3 Q96H40
O43181 P28331
P19235 P52333
P37198 Q8WUM0
Q3SXZ3 Q8N587
P22626 Q15459
P28074 Q9UM11
P09661 Q7RTV0
O00443 P05106
P08648 P18564
O60508 P33240
Q68EA5 Q6ZN11
Q14116 Q9UDY5
Q14765 Q9UJF2
Q96HQ0 Q9P2J8
B4DM31 B4DWX3
P22090 P62899
O94805 Q8TAQ2
P15172 P41134
P49792 P52292
A6NK75 P10072
P09497 Q9NZ52
O14628 O75123
P61163 Q9Y623
P46781 P62841
P63211 Q9UIA0
Q08043 Q9BUM6
O60506 Q15056
O75122 Q96BD8
P55210 Q9UER7
Q6PK81 Q8IYN0
O95631 Q6ZN44
P07384 Q15049
O95813 P12643
P32246 P49682
Q6P1L6 Q96JL9
O43559 P20936
Q15691 Q7Z460
P17038 Q9BR84
Q6ZN79 Q8TAU3
O15273 Q00987
Q00839 Q8N684
Q9NSD4 Q9UC07
Q14587 Q8TF45
P13682 Q8N9K5
P42262 Q13557
Q92974 Q9BVA1
A8MVS1 Q9NSD4
P27540 P35869
Q8N4W9 Q96PE6
Q2M218 Q2VY69
Q8IYN0 Q8NEK5
P55196 P68133
P27658 Q99715
O75159 Q01344
Q9UBI6 Q9ULV1
P18074 Q8IXH7
B4DM31 O00629
P06239 P61073
O15524 P42680
Q6AW86 Q9Y2P0
P51786 Q6IV72
P05423 Q9Y5Q8
P51522 Q6ZN06
P51523 Q9H0M5
Q49AA0 Q5SYY0
Q49AA0 Q86TJ5
P25786 P62195
Q0D2J5 Q2M218
Q06732 Q6ZMW2
Q6ZNG1 Q8TBZ5
Q6ZNG1 Q96MR9
Q9Y5E9 Q9Y5H6
Q147U1 Q6V9R5
Q13555 Q9UQM7
P08588 Q96AD6
P28482 Q9UKE5
Q02156 Q68D00
P42336 Q13588
O60667 P01871
Q8TAF7 Q8TAW3
P49841 Q14738
O14978 Q9H8G1
P17098 Q8N9F8
P08253 P16112
Q12864 Q9Y5H2
B4E205 Q562V5
P24723 Q9Y624
A8MUV8 Q96EG3
O15169 P17980
Q08174 Q9Y5I0
P48742 Q8N9K5
P62308 Q92989
A8MTY0 Q7L945
Q96CX3 Q9Y473
P05412 P18846
A8MUP4 Q14584
Q6B6N3 Q8NGW2
P21127 P49336
Q13315 Q9BXW9
P60228 Q02878
O60890 Q8IXI2
Q6ZSS3 Q9Y473
O94844 Q13017
P61218 Q9HCS7
O14757 Q96KB5
P02775 P50150
P52740 Q8TD23
B4DKS3 Q9H3Y6
A8K971 Q8IZ26
O75197 P10071
Q03936 Q52M93
Q6ZR52 Q86Y25
P12110 P24043
O60674 P16333
Q0VGE8 Q14592
P55268 Q14118
P61353 P62906
O60610 P68133
Q00526 Q16667
O43361 Q8IYN0
Q13702 Q13753
P22694 Q9BUB1
B2RCQ9 B4DNT8
Q96NG8 Q9UC07
P62266 Q9Y3U8
Q12866 Q13873
P10073 Q9HCX3
Q6ZSS3 Q8IYB9
Q96NJ3 Q9UK13
P17019 Q9NSD4
P08754 Q7Z4K3
P28068 Q04759
B4E388 B4E3B6
Q96EE3 Q9Y266
Q14588 Q86XU0
Q8IXI2 Q96P48
Q15929 Q96HQ0
O14986 Q01968
O43426 Q92569
P25786 Q9H315
O00238 O14793
Q2M3X9 Q5CZA5
Q04206 Q9BUZ4
P28065 Q8NHZ8
A6NK53 Q6ZN79
O43639 Q07889
P16144 Q15149
Q13094 Q8NIA3
P17097 Q9UK11
P35557 Q9BVL2
O43303 O75665
Q8N8Z8 Q8N972
Q9NYT6 Q9P2F9
P28698 Q9UK11
P07766 Q6GMV6
P51817 Q7Z727
P07947 P41240
P17600 Q13153
O60508 P12270
P00519 P29353
P14859 Q92966
P17031 Q86UQ0
P18124 P60866
P01343 P35968
Q9HCL0 Q9Y5G2
P49755 P49768
Q53T94 Q9H9Y6
O75116 P25963
Q02447 Q92973
O94892 P59923
Q6AW86 Q7L945
P28715 Q13216
Q8N184 Q96MR9
P17097 Q03938
A8MWA4 Q8WTR7
Q86XU0 Q9H7X3
Q9BZA8 Q9Y5G0
Q8TB69 Q9H7R0
Q7L3S4 Q8TAQ5
Q3ZCT1 Q6U7Q0
Q15072 Q2M218
P16871 P20963
P12931 Q14289
P20807 P25963
P42226 Q00978
P04070 Q13485
Q8IVC4 Q9UK10
Q8N587 Q8TD23
P33947 Q9NP61
Q13398 Q9BWM5
Q32M78 Q68DY1
O95067 Q9UJX3
Q8IXI1 Q9UNA1
Q14498 Q8WXA9
O15498 Q96AJ9
P17097 Q6NX45
P21506 Q9NV72
A8K8F8 B4DNV4
P22223 P60709
P60709 Q9Y4I1
P05787 Q15628
O94892 Q6ZMW2
Q6ZS96 Q9H4N7
Q8N883 Q9UL59
P15153 Q9BVT0
Q15369 Q9UNM6
Q7Z398 Q9C0F3
Q8N3J9 Q8NHY6
Q13554 Q96QB1
P53350 Q13257
Q8IYN9 Q8N6H6
P12109 Q8WWJ8
Q8TAQ5 Q9BSG1
P05976 P13805
O43869 P63211
P52744 Q2M218
P52737 Q8NDQ6
Q53HL9 Q86XE0
P43686 Q9NYG5
P10301 Q8WWW0
O75964 P05496
P49790 Q14493
A8MTJ3 P08908
P04435 P30504
O14549 O75578
Q3KP31 Q86T29
P06730 Q96EE3
O00299 P23508
Q8N4W9 Q96BR6
P12107 Q5HY54
Q5QPV1 Q99466
P10073 Q9HCZ1
O95780 Q6NX45
P78371 Q53HV2
O95780 Q96NL3
P49767 Q16665
Q5JNZ3 Q9Y473
Q8TAQ5 Q96SQ5
P22612 P51828
P49792 Q9UBT2
Q03924 Q14587
Q5HYK9 Q9UK10
P46531 Q9NZ42
P08908 P34947
O15379 P13056
Q96NJ6 Q9NZL3
A9QM74 B4DM67
P52737 Q14593
A8MUZ8 Q6NX45
P17023 P17041
Q06730 Q5JNZ3
P35268 P62266
O00463 O75888
A8K971 Q8TAQ5
P62314 Q16637
P62875 P67809
Q14289 Q68CT4
B3GQS7 Q6IBT3
A6NNL4 Q06710
Q12901 Q9BR84
Q96NJ6 Q96SZ4
P08621 P19388
P05106 Q68CT4
O94892 Q6ZMY9
Q14582 Q9UH92
Q9NR82 Q9UL62
P17038 Q96CS4
Q9NPG4 Q9Y5E6
A8MQ14 Q9BSK1
Q8TC21 Q9P2J8
P62805 Q16695
P04899 P19174
Q86YI0 Q9UFT3
P57082 Q13207
O00487 Q9UMX2
Q494X3 Q6U7Q0
P24394 P52333
P62487 Q7RTV0
A6NHJ4 Q6ZNG0
O75747 P62993
Q3ZCX4 Q9NSD4
P52738 Q03924
Q562F6 Q8N0S6
Q9P2J8 Q9Y6R6
Q7Z7L9 Q86YE8
A6NF79 Q9NQW5
P19086 P51686
O14508 P08887
P01024 P20023
O14628 Q9Y2H8
Q6ZN79 Q8TF32
O43741 Q13131
P61981 P62995
O75346 Q9BSG1
Q5JNZ3 Q96N38
P41091 P62263
P31785 Q13094
Q3KQV3 Q5JVG8
Q14584 Q96NJ6
B4DNX1 Q0VDF9
P23458 P43405
Q8N433 Q8NGH3
B4DQY1 Q58EX4
Q9H251 Q9Y5G6
B3KSM6 B4E3B6
O00303 Q7L2H7
Q08209 Q15147
P31751 Q15172
P30457 P30462
A6NNF4 Q9BY31
Q9H2C1 Q9H5H4
P18206 Q13683
P11473 P29375
Q6N045 Q96MR9
O75467 Q03923
P05976 P06741
Q6P152 Q9UJ99
Q9Y5H8 Q9Y5H9
P51786 Q3ZCX4
P41221 Q9Y5W5
Q6ZNG1 Q9H0M5
Q6VU69 Q8N3F8
Q5JST9 Q6ZN33
Q5FWF6 Q96NI8
O15198 Q03181
O14893 P14678
A6NN14 Q96CS4
Q6NX45 Q9P0L1
B3KWQ3 Q9NWP5
P01876 P11912
Q5MCW4 Q8N141
B3KS38 Q16539
O14508 P17181
Q13753 Q14118
P33993 Q7L590
P51523 Q6ZNH5
P17031 Q8IVC4
P25391 P27348
A8MUP4 Q96CS4
P13984 Q13242
P39900 P68032
A6NFI3 O14709
P32019 Q7L0Q8
P51814 Q9HBT7
A6NK21 Q52M93
P01344 P51654
P55283 Q5VT82
P37288 Q9HAV0
P23588 P55010
O60765 Q6PK81
O43345 Q6N045
P35222 Q9UII7
O75578 Q9Y6N6
Q96SR6 Q9H8G1
P08887 P29353
P14672 P27348
P17024 Q5TEC3
A1XP52 Q5SP16
P17026 Q9UC06
P21506 Q5JVG2
O75935 Q9Y2I6
P49715 Q16539
O00231 Q9Y297
A6NDX5 Q9NYT6
Q16539 Q8NEJ0
P06731 P40199
Q8TF20 Q9H8G1
Q96ND8 Q96SE7
A8MTY0 Q8N859
P05067 Q9NZ42
Q8TBZ5 Q9GZX5
P17032 Q68EA5
Q6P3V2 Q96JL9
Q5VIY5 Q68DI1
P27694 Q7L590
Q12979 Q15669
P48742 Q96MU6
Q5SXM1 Q8IVC4
Q9HCU4 Q9Y5E2
P16520 P35346
P09661 Q08211
Q29878 Q6NS87
P12931 P19086
A8K8P3 Q66GS9
A6NK21 Q9UC06
O60765 Q9NQX6
P24928 P25205
Q16478 Q5VSF4
P98174 Q92556
O43296 O43830
Q2M3X9 Q7Z3I7
P19622 Q05925
Q5JNZ3 Q8N8L2
P62736 Q8N9K4
Q9BSG1 Q9Y2H8
P55287 Q5VT82
O00410 O00505
O43264 Q9H3R5
Q8IZ26 Q96N58
Q0VGE8 Q9H2C1
Q8IVP9 Q96SQ5
P17023 Q15935
P32780 P52435
O95997 Q13200
P06127 P17252
Q96N22 Q9ULM2
P08588 P09496
Q03938 Q5JNZ3
Q32M78 Q9Y2Q1
Q7Z398 Q9BSG1
P17017 Q9UJU3
Q13114 Q16539
P09493 P19237
Q8WW43 Q9UM47
O75467 Q6ZMV8
P05771 Q14289
P10072 Q8IZ26
A8MXY4 P16415
P02746 Q5NV83
O60671 P40937
P31942 Q9NYF8
O14549 P02461
A6NN14 O43296
Q15669 Q6ZW31
O15350 P00519
P49407 Q9Y6M4
Q5VIY5 Q8WXB4
P08123 Q9Y6N6
P23229 P35609
P17025 Q8N141
O00566 Q9NV31
Q5CZA5 Q86UD4
P53539 P84022
Q5TEC3 Q8IVC4
P17612 Q86XR8
P02647 P04114
O60765 Q9H5H4
B4DFY5 B4E1N6
P07942 Q15052
Q8N8Z8 Q9NSJ1
P18462 P30480
O00459 Q9H4E5
O15211 Q14014
P15621 Q8N7Q3
P15621 Q8N823
O75937 P24928
P62263 P62266
P63261 Q96F04
P55209 Q16181
Q9H707 Q9NW07
P17030 Q8WUN3
O43251 Q92731
Q6PK81 Q8TF45
O00329 P16144
B4DS32 P52292
Q14588 Q9GZX5
Q2VY69 Q7Z398
P01583 P62993
P21506 Q96PQ6
Q16587 Q6ZMY9
O95201 P10072
P22694 Q9UP23
O14610 O75632
Q14204 Q9NRH3
Q0VGE8 Q9BWM5
P63096 Q8WZA2
Q02386 Q9HCZ1
O14964 O75886
Q49A33 Q86XU0
P45984 Q00526
P36544 Q15759
Q15047 Q8N2W9
P15621 Q8NB42
P17030 Q03923
P06729 P13765
O14893 P12270
P51522 Q15929
Q96HQ0 Q9H707
P50570 Q6FIF0
Q8IYN0 Q96N38
A6NK75 Q14591
P30273 Q9NYA1
P48729 Q8TDT9
Q7L945 Q9P2J8
P16234 Q658W2
O43555 P30968
Q12834 Q96H22
O15520 P22607
Q15762 Q92692
Q13106 Q96N58
P46781 P60866
P32121 Q8NGS4
Q13257 Q6IPU0
B4DEF7 Q96BE0
Q14588 Q7L3S4
Q9BQ95 Q9Y4K3
Q53GF5 Q5QNR8
P17027 Q14592
Q9H7X3 Q9UJW7
O60883 P49720
P29350 P42336
P59923 Q6ZS27
Q9NYG5 Q9UM11
Q96K58 Q9NQZ8
O43390 Q14103
P04229 Q06124
Q12872 Q15287
P63218 Q07325
Q13303 Q96L42
B3KX23 Q86YB2
Q9HCU4 Q9NPG4
P17024 Q6ZMV8
Q6DU44 Q96QR6
P16144 Q68CX6
P28070 Q15797
O75309 Q96SF0
A8MT65 Q6AW86
P42338 Q9BQD2
P29323 Q13153
Q8NCK3 Q9BWM5
Q14929 Q8N184
P11308 P37173
Q6P3V2 Q96IR2
Q6ZN19 Q9Y2A4
P51504 P51508
P20936 Q05397
Q3SY52 Q9Y6R6
Q6NX49 Q8TB69
A8MWA4 O43296
A8MVP4 Q3SXZ3
Q13398 Q96K75
P62316 Q96HA1
A6NP11 Q2M218
Q96HQ0 Q9NQZ8
A8MXY4 Q7L2R6
P08047 Q99612
B4DFN9 B4DWK5
Q8WUM0 Q9BZI7
Q86XN6 Q9P255
P49841 P60900
O00329 P14317
P54652 Q96IS6
Q15365 Q15427
Q9NW07 Q9UJW7
A6NK53 Q96MR9
P26232 Q6V1P9
P19447 Q92759
O60245 Q9Y5H9
P18075 Q7Z4P5
Q15928 Q9Y6R6
P09496 Q86V80
O14641 O95996
O14625 P19087
P52737 Q8TF47
Q2VY69 Q3MIS6
P01343 P14735
Q3KQV3 Q96HQ0
O14561 O95298
P06241 P53708
P17028 Q9HBE1
Q9P258 Q9Y6D9
A6NHJ4 Q5TEC3
P17097 Q8N972
P04004 P17301
P11487 P62993
P09234 Q92570
P08708 P18124
A6NHJ4 Q96EG3
O75437 Q9UEG4
O60262 Q9H573
Q6ZNG0 Q86UD4
A6NK31 P51786
P30876 Q16594
P24588 Q08209
Q2TAN0 Q9Y2P0
A6NNF4 Q5EBL2
P27361 Q07869
Q5T5D7 Q6IV72
Q09FC8 Q9Y473
P41182 Q8WUI4
O15335 P18084
A8MQ14 Q5HYK9
P04637 P20023
A4D0S4 P18206
P17030 Q96LW1
A8MVS1 Q6ZMW2
P12111 Q9HB63
Q8TAU3 Q96K75
Q3MIS6 Q86UD4
P17038 Q6P9A3
Q6ZNH5 Q8N3J9
P28066 P54368
O60674 P01732
A6NK31 Q9NSD4
O75665 Q96MT8
P35367 P50148
P35789 Q09FC8
P62873 Q9NRJ3
A6NDX5 Q3ZCX4
Q9NQW5 Q9Y2P7
Q8NEM1 Q9BR84
O00329 Q9UBK5
Q6PG37 Q6ZMW2
Q05655 Q9UNK4
Q06643 Q13546
P06340 P20036
Q8N684 Q9BWJ5
A8MVP4 Q9H0M5
Q8N859 Q96K75
O95573 Q07869
Q13257 Q9H900
Q6PG37 Q96C28
P17098 P51522
O95206 Q9ULB4
A6NDX5 Q9NYW8
Q5EBM4 Q9Y2H8
O00444 P36897
P52701 P54278
P51532 Q92985
Q8IXH8 Q9Y5G5
P17038 Q14586
O43525 Q9UL62
P23258 P61163
O00744 P16520
O94892 Q96N38
O75182 Q92769
Q01780 Q9NQT5
P51523 Q9BX82
P17948 P27986
B4DNX1 Q53HF2
Q6P2D0 Q9NQW5
A6NM28 Q96NG8
O43808 P40855
O60765 Q8N393
Q9Y2I7 Q9Y6U3
Q9UL59 Q9Y2H8
P13984 P35548
P02751 P12110
Q96RE9 Q9H2C1
A6NF35 Q9Y2P0
P40306 P51668
P15498 Q08881
P55884 P62701
Q14588 Q6P280
P20908 Q13751
Q7L804 Q86YS3
P51828 Q5JWF2
P23396 P46779
A8MYF4 Q8N883
Q6ECI4 Q9GZX5
P29120 Q8IYC8
Q96JP9 Q9BZA8
O43524 P31947
P30443 Q07000
P17014 P52738
P07437 Q15691
P55291 Q9Y5G6
P27986 Q8IYN9
P14921 Q13489
B4DUU6 P14618
A8MQ14 Q96NL3
P12814 P12931
O95201 Q96EG3
A8MVS1 Q9NW07
Q6AW86 Q9NW07
Q14593 Q9H7R0
P21860 Q9Y6W5
Q0D2J5 Q96RE9
P08887 Q13480
P52740 Q8NA42
P52948 Q92621
Q5JVG8 Q6AZW8
P52789 P52790
P12109 P53708
P38936 Q9UNM6
Q03923 Q8N720
P15880 P62841
O15530 Q5T1C6
O43823 P54619
A6NK53 Q6ECI4
P36578 P61247
P07766 Q5Y7G1
P17024 Q9BSG1
P15621 P17041
P32121 Q9Y585
O60262 Q96RI8
Q6N045 Q8NEP9
A6NK21 Q14929
P12111 P49023
P22626 Q05519
Q9H158 Q9Y5H4
O75061 P56377
Q3MIS6 Q9H2C1
P01732 P30466
P52744 Q3KP31
P06493 P25788
P30443 P30493
P15622 Q6ZNA1
Q8IYN0 Q96CS4
Q8NHY6 Q9P255
P09958 Q92824
Q03923 Q9UK13
O75626 P41182
P16415 Q15973
Q15937 Q6PDB4
P56180 Q8N381
A6NGH9 Q96SR6
O94855 Q562P0
P98160 Q08431
P25787 Q9UJX4
Q5JNZ3 Q5JVG2
A6NGH9 P51504
P50914 P61247
Q96BR6 Q9UL59
P17017 Q8TF47
O00329 Q9Y3L3
P0C7X5 Q8IYB9
A6NK53 Q6PK81
P16234 Q14449
P46781 P62917
Q6ZN19 Q6ZR52
Q96SR6 Q9H0M5
P17026 P17030
P12830 Q9NYQ8
P14923 Q5TZP0
P12883 Q5T8M8
Q9BR65 Q9BWF0
O60563 Q9UHB7
P02461 P12111
Q8N2Z9 Q96BD8
Q8TC21 Q9BX82
P17098 Q6PG37
A6NKZ1 Q9Y473
Q8N720 Q96RE9
Q15596 Q9Y6Q9
P17098 Q9Y473
O14543 P29597
Q9GZM8 Q9NXR1
Q8NF99 Q96N95
Q8IYB9 Q9NSJ1
Q6P1K2 Q7L2Z9
Q13349 Q8N3F8
P52742 Q3MIS6
P35221 Q9Y5H4
O75578 P25067
P07942 P11532
P60763 Q9NZN5
O94855 P55735
P25025 P43250
P48742 Q6P280
P26378 Q13148
O95139 P03915
P52742 Q9BS34
P51812 Q96SB4
P45983 Q8WTR2
P11274 P19447
P52741 Q8N9F8
Q6P9A3 Q9NQX6
Q8N988 Q9UJW8
A6NN14 P52737
P56282 Q07864
Q6U7Q0 Q8N9F8
P21675 P35269
P68032 Q9NWB7
Q03924 Q8N7Q3
Q03924 Q8N823
P39877 P47712
Q15929 Q9Y3M9
P53778 Q9H596
Q7L945 Q9NQX6
Q8IZ26 Q9NQX6
B4DX07 P43686
P06239 P28482
O00585 P09471
P52736 Q5JVG2
P14678 Q12996
P17030 Q5VIY5
P37108 P61619
Q6ZTT5 Q96BB4
Q02318 Q02928
Q14585 Q7Z3V5
Q6V1P9 Q86UP0
P45983 Q13158
P61769 Q9TNN7
P48444 Q8N6T3
Q7Z6J4 Q8IXI1
P01019 P35368
P52434 Q09161
A6NFI3 Q8NCK3
P53999 P68400
Q16659 Q9BQD2
O75437 Q96SR6
P08581 Q9GZP0
O15354 P25789
Q14643 Q9Y210
Q13616 Q8WUE3
Q06732 Q96NI8
Q3ZCT1 Q9NYT6
P03923 Q16718
Q9HAH1 Q9Y2H8
Q92736 Q9UHB1
P07942 P23229
O75112 P35609
P17036 Q8TBZ5
P09471 P19174
B4DEV8 B4DQR4
Q86V71 Q96CS4
O94973 P68032
P35711 P35712
O15144 O15511
Q14585 Q7L2R6
O96004 P52952
P05106 P14921
Q8NEP9 Q9P2F9
Q9HCU4 Q9Y5G8
A8K6J9 Q7L014
P62306 Q15459
Q16600 Q9Y2Q1
Q5JVG8 Q96K58
Q03938 Q8TF32
P13942 Q9Y6N6
P16284 P35222
P01112 Q16204
Q8TAB3 Q9ULB5
Q8NEK5 Q9NW07
O00257 P06400
A6NM28 P17041
P30273 Q13094
Q7L3S4 Q8WV37
A6NK31 Q8NDQ6
O94806 P51692
P0C7X5 Q96PE6
O75533 Q15459
P12081 P26639
Q9Y5G8 Q9Y5I0
A8MXY4 Q14592
P35557 Q9BW27
P62081 P62987
P45985 Q96II5
P01111 Q92942
P15289 P15848
Q15147 Q8TD86
P08567 Q9H8V3
P50395 P60953
B2R6X5 B4DXY3
O94892 Q13360
O75914 Q96MS0
Q15878 Q8IV61
O95684 Q9BYV8
P28072 Q13415
Q8NFH3 Q8WYP5
Q9HBT8 Q9UJN7
P11802 P42679
Q14008 Q96SN8
P48742 Q7L2R6
O00198 Q92843
Q9H4C5 Q9Y243
P28562 Q05193
P00533 Q92529
P50613 Q9NYV6
O95232 Q15287
P62891 P63173
P51523 Q9P2J8
P17017 Q9H8G1
A6NKZ1 Q9UJW7
Q7Z398 Q9BS34
P55283 Q9HCU4
Q16716 Q504U3
P05386 P61927
Q6P280 Q6ZN57
P22455 P31371
P59768 Q14831
Q13191 Q9C004
O95750 P08069
P04049 P29376
P62241 Q02878
P20701 Q03692
P51617 Q13501
P08047 P53999
Q8TD23 Q9UK13
Q12802 Q9BYZ6
P28482 P53355
P62158 Q9UM54
Q70WG0 Q8N381
P13942 Q7Z4F3
P17020 Q7Z3I7
P18564 Q6NVY8
P01116 Q15768
O60431 P63211
P01737 P18464
Q3SXZ3 Q8N883
A6NK75 Q9HAH1
Q8NDP4 Q9NQV7
Q8NB50 Q96NI8
O14709 Q5MCW4
A8MVP4 Q9Y2Q1
P17038 Q86WZ6
Q14315 Q99715
P63261 Q5JW48
O00213 Q92993
Q15072 Q7Z7K2
P49207 Q9UNX3
P19022 Q9Y5F0
A6NF35 Q15935
Q03164 Q99496
Q93097 Q9H461
P35789 Q6ECI4
Q96IY1 Q9Y6D9
Q7Z3V5 Q9HAH1
Q15935 Q96IR2
Q05481 Q5CZA5
P11802 P62140
A8MUV8 Q3ZCT1
P35789 Q15072
Q03938 Q7Z7L9
B3KTV0 P11142
A8MTY0 Q96NL3
Q499Z4 Q96NI8
P52564 P60763
P06748 Q16513
Q8IYI8 Q96LW1
A6NF35 Q14590
P10398 Q5H9B2
P10072 Q8TBZ5
Q6ZN57 Q9BS31
Q5TZP0 Q7Z3L1
O00487 Q13042
Q14588 Q16600
P17041 Q8TBZ8
Q3SY52 Q8TA94
Q6ZS27 Q96K75
Q68DY1 Q96IR2
O15198 Q5T0F6
O14910 Q9Y6N9
Q5KTZ5 Q92870
Q6ZNA1 Q9HCG1
O14980 Q8WUM0
P05161 P41226
Q07161 Q9UQM7
P07203 P36969
O75643 Q10570
Q8N433 Q8NGC3
P51508 Q6P9A3
P11802 P30279
A8MUP4 Q6ZNA1
Q13797 Q7Z6C3
P05198 P23396
P17024 Q6P9A1
Q3KNS6 Q8N9K5
P17038 Q9UK13
O95206 Q96CZ9
O95343 Q04726
Q8IYD1 Q9Y3U8
Q9H349 Q9Y5H5
P48544 Q9H573
P07942 Q04917
Q14746 Q9UP83
P54868 Q01581
P35557 Q8WUM0
O43242 P35998
O75489 Q16795
Q92925 Q9UJU2
P23458 Q15464
P08151 P22694
Q9H1J5 Q9P2W3
B3KTV0 B4DEF7
Q59F75 Q5SY30
O75937 Q01130
P58317 Q5HY98
Q6MZI6 Q6NW36
P52735 Q92569
P55795 Q14103
Q2M218 Q8TAF7
Q05513 Q66LE6
P0C7X5 Q5HY98
P28749 Q15796
P09012 Q10570
P24928 P32780
P05387 P62899
Q13415 Q13416
Q6N045 Q96HQ0
Q8N7Q3 Q96NJ3
Q8N823 Q96NJ3
P19338 P21741
P01308 Q9H9S3
P17041 Q8N782
P02775 P25024
P62249 P62979
Q14593 Q8N8Z8
O43674 O95178
Q15349 Q92934
B4DN99 Q86X54
Q96L52 Q9Y243
P30512 P43629
P29459 Q6UWB1
P10073 Q8NDP4
Q03923 Q8TD23
P05129 P11362
Q5STP6 Q6VU69
Q06732 Q5VIY5
P43686 P63208
P15880 P42677
P23763 Q5U0B5
Q6ZVH3 Q9NPF7
O95201 Q8N141
P17036 Q12901
B2RCU6 Q05D03
P08590 P10916
P04628 Q13485
P09529 Q13873
P63211 Q86YR5
P33151 Q9Y5H2
P48742 Q9NVW2
Q04721 Q9Y644
P0C7X5 Q6PDB4
Q8IVW0 Q9UK08
O95201 Q8TC21
O76094 P37108
P52742 Q03924
P08709 P13726
Q5TEC3 Q9NV72
Q8TF47 Q9BX82
P46100 Q99442
Q5JVG2 Q9Y2L8
P35658 Q13243
O14978 Q49AA0
P05067 P22415
Q8NFH4 Q8WYP5
P32121 P58180
P01112 Q92942
O43345 P51504
P15153 Q92608
P20929 Q00872
P13726 P18146
P59998 Q92747
Q13131 Q15831
Q96NJ3 Q9ULM2
Q8N988 Q96PQ6
Q8N720 Q8TB69
Q03936 Q9HCL3
O00743 Q5U5J2
Q7Z340 Q8NB50
P62820 Q9H8Y8
B3KR50 P09769
P49407 Q15172
Q15928 Q96PQ6
P49674 Q8NEV1
Q7L945 Q9BUY5
P17023 Q8N4W9
O14549 Q9BUM6
Q05481 Q8N720
O95229 Q8NFH4
Q32M78 Q6P2D0
Q8NIA3 Q9UHF4
O00303 P62861
P50395 Q8IXI2
Q15935 Q9BSG1
P08865 P22090
P16144 Q14289
Q15428 Q9Y3B4
Q9NYW8 Q9Y2A4
Q8WU20 Q96KE5
Q6PDB4 Q6ZNG0
B4DJF6 Q59GU6
Q5EBL2 Q6P3V2
P02647 P27169
Q05519 Q8WXA9
P07384 P49023
Q5MCW4 Q86XN6
Q15935 Q9NYT6
P19387 P52756
Q8WUN3 Q96N58
P52272 Q14103
Q8WV37 Q9Y6Q3
Q9H349 Q9Y5E1
Q5T5D7 Q86UQ0
O14512 P16871
Q6PF04 Q8NDQ6
Q13402 Q9HBM0
A8K8B0 Q14738
P08579 P31943
P05129 P11388
O60566 Q9UJX5
O43320 P08069
P49674 Q49AN0
A6NGH9 P59923
P42574 Q00839
Q08AG5 Q15935
P23458 Q13191
Q9NW07 Q9UJL9
P07942 P17301
P61254 Q9UNX3
Q03923 Q8N393
B2R9A0 Q5U5J2
Q8WTR7 Q96NJ3
Q9H251 Q9Y5F0
P16234 Q4LE43
O43684 Q9P258
Q99460 Q9HC16
P17030 Q9NQV7
A8MQ14 Q96NJ6
P52741 Q8N8J6
P05089 P08651
Q05901 Q15825
O75346 Q6ZR52
P17032 P52742
P17275 Q6I9T1
P18084 Q96GA9
P00403 P09669
Q06730 Q6ZN19
Q9Y5E4 Q9Y5I0
Q08174 Q9Y5G7
Q2M3X9 Q9H0M5
P51955 Q5BJF6
Q15929 Q7L2R6
P17252 Q15119
Q9NQZ8 Q9UK12
Q8TDT9 Q96HF1
P39059 Q7Z4F3
P62753 Q04637
Q09FC8 Q6ZSS3
P50914 P61353
Q8N3J9 Q96BR6
P53675 Q00535
A6NGH9 Q6V9R5
Q15303 Q9NZ42
Q8NEK5 Q9HAH1
P59923 Q6ZMV8
Q99750 Q9P2T0
O00231 Q9H1A4
P55286 Q9UN75
O15232 P21941
P49715 P84022
Q16665 Q16877
Q13485 Q7Z2Q5
P17017 P17031
Q2M3W8 Q8N7K0
O14610 P48549
O43610 P22681
Q14587 Q8N4W9
Q8N8L2 Q8TAQ5
P13682 Q5CZA5
Q3KNS6 Q8IVC4
A6NK31 Q9Y6Q3
P25788 Q13257
Q8N9K5 Q9H8G1
Q96KK5 Q99733
Q8N9Z0 Q8TF45
P51786 Q9H707
Q8N2I2 Q8N972
P17480 Q9H9Y6
P07766 P30495
Q6ZN57 Q8NEK5
P01100 Q15788
Q9H349 Q9Y5H0
Q05481 Q9NZV7
A6NK31 Q14590
P01730 Q9NWQ8
P58546 Q04206
B3KS54 Q14571
Q13131 Q7RTN6
P17096 Q9BVL2
P54792 P67870
P17026 Q6P9A3
P47813 P63173
P17031 Q9HAH1
A6NFI3 P0C7V5
Q6ZR52 Q8N8L2
Q6NSL8 Q9HAV0
P25787 P51665
B4DGE9 O14910
Q16671 Q96S42
Q6V9R5 Q8NEM1
Q86UQ0 Q9UL59
Q12901 Q8N184
A8MQ14 P17021
Q6ECI4 Q9NQZ8
Q8N720 Q8TF47
Q13480 Q8NEB9
P09544 P16520
Q8N9F8 Q9NQZ8
P14651 P19622
P0C7X5 Q6P9A3
Q5EBL2 Q6ZN08
P63104 Q99717
Q96N22 Q96PE6
P49286 P63211
P04637 Q99608
A8MWA4 Q8N393
Q9P0W2 Q9UKL0
P05198 P20042
Q3MIS6 Q9GZX5
Q09FC8 Q6ZR52
Q96SZ4 Q9P2F9
Q08AG5 Q6NX45
P56703 P78368
Q6ZNH5 Q8N883
Q14929 Q9NSJ1
P0C7X5 Q06732
P55285 Q9Y5I4
O14978 Q9UK12
P38398 Q9ULK4
Q13765 Q9BZK3
Q15366 Q8N684
A8MWA4 Q7Z7K2
P51965 P60900
Q14587 Q6PK81
Q8WTR7 Q96BR6
Q86UD4 Q9UEG4
Q12834 Q7Z460
P10966 Q29836
O75123 P17025
P51671 P61073
O43805 O95613
A9QM74 B4DTX6
P29597 P42336
Q8NB42 Q8TB69
P07942 Q13797
P56703 Q9HCP0
A6NK31 Q9BX82
P07900 Q9Y572
Q13467 Q9GZT5
P52741 Q5EBL2
P04628 Q13363
Q9H0M5 Q9UJW8
P40763 P62993
Q0VGE8 Q5MCW4
P60604 Q05086
Q0VGE8 Q9P2F9
Q01130 Q8IX12
Q52M93 Q96MX3
Q16600 Q8TAQ5
Q2M218 Q8NDW4
O00743 Q8NEV1
O75373 Q15928
O94892 Q9Y3M9
Q08117 Q9NPC8
P51508 Q8N8L2
P30968 P61952
Q5SP16 Q96BE0
O43345 Q6ZN11
Q13616 Q8NI42
P62333 Q9UJX6
O43303 Q13409
O75437 Q7Z398
O14921 P29992
B4DSN3 Q562T5
P52744 Q3MIS6
Q9BWT7 Q9BXL7
Q13873 Q7Z5Y6
P01112 Q6PCE1
P08123 Q9HCN6
P20618 P25789
O15372 P62273
Q15973 Q5TEC3
O43345 Q9NQV7
P32298 Q6GMT4
Q5VT82 Q9Y5F0
Q52M93 Q9Y2H8
A8MTY0 P17014
Q16587 Q8TAU3
P17612 Q12809
Q7Z3T8 Q96B86
Q14592 Q8IYN0
P58166 Q8NER5
P19525 Q5U0E4
P17023 Q8N9Z0
O75197 Q9ULW2
P0C7V5 Q68DI1
Q8N7K0 Q96BR6
P06241 P21453
P05387 P13639
Q9NYQ6 Q9Y5E1
P49756 Q13595
P03372 P31260
P15976 Q09028
Q5TEC3 Q6ZS27
P05412 P37231
P35749 P61163
P17035 Q86YE8
Q6ZSS3 Q8N883
Q4LE43 Q86XP1
Q86YR5 Q8IY73
P39059 P48059
P03905 P56181
O14746 Q96BK5
O76094 P04844
P50750 P63272
Q6N045 Q8NDP4
O95393 Q16671
P49790 P63279
Q68DY1 Q8TD23
P50748 Q8WVK7
P01375 P55957
P19174 P42680
Q6ZMV8 Q8NCK3
O60506 P52298
P50750 Q09161
O95965 Q6PID4
O00398 Q14330
P17026 Q6PG37
Q3KNS6 Q96JL9
A8MUZ8 Q8N720
Q96N38 Q9NQX6
P35968 Q16665
P27701 P60033
Q13360 Q6ZS27
P19876 Q9UBI6
P15735 Q86X09
Q03924 Q15929
P00367 Q6NYC1
P09429 P26583
P51522 Q5TEC3
Q0VGE8 Q86Y25
A8K3Z3 P25787
Q5TYW1 Q6ZN06
P31751 Q8NEB9
Q13467 Q9HCU4
O00754 Q9UKM7
P15621 Q96GE5
Q9Y5F6 Q9Y5H0
P38398 Q13547
P52435 P55199
O00267 P13984
P52434 Q15459
Q96BR6 Q96SR6
P05106 Q9NVD7
P84022 Q09472
P04628 P10071
Q99715 Q9BUG9
Q15669 Q96QB1
Q6FHW5 Q8N6H6
Q5T5D7 Q8N3J9
P19784 Q71TU5
P61163 Q13459
P17017 Q8NEK5
P00742 P00750
P32121 P50406
P01106 Q6IC53
Q6ZMY9 Q8N141
O14793 P36894
Q8IZ26 Q96CS4
Q02386 Q8WUN3
O75478 Q16594
P06241 Q99704
A6NGH9 Q9BR84
Q6PK81 Q86XU0
Q8N3E9 Q8WUK0
Q4LE43 Q99653
P27540 Q15596
O15372 P46782
A8MUV8 Q7L945
O60229 Q5VSF5
Q6NT27 Q93097
P51522 Q8N9F8
Q2M3X9 Q99676
O43541 P49711
P60228 Q9UBQ5
Q6V1P9 Q9UN66
Q86WZ6 Q96K58
Q6P4R2 Q9BZA8
A6NNF4 Q9NV72
Q86WZ6 Q9BR84
A8K6G9 B4DN41
Q09161 Q14493
P01375 P15336
A8K8P3 Q14008
P51991 P62308
A8MUV8 P15621
A6NFI3 Q9UEG4
A8MXY4 Q9BWM5
Q6DKG8 Q6GMR4
Q7Z3I7 Q9GZX5
Q8IYX0 Q8TF45
P04628 P29992
P30532 P32297
A6NM28 Q12901
Q6ZN06 Q9Y2A4
O75935 Q8TE73
P32248 Q99731
Q96H40 Q9NW07
P03951 Q8TCE1
P24723 Q9BX67
P08134 Q96PE2
Q6ZMY9 Q9UJU3
Q8N988 Q9BY31
B4DFD7 Q59E92
O95201 Q6U7Q0
Q15072 Q86UQ0
O14733 Q9UER7
P30050 P39019
P52597 Q13242
Q9BXW9 Q9NW38
Q6P1K2 Q96BD8
P02778 P13501
Q09472 Q8NFD5
O15533 P16188
Q9BZA7 Q9UN70
P01133 P49137
A8MYF4 Q86YE8
P23229 P35613
Q99578 Q9ULL4
A8MUP4 Q8N4W9
P30876 P53803
O14709 Q3MIS6
Q96K58 Q9HBT7
P17019 Q96MR9
O14610 Q96C71
Q9H251 Q9ULB4
Q6ZN19 Q8N9K5
O14893 P49792
P17019 Q8N184
P52738 Q86V71
Q6PF04 Q7Z7L9
P00519 Q9UMN6
Q8NGW2 Q96C71
P60866 P62424
P11831 P29590
P52298 Q8IXH7
P31323 Q71U36
P51523 Q14590
P15336 Q92831
Q9NZL3 Q9UC06
O43318 P12644
B4DNV4 Q9UQC1
O43924 Q8WTQ7
P41208 Q01831
P01730 P10747
Q16629 Q8IX12
O00512 Q9NZC9
P25940 Q658W2
P35222 Q9H306
P17014 P17019
A6NK75 Q9Y2H8
Q8NCK3 Q96SR6
A8MUV8 Q9BSK1
P49682 P50150
P40763 Q9UGI9
O95201 P28698
P18465 Q8NHL6
O75122 Q96BT3
Q9ULB5 Q9Y5F2
O60566 Q8NHZ8
Q96N58 Q9BS31
P17031 Q96SR6
Q9NYQ8 Q9Y5H6
P25098 Q6FGM5
Q6PF04 Q9BRH9
P21860 P35968
P20849 Q14289
P31785 Q02156
Q99676 Q9UJN7
A6NK31 Q08AG5
Q8IZC7 Q9HCG1
O00418 Q16539
P20749 Q09472
P06401 P09086
P17020 Q8N9K5
P08754 Q8NFM5
O75293 P04637
P40763 P52294
Q6ZR52 Q9UK10
A6NK53 Q8WUN3
O43831 P83876
P19429 P45379
B4DEM7 P78371
B4DI54 Q53GZ6
O60765 Q8NB50
Q16829 Q6PIE6
O00585 P50150
P21549 P50542
P15036 Q9Y251
Q15929 Q6ZR52
A8K0S3 P52564
P52741 Q5SYY0
Q8N8L2 Q8N988
Q99661 Q9H900
O75346 Q8NDP4
A6NK21 Q5HYK9
Q6NX49 Q8WV37
Q8WXE1 Q9UNS1
P10827 Q93074
O95816 P20333
O15530 P48736
B2RNC9 P32121
Q14592 Q6PF04
Q6VU69 Q7Z4F3
P52298 Q01130
P50151 Q8N2E5
P18206 Q9Y490
Q6AW86 Q9NQX6
P01111 Q5VTT9
B4DTX6 Q5BKZ2
Q14DU3 Q4LE43
Q6AWB3 Q8TD57
Q96TA0 Q9Y5E7
Q08AN1 Q68DY9
P14635 Q06124
O14980 P61981
P27986 Q658W2
Q5EBM4 Q5JVG8
P50151 P51681
O43172 Q86V81
Q02156 Q12933
Q8WV28 Q9GZY6
B4DZT4 Q562Q4
Q10570 Q96EE3
Q6ZN57 Q8TAF7
Q8IVP9 Q9NYW8
A6NK53 Q6ZNA1
Q96ST3 Q9UQL6
P61254 P62979
P17014 Q6P3V2
O14628 P17035
P10828 Q15650
P62306 Q8IWZ8
P06213 P08651
P22557 P22830
Q03923 Q3SY52
A8K3S0 Q75MT5
Q71F56 Q96HR3
Q9H159 Q9Y5H0
Q9Y5F1 Q9Y5H7
A6NN14 Q8N9Z0
P05106 P11047
Q6P152 Q9Y5H1
O75437 Q2VY69
P17275 P45984
P61201 Q9UPN9
P17039 Q96JF6
Q5EBM4 Q96BR6
P15622 Q8N9K5
O15551 O95832
A8MYF4 Q9BR84
Q9UN74 Q9Y5G0
A8MYF4 Q96SK3
P11047 Q5HYA4
P13796 P14317
A6NNR3 B4E163
P18089 P32298
O43423 Q96AG4
A6NF35 Q9HAH1
P23469 P62993
P10071 P15151
Q9Y5F2 Q9Y5H4
P16190 Q9BUN8
O95256 Q14765
P52736 Q5SXM1
Q499Z4 Q8N587
P31431 P53420
P49450 Q8N4N8
Q86UE3 Q9BUY5
P17097 Q06730
P78352 Q14500
P63252 Q12959
O75019 P08575
P17535 P30990
Q3ZCX4 Q8NB42
P05412 P51532
P42677 Q99613
Q5JXJ2 Q5VVX4
Q6PDB4 Q6ZNH5
B2R729 Q53HB3
Q9UJN7 Q9UK13
Q08AG5 Q8N988
P54725 P54727
Q14315 Q7Z391
P15621 Q16600
P13807 P36873
P61077 P61088
Q8NGU3 Q92806
P08047 P42858
Q8NA42 Q9ULM2
Q9UII7 Q9Y5I3
P24385 Q15008
P01903 P33681
O00574 Q96C71
Q86V81 Q8N684
P25067 Q6PID4
Q60FE5 Q96HB1
P17024 Q96NJ6
O94844 Q9P2N2
O14965 P43686
A8K8F8 Q59EJ3
P17025 Q6P1L6
Q9NQV7 Q9NYW8
P14859 P22570
B1AHM0 B4DM30
P19838 P35354
Q8IVP9 Q9UJU3
A6NF35 Q5TYW1
O94913 P51003
Q14587 Q68EA5
P09884 Q14181
Q15973 Q9C0F3
P11473 P51532
P41146 P50151
P17017 Q05481
A8MVP4 Q14587
Q8NEP9 Q9H707
O15169 Q15796
Q96JC4 Q9NQZ8
P49023 Q60FE5
O14920 P78527
Q6V1P9 Q9Y5E7
P10070 P24928
P16473 P63218
P41091 Q14152
Q8IZM6 Q9BYZ6
Q6PDB4 Q8NDW4
P12931 P35228
P35968 P56945
O00555 Q9UBI6
Q13106 Q8N8Z8
P54652 Q9UDY4
Q53HU0 Q9H369
P46778 P50914
O95201 Q96SE7
P36888 P42229
Q96N38 Q96SR6
A6NDX5 Q9UJW8
P57735 Q9ULV0
Q8N8Z8 Q96I27
P38405 Q8NGP3
P01848 P30483
Q02045 Q9H1R3
Q09FC8 Q6ZN11
A8MUP4 Q5EBM4
Q12769 Q9H410
Q92997 Q9Y4D1
Q9H159 Q9Y5F0
P08123 Q68CX6
Q8NFH5 Q9BW27
P04114 P11150
Q8N3J9 Q8N4W9
P00403 P00414
Q13363 Q9NQB0
P40429 P62847
P26232 Q6P152
A8MYF4 Q6NX45
O00139 Q9H3R5
P15621 Q5EBM4
Q06732 Q5HYK9
P28482 Q5U0D0
P51814 Q9NR11
P53803 Q05048
P52736 Q08ER8
Q14584 Q9UJU3
P52738 Q14593
P19087 P28221
Q02386 Q8IYN0
P10070 Q15465
P01737 P30490
Q6ZRA8 Q9H1U4
P62988 Q9Y6K9
O43296 Q8N393
Q08AG5 Q5JNZ3
P31942 Q14966
P60468 P61803
P13612 P57087
P12931 Q59F04
P62750 P62906
P29353 Q7Z783
O75290 O95201
P35269 Q6P2Q9
Q5HYK9 Q8N7K0
Q8TB69 Q96GE5
Q9Y2G7 Q9Y3M9
Q7Z5M1 Q9UII7
Q5VIY5 Q9BR84
A6NNF4 Q9GZX5
P03951 P08697
Q7Z7L9 Q96CX3
O43497 Q09428
Q6P1L6 Q86YE8
Q8N393 Q99676
Q3KQV3 Q7Z3I7
O75346 Q8TBZ8
Q6IQ37 Q8NCM8
Q99717 Q99966
Q8N0S6 Q96GD4
O75971 Q16520
P20908 Q6VU69
P12931 P48061
P49023 Q9HBI1
Q7Z738 Q9H158
B3KM89 Q7Z7J6
Q96TA0 Q9UJ99
P13500 Q04206
O43830 Q8N859
Q07817 Q14790
P02461 P63261
P01222 Q9P2W3
P17032 P17098
P02462 Q9Y6N6
A6NK53 Q6V9R5
O43242 P25789
B4DXX7 Q5S4N1
P17039 Q9H7R5
Q14587 Q9P255
P08865 Q9Y6N6
A8K971 Q2VY69
O75437 Q969W8
Q2VY69 Q9UEG4
Q9HBT8 Q9Y3M9
P08134 Q8TCU6
Q05397 Q14185
Q5CZA5 Q7Z398
P17035 Q6PDB4
O14827 O43497
Q9Y5H6 Q9Y5H9
O75525 Q07666
P28698 Q14587
O43830 P17025
Q2TAN0 Q6V9R5
Q8N184 Q9Y2L8
A8MVP4 Q9NW07
P62988 Q13257
B4DNV4 P11021
Q6NSL8 Q9GZT5
Q49AA0 Q8TF45
Q03938 Q8NCK3
Q14746 Q8WTW3
Q15691 Q9NRH3
Q6FGR9 Q9UNA1
Q06730 Q7L945
P25445 Q9UNN5
Q5VIY5 Q8NB50
O00470 P31260
A8MQ14 Q9H5H4
Q68DI1 Q96MU6
O75935 Q13561
P30153 P31751
O95750 P11487
P46060 Q8NBT2
Q14141 Q15019
Q68EA5 Q9Y473
Q03923 Q14587
P56199 Q9HBI0
P01567 P48551
P06241 Q8NFW1
Q7L2R6 Q9H7R5
A8MYF4 Q14585
P12814 Q8N6H6
P04899 P40145
B3KR14 Q8WUK0
B4DSN3 Q562X0
Q59F66 Q86YB2
Q96PE6 Q9BSG1
O00168 P05026
A6NK75 Q96N58
P11912 Q96EY0
O00399 Q8TE73
P05198 P55010
P36954 Q08945
P24394 P51692
Q494X3 Q96LW1
Q5SYY0 Q86XN6
Q2M218 Q96BR6
O60262 P38405
A8MYF4 Q5EBL2
Q3ZCX4 Q6ZN19
P62873 Q96R27
Q9HCS4 Q9NZC9
P58317 Q96K58
Q3ZCX4 Q8N9Z0
O43677 Q16718
A8MYF4 Q9HCZ1
Q9P218 Q9Y490
P06733 Q9Y265
Q9UK11 Q9Y2H8
P28335 P63211
P08253 Q9BYX7
P41208 Q96RT8
O00330 P09622
O00232 P49721
Q96MT8 Q9Y2I6
Q6ZN08 Q99676
P48556 Q12834
P10072 Q8N4W9
O75820 Q96BR6
Q68DI1 Q8N587
O75346 Q2M3W8
P49815 Q8N122
P17038 Q7Z398
Q96K58 Q9P2F9
P13942 Q6ZRA8
O75791 P62993
Q6PF04 Q8N8Z8
P33993 P51946
P02745 Q5NV67
P14859 P52434
P05549 P22676
P27361 P84243
Q6ZMY9 Q96C28
P26006 Q6VU69
Q9UN73 Q9Y5F6
O75533 O94913
O43296 P17021
Q02548 Q9UH73
Q7Z3L1 Q9Y5G7
P17038 Q8TAQ5
P07814 P14625
P21860 Q15491
Q6PDB4 Q7L2R6
A8MWA4 Q2M218
P51814 Q5JVG2
Q5SP06 Q6NS87
O95229 Q96BD8
P19388 Q16514
P26010 Q08043
Q03936 Q96PE6
P61978 Q92945
Q9H7R0 Q9P0L1
A8MQ14 Q6ZNH5
Q0D2J5 Q8WV37
P13612 Q7Z391
P01111 Q4G0R5
Q14593 Q3KNS6
Q8N587 Q8NEP9
Q15691 Q96MT8
P04222 P43628
O75467 Q86TJ5
O14628 Q8N4W9
P10316 P30505
P13682 Q05481
Q01094 Q01892
B4DII5 Q86XC7
P53779 Q9BVT0
O15392 P30086
O75489 P49821
Q9C0F3 Q9UK10
P17025 Q6ZN06
Q3SXZ3 Q969W8
P35558 P54646
P09496 P33765
P01903 P04233
Q99759 Q9NYJ8
P09341 P16520
P35749 Q13841
Q9Y5F1 Q9Y5F2
A8K6G9 B1AHM1
O14709 Q49A33
P07332 P51805
O95206 Q9Y5G0
P35414 Q9UBI6
P52756 Q8IWZ8
P36954 Q03468
Q9UIE0 Q9UJW7
Q6P4R2 Q9HC56
Q6P4R2 Q9HBT6
Q13094 Q6PIZ9
A6NF79 Q15973
B4DZT2 O14964
P17041 Q16587
Q7Z7K2 Q8IZ26
P15153 Q9UPY6
Q13242 Q86U42
O94844 Q3KRB8
Q96T98 Q9UN70
Q2M3X9 Q3KQV3
P53708 Q92752
P17020 Q9UII5
P35269 P63272
O60921 Q15185
Q4V348 Q9Y2P7
Q8TD23 Q9HAH1
P16333 Q9P286
P21506 Q9UK13
Q8TAQ5 Q9Y2P7
P08047 P15514
Q8TBZ8 Q9HCX3
P29353 Q14626
Q6ZS27 Q9H963
O14763 Q13546
P62879 Q13519
Q03936 Q96C28
P63000 Q7Z5H3
Q6ZN11 Q9UK13
P10070 Q9UPU6
Q9BZD4 Q9NSP4
P55286 Q9Y5H8
P02751 Q9H1U4
P62316 Q8IWZ8
Q6ZMV8 Q96PQ6
P55769 P62318
Q8TAW3 Q9Y2P7
P24043 Q8IZC6
P62306 Q8WXD5
P15880 Q13217
Q04864 Q14934
A6NK31 Q5JVG2
P33765 P50150
Q8NEP9 Q96I27
O94986 Q9UGJ1
P01112 P23458
P30154 Q86U13
P16415 Q6ZNG0
Q16515 Q9NRD5
B2RCQ9 P48741
Q96CW5 Q9NRH3
Q9H2C1 Q9P2J8
Q6PDB4 Q8IZC7
Q8NB42 Q9BS31
P24928 Q01543
O60262 Q9UK08
P28062 Q9UL46
Q9NPJ4 Q9UHV7
P21926 P48509
Q9NYT6 Q9UK13
P01889 P61769
P04436 P30490
A8MUV8 Q08AG5
P19525 P25963
P30542 Q96C71
P63211 Q8NGE0
P09651 P36954
P09104 P52789
A6NK21 Q9NQZ8
P49450 P55735
P10244 Q01094
Q13257 Q92530
O60503 P22694
Q8NEP9 Q9H2C1
P63000 P63211
P11940 P62244
P01229 P50150
P32969 P42766
Q5EBM4 Q5FWF6
P05386 P39023
Q02779 Q9UQF2
Q86UD4 Q9H2C1
Q96T98 Q9Y5F0
O15379 Q8IY44
P01213 P08754
P10912 P62993
Q8N720 Q96SQ5
P51508 Q5CZA5
P10176 P12074
Q8IYN0 Q9P2F9
Q9BR84 Q9UIE0
P15336 Q15306
B4DSB9 Q1L838
P38405 Q17R53
O60566 P49792
O15105 P27037
Q9NYT6 Q9Y2P7
Q15835 Q8IWW3
P26368 Q16630
Q3KP31 Q8WTR7
P10523 Q9NPG1
P00533 Q9NRA1
P25789 P38936
O95049 P56747
Q6ZN19 Q8N720
P17024 Q96MR9
Q08AN1 Q6PG37
Q14201 Q9UIV1
Q32M78 Q9UK13
P60953 Q9NYF5
Q86UE3 Q9P2F9
Q6NX49 Q9P2J8
O94855 Q562N2
P15621 Q03923
O14807 O14827
Q9H7R0 Q9Y2L8
O76093 P08069
O60506 P52272
O75937 P67809
P00519 P51587
Q9NQW5 Q9Y2L8
P17025 Q86XU0
Q6UW60 Q8IYC8
O75438 Q16795
Q3SY52 Q9ULM2
P38398 P61077
O95201 Q96ND8
Q3MIS6 Q86V71
Q6ECI4 Q6P9A3
O15169 P61289
O75460 Q99683
P62873 Q15438
Q5HYK9 Q6P9A1
O43559 P42338
Q16584 Q92974
Q6ZN11 Q86UQ0
P55291 Q9Y5E1
O75084 Q07954
Q13889 Q6ZYL4
P15153 Q13459
O00231 Q9UJX4
B3KV84 Q9H6R0
P25024 Q9HAV0
Q0VDF9 Q2KHP4
P22736 Q04206
Q15973 Q8NA42
P05387 P32969
Q5EBM4 Q9UIE0
Q8N3E9 Q96NV5
Q9BZA8 Q9H349
Q8N8Z8 Q9H7X3
Q9HCZ1 Q9UBL3
O14628 Q96BR6
A6NHL2 Q12840
P45985 Q00765
Q14590 Q5VIY5
Q8TF20 Q9BSG1
P28698 Q96EG3
A8MT65 Q16587
P49720 Q53YE8
Q6AZW8 Q8TAQ5
Q14592 Q9BX82
O14924 Q6B6N3
P09661 P62875
P10244 P50750
O60883 Q86U62
P53708 Q9Y4G6
P49790 Q09161
P51504 Q96CX3
P61024 Q16401
A6NK53 Q2M3X9
Q2TAN0 Q3KP31
A8MUV8 Q7L2R6
O94892 Q9NYW8
P13945 Q9UK08
P29965 Q04206
Q6ZSS3 Q7Z398
P53041 Q06190
Q9NV56 Q9NXR8
Q6ZN11 Q96HQ0
Q6FHW5 Q9HB63
Q8IY73 Q9BZM2
Q9Y5G3 Q9Y5H4
P62847 P62854
Q08AN1 Q9UK13
P22223 Q9Y5G9
P40429 P50914
Q13634 Q9H158
P07949 P45983
P08572 Q658W2
P16220 Q12797
Q86VC8 Q9HCS4
P32926 Q02413
A8MTJ3 P31391
Q59GU6 Q9Y5X3
Q96NJ6 Q9BSG1
Q08209 Q5VTR4
P04628 Q5T4F7
Q15928 Q9NQX6
P52741 Q5TYW1
Q09FC8 Q96RE9
Q6AZW8 Q9Y6R6
P60981 P63261
P11532 Q8WZ42
Q92783 Q96B97
A6NKZ1 Q9NYT6
P51522 Q5TYW1
Q147U1 Q9UK13
Q3KNW1 Q92600
P13682 Q68DY9
Q6AW86 Q9BWM5
Q6NX45 Q96SK3
Q15365 Q7RTV0
P58317 Q9UK10
P51786 Q8NDW4
P15336 Q92793
Q06730 Q9UEG4
Q14591 Q9UK11
Q15928 Q9HCG1
A6NK21 Q9UK11
Q8TC21 Q9H5H4
Q6ZNG1 Q86UQ0
P51523 Q14929
P20908 Q68CT4
A8MQ14 Q52M93
P06239 Q15759
Q8NAA4 Q9UPT5
Q8IZU3 Q8NDV3
O00334 P21860
Q96RQ3 Q9HCC0
B4E2E1 Q9Y614
O14709 P17019
O94892 Q03923
P68133 Q7KZY0
Q15256 Q16539
P17947 P36222
O75093 P08151
P26715 Q8WUX3
Q6P3V2 Q9UC07
Q9BY31 Q9NZV7
A7KRL9 Q8NFZ4
O95149 Q99567
Q2M3W8 Q6ZNA1
P17275 P53539
P52434 P55769
Q14397 Q8NFH3
O75123 Q96IR2
A6NP11 Q03924
P19086 P47898
P35789 Q8N883
P18564 Q8NG19
Q7L2Z9 Q9Y6D9
P49792 Q96EE3
Q86T29 Q9Y2Q1
O15078 O43303
P04637 Q96DS4
Q5VT82 Q9ULB5
A8MYF4 Q9UK10
Q6ZRJ8 Q86XE0
Q8TF45 Q9Y2P0
Q8N2I2 Q96SQ5
A6NNF4 Q3ZCX4
P20849 P48059
Q14585 Q5JNZ3
P22307 Q08426
A2RRD8 P51504
P51522 Q7L2R6
Q92928 Q9NRW1
O43361 P17039
A8MWA4 Q9GZX5
P23193 P24928
P02708 P32297
P26599 P35637
B4DE69 Q14738
P27361 Q99500
A6NGH9 Q52M93
Q8N9F8 Q9UL59
Q8NFD5 Q8WYB5
Q5CZA5 Q86T29
Q9BZA7 Q9Y5E5
B3KPK6 P01116
Q13439 Q86UP2
Q8N9Z0 Q9Y6Q3
P04150 Q9Y6Q9
P48730 Q9Y2T1
Q05209 Q14289
O96020 P60900
A6NKZ8 Q9BVG8
P49767 P62993
Q6IB71 Q8WYJ6
P38936 Q14209
Q13841 Q9ULV0
P13727 P17676
O00499 Q13492
P08708 P62269
Q8TAB3 Q9H158
Q6L985 Q8N5D8
Q8N587 Q9UJW7
O14965 Q9UJX6
O43157 P61587
Q7Z3L1 Q9BYE9
P19447 Q13888
P0C7V5 Q9NQX6
P17038 Q9P0L1
Q6ZS27 Q9UJN7
P49721 P62191
P56199 Q9BS57
Q14181 Q9Y5N6
P49643 Q14181
P28222 P49407
P32248 P43250
P52741 Q96ND8
O75373 Q13360
P17024 P17025
P63000 Q6KH11
Q15935 Q7L945
Q8N8Z8 Q9UJU3
Q6ZN06 Q9UK12
Q8N859 Q9HAH1
A8MVS1 P59923
O43296 Q8NDW4
A8MWA4 Q6P3V2
P10276 Q13547
Q9NYQ6 Q9UN71
P17038 Q96N58
Q13541 Q15382
P31323 P63211
P63211 Q96R47
O43463 Q16576
P02679 Q08830
Q6ZNG1 Q8N2I2
B4E2E1 Q562N0
P29274 P48051
P59923 Q86T29
P08913 P62879
Q2M1Z3 Q7L0Q8
Q68EA5 Q8TBZ5
Q6AWB1 Q9NYC9
P35244 Q07864
O14709 Q5HYK9
A8MWA4 Q49A33
P19022 Q9Y6N8
Q07161 Q5SWX4
A8K8P3 Q14204
Q7Z3V5 Q8TA94
O95613 Q9NVX0
Q5JVG2 Q8NA42
P52738 Q9H7X3
P00748 P50281
P35637 Q15365
P17023 Q8IYI8
P01909 P01919
P00533 P15498
Q2M3X9 Q6IV72
P30260 Q99460
P30457 P30480
P45985 Q13158
P63096 Q6I9S5
Q07890 Q96KE5
O43521 P53779
Q8IYX0 Q9H7X3
O43361 Q68DY9
Q96PQ6 Q9Y2G7
P51692 Q5TE63
P62140 Q16816
Q0D2J5 Q96IR2
B4DII5 O60518
Q15811 Q9BYZ6
P05771 Q96RG8
O60353 P56705
P27539 P36894
Q14591 Q96NG8
P13688 P22415
Q16821 Q8TD86
O95206 Q9H349
P13682 Q7Z340
Q08AG5 Q86UQ0
Q4V348 Q8TF20
P12830 Q14517
P17026 Q08AG5
A8MUV8 P52738
P04839 P13498
Q03938 Q9BX82
P58397 Q13444
Q7L2R6 Q96NI8
P62861 P62906
P17032 Q8N9Z0
O75309 Q9Y5H3
Q06732 Q8NCK3
P17020 Q6ZNH5
Q15935 Q6ZSS3
P11215 P35609
Q13705 Q8NER5
P21506 Q8NDW4
P31948 Q6PK50
P49662 P78344
O00161 O15127
P02751 Q8WWJ8
O75632 P50151
O75531 Q9HC16
P17098 Q2M218
P99999 Q9UDW1
P47898 Q5JWF2
O14936 P78362
Q8IYI8 Q8N859
Q6ZMY9 Q9NYW8
P14784 Q02750
P12931 P56945
P52747 P53803
P06756 P39059
A6NGH9 Q6NX45
P05976 P68133
P32121 Q9H343
Q969W8 Q9UIE0
O14549 P12110
Q92878 Q99728
P41145 P53675
O15533 P30455
P17035 Q96JF6
P17036 Q9Y2H8
P15153 Q68EM7
P55075 Q9HCT0
P51532 Q92664
Q9UJW8 Q9Y2H8
Q5T8M7 Q9UKX3
P68371 Q9BQE3
O75467 Q9HBT7
Q96IR2 Q96PQ6
A4D2P0 Q9BYG5
P25398 Q92901
Q96JF6 Q96JL9
P17039 Q15937
Q99567 Q9H840
Q7Z3I7 Q96IR2
O95251 Q86Z13
Q6NX49 Q9HCZ1
Q8TF45 Q9Y6R6
P29474 Q9BRL5
Q07889 Q16539
P02730 Q02094
Q13683 Q5R3A8
Q7L2R6 Q8N823
Q7L2R6 Q8N7Q3
Q15428 Q16629
Q5VT82 Q9UII7
P52743 Q96MX3
A6NM28 Q6P9A3
Q86V71 Q8TAU3
O00762 O75832
P29350 Q8IXP2
P00540 P01112
Q15929 Q6AW86
O15516 P19793
Q52M93 Q96K58
O75632 P28566
Q5CZA5 Q9BRH9
Q6P2D0 Q6P9A1
O14640 P25054
Q9H7R0 Q9ULM2
P53350 Q96BT3
Q96N58 Q9BSG1
P39060 Q9HB63
A8MWA4 P51508
A6NK53 Q6ZR52
P49662 Q92851
P25098 P47898
Q9HBT8 Q9Y2Q1
Q8NA42 Q9BY31
P61326 Q96DI7
P04629 Q05513
P08648 P60709
B4DTX6 P52294
A6NP11 Q68DY1
A1E282 B4DTM6
A6NF79 O43361
P15621 Q7Z7L9
P49711 Q99717
Q9GZS1 Q9Y2S0
P25398 Q13347
P16415 Q6NX49
Q03923 Q2M3W8
O75467 Q8TF47
Q8NA42 Q9BSG1
A2RRD8 Q96NG8
P17948 Q6S5L8
P09651 P62266
Q16586 Q92629
P62879 Q96RJ0
Q6ZN33 Q9HCP0
P12931 P78347
Q12901 Q9H707
P52564 P61968
Q13469 Q8TEB7
Q96SZ4 Q9HBT7
P50151 Q96RI8
A6NGH9 O95201
Q8N823 Q9HAH1
Q8N7Q3 Q9HAH1
Q92769 Q9UJU2
P05549 P62993
A2RRD8 Q9UII5
P48730 P61163
P08123 Q9H1U4
O75122 Q8N0S6
Q8N4W9 Q8TBZ5
O14628 Q9UK11
P21506 Q96IR2
P52737 Q6ZMY9
P56545 Q13547
A8MUV8 Q5T5D7
O14610 Q9HAV0
Q16539 Q5W554
A6NDX5 O75346
P24941 Q02156
P35414 Q9P2W3
P52740 Q9GZX5
P32121 Q8NGH8
Q7Z6C3 Q8N6H6
P08047 P53779
P15121 Q96JD6
Q499Z4 Q8TD23
P32246 Q16663
P50553 Q02078
P78368 Q96L96
P07951 P53814
B2RTY4 P62736
Q05481 Q8NEK5
Q8TBZ8 Q8TF45
P35222 Q6PRX3
O43566 P62834
O60244 Q9UHV7
Q15717 Q92688
Q6IV72 Q6P9A3
Q14585 Q3MIS6
P14678 Q9BQA1
P16415 Q9NQX6
Q14586 Q9UL59
P08865 P62851
Q3ZCT1 Q9BSK1
Q6ZMY9 Q96I27
Q969W8 Q96PE6
P17021 Q86UE3
Q5EBL2 Q96PE6
O75182 Q96ST3
A8MT65 Q8TF20
P26378 Q8N6W0
P48556 P62195
P40763 P48357
Q6V9R5 Q8TF47
P07900 Q96SN8
O75437 Q8IVP9
P08069 Q9HCT0
O14641 Q9Y2T1
Q05481 Q96SK3
O00590 P13501
Q15973 Q969W8
Q8TD23 Q9UC06
P16104 Q9ULW6
Q86UE3 Q8N988
O15534 P56645
O15524 Q9Y6I7
A6NDX5 Q06732
A6NM28 Q8IYI8
Q6P4R2 Q9Y5F9
P09234 Q01130
P30550 P62873
P10072 Q9Y2P0
Q13617 Q13618
P36402 Q03181
P28698 Q8NDQ6
P21506 Q6V9R5
Q09161 Q9BY77
P28370 P36402
O00716 Q14186
P05177 P08684
Q9H251 Q9Y5F1
P01589 Q13191
P20618 Q6L983
Q9Y5F3 Q9Y5G0
P19838 P78347
Q96GD4 Q9NXR1
Q8IUP8 Q9Y5F2
P49023 P56159
Q9BSG1 Q9HCZ1
P17612 Q66GS9
P17676 P19419
P11182 P21953
P08567 Q9NYT0
P78423 Q5QIP1
P62495 P62906
P07550 P63218
P51677 Q9P2W3
Q9Y5I0 Q9Y5I2
P28222 P32121
Q7L2R6 Q969W8
P10319 P30455
O75437 Q9NQV7
O14917 Q9NYQ8
A8MT65 Q7Z398
O95965 P26006
Q9BZA7 Q9Y5G3
P35568 Q05397
Q2M3W8 Q9H7R5
Q13435 Q15459
Q6ZN08 Q8WUN3
P13682 Q7Z3I7
P68363 Q9H853
P49768 Q9NZ42
P01343 P05019
Q8IVP9 Q9H7R5
Q3MIS6 Q7Z3V5
Q8IZ26 Q96NG5
P17038 Q96IR2
P30542 P48051
P18124 P62277
Q86UD4 Q96ND8
P55290 Q9Y5H5
O14777 Q96BT3
Q86Y25 Q96PQ6
P13686 P19838
P62316 Q92621
A8K8Z5 O15211
Q13753 Q8N3F8
P23246 P26599
P07947 P16284
Q6P1L6 Q9P2J8
P23458 Q92783
Q13106 Q86YE8
P17023 Q6N045
Q9P2E7 Q9ULB4
P17031 Q9HCL3
Q9NYQ6 Q9Y5E8
Q147U1 Q8N720
P08648 P32004
P17014 Q96SQ5
P51786 Q5TEC3
Q8TD23 Q9UL59
O94805 P51531
P17039 Q05481
Q96CS4 Q9BS34
P63261 Q03692
P04049 P62714
O75346 Q96MX3
P17023 Q86UD4
Q07666 Q96AE4
P29353 Q9UDY5
Q00535 Q00610
P08865 P46776
P12830 P63267
Q68DI1 Q9C0F3
P15502 P21810
Q07955 Q12769
A4D2P2 B2RCU6
Q5JTW2 Q9NRH3
B4DLW8 Q9P186
Q6ZSS3 Q9H8G1
P03952 P26927
Q06732 Q6ZR52
O94906 P24928
Q8TAU3 Q9NSJ1
Q7Z3I7 Q9BSK1
A8MYF4 Q9BSK1
P17252 P63104
P03372 P62993
P51523 Q08ER8
P17020 Q14588
Q6ZMV8 Q6ZN08
A6NM28 Q8TAW3
Q6ZNH5 Q9Y473
O15303 Q8WTQ7
Q9BVL2 Q9BW27
Q14586 Q6PF04
O14628 Q6IV72
P84095 Q12879
Q9HCL3 Q9NQX6
B3KR14 P23743
O60841 P61247
P20618 P63208
P29474 P30411
Q8TD23 Q96EG3
Q5CZA5 Q8IYN0
O14818 O60566
O15524 Q9UHF4
P09496 Q14416
Q6P152 Q96SF0
P21589 Q16665
Q02880 Q15648
P61163 Q9UKN7
P17020 Q96SZ4
P18847 P35638
P04626 Q07889
Q9H158 Q9Y5H5
Q9HCP0 Q9Y2T1
Q14586 Q499Z4
P11362 Q96KE5
Q13509 Q6PEY2
P17032 P17038
Q13547 Q96ST3
P19087 P63215
P20226 P36954
Q6P152 Q9UN66
O43684 Q9Y266
P20618 P38936
B5BUB8 Q6PIE6
Q5T8M8 Q8WVD2
P07492 P29992
A4D1J9 Q13797
Q6PIE6 Q99759
P07942 P35609
P62241 Q13347
Q8NEP9 Q9NQW5
P02008 P68871
P17040 P57086
Q15072 Q8NB50
P62266 P83731
P11215 Q60FE5
P15036 P49715
Q7L2R6 Q9Y6R6
O43830 Q9NZL3
A8MUP4 Q9P0L1
Q6P9A3 Q96K58
Q8N2I2 Q8N8Z8
Q13398 Q8IZC7
P07101 Q5VVX1
P08047 Q92769
P33765 P63096
Q5T8M8 Q9UES5
P14616 Q9NRA1
O15514 P35269
P17014 Q9P2J8
P25963 Q9Y2U5
Q5VWL4 Q9UGC6
Q5FWF6 Q9Y2Q1
Q59E92 Q9H5Z1
Q8WWS9 Q9BZL6
Q53YE8 Q5JNW6
O43345 Q9NYW8
A6NGH9 O94892
Q6ZNG0 Q8N2I2
P42224 Q9UQM7
P26367 P48742
O15379 O75376
P35367 P62879
P06730 Q9BW27
P26367 Q99626
Q8NB50 Q9UC06
P12109 Q6ZRA8
Q6P152 Q9BYE9
P48736 Q68D00
Q8TBZ5 Q8WV37
Q04724 Q15475
Q8N587 Q9NQW5
O75633 P50151
P01112 P62873
P48730 Q00535
O43684 P35998
P17038 Q969W8
O14802 P61218
P51508 Q96N58
Q3MIS6 Q5EBM4
P59768 Q8NG41
Q2M218 Q8N587
Q6PF04 Q8N859
P30487 P61769
A8MXY4 Q8TF20
O43361 O75467
Q147U1 Q96CS4
Q9H251 Q9NYQ6
Q96JQ0 Q9HBT6
Q96JQ0 Q9HC56
O14628 Q68DY1
O00762 Q9NYG5
Q5HY54 Q658W2
O60765 Q9UJW7
P35998 Q9HAP0
P17028 Q15072
P52434 Q13888
Q8IZC7 Q96NJ6
O14818 O96020
Q6P3V2 Q6ZMV8
Q9BS34 Q9Y2P7
Q14416 Q8WTQ7
O43318 Q12933
P62851 Q8IYD1
Q59F77 Q8N6C1
P17035 Q96NI8
P02795 P80297
O95178 P03891
P10073 Q16587
A8MWA4 Q06732
Q03181 Q92523
Q92621 Q9P2I0
Q53HL2 Q8NBT2
Q9BS34 Q9Y2Q1
Q9Y5G4 Q9Y5I3
P17081 Q9Y490
P35789 Q8TAF7
P48742 Q9UK12
O94913 Q05048
Q6PG37 Q9C0F3
Q6ZRI8 Q9H4E5
P28566 P49407
Q7Z3V5 Q8TF47
A8K8Z5 Q7Z727
Q14586 Q6P280
Q5JVG8 Q86XU0
Q5TYW1 Q96NJ6
Q5HY98 Q96SZ4
P17813 P18075
P52740 Q6ZSS3
P30050 Q9Y3U8
O14512 P51692
O75820 P17031
B4DNT8 B4E3B6
Q96SK3 Q9UIE0
Q13398 Q96MR9
Q6PK81 Q8N587
Q3SY52 Q68DI1
Q9BZA7 Q9Y5G2
Q05707 Q7Z391
P25054 Q9UP38
Q6P3V2 Q6PG37
P17097 Q6ZN79
P20039 P28067
O14775 P49802
Q5JVG2 Q9HCL3
P18621 P46777
A6NGH9 Q86XU0
Q5FWF6 Q9UJW8
P05412 P19419
Q05086 Q92769
P16415 Q9P255
P03886 Q16795
Q68DS0 Q6I9T8
P62318 Q9BZI7
O43930 Q7Z727
A8MUP4 Q6PF04
Q9BYE9 Q9Y5H1
P34947 Q8NI49
O00329 Q9UQC2
Q8N972 Q9H7X3
Q86V71 Q9Y2G7
P51522 Q9GZX5
Q15648 Q6P2C8
Q9BSG1 Q9UJU3
P50150 P50151
O95409 P08151
P06241 Q08881
Q8TF45 Q9H7R5
P17032 Q6ZR52
Q13416 Q9UJA3
Q9UIE0 Q9Y2A4
Q5SR50 Q8NIA3
P19387 Q14103
P52564 Q99759
O43148 P19447
Q8N782 Q9NQZ8
Q3ZCT1 Q9NQW5
Q6ZMV8 Q9Y2P7
P04229 P29350
O00305 Q13972
Q03924 Q6ZMY9
P46531 Q9Y644
P09871 Q5NV67
A8MUZ8 P17021
Q96IY1 Q9BU64
P13693 P40337
O00161 P63027
P68371 Q15814
O15078 Q15154
P14859 Q9NW08
O00574 P62879
P39019 P62266
Q8NHY6 Q9H7R0
Q96AD6 Q9Y4X3
P55851 Q14761
Q0D2J5 Q9UJL9
A8MYF4 Q9Y6Q3
Q9NYT6 Q9NZL3
O75467 Q6PG37
P52742 Q9Y2P7
P05387 P42677
Q6ZNG0 Q9UK11
P62070 Q07889
Q14152 Q7L2H7
Q96N58 Q9BRH9
P14678 P35658
O14893 P54105
A6NHJ4 Q9NQW5
Q14586 Q9BS31
P08754 Q92569
O75900 Q5T8M7
A6NFJ7 Q9H013
P10314 P30499
O15504 Q99567
Q93098 Q9Y6M4
P43686 Q13041
Q7Z7L9 Q8TF45
P17036 Q9UBL3
P06493 Q9NRH3
Q9UBV4 Q9Y5W5
P15173 P50461
O60674 P38484
A8MWA4 O95780
B3KRS7 B5BUB1
P50150 Q9UP23
Q96CX3 Q9H0M5
Q8N2E5 Q9UBI6
Q86SQ7 Q9UPN4
P40933 Q14626
P17036 Q5SYY0
Q13114 Q9Y5U5
P06858 P98164
P12544 P25116
Q96EG3 Q96SQ5
P05230 Q8WYL5
P52740 Q6ECI4
O00548 Q9NZ42
P31749 Q07889
Q6ZNH5 Q9NQZ8
P19438 Q14790
Q8N7M2 Q96BR6
Q14929 Q6ZSS3
P30447 P30484
P09467 P22415
O14775 P01225
Q6AWB3 Q9C0G6
B4DMT4 O95486
O75914 P49023
P05534 Q8NHL6
Q8N720 Q9UC06
P29590 Q09472
Q14289 Q60FE5
P10275 Q16543
Q5EBM4 Q6P9A3
O75290 P16415
P0C7X5 Q08ER8
Q6P9A3 Q96NI8
O75293 P38936
Q15173 Q5U5J2
Q9Y5H2 Q9Y5H6
P50748 Q9H900
A8MWA4 Q2M3X9
O60498 Q08881
Q16718 Q86Y39
Q6UW60 Q8N2D4
Q7Z3V5 Q96IR2
P11802 Q14186
O94953 Q9BTT4
Q96SE7 Q9UJL9
Q9H836 Q9NQB0
B4E1Q0 Q562F2
Q86UD4 Q8N8L2
P13501 P51679
P10073 Q9H963
A6NFI3 Q8N988
O75437 Q9Y2H8
O75290 Q14586
P36578 P62851
Q5VIY5 Q9UJW8
Q8IZC7 Q96NL3
P30499 P48960
Q96TA0 Q9HCU4
O75475 Q9NRG9
P43250 P48039
P20701 Q9Y6N6
O95400 P62304
P26373 P62829
Q13546 Q9NY59
P11473 Q9Y5B9
Q2M218 Q9H7R0
Q6AW86 Q9UJL9
Q05655 Q8IVW0
P34947 P35368
P09497 P41146
Q9H2C1 Q9NR11
Q5HY98 Q7Z3I7
P17039 Q14591
Q96JC4 Q96SZ4
Q6ZS27 Q8N823
Q6ZS27 Q8N7Q3
O14980 P49792
P51149 P51159
P21506 Q9NZL3
Q96CS4 Q9P0L1
O75346 Q9H0M5
P19622 P40424
P62316 P83876
P17693 P33241
P25024 Q9UBI6
O14978 Q03924
P17027 Q9NQZ8
Q8IUP8 Q9H158
Q14790 Q8N488
O60765 Q6ZN11
P63215 Q6P9E5
B4DWW5 Q562F2
B4DHK9 B4DTI0
P09471 P46663
O75593 Q9UFT8
P41594 Q9UQM7
Q8N8L2 Q9GZX5
P38405 Q9Y3N9
Q96SQ5 Q9BUY5
P52738 Q9BX82
P53778 Q16829
P07948 P12931
P38405 Q6B6N3
P25940 Q9Y490
P16885 P21854
P63211 Q13607
Q658W2 Q8NFW1
Q13634 Q96QU1
O00444 O95684
P13942 P18564
P35658 Q9Y5S9
O43345 Q9Y6R6
Q96I27 Q96NG8
P61513 P62854
Q8NDQ6 Q9H7R5
P31994 Q5NV68
B4DEF7 B4DI39
P09661 Q9BWJ5
P17031 P52744
Q92620 Q9UBU9
P21860 Q99075
Q96JQ0 Q9NRJ7
Q8NHY6 Q9BUY5
P78347 Q06187
P55774 Q9NPC1
A8MWA4 Q8WXB4
B4E3A4 Q9NWP5
Q13501 Q15628
Q3ZCX4 Q6ZNG1
O43345 Q96PE6
O14497 Q13351
P30260 P62191
O75346 P17097
P60484 Q658W2
P61026 Q9NP90
P62745 Q8WZ64
P07766 P30504
P04435 P33681
P63092 Q8NI49
O15230 Q9UMD9
O75914 P11047
Q6ZN57 Q8N972
P27986 P42701
P59768 Q7Z5S8
P15621 Q86WZ6
O94892 Q9P255
P21453 Q08828
P03923 P56181
Q8N5B3 Q96QU1
P18510 Q9NPH3
P08519 P98164
Q86WZ6 Q96SE7
Q8WXS8 Q9BZ11
Q12933 Q15750
P11310 P16219
P17031 Q8N883
P46531 Q96BI3
P33151 P61586
O00160 Q13841
P20701 Q13753
P37198 Q8IYB3
O75346 Q6P3V2
P17036 Q14588
P01100 P24928
B4DLW8 O43143
P14210 P29353
O95780 Q03938
O43361 Q9HCX3
P59923 Q9HCL3
P11362 Q07889
P12643 P37173
Q8NES3 Q99466
O94844 P52566
P12036 Q15759
P42226 P42229
A6NFI3 O14978
P54750 P62158
O75486 P21675
P62258 Q7Z7A1
P52597 Q6P2Q9
A2RRD8 Q8WXB4
A8K971 A8MUV8
P26599 Q92620
Q08AN1 Q5TEC3
B4DI54 Q2F839
Q6P152 Q9NYQ6
Q96SQ5 Q9UK13
P51991 Q05519
P60709 Q60FE7
Q13191 Q6FHD7
Q9UII5 Q9UK11
O14978 O75437
P08134 Q13459
P16220 Q9UHN1
P06729 Q06124
P51508 Q9NZL3
A6NGH9 Q6P2D0
O43559 P34741
Q02386 Q9UJW7
P18825 P49407
P17017 Q8N8L2
Q13557 Q9UQL6
Q05923 Q9Y6R4
Q15542 Q6P1X5
P05129 Q9Y6J0
Q6NS87 Q7YPT8
P00533 Q92915
P31323 Q13561
A6NF35 P21506
Q05481 Q86Y25
A8MWA4 Q9BR84
P52736 Q16587
O43296 Q6ZR52
Q7Z398 Q7Z7L9
P62995 Q13523
P39905 Q04771
Q03936 Q9UJW7
P62854 P83731
Q9HCS4 Q9UBE8
P51504 Q8N8J6
B4DSN3 Q562Z7
Q07654 Q07889
A2RRD8 Q8TBZ5
O75290 Q5CZA5
P19784 P25054
O00287 P33076
Q7L2R6 Q9NSD4
P19087 P63211
Q15928 Q5VIY5
Q86XU0 Q96HQ0
Q9Y2G7 Q9Y473
Q13247 Q15459
A6NK21 Q9Y6Q3
Q96MR9 Q9UJW7
Q15118 Q9Y243
P19875 P62873
O43318 Q9Y4K3
P78362 Q14004
O60488 Q9ULC5
P14598 P30273
P62910 Q92901
O95201 Q86Y25
Q6ZN19 Q9HCL3
Q6P1L6 Q96MR9
P17031 P51504
P10072 Q969W8
P01024 P09871
P78362 P84103
P01308 P67812
Q13242 Q15029
P04637 P12956
P51504 Q9UK10
Q14584 Q86UD4
Q14586 Q96CS4
Q03923 Q6ZR52
P07910 P83876
O15552 P09471
Q8IYX0 Q96JL9
P46734 Q9Y6R4
P07949 P12931
Q6NT27 Q6XGY1
P27694 P50613
P48023 Q9Y243
Q8NDP4 Q8TB69
P20702 Q5JP94
P53803 Q92989
P51668 Q92530
Q08AN1 Q15973
Q15596 Q15788
P61978 Q9Y3B4
P01133 P01579
Q32M78 Q499Z4
P55795 P67809
P05556 Q5R3A8
P48544 P63211
Q6NVW7 Q9BVS9
P17032 Q7L945
P62306 Q8IYB3
A8MT65 P17014
Q14008 Q9H081
Q3KQV3 Q5FWF6
P13501 P62993
O43390 P52597
Q14591 Q49A33
O75444 Q12968
P50991 Q9NYA1
P35789 Q8TC21
Q6ZQV5 Q9HCG1
P16520 P48146
Q6P4R2 Q9Y5I1
Q7L0Q8 Q8N264
Q86YE8 Q8N720
O43353 Q13501
O43683 Q9BW27
P08047 P14780
P08138 P29353
O60733 P05129
Q7Z398 Q8IYI8
P09496 P32745
Q96NA8 Q9UEU0
Q96I27 Q96IR2
Q06730 Q12901
P16144 P55268
P42224 P61244
O95013 P38405
P20226 Q9ULW3
P21781 P34741
P07437 P17612
P02743 P04637
P16234 Q9NRA1
P08574 P52815
Q15759 Q9Y346
P10275 Q92913
O14965 Q9ULW0
Q5TEC3 Q96JF6
B4E1U9 Q9BYG4
P19793 Q13133
P55289 Q9Y5F0
Q13503 Q9NPJ6
Q96MU6 Q9Y2P0
A8MUP4 P15622
Q8TAP6 Q9UGJ1
Q13360 Q8TB69
P11166 P63279
P28698 Q02386
P55285 Q8IUP8
Q6PG37 Q9H2C1
P58317 Q86V71
Q8N859 Q9H7R5
A6NNF4 Q9UJU3
O00750 P24723
Q15929 Q9P2F9
P08865 P62888
O94892 P17038
P23458 P42338
P12074 P24311
O14986 P42356
A8MUP4 Q52M93
P17098 Q86XN6
A6NHJ4 Q8TF32
P51814 Q96GE5
O94906 Q8N684
Q52M93 Q5CZA5
P54646 Q13131
B3KWQ3 O95487
Q14590 Q9Y2Q1
P31751 Q15173
Q14584 Q9UEG4
P63261 Q13459
A2KUC3 Q5NV75
P51504 Q8TAQ5
P78396 Q13227
O14980 Q8NC51
P63208 Q13309
Q8N184 Q9UC07
Q96NL3 Q9HBT8
Q7Z3I7 Q8TF32
A8MYF4 Q8IVC4
Q9H5H4 Q9NSJ1
O75694 Q13243
Q8IYB9 Q8NCK3
O75578 P02461
P09958 P49768
Q96IR2 Q9UK12
Q6P3V2 Q96SK3
P38398 Q9HAW4
Q14592 Q9UJW7
P53708 P60709
P30154 Q9UBS0
Q8WUE3 Q99436
O94892 Q7Z3I7
P01112 P21359
O00238 P36897
O60563 P62875
P38936 Q9UJA3
P23743 Q9BRC7
P62195 Q15370
P0C7X5 Q9C0F3
Q9HCL0 Q9Y5G3
P17025 Q13360
Q86YW0 Q8TBX8
O14561 Q86Y39
P52744 Q6ZMV8
P46109 Q92569
P20827 P29317
P05556 P12107
Q6ZS27 Q9Y6Q3
Q0VGE8 Q7Z3I7
Q16587 Q9H7R5
P22223 Q9Y5E2
P06681 Q5NV92
Q08AG5 Q16600
Q6P9A1 Q7Z7K2
O00233 P62333
Q5MCW4 Q7Z340
P52741 Q5JVG2
Q6ZN79 Q8IYN0
P68371 Q96RT7
Q09FC8 Q68DY9
O75419 Q8WXE1
Q68DY1 Q9UC07
P52737 Q06730
Q05193 Q96CW1
P19419 P28482
P02751 Q5HY53
P08865 Q07020
O14986 P42336
O15105 P35658
O43831 Q8N1F7
Q9UN73 Q9Y5F3
O60763 P09496
P50613 P62875
P27540 P40337
P19793 P55055
O75578 P49023
O43603 P50148
P04628 P49840
O15197 P01730
P52740 Q14586
Q8IYB9 Q96PQ6
Q6P2D0 Q9UBL3
B3KM89 Q562Z4
O75123 Q8IVP9
Q7Z7L9 Q8NDW4
Q08AG5 Q8NDP4
O75123 Q9HCL3
Q14627 Q9H6Q3
Q13398 Q86Y25
O75030 Q8NHX1
P18564 P20702
Q86V71 Q8NDQ6
Q86XU0 Q9UIE0
P52740 Q8TA94
Q15014 Q9NXR8
Q494X3 Q96H40
P06213 P15498
P52736 Q8IVP9
P62306 Q9BVL2
Q6PK81 Q9Y473
Q08ER8 Q6ZN08
O15198 P29084
O14727 Q14790
P15621 Q96NI8
A8MTJ3 P54750
P58317 Q6V9R5
Q6V9R5 Q8IYB9
Q2M218 Q9HCL3
A8MTJ3 P59535
P25205 Q7L590
Q8IYX0 Q8N3J9
Q14585 Q15973
P10827 P48443
Q6ZNG1 Q8NEM1
Q14584 Q86Y25
P50151 Q6ZSP0
P0C7X5 Q3ZCX4
P62854 P62888
P62318 Q9Y333
P62745 P98174
P19838 P60568
A6NHJ4 Q32M78
P0C7V5 Q9ULM2
Q6I9S9 Q96AD6
Q8NCK3 Q9HCX3
Q96LW1 Q96NJ3
A8MXY4 Q96CX3
Q96JC4 Q9NZL3
P59923 Q8NDP4
Q8WUA4 Q9Y535
P35268 P42677
P17031 Q96N22
Q0VDF9 Q2F839
P14625 Q08752
A6NHJ4 P15622
B3KS54 P16885
P26368 Q8N684
O15524 P06239
P05386 P18077
A6NGH9 Q8N393
Q53FH8 Q53HL9
O00161 Q15833
Q13106 Q8TBZ8
P17031 Q8N988
Q7Z6C1 Q92585
O14610 P16520
A8MTY0 Q8N8Z8
O00308 P31785
P10072 Q8TF20
P52744 Q8NEK5
B4E0R6 P52294
O14497 Q13111
P04626 Q13153
Q9NQS7 Q9Y6D9
Q8N8Z8 Q8TD23
P05089 P78540
O00257 Q99496
A8MUZ8 Q9ULM2
Q9UIE0 Q9UJW8
Q494X3 Q8N823
Q494X3 Q8N7Q3
A4D2P0 B2RCU6
Q8N184 Q96N38
Q13596 Q5QPE4
Q5T619 Q9HBT8
O43306 P19086
Q6P9A1 Q6PDB4
P01308 P35568
P07910 P08579
A6NP11 Q96MU6
P08138 P20916
A8MVP4 Q499Z4
Q3ZCT1 Q494X3
Q2TAA5 Q9BT22
Q8N3J9 Q969W8
Q7L2R6 Q9H2C1
P04436 P30461
P08397 P36551
A8MXY4 Q9BSG1
A6NNF4 Q9BRH9
P15157 P20231
Q5JVG2 Q8N9K5
P49810 Q9Y2W7
Q01130 Q9Y333
P17021 Q8NEK5
P46776 P62280
A6NK31 P52741
P52740 Q9UK10
P08311 P25116
P51991 Q92989
P10301 Q8NIA3
P04899 P34995
O60262 P28221
P06239 Q8NA04
P61254 P62277
P61981 Q04912
P28335 P29992
P01308 Q15853
P13612 Q6VU69
P10114 Q5U651
P05107 Q96PN1
P11215 P21333
P11831 P14859
O94892 Q96MR9
Q15072 Q8N141
P18124 P47914
Q06587 Q14781
O95067 Q9UJX2
A6ND48 P32121
O15444 P08754
P52742 Q499Z4
P16220 Q92993
Q8IZ26 Q8N141
A6NM28 Q6ZMW2
Q9H349 Q9UBT7
Q6ZN79 Q9P2F9
P62241 P62424
A6NK53 Q96EG3
Q7L7X3 Q7Z460
Q12789 Q9NW08
P42684 Q13671
A6NK31 Q8N141
O15357 Q59F77
O75665 Q5BJF6
P25205 Q9Y5N6
Q2VY69 Q6NX45
P04004 P05556
Q04637 Q53EL6
P39687 P54253
P15090 P19793
P22003 P52952
P01308 Q15418
P50148 P51677
Q5JNZ3 Q9NQV7
O95780 Q9H2C1
Q14116 Q5VWK5
O43830 Q8N972
P22234 Q9UET6
Q2NKX8 Q9BZD4
Q8N184 Q96SQ5
P17026 Q96SE7
Q8TF20 Q9H7R5
O75056 Q8WW43
Q5JVG2 Q9P2J8
P63279 Q8N2W9
Q3ZCM7 Q9BW19
Q6P9A1 Q9BRH9
P22607 P40763
P48736 Q06124
O94892 Q8TA94
P06730 Q8NFH5
A8K7Q2 B4E1Q1
Q5HYK9 Q9UK11
P61764 Q99767
O14920 P41743
P17035 Q2M218
Q8WTR7 Q96PQ6
Q14591 Q9Y2P7
P19397 P61073
P16520 Q9ULV1
P18084 Q5JYH8
A8MQ14 Q9UJW8
P25024 P50151
P49841 Q9UPN3
P52597 P55769
Q8NDQ6 Q9UIE0
Q01081 Q9UKX7
O15398 Q13002
Q15399 Q9NR96
O75437 P10073
Q13398 Q9Y3M9
P52738 Q03923
Q92769 Q9BPY8
P62837 Q8IUQ4
Q6P2D0 Q7Z3V5
Q02962 Q9UQF2
Q52M93 Q96EG3
P52333 Q9UKT9
Q13398 Q8NA42
Q16629 Q8NFH3
A6NM28 Q9Y3M9
Q7L3H5 Q9NQU5
O43665 P08754
Q03405 Q9H490
P16234 P46109
A6H8Y1 P61218
P78527 Q99828
P18206 Q9UMD9
Q03924 Q14588
Q96BT3 Q96GD4
Q3SXZ3 Q8N988
A8MXY4 Q16600
P48742 Q86XU0
Q8N7M2 Q9HCL3
O43524 P31946
P0C7V5 Q6ZN57
P17026 P17031
O75437 Q14593
Q96BI3 Q9Y4K3
Q05481 Q96N38
P0C7V5 Q5JVG8
O95780 Q5VIY5
Q6AW86 Q8TBZ5
P51814 Q7L945
P36873 P49841
Q0D2J5 Q8NDP4
P19086 P51685
Q13547 Q9UKN5
P09601 P30519
A4D0S4 P21333
P10072 Q9HCL3
B4DR16 P84077
A6NM28 Q6ZNG0
P52742 Q96NJ6
O00422 P24468
P02746 Q5NV84
A6NN14 P15621
P46060 Q9Y6D9
P67936 Q14324
O15444 P62879
Q6ZN19 Q9UC07
Q6N045 Q96N38
P17023 Q5JNZ3
Q6ZNA1 Q8IYB9
P09544 P49674
P35244 P51530
P01588 Q9UQQ2
Q6ZSS3 Q86V71
P12931 P55196
A8MT65 Q9H707
P38405 P51828
Q9BVA1 Q9NQP4
P61812 Q14738
P01189 P41145
O00311 O75419
Q68DY1 Q6ZMV8
P25098 Q6GMT4
P63261 Q6ZRA8
Q5EBM4 Q5HY98
O60936 P08651
A6NK21 Q494X3
Q7Z6J4 Q8IXI2
P08590 P13535
O95206 Q6P4R2
A6NK75 Q8WV37
P17031 Q6P9A1
O75056 Q5T7S3
O75438 O95139
P30457 P30461
O43678 P28331
Q93034 Q9UL46
Q15003 Q9NTJ3
Q5SXM1 Q96BR6
P11047 P39060
Q5JVG2 Q8TF45
Q8N393 Q96JF6
Q8N8L2 Q9P255
P00533 Q9UBC2
A6NN14 Q99676
P51508 Q8IZ26
P17948 P51813
P00797 P62879
P17025 Q6P280
Q8IWW3 Q8WTQ7
Q14332 Q9NYQ7
P06396 P42336
Q86YE8 Q9NW07
P58317 Q8NB50
Q13398 Q3KP31
P38405 Q9H209
Q6NX45 Q8NDQ6
Q9HCZ1 Q9UJW7
Q5JVG8 Q96N58
P25208 P67809
Q8IVP9 Q8N8L2
P46781 P63173
P03372 P98177
Q13547 Q92993
P06576 P56134
P07766 P14784
P25208 Q14919
P62330 Q15311
P09544 Q9ULW2
P17038 Q14587
P10072 Q9P255
P01138 P42575
P0C7X5 Q49A33
Q8IYX0 Q99676
A6NF79 P51814
P62736 Q9UKX2
P15621 Q96BR6
P04899 P15692
P27658 Q14289
P04628 P78368
P53708 Q9NVD7
Q96CS4 Q9HBT7
Q5TEC3 Q96C28
P17036 Q96NL3
Q8N9F8 Q9H707
P17097 Q8IZ26
Q3KP31 Q5TYW1
Q15929 Q9HBT8
P17023 Q9C0F3
P17014 P35789
O60245 Q9UJ99
Q02386 Q8NDQ6
Q13111 Q13573
Q13257 Q99661
P42566 P62993
P58317 Q14591
O00625 P20618
P01133 P07942
O60602 O60603
O94986 Q96RT8
O94892 Q6ZQV5
Q5SYY0 Q9BS31
Q6U7Q0 Q9Y2A4
Q49A33 Q96HQ0
P62310 P62318
P01023 P40763
Q494X3 Q5SXM1
P17612 Q92793
O43809 Q14444
P17812 P49915
A8CZ58 B3KS97
P20393 Q99743
Q9P2E7 Q9Y5E2
P17020 Q499Z4
Q8IYN0 Q8NDP4
P24864 P38398
A6NHJ4 Q8NA42
P62277 Q99558
Q8N393 Q8TF47
P25787 Q6L981
Q8NG31 Q9BU64
O14802 Q92966
Q7Z398 Q8NDQ6
Q2NKX8 Q96EA4
Q96JC4 Q9NYW8
Q6P9A1 Q8N782
Q6ZNG1 Q96NG8
O15514 P19388
P28074 Q12834
P05549 P10909
P0C869 P63092
P06241 P19174
P11055 P67936
P40763 Q05513
P04350 Q96SN8
P16415 P17017
P01024 P01031
P12814 Q6FHW5
P52737 Q6AW86
P30550 P50150
P27540 P63279
P01730 P28074
P11047 Q5R3A8
P20701 Q9P218
Q86V71 Q8TF32
O75373 Q6N045
Q6ZNG1 Q8NCK3
Q7Z3I7 Q9UEG4
A8MT65 Q6ZN79
O14775 P35368
P10070 Q13207
P17097 Q96K58
O43677 Q86Y39
P35789 Q5JNZ3
P21728 Q00610
Q4V348 Q9H8G1
P12931 P43405
O43676 Q9NX14
P25786 P49721
P51686 P63218
Q5VTT9 Q6IC53
P51523 Q16600
P46734 Q308M2
P04062 P05412
A6NK75 Q14590
O95996 Q13362
P02042 P69892
P01732 P30492
P17030 Q03924
P17097 Q49AA0
O15398 P39086
B4DKC5 P07585
Q14591 Q3SY52
Q08174 Q9Y5I1
P35346 P63218
P63104 Q12923
P17035 Q15072
P00533 P05412
Q13106 Q8TF45
P49720 Q5JXJ2
O15230 Q13702
O15372 P46781
P13631 Q92831
Q8TF45 Q9UEG4
P17020 Q9ULM2
P04435 Q29882
Q5HY98 Q8NEM1
Q92997 Q9H461
P35998 P55036
P49841 Q9Y2T1
Q12901 Q13398
O75586 Q6P2C8
Q96NG8 Q9NQX6
Q8NFH3 Q9UKF6
B4DI39 Q59EJ3
P35222 P51665
Q8N9F8 Q9UEG4
P53778 Q6IAR2
P37231 Q15466
Q7L945 Q9HCL3
Q9NPG4 Q9Y5E7
P52292 Q93009
P17031 Q86UE3
P30279 Q14765
Q7L2R6 Q9UJW8
P17039 Q6ZN06
Q2M3W8 Q7Z3I7
Q3KP31 Q8N7M2
Q8N4Y1 Q9BR65
P17098 Q06730
Q12901 Q9UJW7
P35557 Q96HA1
Q9BRH9 Q9H2C1
P17023 Q9HBT7
P39060 Q6VU67
Q3SXZ3 Q96SE7
Q05481 Q5VIY5
Q8TAF7 Q9BUY5
Q5EBL2 Q96HQ0
P05976 Q14896
O14625 P19086
A6NP11 Q9P255
P06400 P11802
O75197 P10070
P01730 P01909
Q52M93 Q86Y25
O00233 P25786
P07947 P49023
P07992 P30876
Q5T5D7 Q9NQW5
P17032 Q8TBZ8
Q9UBU7 Q9UJA3
Q14571 Q9UBN4
P17036 Q9Y2P0
Q2M218 Q9Y473
P04629 P15056
Q13797 Q6VU69
Q15147 Q99755
O14980 P52298
P06748 Q99543
Q5JYX0 Q9NPB6
O14818 P30304
A8MUV8 Q9Y2P7
O95997 Q15008
P33151 P55291
P21583 Q16827
P62873 Q08462
P19086 Q9HAV0
Q15029 Q9BZI7
Q9BZA8 Q9Y5G1
Q8N141 Q9UJN7
P0C7X5 Q8NCK3
P40227 P61758
P17025 Q9NYT6
Q13398 Q8N8Z8
A6NN14 Q5CZA5
P17026 Q86UQ0
Q6P3V2 Q96MX3
P25963 Q9UKB1
P07949 P20936
P28698 Q9UK10
Q13177 Q13751
B3KUA4 P01116
Q96GE5 Q9UJU3
A8MVS1 P15622
Q9H444 Q9Y3E7
O75197 Q9H1J5
A1A5D2 P60953
P63211 Q13585
P17019 Q6IV72
Q8N7M2 Q9H2C1
Q13751 Q5JP94
Q6PDB4 Q8N3J9
Q96BR6 Q9P2J8
P17020 Q9NSJ1
Q01955 Q5HY53
Q5JVG2 Q96ND8
Q15287 Q9UJV9
P07737 P35080
Q52M93 Q9P0L1
Q499Z4 Q6PF04
P28331 P56181
Q59F77 Q9UBF8
P11229 P43250
O75643 Q13243
P16885 Q99653
Q5U0E4 Q8TE47
Q8N3J9 Q8N782
O14641 O96014
Q9ULB5 Q9Y5F3
A8MUV8 O75123
P22090 Q9UBQ5
Q15072 Q8N9K5
Q7Z398 Q8NB42
P01589 P40763
Q5T5D7 Q96ND8
P25774 P78325
P61587 Q13017
Q96NL3 Q9H8G1
Q96N38 Q9BS34
Q8IXH8 Q9Y5G6
P84022 Q96RN5
O43830 Q9H963
P32019 P61586
O43361 Q3ZCX4
P52736 Q14584
P35222 Q6PJ06
Q12769 Q7Z3B4
Q92845 Q9UQE7
P00749 P98155
Q14591 Q9H0M5
A6NDX5 Q8WXB4
Q8TD23 Q96ND8
P10523 Q5U0K5
P28702 Q9Y5X4
P00533 P21781
P56945 Q9UKX5
P54652 Q2F839
Q5CZA5 Q6U7Q0
P08574 P14927
P25391 Q7Z4I7
P17014 P52737
P63211 Q8N0Y3
P55291 Q9Y5G7
P10073 Q9HBT7
P68400 Q9UD71
P29474 Q9Y243
Q5HYA4 Q6PID4
Q14974 Q5TFJ7
Q9P255 Q9UC07
Q08AG5 Q9C0F3
P45984 Q92934
Q96TA0 Q9Y5H3
Q8TAF7 Q96IR2
P19237 P63316
Q9BYZ6 Q9UKW4
P28068 P43403
Q6N045 Q9BY31
P52742 Q9BS31
P52298 Q9UKF6
O43236 P20618
B5B2N9 P53779
P31946 P98177
O75334 P23468
O15504 Q92621
P62316 Q16637
P04155 P35222
Q8WXB4 Q9Y473
P51523 Q9Y3M9
P10070 P16220
O60262 Q96RI9
Q5MCW4 Q8NA42
O14610 Q9NRJ3
O43561 Q9TQE0
B4DSN3 B4DVQ0
P08754 Q9NZ20
P17038 Q6IV72
P08493 P13611
P29274 P30542
P06241 Q86SG6
Q499Z4 Q86V71
Q15935 Q9BRH9
Q5FWF6 Q6ZN79
O00308 P62988
P08621 P19387
P17026 Q9Y2H8
A6NK21 P17030
O95466 P63000
Q13535 Q99708
P21860 Q16539
P51814 Q8TAQ5
Q5HY98 Q96MX3
P08514 Q07092
Q6ZN06 Q9P0L1
B2R6X5 Q53GZ6
P51523 Q9NZV7
O95190 Q9UL46
P17025 Q8N782
O00300 P25942
A6NHJ4 P58317
O14978 Q96IR2
A8MT51 O75909
Q8IYF1 Q9NX45
A6NFI3 P17020
P17036 Q8N8L2
P07996 P18084
Q2VY69 Q5TEC3
Q08AG5 Q5TYW1
O43296 P15622
A8KAH7 B4DKB0
Q9H3S1 Q9ULL4
Q8N684 Q9BZI7
Q3SXZ3 Q3ZCX4
P51575 Q15413
A8MVP4 Q9NYW8
Q6ZN06 Q8IYN0
P28065 P42224
P61244 Q5R3E4
P22607 P22681
P02649 P02654
Q9NR96 Q9NYK1
P17031 Q8TAQ5
P19022 Q9Y5H9
Q9HBT7 Q9UEG4
P62753 P62857
A8MUV8 P17027
P01215 P62879
P02708 P30926
Q00610 Q9NZ52
P12814 Q14993
P13987 P62330
O75437 Q9P2J8
A6NK21 Q6PK81
Q8N9K5 Q8NEK5
Q14978 Q15942
P20248 Q01094
P42229 Q13651
P38936 P42574
P02452 P16885
P48023 P62993
Q6ZQV5 Q96N58
P10451 P15036
O15530 P38936
Q8IVP9 Q96IR2
Q15929 Q8N859
O75467 Q9BSG1
Q7Z738 Q9NRJ7
O75665 Q9HC77
O95201 Q8N7M2
Q7Z2Q5 Q9UBG7
P46783 P83881
A6NGH9 Q7Z340
P55286 P55291
Q8TAW3 Q9NV72
P84098 Q02543
A6NM28 Q99676
P17032 Q8N7M2
O14709 Q8TAF7
P01589 P27986
Q8N8Z8 Q96LW1
O43296 P15621
Q8N9K5 Q96NG8
B4E205 Q96DE1
P48742 Q6ZNG1
P05067 Q96P71
P06493 P24941
A8MWA4 Q03936
O43707 Q03692
P48742 Q68EA5
P24864 Q8NDW0
Q8TD23 Q9HCG1
Q14203 Q8TBF7
O43345 Q8IYN0
A6NK53 Q8N7Q3
A6NK53 Q8N823
P68133 Q12965
Q2I0Y7 Q6LC83
P20226 Q5H9L4
Q15691 Q96SN8
A6NK75 Q6AW86
O14628 P13682
A8MWA4 P13682
P01106 P18754
Q15797 Q9NW36
P17039 Q86V71
Q5T619 Q8NEM1
A8MTY0 O75437
P05113 P17947
P63092 Q9NZ20
Q86YE8 Q8TF32
A8MXY4 Q14591
O00329 Q96GA9
Q96AD6 Q9NPC1
B4DQH4 Q53HV2
Q93009 Q9UER7
O75056 P10145
O95168 P51970
P60842 P62847
Q15029 Q8IWZ8
O60765 Q15937
Q8NDW4 Q96K58
Q14586 Q8WUN3
Q5SP06 Q6GMV6
P35348 P53675
Q15072 Q8WTR7
Q8TAB3 Q9ULB4
O00468 Q15052
Q8NFH3 Q9P2I0
O94921 Q04917
P13535 Q13841
Q15072 Q5EBM4
O43741 P48357
Q8N9K5 Q9BUY5
P11168 P41235
P12814 Q8WZ42
Q01970 Q9UQM7
A8MUP4 Q7Z398
Q13233 Q99836
O95777 P62312
Q14050 Q5TCU6
Q9BSG1 Q9HAH1
P17301 Q6VU67
O00257 Q16254
Q9HCU4 Q9Y5G7
P52740 Q6ZNA1
P45983 Q9UPT6
P13682 Q6PF04
Q13153 Q13702
A6NGH9 Q6ZNH5
P43034 P50748
Q9H963 Q9UEG4
Q13360 Q9HBT7
Q8NDW4 Q9UBL3
P01023 P04070
O75437 Q96CX3
A4D0S4 P02458
O00212 Q8IZM6
O75084 P48729
P49674 P78396
B4DSN3 Q562T6
Q16666 Q9NPJ4
Q5T5D7 Q96JC4
P17097 Q49A33
O95400 Q9P2I0
O75290 Q96NG8
P35221 Q9Y5H5
P05112 P29460
Q09FC8 Q3ZCT1
P02751 P41240
P04637 P63279
P02679 P02751
P05129 Q6NUM3
P25054 Q99436
P35789 Q8N9F8
P53779 Q96GA9
P62191 Q9UL46
P09012 Q12874
A6NK75 Q8NHY6
P32121 Q8NGS1
P35658 Q01130
P35244 Q13888
O75373 P17019
Q13315 Q96DS4
O00217 O95167
A8MUZ8 Q0D2J5
O00231 P28066
P19087 P51677
O75290 P17021
Q12874 Q15393
Q53HB3 Q9NSM5
O15524 Q08334
P17027 Q8N8L2
Q01201 Q12824
P63215 Q9NRJ3
Q9H461 Q9H4N7
P08709 P09958
O00505 P02545
P52743 Q32M78
Q9Y5E7 Q9Y5F6
P17936 Q9BXP8
P31943 Q13435
P22090 P62266
P11217 P27482
P07996 P08648
P62487 Q92759
Q3ZCT1 Q8WV37
Q96H22 Q9BU64
P12544 Q8TEW0
P14866 Q9Y5S9
Q8N988 Q8NCK3
Q6ZS27 Q8TF47
A6NK53 Q9HCX3
P35916 Q53XY6
O95780 Q9ULM2
P30153 Q9Y2T1
P07910 Q15287
O94892 Q8IYI8
Q15935 Q9Y2Q1
O95182 P49821
Q8N7M2 Q96HQ0
P00519 P04637
Q99996 Q9BYV8
Q6PDB4 Q8N823
Q6PDB4 Q8N7Q3
O43296 Q9NQW5
Q96NJ3 Q9BRH9
O00767 P19793
O00206 Q9Y4K3
P08572 Q96HB1
O43707 P06756
P17028 Q96AF5
Q49A33 Q9HCZ1
B4DTX2 B4DYI5
Q15072 Q49AA0
P17026 Q9GZX5
Q9UJL9 Q9Y2G7
P01892 P20963
P35222 Q96LQ7
B4DN99 B4DS79
P51692 Q15139
Q7Z3L1 Q9Y5E1
P51149 Q5JT25
P49674 Q5BJF6
O43805 Q5BJF6
P06396 P68133
P61769 Q31610
P21709 P51451
Q15797 Q9HCS4
Q8N8Z8 Q9NZV7
Q8WTR7 Q8WXB4
P17027 Q14593
P17041 Q9UII5
Q14592 Q6ZN08
P51523 Q8TD23
P11055 P13533
Q6ZN57 Q7Z3V5
P55268 Q8IZC6
Q6ZNG1 Q8TBZ8
O95298 P49821
O60682 P15923
Q53HL2 Q92674
P57087 Q07157
P46778 P62249
Q96MU6 Q9HBT7
Q6ZN08 Q9NSJ1
P61981 Q8TCU4
P41091 P62841
O43930 Q9UK32
B4E2E1 Q9BYD9
B2RTY4 P08134
Q8N8H1 Q9NQZ8
Q8IZC7 Q96N58
Q8NB42 Q9NQX6
O75123 Q14585
Q15365 Q15428
P57740 Q6IPU0
P61513 P62847
B4DNT8 Q2F839
O95837 P08172
O95405 P62140
A6NK75 Q2TAN0
Q969W8 Q96N22
P13945 Q9HAV0
Q14633 Q9HBE4
P29084 P52435
P58317 Q5EBM4
Q5EBL2 Q9GZX5
P28482 Q96MX0
A8MXY4 P51508
Q14584 Q8IVC4
P31749 P42574
A6NK21 P17019
P52743 Q8N4W9
P63000 Q16099
Q6ZN57 Q96RE9
Q5TEC3 Q8TAW3
Q8NEK5 Q96JC4
P17030 Q96SK3
P28482 P35613
P24522 P37231
Q9Y5E9 Q9Y5H3
P31323 Q9P209
P17081 Q8TCU6
Q14591 Q9HBT7
P58317 Q9UJL9
P02649 P11150
O15492 P63096
P13682 Q5JNZ3
P83731 Q07020
A6NF79 Q9HCX3
P48050 P63252
P49642 Q9Y5N6
P84095 Q9BRR9
P13569 P31321
Q02386 Q9Y473
P16989 Q9H4Z2
A6NGH9 Q9BSG1
O14980 Q04917
Q3KQV3 Q9NQW5
O75694 Q8WXD5
Q8N2I2 Q96NJ6
O00459 P21860
O15514 Q15366
P26006 P56945
P17027 Q96I27
O75822 Q99613
A6NHJ4 Q9GZX5
Q499Z4 Q96N38
P13682 Q9NZL3
Q8N141 Q96NG5
P58317 Q8TB69
Q96CS4 Q9H7R0
A6NK31 A6NK75
P17027 Q9UJN7
P62714 P67775
Q96AX1 Q9P253
O14561 O95299
B4DEF7 P11021
Q5MCW4 Q6ZQV5
Q5JVG8 Q9ULM2
A8MVJ4 P28074
P61160 Q7Z513
P15153 Q99819
Q12901 Q8NHY6
Q15648 Q96RS0
P17021 P17038
Q6N045 Q6ZR52
Q5CZA5 Q68DY9
O60229 P08134
P14635 P30304
P20042 Q13144
Q96NG8 Q9BR84
Q2TAN0 Q9Y2P7
A8K0G3 B4E304
P21810 P55001
P53675 Q14833
P35789 Q86Y25
Q8IXI2 Q9H8V3
P62273 P63220
P30939 Q9UBI6
P15622 Q8NHY6
P01100 Q13469
P40227 Q13885
Q8TD23 Q9BX82
A6NK75 Q96BR6
Q6ZQV5 Q8NEM1
O00487 P51668
Q15928 Q96N38
P14210 P62834
P17030 Q5SYY0
Q96C28 Q96SE7
P04637 Q9Y2S0
P17020 Q49A33
P01848 P61769
P11532 Q14247
Q9Y5F9 Q9Y5H4
P48730 Q8WZ56
P15884 Q9UBE8
Q13627 Q14004
Q9HCL0 Q9ULB4
P12107 Q5HY53
O75581 Q8IUM6
Q8WZ64 Q9HBH0
O00139 P43034
P51504 Q8IZC7
Q6I9T1 Q96JT8
P20618 P25788
P32298 Q6FGM5
P62891 P62987
A2RRD8 P17041
O43559 Q07889
Q6ZN19 Q8NCK3
Q96JC4 Q9H7R0
Q6ZN19 Q8N7K0
Q5VIY5 Q86Y25
P10912 P23458
O60663 P32243
P09471 Q9HAV0
A6NNF4 Q8N859
P68400 Q16625
Q14966 Q9H307
P52736 Q68DI1
P0C0L4 Q16581
P48729 P61289
O43915 P56199
A8K971 Q96GE5
P01116 Q8WU20
P09884 P25205
P17017 P17032
P46527 Q13485
A8MVS1 Q2TAN0
P31152 Q01892
P01233 P29992
P24468 Q05086
P01374 Q06643
P26583 Q01105
P08514 Q01955
O94855 Q562Z7
Q9UBL3 Q9Y2L8
Q9BSK1 Q9C0F3
P09496 P25100
P62851 P62910
A8MVP4 Q5HY98
Q6ZN19 Q7L2R6
Q03923 Q9UK12
Q05048 Q13247
Q13485 Q14623
Q6AZW8 Q8IVC4
Q9H1J5 Q9ULV1
P28072 P55036
O43361 Q8NA42
P08476 Q13873
Q16512 Q6FIF0
O43474 P04637
Q6PG37 Q99676
Q5JNZ3 Q96NG5
P61981 Q96SN8
B3KSF4 B4E3E8
Q7Z398 Q96NI8
P51946 P61218
Q8N7K0 Q9Y2H8
Q6ZQV5 Q96EG3
P32780 Q00403
Q8N587 Q96SE7
A8MVP4 Q9UIE0
Q15929 Q8N3J9
Q92585 Q9UBG7
P14625 Q02880
P22455 P61328
P17017 Q15935
P09619 Q13442
P49674 Q9NVX0
Q14442 Q9BRB3
Q6ZMV8 Q8TBZ8
O43929 Q13156
O00139 Q9H410
P06746 Q9HCU8
P35637 P62314
P53778 Q05923
P09693 P42701
P05106 P35609
O00622 P29279
P48059 Q5PR22
Q03936 Q9Y2P0
P17019 Q6PG37
P62879 Q8TDT9
O75122 Q8N2Z9
P05771 P42224
P52741 Q9H7R5
Q99848 Q9NX58
P55286 Q9UN74
P13501 P50150
P43146 Q8IZJ1
P30874 Q86XU3
A8MT65 Q9H963
Q8TEW0 Q9NPB6
P52948 Q96H22
Q8TAQ5 Q9UJW7
P55283 Q96JP9
Q6ZSS3 Q9NSJ1
P12110 Q6PID4
O95347 Q8NDV3
Q15172 Q9Y2T1
P21506 Q8N587
P18074 P19447
A8MWA4 Q6V9R5
P20618 Q6L984
Q16363 Q5JYH8
O43913 Q9UM11
Q68DI1 Q6P1L6
P08621 Q00839
P05556 P51636
Q8TB69 Q8WTR7
A8K971 Q96K58
Q8IYN9 Q9BUG9
Q12959 Q9NUP9
P00734 P51124
Q495L7 Q92468
Q5TIG5 Q9BYX7
P17097 Q8TC21
P49023 Q16539
A6NNF5 B4DWK5
P52737 Q8TF20
P25786 P60900
A8K971 Q8TD23
P53350 Q15691
O43361 Q6ZN79
Q6V9R5 Q8N859
P01730 Q99062
P04440 P30511
Q494X3 Q8TBZ8
P49792 Q9UBE0
Q8WUM0 Q9GZM8
P30455 P30479
P09471 P48145
Q7L7X3 Q96BD8
Q9HBT8 Q9UJU3
Q14155 Q92888
Q9H963 Q9HCZ1
Q6ZN08 Q8N883
Q12874 Q15029
P17035 P51786
P17676 P35638
Q04727 Q86VC8
P52272 Q8IWZ8
P17030 Q7L3S4
A6NM28 Q3MIS6
P63261 Q5JW47
Q96NG5 Q9NQX6
P48730 P63167
P04839 P19397
Q14584 Q9HCL3
Q92831 Q99743
Q5CZA5 Q96N22
P23246 Q9NW13
P29353 P40763
O75373 Q5T619
Q5TYW1 Q6PG37
P09429 Q14653
Q92928 Q969M3
O43236 O75909
P04435 Q5Y7F8
Q5JVG2 Q8N141
O60498 Q8WYR1
P12814 Q13753
Q8IVC4 Q8IYN0
B4DNF9 B4DYS6
P06729 P31358
O75123 P17024
P01842 Q30175
P01848 P30484
Q96MT8 Q9UPV0
P25490 Q15022
P41240 Q14289
O14920 Q9UHD2
Q08AN1 Q96MX3
P17098 Q96ND8
Q8IYX0 Q9UJW7
P12931 P98172
O75886 P62993
Q13516 Q9H2A3
Q6ECI4 Q6PDB4
Q13106 Q3KQV3
P32121 Q8NGT9
P32121 Q8NH59
P55287 Q8N5B3
A8MYF4 P17014
P07996 Q9BUG9
P19022 Q9Y5F3
P13942 P18206
A6NFI3 Q13106
P08865 P63220
P30086 Q8N2H2
Q5EBM4 Q9H8G1
Q02386 Q9Y3M9
Q6ZSS3 Q8TBZ5
P38159 Q14683
P61218 Q00403
P11940 P55884
Q06730 Q68DY1
P17019 P51508
Q9H0M5 Q9UJW7
A8MUV8 O95780
Q13467 Q92765
A6NK31 Q14591
P60763 P62745
O43148 P08047
P21506 Q8TBZ8
Q96JC4 Q96SR6
P26373 P61313
Q6PG37 Q8N141
Q13487 Q9HAW0
P47813 P50914
Q5JVG8 Q9HCG1
P52741 Q0VGE8
P17014 Q7Z7L9
P17030 Q7L945
P42336 Q07890
Q00534 Q14565
P17097 Q9Y2H8
Q93097 Q9HCP0
P41208 Q9Y2I6
P16144 Q9UMD9
P52741 Q8TF32
P46060 Q9GZM8
P62736 P63000
Q86Y25 Q9Y2P0
P07384 Q05397
O15533 P30443
O14775 Q8NG41
P10073 Q6U7Q0
P17030 Q32M78
P32121 Q8NGF1
Q8NB42 Q96NG5
Q9NWS9 Q9UNY5
A6NK53 Q52M93
Q8N9Z0 Q9Y2G7
Q08AG5 Q86XU0
Q9NZV7 Q9UBL3
Q13360 Q9C0F3
P10073 Q96N38
A4D0S4 P27986
P29350 Q01344
Q5T619 Q8NCK3
Q03938 Q8WXB4
Q9H158 Q9UN73
P62263 Q9UNX3
Q86UP0 Q9Y5H0
A6NKZ1 Q9UJW8
O00160 P42025
Q6ZMY9 Q9UJN7
P22090 Q92901
Q8TF45 Q96SZ4
O94844 Q9UNA1
B4DK29 B5BTY4
Q12901 Q9NSD4
Q03936 Q8N9K5
B4E2E1 Q9Y615
P67870 Q16625
P11831 Q8TAU0
P07947 Q13480
O15520 P05230
P45985 Q8NHX0
Q06730 Q8N9F8
P60763 Q14957
Q86XN6 Q9BRH9
P01112 Q13557
P40259 P42336
Q8N9K5 Q96BR6
Q6V1P9 Q9UN67
Q15393 Q96I25
Q5VT82 Q9ULB4
O15514 P22626
Q4V348 Q9Y2H8
O95201 Q9HBT8
P08754 P41597
P50613 Q92698
O14610 O75633
P58317 Q8N141
P10275 Q15596
P39905 Q9NXZ6
P22223 P55290
B3KS12 P52797
P41240 Q9NRY4
P17097 Q9GZX5
Q6P9A1 Q8NA42
P55199 Q15369
P17024 Q9P2J8
A8K971 Q8TBZ5
Q5JVG8 Q8NEK5
Q14593 Q7Z3I7
P19174 Q9NYA1
P31994 Q6NSA4
P52742 Q96N58
P22003 Q6WN34
P62316 P62487
B2RCQ9 Q53FC7
P05549 P12109
O00459 P22681
O95182 Q9UI09
Q86TM3 Q9H6R0
Q1PSW9 Q9UBV4
P52736 Q96NI8
O75030 P05231
P55957 Q99683
Q96MU6 Q9UIE0
P24941 Q15008
P01241 Q07654
P52743 Q96SE7
Q8TAB3 Q9H159
P63096 Q6NUM3
O00144 Q9GZT5
Q8TAA3 Q8WUE3
P17035 Q06730
Q8N4W9 Q96EG3
P33993 Q9UBD5
P52738 Q9NR11
Q08ER8 Q8IYI8
Q7L3S4 Q8IZ26
P52741 Q9BY31
A8MT65 Q13398
P12829 Q00872
Q9UL51 Q9Y3Q4
P41597 P63215
P34931 Q96IS6
O75123 Q16587
Q8IZ26 Q8TA94
Q15929 Q9HCX3
P10914 P51532
P60763 Q9UKW4
O43361 Q8TA94
P26367 Q15475
A8MTY0 Q3KP31
Q2M3W8 Q96RE9
Q96K75 Q99676
P52744 Q5HYK9
P15498 P78314
P35268 P62906
O95267 P62834
P08559 P10515
P20340 Q8TD16
P17844 Q5THR1
P55283 Q9UN70
P32121 Q9BXA0
O75888 P09958
Q01081 Q7Z3B4
Q8NA42 Q8NEK5
Q8NA42 Q96PQ6
Q15797 Q92922
Q14592 Q96SK3
Q7Z340 Q96CS4
P32121 Q96R69
P05412 Q8N3C0
P16070 Q7KZY0
O60447 P53350
O00212 Q15811
Q8TF20 Q9HCX3
P43243 P49792
O75914 P24043
Q8N141 Q96SZ4
A6NK31 Q7Z340
Q8N4C8 Q9BUZ4
O43184 P78536
O15444 P63211
A8MVP4 Q5MCW4
P06731 P08047
Q5TB30 Q9BYZ6
B5BTZ5 Q6FHG1
Q08AN1 Q6ZN06
O75747 P20936
Q5JP94 Q9Y490
O95613 Q9BV73
P04150 P14859
Q9Y5F3 Q9Y5I1
P05412 Q9BQG0
O15533 P16189
Q14831 Q6B6N3
O75467 Q96GE5
P36507 P49407
P62306 Q7Z3B4
P45983 Q9BVT0
P62805 Q96EB6
Q86T29 Q8TAW3
Q9H5H4 Q9Y6R6
Q9H1A4 Q9Y6D9
P13639 P62829
P02452 P04085
A8MXY4 Q96N58
O15399 P21817
O14640 Q8TAN2
P10644 P51671
Q5JVG8 Q6ZNG0
Q6P280 Q6P9A1
P52736 Q96JL9
P12110 Q68CX6
P51814 Q8N988
P00740 Q15911
Q14929 Q9H7R5
Q05193 Q16445
P15882 P62745
P45983 P46108
O94892 Q32M78
Q6ZNG0 Q7L945
Q68DI1 Q9Y2A4
Q14592 Q8IVP9
O95201 Q5T5D7
P27635 P62277
O14709 Q96JC4
P25054 P48556
Q8TF45 Q8WTR7
Q6A1A2 Q9UK32
O00161 O15126
Q86XN6 Q9HCX3
P25490 P57682
P05106 Q5PR22
P62314 Q7Z3B4
Q08ER8 Q8N883
Q8NEM1 Q96NJ3
O60603 P09429
P62988 Q93034
P17041 Q7Z7K2
P30307 P31946
P09497 P35367
Q5HYK9 Q7Z340
P42345 Q5T1C6
Q8N8J6 Q96K58
P52738 Q8N782
Q9H2A7 Q9UK08
Q6ZMV8 Q9HAH1
P20929 Q8WZ42
Q05481 Q3KQV3
Q9H349 Q9Y5H8
P08865 P62273
O76099 P32121
A8MUP4 Q8TBZ5
P51814 Q7Z7K2
B1APG4 Q75MP1
O60645 Q15642
Q6ZN79 Q9P2J8
P29350 Q01362
P27361 Q15788
P10523 Q9Y6F9
Q13224 Q8TCU5
Q15935 Q9Y2H8
O00329 P31146
O60566 Q9UJX6
Q71U36 Q9BTW9
Q13360 Q16600
Q13751 Q5GFL6
P31273 Q15797
O43345 Q8NA42
P25788 Q9Y6H5
Q9NRG9 Q9UHI6
P15121 P18146
O15514 Q9H3P2
P05771 P20073
P02760 P62993
P49841 Q92997
P30533 Q13905
P52744 Q09FC8
P06400 Q96EY1
P62304 Q9P2I0
P17252 P43405
P59768 Q8IXH9
B2R5T8 B4DR91
P21506 Q9NYW8
B4DS79 Q9Y6Q5
P31751 P62993
P28223 Q96C71
P17031 Q9NQV7
P06748 Q00403
P10073 Q8TBZ5
P20936 P43405
O00410 Q9UIA9
Q86VN1 Q9BRG1
Q7L2Z9 Q8WVK7
P28223 P30679
A8MYF4 Q8N823
A8MYF4 Q8N7Q3
Q0VGE8 Q9NYT6
Q9UK13 Q9Y2L8
Q5HYK9 Q9Y2Q1
Q9H707 Q9UII5
O95831 P09874
Q2M3X9 Q6ZN19
O43815 P31749
Q96CX3 Q9Y3M9
P48742 P59923
Q9NQZ8 Q9UK13
Q8WTR7 Q96H40
O15547 P21817
P68032 Q99542
P19237 P67936
P12830 Q9HC56
P12830 Q9HBT6
P62875 Q9BWJ5
Q86YD5 Q9BYD4
P49840 P54792
P03372 Q9Y3R0
P62158 Q59F77
P62333 Q13042
B4DZT4 Q562Q5
A6NHJ4 A6NNF4
P19429 Q13563
P57740 Q01130
P15622 Q8TAW3
A2RRD8 Q9NQW5
P23458 Q14627
A6NDX5 Q3SXZ3
P09496 P30939
O94844 Q96PE2
P0C7V5 Q14588
P42702 Q8NI17
Q96MR9 Q9UBL3
O00206 P14921
P27361 P56524
Q07812 Q8NFF3
P49023 Q8NG19
P17021 Q6ZMV8
Q7L0Q8 Q96QB1
P17031 Q8TAW3
Q8N720 Q8NHY6
Q6P152 Q9Y5H0
Q13177 Q15759
Q8N8H1 Q96MU6
O00329 Q8WWS9
P00395 P09669
P01903 P13760
P05412 P20226
P17026 Q96RE9
B4DTI4 Q86X54
P46527 Q13309
O75030 Q9Y6X2
Q5JNZ3 Q8N883
P25398 P42766
A8MXY4 Q13360
Q7L2R6 Q9BS34
O43361 Q8N4W9
Q14738 Q5SRQ6
O14978 Q96RE9
P00533 P07947
Q15973 Q96NG8
P08754 Q8NFM4
Q15029 Q15287
Q68DY1 Q8N7K0
Q86XU0 Q96N22
P63208 Q9Y2K7
P62993 Q9H7V3
Q08116 Q96C71
P05231 Q07889
P16144 P29353
P16415 Q3ZCT1
P27986 P33681
P28702 Q13418
O43677 O95178
P15498 P16333
Q6ZN06 Q96C28
O14628 Q9NSJ1
Q6ZSS3 Q9Y3M9
O43526 Q9UL62
P15622 Q2VY69
Q6PK81 Q96NG5
P63092 Q96RJ0
Q6V1P9 Q9Y5E2
Q15937 Q8TAQ5
P48742 Q9UIE0
Q4VAP7 Q9UMX6
Q13398 Q9NSJ1
O00443 P78356
Q68EA5 Q8IYI8
P43119 Q9HAV0
P33240 Q15428
Q86UD4 Q96K58
P43034 Q9BSJ2
P29122 Q99466
P0C7V5 P35789
Q6ECI4 Q9BRH9
P61513 P62829
P30501 P43628
Q6IC53 Q8NEJ0
A8K6G9 Q92841
Q14590 Q6PF04
P78356 Q8TBX8
P60866 Q8IYD1
P08253 P12111
P05305 P51681
Q6U7Q0 Q6ZNG0
O75820 P51814
Q13617 Q9C0D3
P05305 Q8NFM4
Q14929 Q9NQZ8
P55291 Q9Y5E2
P16885 Q15139
P52740 Q96JL9
O14810 Q86UR5
Q6P9A1 Q9HCG1
P08514 Q99715
O43915 P35916
P54840 P62140
P25786 P61024
O00159 P60709
Q969W8 Q96JC4
P10276 Q9UIS9
O43831 Q15029
A8MVP4 Q96MU6
P61326 Q9BWJ5
P48443 Q92570
O43830 Q8TC21
O95487 Q562S2
Q15788 Q92793
O60765 Q5SXM1
P36873 Q13257
Q07889 Q9BQD2
P19087 P28222
Q00839 Q15691
P56545 Q04727
P17038 Q5MCW4
A8MT65 Q969W8
P10911 Q9BYZ6
A6NM28 Q2M3W8
Q8IYN0 Q8NCK3
Q8N433 Q8NGT9
Q8N433 Q8NH59
P53350 Q86XR8
A6NK75 Q6P9A3
P38405 Q8NGP4
Q9UII7 Q9Y5I4
P05386 P27635
Q8NDW4 Q9C0F3
P42679 Q9Y243
Q15465 Q96QV1
P29350 Q8IU57
O14818 P28072
Q3KP31 Q9Y3M9
O43830 P51504
P51814 Q8TBZ5
O14656 P54652
P17023 Q09FC8
P51504 Q8N3J9
P04350 Q14008
O43831 Q10570
O95644 P17947
P47914 Q02543
O14610 P21730
P16885 P41743
A6NM28 Q9BWM5
P01907 P06340
Q2VY69 Q96ND8
Q8NCK3 Q9UJL9
O43390 P52272
P43034 Q8N4N8
P27695 P68400
P24723 Q96RG8
Q13114 Q8IUC6
P17098 Q9UJN7
P32780 Q15370
P51003 Q14683
P30876 P35269
O60508 Q14683
Q68EA5 Q96SQ5
P68400 Q96L51
P01130 Q15036
Q8N859 Q96JC4
Q6UQ80 Q92806
P54792 Q99466
Q71F23 Q9Y6D9
P16298 Q14934
P23246 Q13148
P24385 Q14765
P52741 Q14590
P19793 Q04206
P17039 Q8N8Z8
Q5TCU6 Q9Y6N6
A8MVP4 O95780
P17024 Q86Y25
Q8IZ26 Q969W8
P17024 Q9NZL3
O94986 P07437
P61225 Q13905
Q9UJN7 Q9Y2L8
P28702 Q92523
Q03936 Q8TAQ5
P17036 Q9BSK1
O14628 Q9Y2P7
Q9H251 Q9Y5H2
O00267 P35269
O75061 P49407
A6NNF4 O75373
P08254 P13500
Q494X3 Q96SZ4
Q8IX12 Q9UKF6
P51523 Q8NDQ6
Q6P2D0 Q8N9Z0
Q6IC53 Q8TBR3
P10072 Q8TBZ8
P18206 Q5HYA4
O43148 P14921
P37023 P58166
P49736 Q9Y248
P02461 P11215
A8MQ14 Q6NX45
P35368 P59768
B4DIG7 P43686
P05198 Q99613
P04626 Q13480
P04049 Q14738
Q9UBE0 Q9UK22
Q494X3 Q9BWM5
Q3KP31 Q9UIE0
O14746 P12956
P08621 P38159
P51451 Q14289
P32121 Q9ULC3
Q9Y5F6 Q9Y5H1
Q9BYV8 Q9HC77
Q14584 Q96EG3
Q6ECI4 Q96NG8
Q15366 Q9BZI7
Q14993 Q7Z391
Q5TYW1 Q8TB69
P30050 Q8IYD1
P11177 P12694
P52740 Q14929
P48059 P53708
P29274 Q96C71
B4DUC5 Q6NVW7
O43278 Q9Y5Y6
Q14590 Q8WTR7
P11802 Q15021
O75791 P01912
A6NF35 Q14593
P62263 P62857
Q9Y2A4 Q9Y473
Q8NHY6 Q9UK13
O60229 Q5VSF4
Q6NT27 Q93098
A6NK75 O14709
O43303 Q8TCU4
Q9UJN7 Q9UK10
P16401 P62805
P11831 P78347
Q8NEK5 Q9UL59
P41743 Q9UJF2
Q02388 Q13797
P32121 Q6IF42
O00410 O00629
P21506 Q147U1
Q6ZQV5 Q8N141
P08588 P53675
P20594 Q13237
Q9ULB4 Q9Y5H2
O00743 P48729
P52298 Q86U44
P52737 Q8TD23
P20396 P32121
O95257 Q03181
Q5EBL2 Q8NDW4
Q9NYQ8 Q9Y5H7
P53803 Q15572
P12883 Q6YL44
P59923 Q9NR11
Q6PG37 Q96LW1
A8MTY0 Q6ZMV8
Q7Z340 Q969W8
B3KS38 P63104
P58317 Q9UL59
Q16600 Q96JC4
Q13352 Q8NBT2
Q6P4R2 Q9BZA7
Q8N433 Q8NGC2
P26641 P62424
Q96BR6 Q96RE9
Q5HY53 Q9BUM6
O95429 P42575
Q96IY1 Q9BS16
O95872 P62993
Q6N045 Q9UJU3
P01903 P04234
P42338 Q9ULV8
P01906 P19174
P18206 Q99755
O14939 P19174
Q14585 Q8IYI8
P62487 Q14103
O14802 P20226
Q14929 Q9BR84
O14520 P28702
P52597 Q13243
P02775 P25025
P17081 Q92974
P51504 Q13106
Q06732 Q9HCL3
Q16566 Q9Y6J0
P12883 Q9P2M7
Q14631 Q9UME6
Q13753 Q14289
Q7Z3I7 Q9C0F3
Q9NYW8 Q9Y473
P08754 P28482
Q6IBT1 Q6MZI6
Q0D2J5 Q5JVG2
Q92542 Q9UII8
O95487 Q8WVW5
P01137 P08253
Q9NZL3 Q9UC07
Q14584 Q5TYW1
P09497 Q9NP61
P21728 P43250
Q53GG3 Q9UNH7
Q6PDB4 Q9BSK1
O43831 P84103
P26599 Q8N684
Q15973 Q494X3
O95400 P52272
P47813 P51991
O60262 P41146
P30050 P36578
P04637 P14679
P17081 P50395
P68032 Q9Y4I1
Q13224 Q9BRL5
O95965 Q8NFW1
O95201 Q9C0F3
P09497 P18825
Q92793 Q9UBC0
Q6PIE6 Q8WTR2
P49792 Q13257
P52952 Q92833
B1GX79 P60763
Q15935 Q8NDQ6
P31946 Q16537
P35711 Q99717
O15273 P06753
P46976 Q04446
Q8N988 Q96NI8
P32121 Q96L52
Q6ZQV5 Q9HBT8
P06493 P17096
Q5EBM4 Q86WZ6
P31323 Q16539
P02751 Q16787
P52737 Q2TAN0
O43172 Q6P2Q9
Q6ZN11 Q9UK12
O15350 Q9UER7
Q68EA5 Q86YE8
Q05481 Q6ZR52
Q8IXH8 Q9UN72
P33992 P38936
O15151 Q00987
Q15835 Q8IWW4
P17301 Q9UMD9
P56705 P62879
P51817 Q08462
O43345 Q8N9K5
A8MUP4 P28698
A8MXY4 Q5JVG2
O95067 Q13148
Q13485 Q9NZC9
O14732 P16885
Q06323 Q9UMX2
P05412 Q96ST3
Q9NYT6 Q9UK12
P49336 P51946
Q8N7K0 Q9HCG1
Q3KP31 Q6ZN79
O15211 P61224
Q01638 Q9NWZ3
Q16600 Q5VIY5
P43250 P51681
O60282 Q9H853
P28066 Q9UNM6
P10319 P33681
Q5FWF6 Q96GE5
P07384 P68133
P01584 P25963
P55286 Q9Y5H7
P28698 Q9UL59
O60262 P01210
P07948 P22694
Q0D2J5 Q6NX49
P12270 Q92620
O00334 P60484
O60566 Q13042
P05106 P38570
O60907 P35222
P09619 Q16832
Q86UE3 Q96I27
A2RRD8 Q15973
Q8N141 Q8N859
Q15172 Q8NB89
P62841 Q13217
Q08AN1 Q3SY52
Q96P48 Q9BYZ6
P18621 P61254
O43353 O95999
Q5JNZ3 Q5MCW4
P23246 Q00653
O43809 P52298
P06737 P62158
Q8IVP9 Q9C0F3
P02745 Q5NV64
P16520 Q96RJ0
P15621 Q13360
P22460 Q12959
Q3KQV3 Q4V348
O14628 Q9UK12
Q13620 Q16181
Q5SYY0 Q8N782
P54792 P60763
P13612 Q14315
Q15008 Q99741
Q96PE6 Q9GZX5
Q7Z460 Q9UPV0
P20273 P62993
Q5FWF6 Q8TAU3
Q6PK81 Q8N9Z0
Q13503 Q93074
P46527 Q00534
P51508 Q6P1L6
P51991 Q86U42
O94827 O94844
Q6ZN79 Q96SQ5
Q8N2I2 Q9BUY5
P17676 P84022
P01222 Q9HAV0
O14978 Q3SXZ3
P30281 Q15596
P55795 Q15029
Q13257 Q9UJX2
Q68DY1 Q8NB42
P12319 P27986
O60733 Q03113
Q8IVP9 Q96NJ6
Q5T5D7 Q86XN6
P01229 P50151
Q14592 Q8NA42
P01871 P01876
P62873 Q8NGE2
P04004 P05106
Q4V348 Q5JVG8
O60260 P60900
P02462 Q5TCU6
Q92569 Q9NRR6
Q494X3 Q6AZW8
Q13156 Q9UBU7
P55283 Q9Y5F2
P27635 P62945
P38405 Q8NGI6
P01282 P40763
Q8N7K0 Q9BY31
O95206 Q9Y5G9
Q7Z727 Q9UNK4
P15621 Q16587
O75533 O75643
Q96SE7 Q9HCL3
Q3KQV3 Q9HAH1
Q12901 Q8IYI8
P10071 Q3L8U1
P13639 P62701
B4DE78 P31946
Q5PR22 Q96PN1
Q9H7R5 Q9Y473
P17098 Q14586
P84022 Q13616
Q16787 Q7Z4I7
O43684 P62195
P35659 P49354
O95837 Q9HBW0
Q02386 Q6PF04
B5BTY7 Q96SF2
Q14204 Q9UPV0
O94892 O95201
O75593 Q99717
P02774 P62736
P08581 P49767
Q9Y5F3 Q9Y5G3
P48742 Q3ZCX4
Q09FC8 Q8N141
A6NHJ4 Q3KQV3
Q14588 Q9NZV7
Q5U0A0 Q6L980
Q6ZMW2 Q9UK10
Q96LW1 Q9P2F9
Q13363 Q15583
A4D0S4 Q8NFW1
Q13485 Q8TAQ2
P19387 Q9Y5S9
P04628 Q9UK08
P43003 P43005
B1AHM1 B4E0J0
P13639 P46779
Q2TAN0 Q9NYT6
P04637 P50613
P11021 Q59EJ3
P17030 Q6ZNG0
P08238 P62277
A6NP11 Q6AW86
Q8NDW4 Q9UII5
P62318 Q13151
Q8IZC7 Q9BY31
P84095 Q9NR80
Q8N720 Q8NB42
O75467 Q9NQX6
Q9NYQ6 Q9Y5E9
P12882 Q13841
Q14591 Q9UK12
Q12888 Q16666
O14654 O15524
Q8TF20 Q96GE5
Q7Z3V5 Q96EG3
Q8IYN0 Q96NG8
P98198 Q9Y2Q0
P11233 P45984
P50570 Q96RU3
P05106 P08123
Q6ZSS3 Q9P2F9
Q9Y5I0 Q9Y5I1
Q02763 Q6ZR19
Q8N184 Q96MX3
P52744 Q9UEG4
P46531 Q8IZL2
Q5U5J2 Q8N752
O95965 Q8IYN9
Q5PR22 Q658W2
O00459 P01343
P28482 P39877
Q8IY73 Q9BZM1
P05106 P43405
A6NK21 Q9UEG4
P17027 Q96NL3
P12111 Q6PID4
O00231 P38936
P32298 Q14833
Q03924 Q96PQ6
P08151 Q9H1J5
P55290 Q9Y5H4
P63092 Q8WXZ9
A6NK21 Q9UK12
B3GQS7 Q99832
Q3ZCT1 Q5HYK9
Q16828 Q9BY84
P42336 Q16363
O60331 Q59F77
P08514 Q9H1U4
Q9HBL0 Q9Y490
Q9Y5G3 Q9Y5H5
Q86XU0 Q9H5H4
P46783 P61313
O95201 Q15973
O14905 Q86TH3
O75467 Q5JVG2
B5BUB8 P46734
P78362 Q13243
O60262 P63218
P30876 Q9Y3B4
Q8NBT2 Q9BPU9
P42677 Q12849
P52742 Q9HCL3
O95780 Q6ZN11
Q8TAQ5 Q9UJL9
P42226 P48736
P04637 Q9H4C2
P28698 Q96NJ3
P00846 P24539
A8K971 Q8TC21
P05771 P56945
P33240 Q92620
Q9H963 Q9NYT6
P61927 P62945
Q13634 Q9H251
Q9UBF2 Q9Y678
B4DF41 B4DN49
P17026 Q08ER8
P36578 Q9UNX3
P28698 Q14588
P04626 Q02156
A2RRD8 A8MVP4
Q03938 Q9UJL9
P78423 Q5QIP0
A5YKK6 Q9NZN8
Q14591 Q494X3
P18084 Q13753
O00468 P24043
O15392 P57740
O75467 P17026
A8K8F8 B3KSM6
Q96SK3 Q9NSD4
P01850 P04234
P60953 Q6DT37
Q3SXZ3 Q5JVG2
O00744 P29992
Q8NHY6 Q96BR6
O43830 P17024
P62873 Q6IF42
P15621 Q8IYI8
P09471 P25025
A6NK31 P35789
P17032 P17097
P01024 P03372
O95704 P56817
Q8NHV4 Q9UGJ1
Q92793 Q9UBE8
P51681 P55774
A2RRD8 A6NHJ4
O95977 P63096
O14628 Q9NYW8
P23229 P42574
P01848 P10321
O14610 P08588
O43561 Q06187
P01732 P30447
Q6ZMV8 Q8N7M2
Q8NB42 Q9HCX3
P30447 P33681
Q9H0E9 Q9Y265
Q96NI8 Q9P2F9
Q14591 Q5T619
P25786 Q9UJX4
P45452 Q7Z3L1
B4DSN3 Q562X1
O15230 P01133
Q9BZA7 Q9Y5E4
Q96T98 Q9NRJ7
Q15545 Q92831
P17038 Q6ZN06
P15622 Q9P2J8
P10747 Q96CW1
Q147U1 Q9UK12
P17038 Q96H40
Q9BW27 Q9Y6D9
O43830 Q5TYW1
P06239 Q496E2
O60765 Q96I27
P29400 Q60FE5
Q5JNZ3 Q8TBZ5
P09496 Q9H3N8
P21675 P30876
P51531 Q12824
A8MYF4 Q14586
P62495 Q02543
P63092 Q6P9E5
P49023 Q6VU69
P33681 P35236
A6NDX5 Q6NX45
O14978 Q8NEM1
B4DNF9 B5BUH5
P62873 Q96R28
A6NGH9 Q96PE6
Q08AG5 Q9UC07
P01111 P98171
P17024 P17026
Q6PF04 Q6ZNA1
P60228 P60842
P17017 Q8WV37
Q2TAN0 Q9BY31
Q14141 Q8WYJ6
P49207 P84098
O75467 Q5TEC3
Q6ZN08 Q9BS31
O15078 Q9UPV0
Q01081 Q86X95
P52948 Q2NKX8
O00232 P49720
P21506 Q8N8L2
A8MQ14 Q9UBL3
P48431 Q01860
P28698 Q96H40
P18850 Q68CJ9
P62906 P83881
Q96IR2 Q96SZ4
P29597 Q8N6P7
Q13247 Q5SRE5
P30305 P49137
O95837 P35367
Q7Z3L1 Q9Y5G6
Q14592 Q5SXM1
P25963 Q13547
Q8N823 Q96NG5
Q8N7Q3 Q96NG5
O94906 Q9P2I0
P29275 Q96C71
Q8NFM5 Q9BRL5
P18463 P30455
P05106 Q8N3F8
P62308 Q16629
P50914 P83731
P01375 Q12968
P20941 P38405
P62508 Q15466
P07900 Q14204
O75369 P18206
A8K8B0 B4DI74
P19387 Q15370
Q8WTR7 Q9P2F9
P29323 Q14289
Q14592 Q9HCL3
A8K389 P84095
P21860 P42229
P51965 Q13257
P18464 P30453
Q86YE8 Q9NQV7
P18146 P78337
Q68EA5 Q7Z340
P17097 Q7Z3I7
Q8N859 Q8TAU3
O00267 O60942
A6NF79 A6NK21
P49756 Q05519
P17096 Q01543
P17023 Q96NJ3
A6NDX5 Q7Z398
P14416 P42261
P08912 P51686
P01344 P17936
Q14203 Q96RT7
Q9C0F3 Q9NR11
P04908 P62807
Q7Z513 Q96QG5
P15428 P16220
Q6ZS27 Q7L2R6
O75820 Q9BRH9
P33992 Q9BRT9
P23508 Q9UJF2
P51508 Q9BX82
Q6PF04 Q8N141
Q3KQV3 Q96NJ3
P0C7X5 Q8NB50
P24468 P60568
O15145 Q92747
Q13409 Q86XR8
P46779 P61247
P52741 Q6P9A1
Q6IV72 Q8N2I2
P0C0L4 Q5NV75
P61218 Q9Y5S9
Q96N38 Q9UBL3
P02788 Q15744
P48039 Q15835
P20336 Q96QF0
P20226 Q92966
P63000 P78352
P21860 P29460
Q16587 Q8N8J6
P61764 Q9H2M9
P52757 Q9HBH0
O43307 Q9H4E5
A6NK31 Q03936
Q6ZN08 Q8NEP9
Q8N720 Q969W8
P11362 P34741
O95983 P19388
P29460 Q00653
Q96T98 Q9UN71
P13942 Q14289
P62308 Q7RTV0
P51523 Q9NYW8
P04844 P46977
Q53SE2 Q9H369
P52744 Q9Y2H8
Q03936 Q9BWM5
P07948 Q9NWQ8
P78509 P98155
Q07890 Q68CU6
P54792 Q9GZT5
P29400 Q03135
P68133 Q14978
P53778 Q9HBH9
Q5NV64 Q6NSA4
Q14592 Q8NB42
P61978 Q15459
P0C7X5 Q6AW86
Q13161 Q8NI58
O94806 Q13464
Q6ZNH5 Q9Y2H8
P36507 P62714
B3KR50 Q9H7V3
P12643 Q04771
P30443 P43630
O14746 P27361
Q5Y7C6 Q6PIV3
P48050 Q15700
P38570 Q99715
O43296 Q96NJ6
Q13459 Q13841
Q15327 Q15797
Q96JQ0 Q9UN70
O75643 O94906
P25098 Q8IWW3
Q8N7K0 Q8N859
Q5SXQ6 Q9BR65
A8MVP4 Q86XN6
Q01955 Q16787
Q9BY31 Q9P255
P07900 Q00610
Q5T5D7 Q6ZN06
O95190 P28062
B4E1Q1 Q2KHP4
A2RRD8 Q6P1L6
P63104 Q9UIQ6
B1AVT1 P14618
Q5T5D7 Q9UJN7
P28482 Q15759
Q2M218 Q96NJ3
Q14585 Q8TC21
P05129 Q8NEB9
Q6IV72 Q8IYB9
P24928 Q92989
O75935 Q66GS9
P55010 Q9UBQ5
P51786 Q8IYN0
P17024 P17098
P10314 P18465
B3KR50 Q05D26
Q01196 Q13951
P08620 P55075
P23258 Q8TCU4
Q5HY98 Q68DY1
P17032 P52743
A8MUZ8 Q9NYT6
Q16600 Q6AW86
P21579 P23763
Q86Y25 Q96NI8
P01275 P59768
P16144 Q92569
Q52M93 Q96GE5
P32019 Q92569
P52738 Q03938
P53667 Q9Y281
P51508 Q9NZV7
P28698 Q9BUY5
O95674 Q9Y6T7
P49790 Q9UKX7
Q8WUK0 Q9P212
O43172 Q9Y3B4
P63000 Q96GA9
P17181 Q00978
P08865 P62280
O43296 Q8NB42
P17027 Q9BS31
Q2M3X9 Q5T619
Q9UDV6 Q9UHR5
Q3KQV3 Q5EBL2
P02452 P18206
A8MVS1 Q9H707
P17252 P27348
P07550 P12931
O14776 Q13503
P10073 Q5HY98
Q8N782 Q8NB42
P12271 Q92781
A6NK75 Q15072
P17026 Q13106
P24928 P35269
P35269 P51946
P60568 Q9NPF7
Q8TAW3 Q9NSJ1
P12931 Q9Y490
Q16587 Q86YR5
Q5FWF6 Q96MR9
P15153 Q92502
Q6P1L6 Q9P2F9
O00231 Q9UKT4
P20719 Q9Y261
O60566 Q9BZD4
Q5HY54 Q7Z4I7
P14859 P52747
Q9H8G1 Q9HCG1
Q9NYQ7 Q9Y5F9
Q8WWZ3 Q9Y4K3
P25205 Q9UBU7
O14978 Q9UK11
Q68DY9 Q96MU6
P11215 Q14993
A8MUP4 Q86Y25
Q6PF04 Q96K75
O00590 P13500
Q96K58 Q96N38
P18206 Q658W2
P32246 Q16627
Q14952 Q5SPT5
P28074 Q99741
Q86T29 Q9H8G1
P17025 Q96HQ0
P42574 Q13114
P25391 Q9NVD7
Q9UN74 Q9Y5E9
Q96HQ0 Q9P0L1
P19419 P28324
P39019 P63220
Q15072 Q96NJ6
P09086 Q04206
O15530 Q9UDY8
O15392 Q9H3R5
P50914 P62241
A8MVS1 Q8NA42
Q49A33 Q86TJ5
Q5TYW1 Q8N988
Q6ZNA1 Q9UJN7
Q96N22 Q9NQV7
Q9UL59 Q9Y473
P60763 Q8WWN8
O15078 Q9P209
P10073 Q9HAH1
P52740 Q96PQ6
P11586 Q6UB35
Q13617 Q13619
P30101 Q03519
P60484 Q05397
P42336 Q12933
A6NKZ1 Q9H7X3
Q8N3J9 Q8TF32
P07101 Q6IB22
P98170 Q6ZVN8
Q5TB30 Q8WUY9
P19388 Q03468
P59923 Q3KNS6
Q8TF45 Q9HAH1
P35658 P49790
Q14588 Q9NSJ1
Q8NI35 Q96N78
Q49A33 Q86UQ0
Q16600 Q6ZNA1
Q15759 Q9UBS0
Q6FHX4 Q9Y2U5
Q3KNS6 Q6ZS27
A6NM28 P35789
Q6P3V2 Q9UIE0
P35789 P51504
Q8TF20 Q96RE9
A6NN14 Q9HCZ1
P53350 Q96SB4
A6NHJ4 Q03938
Q03936 Q6U7Q0
P07550 P48061
Q6L982 Q8NI42
P23458 Q6FHD7
Q3MIS6 Q9H7R5
P58317 Q9UK11
Q6DKG8 Q6NS87
P63261 Q6VU69
Q8N720 Q96CS4
Q5T5D7 Q8WTR7
P62333 Q9UJX5
Q7Z398 Q9P255
P13631 Q15596
O43320 O60258
Q8IUP8 Q9Y5F7
P46663 P48051
Q68CT4 Q99715
O94907 P35222
P31943 P52272
Q15617 Q8N433
P08648 Q5R3A8
Q86YE8 Q9BSG1
Q9H4E5 Q9Y6B5
Q8NEK5 Q8TBZ8
Q5T8M8 Q8IUG5
P28072 P38936
O95716 P31749
P63027 Q15833
Q9BWM5 Q9NYT6
P04049 P30273
P78356 Q01968
Q8N8J6 Q9BSK1
P23258 P43034
A6NDX5 Q6ZS27
O95750 P31371
Q6ZMW2 Q9NYT6
Q15928 Q9P2J8
Q5SRE5 Q9UHI6
P11166 P63165
Q86TJ5 Q96JF6
P48736 Q70WG0
P36873 Q562F6
Q5T619 Q86UD4
Q6ZN06 Q9UK11
P32121 Q9NYF0
Q5EBM4 Q96MX3
Q02447 Q05519
O43361 P17036
Q7Z7L9 Q9UIE0
Q9H0K1 Q9Y6E0
P14210 Q59F04
O14917 Q9NYQ7
Q5EBM4 Q8WUN3
P49450 Q96IY1
P63000 Q09013
P46527 Q04917
Q96C28 Q99676
Q3KNS6 Q9BS31
P61026 P62491
P20333 Q13077
P36507 Q05655
Q6UXL0 Q8WXH5
A8MWA4 Q8IYX0
Q6P280 Q9ULM2
P52736 Q9P0L1
P38570 Q9BUG9
O75900 Q7Z3L1
P35658 Q13242
Q14397 Q8NFH4
P15976 Q13547
Q12769 Q15287
P15336 P45984
O75346 Q9NQZ8
Q06730 Q96MX3
P11912 P40259
P46821 P49841
A8MUV8 Q96IR2
P17097 Q8TB69
Q0D2J5 Q96MR9
A6NP11 Q03923
O75820 Q14593
A6NHJ4 P52736
Q15147 Q9NPG1
Q08945 Q99417
O00329 O60498
P17017 Q6AW86
P42224 P52294
P13984 P51003
A8MQ14 Q6PK81
Q6ZNG1 Q8N587
P17096 P62937
P52735 Q14289
O14775 P35462
P07766 Q29878
P53779 Q9UPT6
Q5W005 Q6ZTT5
P13682 Q9HCZ1
P62070 Q5U651
P18077 P26373
P17252 P42226
P51523 Q4V348
Q3SY52 Q8N9F8
Q3KQV3 Q8IZ26
P84022 Q9UM63
O14978 Q8N8H1
Q16600 Q5HY98
O00233 P48556
B4DVG8 Q9NXZ2
Q2M3W8 Q8WV37
Q8NHY6 Q9NYW8
P18564 Q99715
A4UCT1 Q96RI3
O00459 Q5T6N8
O95684 Q9HC77
Q49A33 Q96SE7
P58317 Q08AG5
P13807 P62140
Q08174 Q6V1P9
Q8N9Z0 Q9NQX6
P10275 P41235
Q12874 Q8WXA9
Q6P3V2 Q9UC06
Q09028 Q86YP4
Q5T619 Q9H7X3
O43831 P51003
P55283 Q9NRJ7
Q96I27 Q9BR84
P00533 P01579
O00487 P28066
O96014 Q96HF1
Q8TD23 Q9HBT8
Q4V348 Q9Y473
P51149 P61018
P46776 P62857
Q14493 Q8NFH5
P23229 P55268
P09769 Q9UF33
P01909 P01918
Q5MCW4 Q8IVC4
Q5HYK9 Q6P2D0
A6NGH9 Q7Z3V5
P33947 Q96P48
P51523 Q9H8G1
P30291 Q99618
P18075 Q1PSW9
P23443 P62753
P17021 Q8N972
Q8N587 Q9UJW8
Q5HYK9 Q6IV72
Q9H7X3 Q9NW07
P15622 P16415
A6NNF4 A8K971
O43345 Q8TA94
P37231 Q01151
Q68EA5 Q96CS4
P55268 Q5TAT6
Q562F6 Q96GD4
Q02750 Q04759
P61247 P61254
Q8IYB9 Q8TBZ8
P08579 P14678
Q9NYQ6 Q9UN70
O95049 Q8N7P3
A2RRD8 Q6PF04
Q8NB42 Q9HCZ1
P06748 Q96AE4
P51668 P61024
P29460 Q14213
Q7L2R6 Q9NSJ1
P25391 Q14247
Q9H8G1 Q9NZL3
P17035 Q8N883
Q08170 Q9BWJ5
Q14591 Q9NZV7
Q6AW86 Q6ZN11
O94844 Q8WUY9
O60563 Q09161
P10398 Q9NRF2
A8MUV8 P52737
Q6P1L6 Q8N8H1
Q9H0E2 Q9Y4K3
Q8WWL7 Q9UM13
Q5EBL2 Q8IYX0
O75437 Q6P2D0
O75632 P50150
A6NK75 P15622
Q96K58 Q9BSG1
O75791 P15153
Q2M3X9 Q6NX49
P23458 Q13557
P62273 P62917
Q86T29 Q8IYX0
P60763 Q5VV41
Q86UQ0 Q86XU0
Q68EA5 Q8TBZ8
Q09FC8 Q9HCX3
P01733 P01906
O75373 Q9BX82
Q9H963 Q9HCX3
Q7RTQ3 Q8N2D4
P07437 P17302
O75467 Q86YE8
Q06730 Q99676
P09429 Q12824
P27635 P46778
P34947 P35243
P52742 Q03923
Q6ZNH5 Q8TAQ5
P39905 Q13161
Q9H2E6 Q9HCM2
Q9H0M5 Q9H7X3
Q7Z340 Q8N7Q3
Q7Z340 Q8N823
P53420 Q5R3A8
O43193 P12872
P08648 P35442
Q147U1 Q16587
P01732 Q29718
P32121 Q92769
A6NDX5 Q96PE6
P10073 Q6P280
A8MQ14 P59923
P60709 Q9Y623
O75309 Q9Y5H0
P17027 Q96NG5
Q8NFH3 Q9H814
Q68DY1 Q8N782
Q5FWF6 Q5TEC3
P00736 Q5NV75
O00459 Q8N3E9
Q9NQW5 Q9NZV7
Q5T8M7 Q9UKX2
P17980 Q8NB90
Q5HY98 Q8IZC7
P31146 Q96AZ6
Q60FE7 Q9H1U4
Q7Z3V5 Q86TJ5
P35789 Q5HYK9
P22681 P29320
P63261 Q14289
Q7L3S4 Q9NQV7
B4DXY1 P43686
Q9BY31 Q9H7R0
P17036 Q5HY98
O43830 Q9UEG4
Q8WTR7 Q9BX82
O14979 P46100
P12109 Q5TCU6
Q53XY6 Q99814
P17081 Q13972
O14549 Q7Z391
P01023 P07225
Q5TYW1 Q9UJL9
P28062 P63208
Q01130 Q07955
A6NF35 Q5SYY0
Q5CZA5 Q6ZN11
Q15596 Q16665
P18859 P36542
Q6ZR52 Q9NZL3
P36578 P62269
P01303 P05412
P35568 Q92569
O95343 P28360
P49454 Q96GD4
O96014 Q6NSL8
O96000 P17568
P14619 P16220
P17987 P61604
P51814 Q6ZN11
Q0D2J5 Q96N38
Q96NL3 Q9ULM2
P14866 P24928
Q8N5D8 Q9NVG1
P22735 Q08188
P16885 P78314
Q7Z3V5 Q96JL9
O14561 O96000
P23142 Q06828
P28336 P50148
O00212 Q5JSP0
P12111 Q08043
Q6AZW8 Q9ULM2
P20151 P35237
Q13424 Q8WXI2
P25101 P38405
Q96NJ6 Q9NR11
P04049 P15056
Q6P280 Q8IZC7
P28482 P53778
P19875 Q9UBI6
A8MUP4 Q8TD23
P20702 Q5TCU6
Q8TBZ8 Q96SK3
Q9Y5H2 Q9Y5H7
A6NM28 Q5HY98
P15923 Q08117
P17038 Q9BRH9
P21127 Q15648
B4E1U9 Q9BYG5
P06681 Q5NV91
P25787 Q5VVX4
Q3SXZ3 Q9HAH1
O00231 P28065
P04626 Q8WWW8
P55287 Q9UII8
Q7L3S4 Q86YE8
Q14584 Q8N2I2
O43251 Q9NWB1
Q562N0 Q9NWP5
Q16537 Q9H4N7
O60765 Q9Y2L8
P56199 Q7Z4I7
P01732 P30495
Q9BUY5 Q9P2F9
P01116 Q6ZSD5
P49023 Q13702
A6NF35 P10072
P11021 Q5JU69
P10316 P30512
Q562F6 Q9HBM1
O00459 Q9UQC2
A8MT65 Q8N9Z0
Q96N38 Q9ULM2
Q8NHX1 Q9UQM7
Q6NX49 Q8N9Z0
P59768 Q8NGW2
Q8TAQ5 Q9NR11
Q96IR2 Q9Y473
Q9UFF9 Q9UIV1
O00217 O95168
P46060 P49450
Q8N8Z8 Q9Y473
P52742 Q9BWM5
Q96PE6 Q96RE9
Q9BZA7 Q9Y5E7
Q32M78 Q5T5D7
Q5STP6 Q86W93
P30291 Q00526
Q9UEG4 Q9UJL9
Q96IY1 Q99661
P46782 P62899
Q15072 Q96EG3
Q8NI58 Q9NXZ6
O75373 O94892
Q6ZR52 Q9BX82
P19087 P46092
P01733 P30475
Q8TAF7 Q9UIE0
P25205 Q14566
P17017 Q8TF45
P17039 Q14590
Q9GZX5 Q9UK12
O60563 Q9Y5B9
Q6PK81 Q86TJ5
Q86XI6 Q9Y243
P04004 P16144
O95837 P30989
Q2VY69 Q9UK10
Q14974 Q96HA1
Q8N433 Q8NGX1
Q13360 Q6AW86
P46109 Q8WU20
Q08ER8 Q8N9Z0
P13612 Q14031
P52742 Q86XN6
A6NHJ4 Q9BS34
Q5JTW2 Q86XR8
O14978 Q3MIS6
P29992 Q96NV5
Q9NQB0 Q9Y265
P26232 Q9NPA2
Q03938 Q5JVG8
P52738 Q8IZ26
P10275 P18146
P00533 P30556
A6NNF5 Q53FA3
P00519 P31273
P19634 Q15759
Q96SZ4 Q9NSD4
Q96H40 Q9BSK1
Q15669 Q7Z628
P23458 Q14626
P61247 P62701
P25067 Q7Z391
P49454 Q12834
P30459 P30479
P10276 P48443
P11908 P60891
Q86YI0 Q9UBI6
Q8TAW3 Q8TBZ5
Q05516 Q9Y2Y4
Q14929 Q9NR11
Q8NB50 Q9HBT7
Q96HF1 Q9H1J7
Q5JNZ3 Q6PG37
B4DLJ3 P84085
P22090 P62241
P68104 Q00887
Q5JVG2 Q8N9F8
P62913 Q8N726
Q8TB69 Q9P255
O14733 Q9Y2U5
O14593 Q9UBC1
B2RBP3 Q13564
O43707 Q8N6H6
Q49A33 Q9Y2P0
P09012 Q15365
O75084 P16520
O43830 Q14591
P63267 Q5TIG5
Q86UD4 Q96EG3
Q7Z340 Q8N720
P52744 Q6ZN79
P62306 Q96DI7
Q86XU0 Q9P0L1
Q9H707 Q9Y2P0
P24043 Q01453
P52741 Q96IR2
P35269 Q9BUJ2
Q8NEK5 Q9BSG1
P28698 Q9HBT7
O15198 P41134
O15078 P04350
A6NM28 Q6ZN19
P18146 P32239
O14628 Q14586
P17098 Q96NL3
B4DM97 B4DZT4
P17036 Q96PE6
Q07687 Q92988
Q6ZQV5 Q96NG5
P0C7V5 Q8N393
P18206 Q05397
Q6AZW8 Q86UQ0
P52744 Q03924
Q96K58 Q9UBL3
P04350 Q9BW19
O14498 P12111
Q9Y5F9 Q9Y5H7
Q6V1P9 Q9UJ99
O14610 P08100
O75467 Q8N8Z8
P62879 Q9P1P5
O14949 Q9UDW1
Q8NEM1 Q99676
P04899 Q5JWF2
P08253 Q9NPA2
P50150 Q07325
Q9NYQ7 Q9Y5H5
B4DYQ6 P16298
P17032 Q4V348
Q9P2W3 Q9Y6F9
P28065 Q9Y244
P12931 P18564
A2A3N6 P43686
Q6P152 Q9NYQ7
Q8IYB9 Q96C28
A6NFI3 Q9NYW8
Q7L945 Q96N22
O75528 Q16514
P43034 Q16181
Q5SXM1 Q6ZS27
P56693 Q14576
P55075 Q96KE5
Q14929 Q9UK11
Q7Z7K2 Q9Y3M9
Q02577 Q8TAP4
Q6PG37 Q8IYN0
Q9H158 Q9Y5H6
Q86UQ0 Q96MX3
P51003 Q01081
P62888 P62899
P51668 Q13617
Q8WWS9 Q9Y243
Q9UN66 Q9Y5E7
Q5VZ06 Q9NQ66
Q9Y6M7 Q9Y6R1
P11362 P42338
Q8TD23 Q9P255
O75346 Q8WV37
P49755 Q9BQQ3
Q52M93 Q86WZ6
O14709 Q5T619
P52738 Q96PQ6
Q86YR5 Q96C71
O43597 P19174
Q7Z5H3 Q8IXI2
Q96RI9 Q9P2W3
P60763 Q5JVZ5
Q5MCW4 Q99676
P10747 Q04759
Q3ZCT1 Q8TC21
Q49A33 Q8NEM1
Q6P3V2 Q96NG8
Q86UQ0 Q9UC07
P49757 Q04721
Q8WW12 Q96KR1
Q6ZMY9 Q8N4W9
P26367 Q12986
P41182 P51692
P04637 Q92905
P01229 P22888
P11215 Q6ZRA8
Q06730 Q9H2C1
Q06124 Q92835
P51684 Q9UK08
Q03924 Q8NEP9
P35789 Q3KP31
O75475 Q92621
P04085 Q9NQ66
O94988 P15153
P22223 Q9Y5E7
Q6IV72 Q96N58
A8MWA4 O14628
O95201 Q49AA0
Q3SXZ3 Q96CX3
Q5CZA5 Q9BX82
P36575 Q9Y6F9
P51677 P55774
P52742 Q8IZC7
P51508 Q9Y473
Q9UI47 Q9UN73
P55795 P62875
P43686 P61024
P49841 Q9Y6M4
Q9NRM7 Q9P289
P12107 P26010
Q13106 Q9NSJ1
Q96BD8 Q9Y6D9
P17035 Q8N9Z0
P16520 P32248
O95644 P15407
P25490 Q12800
Q9UBL3 Q9Y2P7
Q9Y5G1 Q9Y5G8
P17025 Q9UK13
P19022 Q9H159
P11021 P26641
Q8IZC7 Q96I27
P59923 Q9Y6R6
A8MUV8 Q9H2C1
P16520 P48145
A6NN14 Q5EBM4
P35609 P56945
P61247 P62888
Q5TCU6 Q60FE5
Q6ZNG0 Q9Y3M9
P17031 Q68EA5
Q8TAU3 Q9BR84
P52434 Q13889
A6NN14 Q9BX82
P04085 P42229
P12956 P49917
P54792 Q96MT3
B4DEK4 Q86XE0
Q6PG37 Q96N38
B4DYI5 P08107
O43674 P19404
P17036 Q86UQ0
P04275 P11308
P10073 Q9HBT8
P52803 Q15375
Q0D2J5 Q49A33
Q13596 Q9UBQ0
Q12834 Q562F6
P42224 Q13287
Q5TAT6 Q9BUG9
P62249 Q8IYD1
Q0D2J5 Q0VGE8
Q8N3U4 Q8WW12
Q13352 Q9BW27
Q5JNZ3 Q8NDQ6
Q13285 Q96CK0
Q13424 Q14500
P29275 P63092
P08648 P49746
Q86YE8 Q9ULM2
O75373 Q7Z3V5
O15198 Q04771
A6NF35 Q96EG3
P35580 Q5T8M8
Q49A33 Q8N9F8
O43921 Q15375
P52742 Q6P1L6
P56945 Q8WV28
O75123 Q03938
O75155 O75175
Q15349 Q6A1A2
A8MT65 P28698
Q8TA94 Q9BWM5
P50150 Q6B6N3
P04114 P07237
P29400 Q16363
P15621 Q5T619
P27540 Q96KS0
P26951 P29353
Q8NDP4 Q8NEP9
Q9BVL2 Q9H840
P51003 Q00839
Q9H0E9 Q9NV56
Q96JQ0 Q9Y5G7
O95486 Q562N8
P22607 P42336
Q68EA5 Q96NJ6
O94892 P17035
Q9H251 Q9NYQ7
Q147U1 Q9HCG1
P48742 Q8TAW3
O95136 O95837
P48426 P60484
P17019 P35789
Q6ZR52 Q7Z7L9
Q5T9P3 Q9UER7
P00338 P07195
O75122 Q7Z460
P31751 Q96RU7
A2RRD8 Q9UJW7
B3KP89 P81274
P17014 Q7L945
O75909 P55055
Q0ZAJ1 Q1L838
O14909 P15153
Q9HAH1 Q9NW07
P30968 P38405
O75437 Q2TAN0
P61927 P83731
P45983 Q6IAR2
O14980 O60566
Q8WV28 Q96AA6
Q14714 Q92629
P00918 P02730
P55286 Q9Y5H9
Q12901 Q5JNZ3
P17098 Q8TB69
P22681 Q99650
P31152 P36544
P63267 P78536
P31749 P62258
P28065 Q13616
O15398 Q13003
A8MTJ3 P30939
Q96NJ3 Q9BWM5
Q13243 Q15287
P17027 P51522
O75467 Q49AA0
Q9BRC7 Q9NRR6
B5M0B4 Q9UQF2
P53420 Q8N6H6
P02462 P13612
P45984 Q9H596
Q15047 Q92769
B3KM89 B3KW67
P48059 Q96HB1
O14628 Q6ZN79
O94805 Q92922
P17021 Q6N045
P16234 P21781
P05771 Q9Y6J0
Q9Y5E4 Q9Y5G4
Q3ZCX4 Q5VIY5
Q6ZR52 Q8NHY6
P01100 P29323
A6NNF4 P52741
Q8N7M2 Q9UK13
P31751 P42226
A6NDX5 Q15973
O00233 P55036
Q8TAU3 Q96N58
P18075 Q9HCE7
A6NF35 Q6ZQV5
P19793 Q86SK9
P21860 P40259
P54652 Q92598
Q13561 Q99996
P51523 Q8N141
O95487 Q562U1
P08107 Q9UQC1
O00762 P62837
Q8NB42 Q9H963
Q68DY1 Q9UC06
P16415 Q8N782
A6NM28 Q9BRH9
Q5U0I7 Q9Y2T1
Q8IYX0 Q8N782
A6NFI3 Q5JVG2
P13682 Q8NEP9
P02751 Q5HY54
P30447 P30485
Q15937 Q8NCK3
O60330 P55290
P0C7V5 Q6P1L6
Q13145 Q6X4U4
O15239 P03897
Q15973 Q9H707
P62241 P62987
O95622 P51828
Q86TJ5 Q8NDP4
P09871 Q5NV82
P49760 Q9Y463
P00740 P14770
A8MUP4 Q9P255
B4DM70 Q96GW1
Q0D2J5 Q86V71
Q03938 Q86XN6
P52736 Q96CX3
P01588 P21583
Q9GZX5 Q9H707
Q14593 Q9NZL3
P16520 Q9Y5N1
P07992 P52434
A8MVP4 Q16600
P42679 P50613
Q8N184 Q9UC06
Q6VU69 Q8IYN9
P17038 P17039
A6NK53 Q9BWM5
P60880 Q9BV40
P07942 Q7Z6C3
Q3MIS6 Q96H40
P05362 P61586
O95644 Q05215
Q15973 Q2TAN0
P06493 Q00526
P46778 P61353
P17098 Q96EG3
A6H8Y1 Q8WUA4
A6NK53 Q3SY52
P0C7V5 Q9Y6Q3
P17693 P43632
P51677 P59768
Q96NJ3 Q9UK11
Q9UJN7 Q9Y6Q3
O00506 Q9H0K1
Q53FA3 Q96IS6
P26640 P29692
P55289 Q96T98
P48556 Q96GD4
P48742 Q5HY98
O75346 Q8IVC4
P78527 Q13315
O95684 Q86SQ7
O75437 Q8TA94
Q6PG37 Q96IR2
Q14332 Q9UBV4
P41143 Q92806
P04899 Q9ULZ1
A6NK31 Q9HAH1
P05549 P25054
P50150 Q5VX04
Q4V348 Q8TF45
P60763 P85298
Q3ZCX4 Q8N883
P62888 Q07020
Q14315 Q9UMD9
P17081 Q8TCU5
P17038 P58317
O43831 Q14683
O00268 P50613
Q5U0C3 Q8TDF6
P18084 P35443
Q7Z6U2 Q9Y6Q2
P55795 Q9UKF6
A8MUP4 Q96IR2
P25940 Q6PID4
P05412 P41222
P13682 Q6NX45
P13765 Q9NWQ8
Q8TD23 Q96IR2
P20929 Q9NZQ9
P17031 Q03936
Q7Z7L9 Q9HBT8
Q499Z4 Q9NQW5
Q6ZN11 Q9Y473
Q6P1L6 Q9HBT8
Q13616 Q99460
O95271 O96018
P15498 P98174
O60245 Q6V1P9
A6NDX5 Q8N883
P51817 Q9UK32
P46781 P62847
P15880 P47914
Q14790 Q9NWB7
Q15973 Q5VIY5
P05556 Q9BS57
Q8N883 Q9NQZ8
P04436 P30491
Q7Z3Z4 Q9UKV8
P07196 P12036
O43296 Q5T619
Q6P9A3 Q9UC06
Q15937 Q96SR6
P01112 P01133
Q6ZNG1 Q8NHY6
P47871 P61952
Q86V71 Q9ULM2
P52740 Q6P280
A6NHJ4 Q68EA5
A8K7Q2 B4DWK5
P15153 Q53QZ3
A6NM28 Q96NI8
P06493 Q13257
P29317 P52798
O75582 Q15831
P16070 P51511
O43184 Q9UKP4
P35568 Q14626
P52742 Q494X3
P46776 P62269
Q5VVX4 Q6IB22
O15230 Q13177
P05129 P18564
Q96NJ3 Q9HCG1
Q7Z398 Q9H5H4
O14709 Q14587
O75346 Q03938
P12109 Q03135
P51786 Q9UC07
P41221 Q01974
Q14593 Q96N22
O43561 P01730
Q8IWY4 Q9NQ36
P31150 Q7L0Q8
A6NK75 Q96NJ6
Q96GM5 Q9NQB0
Q8N8H1 Q9HCL3
B4DLM8 P62333
P29350 Q9Y243
Q99466 Q9NYJ7
O43264 Q9BU64
P61586 Q17R89
P28482 P43694
O15400 O15498
O76093 Q59F04
P46783 P62269
P61313 P62861
P17014 Q8TA94
P05107 P05164
Q8IXI1 Q9NR80
P61978 Q96PU8
Q6V9R5 Q8NDQ6
O75084 Q9UG07
Q9UII5 Q9UJU3
O15259 O75369
O15530 O43353
P55210 Q9Y6N6
A6NF79 Q9H2C1
Q68DY1 Q6N045
Q5TEC3 Q96IR2
Q9Y5H6 Q9Y5H8
P63215 P63218
Q9BR84 Q9NSD4
P43250 P51684
B5BUE6 Q8IX18
Q5TYW1 Q7Z340
P55196 P78536
Q8TAU0 Q9UDV6
P00748 P39900
Q96RT7 Q9NRH3
P42701 Q13478
Q9H2C1 Q9Y2P0
P63267 Q8WVD2
A6NDX5 O14628
O75747 Q9BRC7
P34931 Q59EJ3
Q15370 Q15714
Q06732 Q9UC06
O60245 Q9H349
Q12840 Q13748
Q8N9Z0 Q9NQV7
P21359 P60709
P19387 P83876
P51522 Q9ULM2
P52737 Q14591
Q7Z7K2 Q8IYN0
P19838 Q9Y239
P52736 Q96PE6
A8MUV8 Q7Z398
Q53HB3 Q9HAP1
Q6KF63 Q96RW6
P31785 Q06643
O75015 P27986
P52742 Q9UBL3
P09012 P61218
O75182 Q15583
Q13936 Q8IV61
Q02386 Q9BS31
P10071 P56703
Q6P2D0 Q8N393
Q7L2R6 Q8TF20
P06213 P31749
P29597 P52630
Q6P152 Q9UN67
P18583 Q96MU7
P01116 P15153
P12830 Q6NWN6
Q96BR6 Q96SQ5
Q14588 Q8N7K0
P49792 P62820
Q96HQ0 Q96NG5
A6NK21 Q96N38
P17098 Q5SYY0
Q3SXZ3 Q99676
O75154 P84085
P17038 Q8TD23
O75376 P13631
Q14588 Q6ZN11
Q49AA0 Q96N38
Q4V348 Q9Y2P0
P29353 Q8WV28
P43681 Q96R84
Q2TAN0 Q5JNZ3
P08865 P40429
O95965 Q03135
O75531 Q9NRG9
Q6N045 Q9NQV7
Q8N729 Q9P2W3
Q05481 Q9Y2P7
P49207 Q13217
P28908 P32971
P58317 Q96SZ4
Q15928 Q9UII5
P54792 Q9NPG1
Q49AA0 Q8TA94
P25098 P35462
Q8TAQ5 Q9H2C1
P04637 P06748
Q6NW36 Q96IF9
Q9UKX7 Q9Y5S9
P30153 P43034
O43303 Q9BYV8
P02679 P12931
Q15929 Q9Y2P7
A8K781 P55072
P19388 Q08211
P01374 Q13233
P55268 P60709
O14905 Q9Y5W5
Q8N3E9 Q8WVE9
Q6P3V2 Q6ZN79
P14678 P24928
P56817 Q9BYD4
P08047 Q15796
P52736 Q9Y2P0
A8MYF4 Q9UL59
Q53HL2 Q9NXR1
P08754 Q86YR5
P12270 P62314
Q9NYQ7 Q9ULW2
P03372 P38398
O95757 Q92598
Q6PK81 Q8IVC4
P13682 Q08ER8
Q60FE5 Q9P218
P27361 P35968
O75373 Q9H963
Q14592 Q7Z398
P08047 Q02747
P06730 P46781
P17014 Q8NB42
A8K8Z5 Q92734
Q96MX3 Q9UK12
P26992 P42704
Q8NDP4 Q96EG3
P09619 Q13322
P48742 Q9UK11
P63000 Q01968
O15303 P48051
P19022 Q9Y5H4
P30456 Q09160
A6NDX5 P28698
O43278 Q04756
Q5SXM1 Q9NSD4
P00533 Q92914
Q7Z4I7 Q7Z6C3
Q9Y2P7 Q9Y6Q3
P12643 P98170
P35346 P38405
P31152 Q5U0C9
P19174 P20036
A6NK31 Q9C0F3
O94892 Q9NZL3
Q06732 Q96JF6
P10073 Q6ZN19
P37173 P98170
P29353 Q14627
A6NFI3 Q86YE8
O43345 Q6ZNG0
Q14517 Q9BYE9
Q8N3F8 Q96PN1
P12814 P61586
P05014 P17181
P02751 Q08043
B4E190 P62330
A8K971 Q96N58
A8MXY4 Q96SZ4
Q8N988 Q96K75
Q6P3V2 Q8IYB9
O00257 P78364
P35368 P50148
P78352 Q9Y566
Q49A33 Q9NYT6
P43686 Q9UL46
Q08174 Q6P4R2
Q14591 Q96PE6
P09496 Q92538
Q68DY1 Q6P280
O14709 Q86T29
Q14832 Q96AD6
Q8NIA3 Q8WWS9
Q6AW86 Q9P2J8
P42229 Q8N2W9
P20039 P28068
P07108 P37231
Q13761 Q13951
Q9Y5G3 Q9Y5H6
P17252 Q6NUM3
P40227 Q9BUF5
O14763 Q92956
B3KM89 Q562R6
P52434 P62304
Q9UN70 Q9Y5E9
P10072 Q14592
Q8IXI2 Q96QB1
Q68DY9 Q96JC4
P30455 Q8NHL6
Q969N4 Q9HAV0
Q8NFH4 Q9UKF6
Q86V71 Q9BX82
Q5JVG8 Q9NZL3
A8MVP4 Q5TEC3
P03372 P63096
Q6ZN19 Q9GZX5
Q3SY52 Q8TAF7
P09651 P46777
P68871 P69892
O95257 Q99598
O15111 Q06124
P68032 Q8IYN9
P18825 Q9HAV0
Q6PF04 Q6U7Q0
P19224 P35504
O14793 P36896
O60260 P24864
Q8NDP4 Q8NEK5
Q9BS31 Q9HCX3
P43080 Q9UMX6
P07948 Q9UF33
A8K389 B4DMH5
P20226 Q00987
Q13349 Q96PN1
Q96IR2 Q9HCL3
P52741 Q86UQ0
P04637 Q16666
O00232 Q15370
P52741 Q6NX49
Q5VVR8 Q7Z2Q5
Q6NX45 Q96ND8
O43924 P36405
Q96JL9 Q9NQV7
P51814 Q3ZCT1
Q15072 Q9UIE0
Q60FE5 Q8NG19
P06239 P10721
Q96IR2 Q9Y3M9
Q6ZN19 Q96SE7
Q9P2E7 Q9Y5E3
P28072 Q15370
Q6ZNA1 Q7L3S4
O43345 Q9HCX3
A8MYF4 Q9H7R5
Q8TF32 Q9UK11
Q14588 Q9HCZ1
A8MTJ3 P80162
Q6PF04 Q96NI8
O75937 P62306
A8MXY4 P17030
P53804 Q96CQ1
B4DM31 O15131
Q99676 Q9Y473
Q8WWY6 Q92769
Q6ZNH5 Q7Z7L9
Q03188 Q8NFH4
Q6PG37 Q9ULM2
P08107 P53779
Q14586 Q9BS34
P52737 Q9NV72
Q6P280 Q96N22
O75373 Q8TF45
A6NNF4 Q6V9R5
P27986 Q08043
Q13409 Q96SN8
P52298 Q86V81
Q8NB42 Q96ND8
O60936 Q14790
O75694 O95149
A6NDX5 A6NN14
P35221 Q9Y5H2
Q04759 Q05215
P55283 P55291
Q6P280 Q7Z7K2
P24844 Q13464
Q9BUJ2 Q9UKF6
Q08AG5 Q96NJ3
P32121 Q9GZT5
P01133 P08069
Q13868 Q9NQT4
O75475 P13010
O14978 Q8N859
Q8NHZ7 Q8WXI9
P52333 Q9HBE5
P24855 P62736
P32121 Q8NGS6
Q15287 Q701P4
P10916 P36873
Q9HAH1 Q9UJW7
P16415 Q8N9F8
P02751 P49023
O75123 Q13360
O00443 Q99442
P15498 Q13239
Q8N720 Q8N9K5
Q08170 Q9Y5S9
Q5JNZ3 Q8TF20
Q3MIS6 Q9UJU3
P42566 Q9Y3C5
P17031 Q96NI8
Q9Y5E8 Q9Y5H4
B4DSN3 Q9Y614
Q16587 Q3MIS6
Q8IVC4 Q8NDW4
P25067 Q9H1U4
Q68DY9 Q7Z3I7
Q8NA42 Q9UJW8
Q9HCU4 Q9Y5E4
A0A5C9 P0C0L4
Q12901 Q9UJW8
P17026 Q7L3S4
P17017 Q9P0L1
P28698 Q9NSD4
O43707 Q14978
Q15929 Q8N972
P10914 Q12824
P15407 Q13485
Q08AN1 Q96MU6
Q14588 Q8TAW3
B4DN99 Q7Z451
Q5JVG2 Q9NQX6
Q68DY9 Q8NA42
O75437 Q96MX3
P47813 P62987
O00233 P25787
O95299 P03886
Q147U1 Q9Y6Q3
A6NM43 A8K402
Q14592 Q96NJ3
P42261 Q13224
P17014 Q08AN1
P17021 Q9HBT7
P17024 Q15973
O75820 Q6P2D0
Q499Z4 Q9H7R0
P52298 Q15366
P06493 Q8WWL7
Q8WW12 Q99442
O95965 P06756
Q13360 Q3KP31
Q15973 Q5T5D7
P14678 Q12874
Q499Z4 Q9ULM2
Q12933 Q13077
Q499Z4 Q96MR9
Q6V1P9 Q9Y5E8
Q6IV72 Q8TAW3
Q6ZMY9 Q7Z340
P53675 Q7Z5R9
P08047 Q8IUQ4
A6NNF4 O43361
Q3KNS6 Q7L2R6
Q8IVP9 Q9P2F9
Q8N720 Q8N859
O95190 P48556
P17038 Q96EG3
P05556 Q01955
P09471 Q5VZ06
Q13596 Q5QPE5
P01137 P50281
Q4V348 Q8N8H1
P38159 Q14498
P78337 Q13562
O43296 Q7Z3V5
P17039 Q96EG3
O95677 Q15475
P08637 P42224
O75467 Q9NW07
Q8TAW3 Q9NZV7
Q86YE8 Q8N2I2
Q14517 Q9H349
B4DSN3 B4DUI8
P51786 Q8N7Q3
P51786 Q8N823
O00444 Q5JTW2
P55283 Q6V1P9
Q2M3X9 Q3KP31
P31749 P42226
P54619 Q9NQR9
P47813 Q02543
P60484 Q9NRR6
P62241 P62979
O43541 Q13363
Q6ZN79 Q8N141
P23528 Q13464
O95644 P35354
A2KUC3 Q6PIH6
O43345 Q9HCZ1
Q9P2E7 Q9Y6N8
O43707 Q8NG19
P52741 Q6PDB4
Q86Y25 Q9UJN7
P42566 Q9UBW5
Q8WUN3 Q9NZV7
P37231 P48552
A8MT65 Q8NEK5
Q6PF04 Q8IZC7
Q8NB50 Q9Y2A4
P42336 Q15389
Q01955 Q5HY54
P16220 Q00535
Q6AW86 Q8TBZ8
P17039 Q52M93
P04899 Q8WX96
Q1PSW9 Q93097
O75467 Q14593
Q7Z7L9 Q8TF20
B3KS97 Q499G7
P23396 Q15628
P58317 Q96K75
P55290 Q9HCL0
Q14929 Q86V71
P28335 Q9UK08
B4DW52 P53992
P08107 Q92598
P27986 P62873
P16415 Q96MX3
Q03923 Q6ZN08
Q5EBM4 Q96SZ4
P30876 Q08170
P46734 Q8NHX0
P31947 Q9H4N8
Q5HYK9 Q9Y2G7
P25963 Q99728
P01589 P40933
O75437 Q14592
Q08334 Q8WXH5
Q8TF45 Q96GE5
Q8NCW0 Q9UBU2
Q08AN1 Q8N9Z0
Q7Z460 Q9H900
Q13191 Q99062
O60603 Q9NR96
P84103 Q9BVL2
Q6P3V2 Q96C28
Q5CZA5 Q9UC07
A6NHJ4 Q8IYN0
P11678 P22079
P20963 P30462
Q16600 Q96LW1
P52741 Q03923
P13760 P20036
Q05655 Q07157
P06756 P35568
P17026 Q8N8L2
P62875 Q15393
O43181 Q9Y6M9
Q08AN1 Q5JNZ3
P14598 P53778
P20908 Q13753
P32780 P49848
Q6NX49 Q9NSJ1
O15230 Q658W2
Q8IXH8 Q9Y5G3
Q06732 Q7Z398
O60503 P51787
P42336 Q05655
P07948 P20827
A8MQ14 Q9UJW7
P05556 P51686
P46781 P55010
Q5SXM2 Q9Y250
P37288 Q9UBI6
A8MUZ8 Q8WV37
P10145 Q16539
P38570 Q7Z6C3
P48742 Q6AZW8
P06493 P25786
P40306 P51965
P10809 P78371
Q9HCL0 Q9NYQ6
Q8TF47 Q9BSK1
P17036 Q9H7R0
B3KW67 B4DTM6
P50150 Q5T1N8
O00212 Q07890
P04626 P35222
Q2F839 Q59EJ3
P05106 P05556
O60674 Q9NRF2
P08651 P49005
P36896 P67870
O95067 P31947
P51608 Q13547
Q7Z759 Q9H369
Q6AZW8 Q8NEP9
B4DTM6 B4DVQ0
P00533 P05230
P17026 P17032
Q8TF45 Q9NSJ1
O75937 Q13243
A8MVP4 Q96C28
P52736 Q86YE8
P14672 P63027
P05556 P23229
B4DMC4 P62333
B1AHM0 Q9NPV4
P62258 Q9Y5P8
P14678 Q13151
Q86Y25 Q9BY31
P50750 Q15078
A6NK53 Q2M218
P25787 Q9UJX6
P40763 P42345
Q8N587 Q96NJ6
Q9NYT6 Q9P2J8
A8MUV8 P17026
Q6ZNG1 Q8N988
Q6P9A3 Q96K75
Q68DY9 Q6ZN11
P52799 Q7Z635
P01344 P07711
A8MVS1 Q8N8Z8
P52272 P61218
P55289 Q9HCL0
Q8IZC7 Q96SK3
P46060 Q92674
Q6ZNG1 Q9BS34
A8MUP4 Q9HCG1
A8MTY0 Q14929
Q15072 Q96K75
P53350 Q9HC77
O95997 P28070
O14610 Q96LD9
Q6NX45 Q96NJ3
P11229 P46939
P08579 Q92989
Q8NIA3 Q9NPF7
P09936 P63279
P59923 Q96SR6
P17023 Q5TYW1
Q8N4W9 Q9Y2H8
A6NK21 Q14591
A6NM28 Q6ZNG1
A8MVS1 Q9Y3M9
P07900 P61163
O00170 P68400
P08476 P36896
P35609 P46939
Q5NV68 Q6P055
P14923 Q9H306
Q3KQV3 Q96CX3
P00533 P42224
O60508 Q12769
P06241 P13612
P28482 Q9NZ70
O43561 O75791
P46781 P62277
P01111 Q12967
Q03923 Q9UK11
Q05D03 Q9BYG5
O75373 Q96JC4
O14978 Q96LW1
Q96JC4 Q9ULM2
Q14585 Q96LW1
B4DM31 O00505
P16070 Q13316
Q3SY52 Q8N393
A6NP11 Q96H40
P18074 Q15370
B3KWR2 Q86XC7
P08579 P52435
P15622 Q96SQ5
Q86WZ6 Q9H8G1
P67809 Q00839
P60201 Q02086
Q8TBZ8 Q96NG8
P16949 Q8TAS1
P17980 Q9HC16
O75123 Q86Y25
A8MXY4 Q14590
P35789 Q7Z3I7
Q5VT82 Q9UBT7
Q13310 Q8IYD1
Q9BSK1 Q9UJU3
P36873 P46019
P50150 Q14416
Q9UKS7 Q9UQL6
Q13797 Q16787
P21506 P59923
O43561 Q08881
O75832 Q16401
P01588 Q06187
P48544 Q96P88
O14549 P25067
A7E2Y1 Q9BVT0
Q8IYX0 Q96PE6
P10828 P61201
P26927 Q13201
Q86UQ0 Q8NEK5
A8MUZ8 P17026
O75290 Q86YE8
A8MQ14 Q6ZMY9
Q13503 Q9H204
Q04727 Q9HCS4
O75937 O94913
P15153 Q9HCM2
O75446 Q05195
Q12901 Q8IZ26
P25789 P35222
P17027 Q6ZQV5
P42574 Q92851
P52737 Q2VY69
Q5HY98 Q86XU0
Q08170 Q13247
Q08ER8 Q9NQZ8
P16885 Q9BSS6
P35269 Q15370
P14923 P55196
Q16600 Q8N393
Q9NYW8 Q9UC06
P31150 Q9HBH0
P62829 P62854
Q3KP31 Q96JC4
P20618 Q9UJX6
Q8NEP9 Q96PE6
Q13398 Q68DI1
Q6NX49 Q8NA42
P35222 Q9UN67
Q6ZMW2 Q96PQ6
Q16363 Q5TCU6
Q0VGE8 Q14585
Q8NFP9 Q9NRL3
Q12864 Q9Y5H4
Q96AD6 Q9Y258
P26232 Q9H306
O14733 Q308M2
P15621 Q9NR11
A6NK53 Q96MU6
O60285 Q9H093
Q5SXM1 Q8N988
Q3KP31 Q96NG8
Q14055 Q9HB63
P43034 Q562F6
A8MUZ8 Q9BR84
O94913 P35269
A8MWA4 Q6ZMY9
Q14905 Q6YL44
P17014 Q9Y2Q1
A6NK31 P51522
Q00403 Q8TAQ2
O00487 Q15008
P19387 Q15393
P17019 Q9BS31
P01100 P01567
Q86YE8 Q9UC07
Q5JNZ3 Q96C28
P35244 Q13889
Q12802 Q9HBW0
P06756 Q15223
P05186 Q12933
Q96EG3 Q9GZX5
P52737 Q9HCZ1
Q9HCL0 Q9Y5G4
O75467 Q96SK3
P28482 Q9BQD2
Q8TBZ5 Q8WXB4
Q9NRJ7 Q9Y5H1
Q7L0Q8 Q9P2F6
Q9H5H4 Q9HCZ1
Q13885 Q71U36
Q8N883 Q9Y2A4
O95201 Q86WZ6
P61160 Q8IV90
Q9UBI6 Q9UBV4
P13236 P49407
P26367 Q12778
Q05516 Q92769
Q8TEM1 Q9BW27
Q5HY98 Q9H2C1
O43707 Q7Z6C3
O75496 Q99460
P15622 Q8N8Z8
Q8N4W9 Q8N782
P16070 Q05707
A8MUV8 Q5TEC3
P00797 Q96KR4
Q8N4W9 Q8NB42
A8MT65 Q14590
Q5TYW1 Q8NB50
O15399 Q9NZT1
P85298 Q96L33
P40933 Q14627
Q03936 Q9H8G1
Q08174 Q9Y5I2
Q8IVF5 Q96L33
O14628 Q99676
O15123 P51692
P59923 Q96K75
P40763 Q8NEB9
P17020 Q5EBL2
P62745 Q8TCU6
O60765 Q68DY1
Q3SXZ3 Q8NDQ6
Q96HQ0 Q9HCG1
Q13547 Q3KNW1
P55211 Q96CA5
P17676 Q13950
Q6N045 Q8N2I2
Q13243 Q8N1F7
Q6ZN08 Q9NQZ8
P35789 Q8NEP9
P04114 P06858
Q9H1A4 Q9NYG5
A6NNF4 Q14586
P19022 P55283
Q15057 Q2LD37
Q08ER8 Q86YE8
P07910 Q07955
P29120 Q9UM47
O43361 Q96NL3
O43795 Q5T8M7
Q6ZN11 Q9UJN7
O75074 Q7KZY0
Q7Z7K2 Q9P2F9
P18089 Q15835
Q96MR9 Q9H2C1
Q9HCS7 Q9UNP9
B4DSN3 Q7Z7J6
Q6AW86 Q96SE7
Q494X3 Q8NEM1
Q03936 Q8N8Z8
O95997 Q99460
Q05655 Q92835
Q99683 Q9UPT6
P04637 Q96PM5
P27361 Q9Y618
P28566 Q5JWF2
P61981 P98177
P22607 Q9C004
P39900 Q8IY98
P33151 Q14517
Q02750 Q08050
P59923 Q6ZN79
P15621 Q8NA42
P31273 Q8IX15
O43597 P04049
P03372 Q8WX92
P51508 Q96JC4
Q14929 Q5T619
Q8N1F7 Q9UKF6
P62316 Q92989
P36544 Q5R3E4
Q8TAQ5 Q9HCX3
Q5VVR8 Q96TA9
Q16587 Q8WV37
A8MVS1 Q96SZ4
A8MVS1 Q96K75
O43462 P36956
Q8N782 Q9Y6Q3
P07766 P20963
Q8TF32 Q9NW07
P35221 Q9UM54
P11912 P14859
P0C7X5 Q6ZN19
Q09FC8 Q6IV72
Q2M218 Q9UII5
P29350 Q8WU20
P13984 P18615
P32121 Q5JRS4
B4E388 Q53GZ6
Q68DI1 Q8IYN0
A6NHJ4 Q9Y2P0
Q8NHY6 Q9UK11
P17041 Q8NDP4
O94776 Q13547
A8K730 B5BUJ8
P51504 Q9Y2L8
O43677 O95299
O14640 O15105
P11215 Q9Y490
A6NNF4 Q8IYB9
Q8TA94 Q8WTR7
A8MQ14 P17026
P11388 P13010
Q9NYW8 Q9Y2G7
Q6ZQV5 Q96JF6
P43308 Q9Y6A9
Q09FC8 Q2TAN0
P25098 P41146
B4E2E1 Q562Q6
Q8TA94 Q9UEG4
P53778 Q16828
Q5JVG8 Q6NX45
P17038 Q9Y6Q3
P40337 P61077
Q08462 Q96F32
Q68EA5 Q9UJW7
P61586 P62330
Q05519 Q96DI7
P51504 Q8N7K0
P19388 Q15543
P05121 P37231
Q7RTV0 Q92989
Q9NR48 Q9UMN6
Q8TF20 Q9BWM5
Q86UP0 Q96CZ9
P28070 Q8NHZ8
P35568 Q6VVE6
P48730 Q9Y297
Q68DY9 Q96PQ6
Q5EBL2 Q8NEM1
Q8NDQ6 Q96SR6
Q8NDQ6 Q9UK10
O00231 P24385
P35637 Q5R3E4
P04233 P17693
P07947 P19174
O60716 P12931
A6NK53 Q9UC06
P06493 Q8TEP8
Q9Y5E4 Q9Y5I2
O95780 Q9NW07
A6NK31 P52742
O60330 Q96JQ0
Q2VY69 Q9NQZ8
Q6ZMY9 Q8NB50
O14745 P32121
Q8TD23 Q96MX3
O43913 Q99741
B4E205 Q5T8M7
O43639 P29323
P01912 P19174
P17027 Q86Y25
Q14123 Q9BRL5
P20618 P25054
O75290 Q6IV72
Q09472 Q99743
P08172 Q05513
P08151 Q9Y6M4
P31749 P98177
P00441 Q08209
Q9Y5G0 Q9Y5H0
Q9NYQ6 Q9Y5G9
P17024 Q5TYW1
P02768 P08047
A8MVP4 Q09FC8
Q13360 Q9HBT8
Q86V80 Q9UK08
Q7Z3B4 Q9H814
P22626 P25788
P17028 Q9NX65
A8MTY0 P17035
Q6N045 Q9BR84
O60841 P22681
P62736 P63267
P10145 P29353
P25205 Q9Y248
Q13547 Q16539
Q00653 Q9UQL6
A8K8Z5 Q9NRA0
P16520 P46092
Q7L2R6 Q8TF47
O75437 Q8IVC4
P53778 Q13202
O15105 O15169
Q5VIY5 Q6AW86
Q49A33 Q96NL3
Q13541 Q92574
O14978 Q9NSD4
P17023 Q6ZN06
Q0VGE8 Q6NX49
O00329 P52735
P52742 Q8N7K0
P42574 Q15628
A6NK21 P17031
P17098 Q15928
P53803 Q14241
P26927 P31947
Q6PDB4 Q9C0F3
Q16539 Q99741
O43296 Q2VY69
Q86TJ5 Q86UD4
Q9UEG4 Q9UJW8
Q08AG5 Q6ZN19
Q03938 Q9Y6R6
Q86XU0 Q96JL9
B3KR14 P60484
P09496 P49286
Q9BRH9 Q9UEG4
Q96RE9 Q96SR6
Q7Z7L9 Q86UE3
Q15797 Q9Y2T4
Q14050 Q86W93
Q8IZC6 Q9HBI1
P05556 Q13177
B3KR14 O14986
Q06730 Q6PDB4
A8K971 Q15929
P17025 Q9Y473
Q15937 Q9UIE0
Q8N720 Q8TAU3
Q14831 Q9UK32
Q52M93 Q8N7Q3
Q52M93 Q8N823
P14780 Q9BYX7
Q68CU6 Q8N2H2
Q6B6N3 Q86YR5
P15153 P60953
P10316 P30495
Q6ZNG0 Q8IYI8
Q86XU0 Q8NB42
Q08ER8 Q5JNZ3
P14866 Q6P2Q9
P52744 Q96HQ0
P22681 P62988
P04049 P46734
P01730 Q9UL17
O14757 Q13315
P05455 P35659
Q5EBM4 Q8NB42
Q14993 Q8WWJ8
Q8N972 Q9UII5
P0C7X5 Q5T5D7
P35637 P62308
Q8IZC7 Q9P0L1
P55287 Q9P2E7
A6NNF5 Q8N1C8
Q13362 Q9BZK7
Q14929 Q8NEP9
O00512 Q6STE5
P09884 P49643
P63000 Q13393
A6NDX5 Q8IVP9
Q6P9A1 Q8N720
Q9P2J3 Q9P2N7
O75437 P10072
P27824 P49755
Q9NSD4 Q9NW07
P15336 P16220
A6NG28 B4DV95
P05386 P62861
P08631 P61978
Q6ZNA1 Q7Z3V5
P32969 P40429
P08922 Q06124
P18075 Q13705
A8MT65 Q8N141
O75182 Q9BY41
Q8NBT2 Q8WVK7
P26010 Q92752
Q02386 Q969W8
P52948 Q14397
B4DDG7 B4E261
P08047 P13866
P55735 Q96EE3
O75747 P63000
P42224 Q09472
Q8N141 Q9Y3M9
Q29878 Q6GMV6
P28347 Q02078
A6NK21 Q86UE3
P17035 P51504
O14933 O75150
B4E388 Q53HF2
P07766 P42081
Q7Z340 Q8TAU3
Q53HU0 Q6IBT3
P08648 P12109
A6NP11 Q9Y2P7
P51523 Q09FC8
A6NDX5 Q4V348
Q12996 Q7RTV0
Q86YE8 Q96NG8
P48742 Q9H8G1
O00232 P11926
O15392 P42574
P17026 Q5T5D7
Q7L945 Q9UII5
P51692 Q8N2W9
Q8IYN0 Q8TD23
B3KM89 Q562X1
Q6P9H2 Q9Y6W6
P36873 Q71F23
Q12901 Q499Z4
P48736 Q8N3E9
P31323 Q9UGJ1
P07384 P42336
O60674 P29459
Q15935 Q6ECI4
P19429 P63316
P25100 P30679
Q6IV72 Q9UEG4
P32121 Q8NGJ9
Q15937 Q86T29
P52742 Q96MR9
B4DKC5 P36896
P46782 P62906
O43320 O43559
P0C7X5 Q96HQ0
P39060 Q5HY54
Q6ECI4 Q6V9R5
Q5HY98 Q9BY31
P39060 Q16787
P62306 Q16637
O95201 Q96H40
A8MT65 P17097
P08069 Q15139
Q7Z3I7 Q9NSJ1
Q6ZN57 Q96NJ6
Q8NDP4 Q8TBZ8
O00213 Q9NZL1
A6NK31 P17036
Q06730 Q96SR6
P09017 P09086
O43361 P51523
Q8IYI8 Q9ULM2
P35998 Q9UMX2
O00213 Q8WW43
Q15072 Q16600
P12644 Q13161
O75290 Q8N988
P03952 Q04756
Q6ZNH5 Q7L2R6
Q86XN6 Q99676
Q8IXH7 Q96DB2
O60841 P84098
P17021 Q499Z4
Q6V1P9 Q9Y5I1
P50150 Q68DM8
B4DTX2 Q0VDF9
Q8N3J9 Q9BR84
Q13474 Q14118
P35637 Q92620
O00555 P63000
P30291 P33552
P17036 Q0D2J5
P36873 Q8WUM0
P36575 Q9GZT5
O43345 Q6ECI4
Q12901 Q9NQZ8
O60841 P62266
P53803 Q00403
O15144 Q01518
Q09FC8 Q9NQW5
A8MUZ8 Q8NEM1
Q96SK3 Q9UEG4
P51617 Q9NYJ8
P06730 P62249
Q9Y5G2 Q9Y5H3
Q8N782 Q96K75
O94844 Q92502
P05067 Q6P597
P14868 P56192
P15927 Q13535
Q4V348 Q9BR84
P09661 P14866
Q8IXB0 Q96C71
Q0D2J5 Q5TYW1
Q5SYY0 Q6ZSS3
P29350 P42338
Q86YB2 Q92841
P52742 Q9HCX3
Q9NYQ6 Q9Y5E3
O14933 O60260
P49918 P63208
P17038 Q6P3V2
P52740 Q6ZMV8
Q9HCG1 Q9NYW8
P30459 P43358
P06239 P42336
Q86T29 Q86XU0
Q8TAU3 Q8WTR7
Q499Z4 Q9UC06
Q06730 Q8N883
Q96GD4 Q9Y266
Q13349 Q16787
P10073 Q9HCG1
P42574 Q9UKG1
A6NP11 Q6ZSS3
Q5EBL2 Q8N7K0
Q8WXB4 Q9NQW5
O00220 Q15628
Q96JL9 Q9ULM2
P08575 P35568
O75056 Q14247
P41595 P63096
Q5TYW1 Q8IYI8
P01343 P04626
P04264 P11226
Q5TYW1 Q86T29
Q8N8Z8 Q96PQ6
Q6ZNG0 Q96SK3
P52736 Q8N720
P62266 Q13347
O15379 P05412
Q9H251 Q9Y5H1
Q14584 Q9C0F3
P00734 P15311
P20701 Q6PID4
O95684 Q9NRH3
P62158 Q15796
P02671 P05107
P52741 Q9HAH1
P12004 P49643
P30304 P48556
Q96IR2 Q96NL3
O75306 O95139
P05388 P62277
Q5FWF6 Q5MCW4
P17019 Q96NI8
Q3LIA5 Q9NTC4
P16885 Q68D00
P01133 P17948
P52737 P58317
O43345 Q96JL9
O60906 Q99523
P17038 Q9P2J8
P35609 Q9Y2I7
P29992 P35367
P17036 Q2M218
P17020 Q9GZX5
P27658 P63261
P17039 Q9H5H4
Q3MIS6 Q96SR6
Q14590 Q5HY98
A8MVP4 Q6ZQV5
P04437 P04439
O43303 Q9P209
Q9H7R5 Q9HBT8
P60953 Q9BXV5
Q9UHV7 Q9Y2X0
Q14929 Q6P280
O43264 Q9P258
P09038 Q12778
A6NKZ1 P51814
P13631 P17612
Q9NR11 Q9Y6R6
P35557 Q8N1F7
P05556 P62330
B3KRS7 Q9Y230
Q86TJ5 Q8N7K0
Q8TE47 Q9H3D4
O75791 P01913
P05388 Q02878
P51786 Q96SQ5
P17024 P58317
Q07955 Q10570
P55291 Q9Y5G5
P01834 P29965
O15264 P47712
O00483 Q9Y6M9
P55283 Q9UN71
Q03924 Q9GZX5
Q96RE9 Q9NV72
Q5EBM4 Q96ND8
Q16587 Q86XN6
P50148 P50406
Q8IZC7 Q8N141
Q9UBL3 Q9ULM2
A6NK53 Q8NB50
P29400 Q8WWJ8
O95486 Q8TDG2
Q15928 Q6ZN11
B3KM89 Q8WVW5
Q13889 Q9H3P2
Q15311 Q96CW1
Q6NX45 Q8N8L2
P15153 Q9NYB9
Q9NQW5 Q9NQX6
Q9Y5E9 Q9Y5G7
Q9C0F3 Q9NV72
Q3SY52 Q6ZNH5
Q6U7Q0 Q8IZ26
P04275 P43121
O15455 Q13546
P09884 P35244
Q5JVG2 Q6P2D0
A1XKG3 B5BUH5
Q9NYQ6 Q9UN73
Q15973 Q6ZMW2
P51523 Q13398
P40933 Q13651
P40337 P42771
Q6PDB4 Q6V9R5
O14974 P62140
P06727 P98160
Q8N8J6 Q8N988
Q68DI1 Q6P9A1
P10073 Q68DY1
A6NK31 Q8WV37
P08047 Q15759
P11047 Q08043
P50219 P52945
Q96MU6 Q9Y2G7
P43632 Q6DU44
Q00994 Q16288
Q9BZA7 Q9UN72
P15927 Q07864
Q9H349 Q9Y5F0
O75747 Q96PE3
Q2TAN0 Q96NJ3
P17036 Q6U7Q0
P06703 Q04206
O00399 P60983
P0C7X5 P28698
Q9Y5E8 Q9Y5F7
P31152 P40763
Q08ER8 Q96N38
Q13398 Q5FWF6
Q96T98 Q9H349
P30279 P46527
Q8TB69 Q9UK11
P01850 P30495
O75533 P11940
Q96NG8 Q9Y2P7
O60674 P01730
P62873 Q92731
Q02386 Q3KNS6
A9YTQ3 O00327
P17020 Q86UE3
Q13416 Q99741
P11142 P54652
Q08ER8 Q8N782
Q9BY31 Q9Y2Q1
P32246 Q9Y258
Q13547 Q15014
Q9H2C1 Q9NZL3
A8MT65 Q8N8J6
Q6ZN19 Q8N2I2
O15533 P30457
O60262 O95837
Q9H159 Q9Y5H6
Q13231 Q7Z6K2
Q03936 Q8TAU3
P62979 P68104
P11215 Q9Y6N6
Q86UE3 Q9NYW8
P01733 P01850
P20618 P53350
O75122 Q7L2Z9
Q3MIS6 Q9UJL9
P01602 P06681
Q5TYW1 Q96N58
Q02878 Q12849
O14905 O60353
P20936 Q8NEB9
O14628 O75467
Q96TA0 Q9Y5E9
Q14590 Q9UC06
P01024 P05156
Q8N8H1 Q8N972
P17038 P21506
P10072 Q6V9R5
Q3ZCX4 Q9BR84
Q8N8Z8 Q8TF45
O14628 Q3ZCX4
Q9UN74 Q9Y5G2
O75437 Q9NSJ1
O60671 P40938
Q96B71 Q9ULW2
Q59F77 Q6NT27
P17027 P17041
P63211 Q13167
Q6ZNG0 Q8N7K0
P51948 Q9H3P2
Q7Z3I7 Q8N883
P52294 Q96HA1
P46782 P62273
Q14CB8 Q7L0Q8
O15514 Q14103
P62304 P78406
P02462 P49023
O95201 Q9Y2A4
P07947 Q9UN19
P78352 Q9UPF9
P25054 Q6I9T8
P17035 Q6ZNH5
P17023 Q15973
P17097 Q8NEP9
Q08AG5 Q8NEP9
P23588 P40429
P50914 P63173
P06340 Q13094
Q32M78 Q9BX82
O15230 P53708
P63267 Q9UES5
Q8N4W9 Q9BS34
P12830 Q9UN67
P52743 Q8N7Q3
P52743 Q8N823
Q5JXJ2 Q8NI42
Q8WUN3 Q9Y473
P04049 Q9Y3L5
O60330 Q9UN67
Q6P3V5 Q96JU8
Q6ZN08 Q8NHY6
P10916 Q7Z406
Q4V348 Q5JNZ3
Q12802 Q15669
Q8WVK7 Q9HBM1
P51587 Q9HB96
P32927 Q01543
Q0IIN5 Q59GS3
Q9NQW5 Q9P2F9
P53618 Q09160
Q6UVY6 Q9Y2K7
P16333 Q9ULH1
A8K3Z3 P17980
P12107 P25391
Q8N988 Q9HCZ1
P51508 Q8NEP9
P05231 P13500
Q6ZRA8 Q8N6H6
P07585 P17275
P27482 Q9H1R3
A6NGH9 Q2M3X9
Q8TAG9 Q9NV70
P03372 P20290
P84022 Q01082
P13747 P30455
Q86XU0 Q96EG3
Q5TEC3 Q9GZX5
P25098 P28223
P17030 Q8IYX0
Q9Y5F2 Q9Y5H2
P52742 Q86UE3
A8MYF4 Q8N9K5
Q5T5D7 Q7L2R6
P30086 Q15750
P51786 Q8TAU3
P50150 Q8N729
P42229 Q9BZL6
P20936 Q15139
Q03518 Q09160
O14829 P62158
A6NF79 Q9Y2H8
P01730 P06127
P18825 P61952
P09651 Q14498
P09651 Q9UNY4
P07148 Q07869
B4DWW5 Q59G20
P08253 P56817
P52743 Q14587
Q8N2I2 Q96I27
O95918 P28335
Q6ZN08 Q9BS34
P17036 Q9HCZ1
O60516 O60573
P0C7V5 Q9UK11
P17017 Q5EBL2
A6NF35 Q96I27
Q5JVG2 Q5TYW1
Q49AA0 Q8NEP9
P55010 P61247
Q3MIS6 Q99459
B3KM55 B4DWQ5
Q96GE5 Q9Y6R6
Q14591 Q9NYT6
A8MTY0 Q5TEC3
P52741 Q6ZNH5
P35269 Q09161
A8MUV8 Q96H40
Q6P9A1 Q96NL3
Q03923 Q9UC07
O43143 O75940
P06748 P60228
P35236 P45983
P12830 Q96JP9
Q7Z7K2 Q8TAU3
P10809 P17066
Q6P9A1 Q9BSG1
P62258 Q9UGJ1
O95997 P06493
Q86UE3 Q8N782
P25054 Q8IUQ4
O95977 P27361
P17031 Q5EBM4
Q5MCW4 Q7L945
P09429 P15336
Q32M78 Q86UE3
P25391 P42574
P52566 P60953
P10319 P30457
Q9BRH9 Q9H707
B4DSY4 Q9NUZ0
Q02763 Q07889
P32745 P63096
Q8NEK5 Q9H7X3
P15692 P35222
A8MT65 Q8IVC4
P10145 P59768
P21506 Q494X3
Q08170 Q8WXA9
Q05481 Q3KP31
Q02241 Q9NQS7
Q7L945 Q8N8J6
Q9UBU8 Q9Y230
Q68DI1 Q8WTR7
Q8NHQ1 Q8TAP6
Q8N393 Q96N58
O60674 P16871
O95780 Q8TC21
Q7Z460 Q9UGJ1
O60674 Q92783
Q92942 Q9BR65
P08865 Q8IYD1
P28335 P62879
Q5SYY0 Q9H7R0
P29083 Q16594
A6NK53 Q8IZC7
P09471 P48146
Q2NKX8 Q96H22
P63261 P78536
Q5JNZ3 Q9NW07
P56199 Q07092
P48736 Q01970
P01737 P30492
B2RC52 Q01668
O00233 Q9UJX6
P15336 P43694
P10301 Q8WYR1
O75937 P51991
O43181 Q16718
Q5JVG8 Q9BR84
P18077 P62269
O14807 Q5U651
O60258 Q59F04
P00749 P07093
Q2M218 Q9NZV7
Q6ZN08 Q8TF47
Q8IYX0 Q96SE7
P08637 Q5NV87
Q08170 Q86V81
Q6AZW8 Q96SE7
P00519 P51692
Q3KNS6 Q8TC21
P21506 Q9UJN7
P62847 Q13217
P07942 P42336
P52948 Q14974
P15311 Q15599
P61244 Q9Y4A5
P12814 P31431
P12319 P20936
B2R988 B4DHF9
O15524 Q6FHD7
P26232 Q9Y5H9
P40763 Q13164
A8K6V0 B3KUD3
Q68DY1 Q8TC21
Q32M78 Q96I27
P32121 Q8NGF0
O14939 Q15389
Q6ZSS3 Q96EG3
P55072 Q6NW36
P59768 Q92633
P23229 Q14055
P62316 Q9BV90
P01730 P62333
Q15072 Q99676
P68400 Q99733
Q6P3V2 Q96K75
O60667 Q14761
Q8N8Z8 Q9H7R0
P46940 P62158
P10644 P11802
Q16587 Q96SZ4
Q5VVX1 Q9UKB1
P35251 Q14181
Q6ZN57 Q9HCG1
Q96JF6 Q9H7R0
Q5HY98 Q6ZNG0
P43026 Q13705
Q8WTR7 Q96RE9
A1A4S6 Q9BYZ6
Q5EBM4 Q9H7X3
P17026 Q6P9A1
O75821 P62847
Q13242 Q9BZI7
Q499Z4 Q8TBZ5
O60942 P61218
Q86Z13 Q9NZR2
P51522 Q12901
Q9UBW7 Q9UKL0
Q8NHY6 Q9HBT7
P31946 Q14738
P35269 Q8IX12
Q5JRS4 Q8N433
P59923 Q9UBL3
Q147U1 Q15973
P28566 Q9UBI6
Q05481 Q9NSD4
A6NKZ1 Q8TC21
O00712 Q9Y250
Q7L945 Q96JL9
P57735 Q9H0N0
P13232 P25024
O75309 Q12864
P52743 Q6ZNG0
A8MYF4 Q14587
P33240 Q14103
A6NP11 A8K971
P62873 Q8NGZ4
O75935 Q7Z460
Q5T5D7 Q6PDB4
Q86YE8 Q8NB50
O14949 O14957
P07437 Q7Z460
P62854 Q9UBQ5
Q86V71 Q969W8
P04049 Q16543
P52333 Q8WXH5
P17024 Q7L945
O43559 O43609
P61289 Q99436
Q09FC8 Q2M3W8
P17032 P52744
B4DSN3 Q562X2
B3KPJ9 B4DM70
A6NK75 Q96PE6
P04183 P49715
O14709 Q9NQV7
P16035 P18146
Q0VGE8 Q14593
O94913 Q15287
Q14974 Q9BVL2
Q06413 Q14135
P36954 Q13242
Q7L2R6 Q9UBL3
Q9BSG1 Q9NW07
P15622 Q7Z3I7
P51955 Q9NXR1
P15036 P31268
A6NP11 Q8N184
P02647 P28702
Q86XR8 Q8NHV4
P39060 Q08043
P16885 P24723
P17752 Q6P1R4
Q8NB42 Q96NG8
Q5MCW4 Q9Y6Q3
P13861 P22612
P42224 Q13651
P15153 Q9H0H5
P12830 Q7Z5M0
Q6NX45 Q9Y6R6
P08107 Q53HF2
A6NIX2 Q8NEA6
A8MYF4 Q3KP31
Q9H2C1 Q9Y2G7
Q01094 Q13616
Q8TAQ5 Q9Y3M9
P84077 Q9BXS5
O95343 Q04724
P27986 Q86YW0
Q9Y5F1 Q9Y5H9
Q02388 Q14289
Q15750 Q99836
O60266 O75633
O43889 P49841
P26368 Q10570
O94892 Q9Y473
Q66GS9 Q9P209
A8MTY0 Q6ZN79
A6NM28 A8MQ14
P04150 P28482
Q86TH3 Q9NPG1
Q04206 Q9UNN5
A6NNF4 A8MUV8
Q67BC3 Q6KF63
O75435 Q9Y3Y4
P09012 Q09161
P19838 P49715
A6NM28 Q9NQV7
P13682 Q9H0M5
P62306 Q12874
O43913 Q13156
P83876 Q8IYB3
A6NDX5 Q7Z7L9
Q08ER8 Q9Y473
Q86YW0 Q9Y6T7
P31948 Q16543
P36578 P62753
P51504 Q8IVP9
P04049 Q9NZ70
B2RCU6 P84095
Q2M1P5 Q8N4N8
P00451 P07225
Q96JL9 Q9GZX5
B4DNF9 P67870
P28482 Q5TC07
Q6PIE6 Q99683
P17036 Q8N9F8
O60262 Q14833
Q7Z3L1 Q9Y5G5
Q7Z7K2 Q9P255
P34947 Q5TBX0
P31785 P98171
Q03923 Q6PG37
Q13702 Q13751
P50151 Q03113
A6NNZ2 Q12840
O75346 Q9BS34
O43345 Q9UC07
P25963 P27361
P07766 P79483
O60765 Q96EG3
P15153 Q92569
Q9UJU3 Q9Y2L8
O60765 Q96GE5
O14813 P61296
P13535 Q9BVT0
P17081 Q8IZM6
P08648 Q9P218
P10073 Q7Z3I7
Q96I27 Q9UII5
Q13873 Q6GTN3
P09496 P80108
O43295 Q8IXI2
P30510 P30512
O43296 Q7Z7K2
Q92558 Q92747
O75437 Q86TJ5
P36402 Q15797
Q8N433 Q8NGJ8
A6NHJ4 Q9Y2G7
A6NK53 Q9HCG1
Q7Z340 Q96K58
P23443 P49815
Q6PIE6 Q9Y346
Q96IR2 Q9NZL3
P13639 P61513
P17693 P18465
P35998 Q9UM11
B4DFN9 Q96BE0
Q96ND8 Q9NYT6
Q02386 Q12901
P42336 Q9ULV8
O60381 Q15797
O43809 P07910
Q12901 Q86UE3
Q13155 Q9P2J5
Q16600 Q96SE7
Q16587 Q6ZNA1
O95622 P63096
P05107 Q9Y6N6
Q13106 Q5EBM4
P55010 P60866
Q9NQX6 Q9Y2H8
Q15973 Q9UBL3
P52741 Q9Y2P0
P62316 Q13151
P19086 Q13519
A8MXY4 Q96MR9
P23588 P62277
Q16363 Q8N3F8
P10073 Q96JC4
O95918 P62873
O75937 Q12874
B1AH78 Q13153
O75346 Q15072
Q9BXH1 Q9HCN2
Q13547 Q6PRX3
Q15937 Q8N782
O60765 Q6PG37
Q07955 Q8IYB3
P18825 P53675
Q6ECI4 Q6P9A1
Q2M218 Q8IVP9
A6NF79 Q8NB50
P08069 P12931
Q03924 Q8WUN3
Q6ZMW2 Q8IVP9
A6NM28 Q9BSK1
Q8N3J9 Q9BSG1
P25024 Q14116
P28223 Q15760
Q09FC8 Q96BR6
P01106 P06730
Q5SYY0 Q7L2R6
Q5SXM1 Q8TAF7
O60566 Q9UJX3
Q8N720 Q8NA42
P17030 Q8NEP9
P61313 P62913
Q96NJ6 Q9HCL3
P07942 Q496J9
P52737 Q9HCX3
P01764 Q8WUK3
Q6AW86 Q96NL3
Q14929 Q96LW1
P38405 Q9GZK4
Q15797 Q9GZU7
A6NFI3 Q5VIY5
P17032 Q3SXZ3
O95206 Q8IY78
P02751 P11215
P08922 Q07889
P13682 Q9NQZ8
Q5EBL2 Q96EG3
P01112 Q15811
Q15935 Q8NB50
P38159 Q07955
P22670 Q8NEA6
Q8N8J6 Q96SE7
Q5SRE5 Q9Y5S9
Q08ER8 Q96MX3
P35998 P62877
O43609 P22607
Q4LDE5 Q6P4R2
P13056 P49116
Q6ZSS3 Q9H707
P0C7X5 Q8TAQ5
Q8IXH8 Q9Y5E4
P52742 Q6ZN79
P42336 P61224
P50991 Q92526
Q8NA42 Q9P0L1
Q8N8H1 Q8WTR7
P27361 P28482
P25398 P49207
Q6ZN08 Q8IZC7
P05108 Q02447
O15371 P46781
P16415 Q8N8H1
A8MQ14 Q7L945
Q15072 Q9UJW7
P36575 Q9Y2T1
P17017 Q8TA94
B4DLJ3 P62330
P08047 P63316
Q03938 Q6ZN19
Q6ZN11 Q8N8H1
Q9NQX6 Q9Y2P0
P0C7V5 P17097
P51786 Q9UJN7
Q96EE3 Q9H410
Q8NEK5 Q9UJN7
O95400 P61218
P06239 Q8WXH5
Q9H707 Q9NYW8
Q8TAQ5 Q9UJW8
P55769 P62316
Q5TYW1 Q8N782
Q8N2I2 Q9H2C1
P52736 Q86WZ6
A6NGH9 Q8NA42
P19087 P46663
Q96C28 Q96EG3
P05198 P62701
Q8N8Z8 Q9UEG4
Q8IYN0 Q9Y2H8
P06576 Q00325
A8MT65 Q9BX82
A6NDX5 A8MVP4
Q16600 Q9NZL3
O60266 Q8IV77
P17035 Q5CZA5
Q8WYA1 Q99814
B3KM89 Q6PJ43
B4DTX2 B4E3B6
P62277 Q15056
A8MXY4 Q3KP31
Q8IUP8 Q96JQ0
Q96NG5 Q9BS34
P62333 Q9UJX4
P62277 Q07020
Q59G47 Q7Z6C1
Q6ZNH5 Q9H7X3
P17252 P61981
P05107 P32942
P10145 P53778
A8MXY4 O75123
Q8NG31 Q9HBM1
Q5JVG2 Q6ZNG0
P30501 P43627
O96014 Q9UK08
Q13489 Q92636
A6NKZ1 A8K971
P17027 Q6ZNG1
P10242 Q9UBE8
P63215 Q96RG8
Q6N045 Q7L945
Q6AZW8 Q9Y3M9
P17098 Q9Y2H8
P29353 Q15768
A8MTY0 Q2M3W8
Q13748 Q9UHV9
Q7L0Q8 Q8N392
P17023 Q9NYT6
P32298 Q7Z5R9
P11831 P19793
P17023 Q96JC4
O75822 P11940
O75123 P17027
Q8TB69 Q96BR6
P62854 Q04637
P18825 Q9UBI6
Q5JSP0 Q96L33
P84103 Q7Z3B4
Q03924 Q8TF32
Q14332 Q9NYQ6
P30050 P62841
P32121 Q8IXA3
B3KTL4 B4DFD7
O95780 Q68EA5
A6NMZ7 Q13797
P52740 Q96N58
Q8IYX0 Q9Y6R6
P10721 P19235
Q86TJ5 Q9C0F3
P07585 P55040
Q06732 Q96N58
A8MT65 Q8N8H1
Q9BYD4 Q9NZL1
P52744 Q9C0F3
O94913 P53803
Q15072 Q9H0M5
Q08174 Q9Y5E1
Q5EBL2 Q6ZN06
Q6ZMY9 Q9NZV7
Q3SXZ3 Q9H7R5
P51668 P51965
P48059 Q86W93
O15372 P08865
P17036 Q8IZ26
Q13535 Q9UNS1
Q15669 Q68EM7
Q6ZSS3 Q8N8H1
Q14929 Q9ULM2
P52435 Q92759
P21918 P48051
Q5JVG2 Q6NX49
O95235 Q96GD4
Q8N782 Q8WV37
O43296 Q9UJL9
Q6ZMV8 Q8IZ26
Q13106 Q86XN6
P17038 Q8NCK3
A6NDX5 Q9H7X3
Q8N782 Q9H7R0
P0C7X5 Q86UD4
P10301 Q15052
P30456 P30501
Q49AA0 Q9ULM2
Q5TEC3 Q6N045
P00533 P51451
Q15929 Q5SYY0
O43684 Q9HBM1
Q3ZCX4 Q9UJL9
Q5TYW1 Q6ZN08
Q13360 Q9NQV7
Q03923 Q08AG5
P10242 Q92793
P04637 P50750
Q52M93 Q6ZN11
Q9H1J7 Q9Y6M4
P0C7V5 Q3KP31
P42025 Q9NQX4
P15622 Q86T29
P05107 P07359
P54619 Q9UGJ0
Q13156 Q13415
P17041 Q8N3J9
P31323 P56199
Q8NDW0 Q9H3D4
Q13106 Q96ND8
O15078 Q7Z7A1
P06730 Q5SRE5
P12074 P14854
Q5HYK9 Q96GE5
P51504 Q8WV37
P61073 P63092
P17036 Q8WV37
P15692 Q76P87
Q5TEC3 Q96SQ5
O60906 Q92636
O60716 P61586
Q15942 Q9Y490
O75935 Q86XR8
P15336 P43354
O95391 Q9H2H8
P17017 Q8N9K5
Q13077 Q13114
Q14593 Q52M93
P28335 P47890
P51508 Q9NYT6
Q9BUQ8 Q9Y5S9
P25786 Q9UJX3
Q5JVG2 Q96MU6
P01019 Q07869
P68400 Q96L52
O75123 Q9NQX6
A8MUZ8 Q9UJL9
Q7Z3I7 Q8TF20
P52948 P55735
B4DDG7 B4DWG4
Q96JC4 Q9HCZ1
Q5T5D7 Q8N8L2
O60447 Q9NQS7
P51665 Q59G89
Q86Y25 Q8TAF7
P17098 Q8TF32
P06756 P35968
O43805 Q13561
P58317 Q4V348
P02675 Q96IY4
O14978 P21506
Q2M3W8 Q6ZMY9
Q8IZQ8 Q969V6
Q3ZCT1 Q8N393
Q05397 Q9UNA1
Q96RT8 Q99996
Q14397 Q8NFH5
P37173 Q9Y6L7
P43628 Q8WUX3
Q8IUP8 Q9BYE9
P61026 P62820
P08588 P62873
Q8N7K0 Q96SR6
P03971 P10276
Q2TAN0 Q5SXM1
P50613 Q13237
P51817 P78368
O95837 P35368
Q3ZCT1 Q8IYN0
Q92530 Q9Y297
P48730 Q9GZT5
Q8N2I2 Q9UK12
P62988 Q9Y4K3
P08107 Q00987
P17676 Q01860
P36954 P63272
Q9HBD4 Q9Y3Y4
Q8WV37 Q96PQ6
Q8NDP4 Q8TAU3
P25789 Q13200
Q14929 Q86XN6
Q6P9A1 Q9P0L1
Q6ZS27 Q8N7K0
O14709 Q8NEK5
Q13884 Q14524
Q9NZV7 Q9UII5
Q8TF20 Q9Y2P0
P02655 P98160
P10586 P56945
A6NK31 Q8N9K5
Q5TYW1 Q8WXB4
P19387 Q9BWJ5
O14709 Q8NDP4
Q8N7K0 Q96MU6
P27482 Q07161
A6NDX5 Q8N8L2
O75467 P17032
P20702 Q6PID4
A8KAN3 B4E1U9
P30260 P53041
Q6ZS27 Q9NV72
P09471 Q6UQ80
P14317 P31146
P04899 P42830
B4DGQ6 B4DI74
Q7Z3V5 Q8NDQ6
P55291 Q4KMG0
O15379 Q6PI57
P17023 Q9UII5
P25398 P40429
Q8N8J6 Q99676
P19404 P51970
Q13233 Q15759
O75467 Q5HY98
O00139 Q99661
Q15427 Q9Y3B4
P12319 P37231
P56817 Q92542
P42338 Q8IVF5
P01737 P09693
Q8WV28 Q9P0L7
P19793 P33121
Q86UE3 Q9NSD4
P52742 Q5JNZ3
A4D111 B4DFN9
P55287 Q96T98
P51452 Q6PIE6
A6NKZ1 Q6ZNH5
P52744 Q5TEC3
P62879 Q08462
O14893 P49790
P20702 Q9BUM6
P17947 P33241
Q86WZ6 Q8IVC4
P55211 Q9Y243
P10912 Q13322
Q8TAB3 Q9Y5G9
P17483 P40424
P04437 P30483
P02462 Q5R3A8
Q86UE3 Q9NV72
P40763 Q5T7H7
O60841 P62241
P01850 P01907
Q03164 Q8IYM9
O15169 Q9UPN3
Q13185 Q13263
Q5CZA5 Q5TYW1
B2RCU6 B4E1U9
P62879 P63215
B4DFN9 B4DI39
B4DWW5 Q96B13
Q96CX3 Q9NQZ8
O14709 Q9H7X3
Q5JP94 Q6VU69
Q7Z7L9 Q9P255
O00233 Q15008
P17041 Q8IVC4
P63215 Q13467
A2RRD8 Q9UL59
Q5R3E4 Q6P9C2
Q02078 Q15759
Q08043 Q5GFL6
Q5VT82 Q9Y5H8
P24941 Q9HAW4
P21728 Q92806
P05107 Q13753
P78356 Q9BRC7
P46109 Q658W2
O75437 Q9UJU3
Q8N433 Q96RB7
O75116 P36873
O75077 P05106
Q3ZCM7 Q9H853
P10073 P17097
P51504 Q8IVC4
P60866 P62888
Q86UE3 Q9BRH9
A8MUP4 Q86V71
P40429 P63173
P42677 P62277
P26373 P62081
Q3KP31 Q6ZMV8
O95201 Q13360
Q2VY69 Q96LW1
P54368 P62191
P14921 P51587
Q13243 Q96HA1
O43898 Q9UBI6
A8MQ14 P10073
Q8IUP8 Q9Y5F8
P42229 Q13322
P13164 Q01628
P62249 P62857
P31749 Q15139
P98177 Q9NP08
A8MT65 P17039
P25098 Q8IWW4
P26378 Q01844
P12931 Q08345
P34897 P67870
P21796 P23508
Q86YE8 Q8TAW3
O60508 P62308
P30872 P62879
Q13467 Q9UBV4
O60262 P61952
P14316 Q92922
Q13227 Q9Y618
Q9H081 Q9NQS7
Q5SXM1 Q8N8L2
O95780 Q8TAQ5
P14866 Q86V81
O14576 P54257
A8MUV8 Q6ZMY9
A8K8P3 O75935
Q6ZSS3 Q8TF20
Q96NJ6 Q9NW07
P36405 Q5UIP0
Q05481 Q14587
P23246 Q8NC51
Q8N8Z8 Q9UJW7
P16415 Q96N58
O75373 Q9Y3M9
O14628 Q9UK13
Q3ZCT1 Q8NHY6
O75123 Q96LW1
Q5HYK9 Q6PF04
P18074 P52435
P48742 Q96NL3
A6NP11 Q6PDB4
P61981 Q6PKG0
P04843 P61803
Q68EA5 Q9NW07
P34741 Q9Y296
Q9BRH9 Q9Y3M9
O60566 P61289
Q6P9A3 Q8N587
P67809 Q08211
P27986 Q70WG0
P08833 Q02447
O43677 Q9UI09
Q15642 Q9UIQ6
O94827 P84095
P08514 Q16787
A6NK21 O43296
P04085 P12110
Q99717 Q9BT81
O75122 Q5FBB7
P30411 P59768
Q14591 Q3KP31
P46531 Q13573
P01850 P30466
O15197 P98172
Q86T29 Q96ND8
P16415 Q8N883
Q8IXI2 Q8N392
Q13257 Q9UJX3
Q68DI1 Q9UJL9
O75346 Q9P2F9
O43345 Q9BS34
A6NF35 A8MVP4
P01100 Q92633
Q9BUG9 Q9Y4G6
P18089 P59768
O75056 O95680
O14732 Q9P212
P01024 Q02985
Q06730 Q15929
Q86XN6 Q8N8L2
A8MTY0 Q9P0L1
P54829 Q15759
Q96CW5 Q9NXR1
Q15928 Q96JL9
A6NN14 P17097
Q8N859 Q96GE5
P04406 P06744
Q7Z340 Q8N8H1
Q3ZCT1 Q68DY1
Q16629 Q96DI7
Q9Y5E5 Q9Y5G5
P10314 P18462
O00512 Q09472
Q6P4R2 Q9Y5F7
A6NGH9 Q8N8Z8
P24941 Q13309
O75346 Q8N8L2
Q8IZ26 Q9NSJ1
P20618 Q6L981
O00212 Q7Z628
P13569 Q9H3Z4
Q15935 Q9UK10
Q13398 Q8IVC4
P01023 P15153
O15372 Q14240
Q9BZA7 Q9Y5G5
O43320 O95750
P08754 P63096
P51965 P62988
P05026 P58549
Q06413 Q8N8G2
Q8TBZ5 Q96K75
P20226 P52747
Q8N8Z8 Q96H40
P51522 Q6AZW8
A6NF79 Q9BUY5
B4DN41 Q9P186
P49407 Q969G9
P19388 Q12962
P24863 Q9H204
P17014 Q09FC8
P27361 P42224
P38405 Q6IFK9
P17017 Q4V348
A8MVP4 Q14585
P52738 Q7Z3V5
P15927 P33993
Q13115 Q5R3E4
Q06330 Q92585
Q9NR96 Q9Y616
Q6B6N3 Q6I9S5
O00716 Q14188
O14497 Q15306
P03915 Q9P0J0
O43900 P16333
Q96CS4 Q96JL9
O75820 P17032
P52741 Q8N8L2
Q03924 Q6ZNA1
P52738 Q9Y2G7
Q7RTV0 Q86U42
P11940 P63220
O95644 Q14974
O75508 Q9UDY2
P27037 P36894
Q6ZN08 Q7Z340
O60674 Q14765
P01579 Q6FHD7
P98077 Q658W2
P38405 Q8NGI9
P62140 Q9BRL5
P51522 Q8N883
P01912 P40259
P51828 P62879
O14512 P15260
P14866 Q15428
Q08ER8 Q09FC8
P14780 P60709
Q96K62 Q9Y3C7
P09769 P27986
Q6ZS27 Q8TC21
B4E1S9 P08107
P17032 Q9H7R5
Q9BYV8 Q9UGJ1
P22090 P84098
A8MUP4 P17030
Q8N393 Q96C28
P51786 Q9UJL9
P31943 Q8IX12
P43686 Q59GS3
Q8N3J9 Q8N587
Q5TYW1 Q6P1L6
P01848 P30481
Q6P2D0 Q6P9A3
O15398 P63000
Q8N8Z8 Q96SE7
P62745 Q6ZRI8
Q5T5D7 Q9GZX5
P04264 Q92817
P06239 P28068
A6NK21 Q32M78
P12004 P49918
B4E132 Q9NQI0
Q8IZL2 Q92793
Q6NT27 Q9UP38
P32121 Q96ST3
Q8NB50 Q9GZX5
Q5EBL2 Q6NX49
Q09FC8 Q8N2I2
P51786 Q15918
A7E2Y1 Q5T8M8
P62805 Q9NYB0
Q03188 Q6P1K2
Q7Z460 Q9HC77
P54619 Q16822
Q562F6 Q92674
Q9HAH1 Q9HCL3
P22681 P43403
O75937 P61326
Q15669 Q9NR81
Q13349 Q14055
P36402 Q9UJU2
A8MUP4 Q8TAF7
P43246 Q06609
Q3SXZ3 Q96N22
P08047 Q07869
Q6IR47 Q75RY1
P23443 Q9BVC4
O43345 Q9H963
Q6ZMV8 Q8NDQ6
O75346 Q0VGE8
P36894 Q9H2X0
O15496 P04054
Q8N782 Q9HAH1
P07766 Q04759
O60285 Q8TDC3
A8MXY4 Q2M3W8
O75437 Q15929
Q8IXI1 Q92502
O15492 P04899
O15239 O75306
P09471 Q14DU3
P17032 Q9UJW8
Q96CW5 Q9NVX0
Q2TAN0 Q96N38
Q6PID4 Q76P87
Q9NYQ6 Q9Y5G0
Q6ZSS3 Q8N8J6
P13942 Q14315
A6NF79 P16415
Q60FE5 Q9BUM6
P29083 Q92750
O43345 P0C7V5
Q09FC8 Q6U7Q0
O95837 P47901
O95298 P03905
Q16629 Q9BUJ2
P62314 Q7RTV0
A8MWA4 Q6P1L6
P61326 Q08211
O14549 P39059
Q6ECI4 Q9BSG1
P02745 Q5NV87
P26368 Q00839
Q6ECI4 Q9BX82
Q13478 Q9NPH3
P00750 P16220
P03973 Q15653
P62745 Q7Z6J4
P01236 P19419
P28698 Q3ZCT1
P08253 P14598
O60765 Q0D2J5
A6NK31 A8MVP4
P51532 Q15648
Q5HY98 Q86UE3
Q2M218 Q96N58
P35749 P68133
Q9BZM4 Q9UBK5
P11234 P51178
P24928 Q10570
Q8N859 Q9BX82
P35637 P52597
Q53GF5 Q99436
P05067 Q07866
P26368 Q8N1F7
Q92752 Q9UK32
P23246 Q96ST3
P08574 Q02978
O00487 Q9UJX6
O75373 Q8N9K5
Q6ZNA1 Q9HCZ1
A8MTY0 Q8NHY6
P56704 Q9H237
P08123 Q13797
P11831 P68400
O60733 P10244
P26368 P57740
P17097 Q6ZN57
P05388 P61513
P17036 Q6ZMW2
P06213 Q6S5L8
Q03938 Q8N859
P62328 P62736
P08134 Q8N264
A8MT65 Q6P9A1
P24723 P30086
Q6ZMV8 Q86V71
P22090 P42677
P07947 P29320
Q6PDB4 Q96HQ0
Q7Z6D2 Q8NFD7
Q68DI1 Q8N4W9
P35268 P83731
P04436 P18463
P83876 Q15459
A6NM28 P48742
P15882 P60763
Q5SXM1 Q8N883
Q86Y25 Q8IYN0
Q16587 Q8N7Q3
Q16587 Q8N823
P17030 Q96ND8
O94806 P42224
P14416 Q92806
P17024 Q6P9A3
Q04917 Q6ZN33
P35462 P63211
O43296 P17023
P52742 Q9UEG4
Q15365 Q8IYB3
P40763 Q8N1E8
P39023 Q02878
P39023 P63220
P14921 Q16880
Q13315 Q9BQ15
O75820 Q96MR9
P59923 Q06730
P05129 Q14765
P01733 P01903
P17014 Q86T29
P21817 Q00975
P10070 P12755
Q5SYY0 Q96PQ6
B4DDG7 Q10567
P63000 Q12802
P33176 P63104
O60245 P55289
P12111 Q13683
O00750 P42336
P55290 Q9Y5F2
Q5JVG2 Q6NX45
A8MUZ8 Q15937
P01112 P10275
Q6ZQV5 Q86XU0
Q68EA5 Q6PDB4
Q8WUN3 Q9Y2Q1
P08648 P35443
P35789 Q8NDP4
P11586 P13995
P13682 Q96GE5
P11215 Q05707
Q12788 Q8NI36
P01106 P25490
Q96N22 Q9HBT8
O00422 Q13363
Q494X3 Q5TEC3
P52434 Q9H9Y6
P52741 Q96EG3
P16415 Q9NQZ8
Q03923 Q15929
Q7Z3S9 Q96AX9
P20963 P31785
Q00653 Q04725
B2R9A0 P68400
P12270 Q8TEM1
O43831 Q96EE3
P17021 Q8NDP4
O95201 P52743
O95644 P01570
O75632 P08588
Q14588 Q9HCL3
P35789 Q9UC07
Q6ZNG0 Q9Y2P7
Q14587 Q96JF6
Q8N393 Q96SK3
P22681 P27348
Q6PG37 Q8NA42
O75437 Q86XU0
O00267 P62875
P28698 Q7Z7K2
P10073 Q96RE9
P30876 Q8IX12
Q8WW43 Q9NZ42
O00311 Q9HAW4
P59923 Q86UQ0
P25398 P62750
A8MUP4 Q9H0M5
Q14584 Q96N22
Q5STP6 Q6VU67
O43309 Q9BRR0
P52738 Q9UC06
Q13507 Q13976
P18077 P18124
A6NK53 Q96N58
Q6IV72 Q86YE8
O94913 Q8N684
Q06732 Q6V9R5
P17252 Q07889
P46109 P61225
Q9H4P4 Q9Y2X8
P20309 P24723
Q86UQ0 Q9NQV7
Q9C0F3 Q9UK12
O14936 Q9UPE1
O14654 Q8NHX1
O43830 P17023
P19022 Q96NW7
O15264 Q9HBH9
Q13889 Q15543
Q15937 Q96NI8
P10398 P61981
Q7Z7K2 Q96K58
P62306 Q00839
Q6ECI4 Q8TAU3
A6NDX5 Q9NSD4
Q5JVG2 Q8NDP4
P35609 P48788
P12270 Q92621
Q49AA0 Q8TF47
B4DEV8 P25789
P19105 Q32MK0
Q96MT8 Q96SN8
P58317 Q6P3V2
O60583 P51522
Q6IB22 Q99719
P27694 P32780
P29474 Q8IVI9
P04436 P10321
Q0D2J5 Q8IZ26
P41146 Q9UK08
P17026 Q5FWF6
Q92989 Q96DI7
P04085 P17948
O75154 Q15907
P84095 Q9Y3M8
O14628 Q96SZ4
Q6U7Q0 Q8N720
Q6ZQV5 Q7L3S4
Q3MIS6 Q9Y2P7
Q08174 Q9Y5G9
Q96EG3 Q96SZ4
P17026 Q8TAF7
O95067 Q9UM13
Q3KQV3 Q969W8
Q68DI1 Q6ECI4
A6NK75 Q8N184
O00329 Q68CU6
P17014 P17017
A6NN14 Q6NX45
P63211 Q8NGE2
P52738 Q3ZCX4
P21860 Q06124
Q13242 Q99567
P61586 Q15642
A6NKZ1 Q8IYI8
Q5HYK9 Q86UE3
P27361 P36507
O75674 P06241
O14733 P48023
P17038 Q9HBT8
Q3ZCT1 Q8NDP4
Q16549 Q8IYC8
P35222 Q9NPG1
Q7Z340 Q86V71
A6NKZ1 P58317
A8MYF4 Q96IR2
P27361 Q14790
Q14586 Q6ZN06
P10073 Q9Y2P7
Q494X3 Q8TBZ5
P11473 Q92922
P51523 Q7Z398
Q8N8H1 Q9UJL9
P39023 P62701
P01100 Q9NR55
O60508 P26368
Q8N859 Q8NCK3
O00487 P30304
P49746 Q9UKX5
A6NDX5 Q2TAN0
Q96CS4 Q9NQW5
Q8N433 Q8NGP9
Q8N433 Q8NH19
Q96KJ8 Q9UHF4
P54198 Q9UMS0
P17031 Q16587
Q08462 Q9UBI6
Q6ZS27 Q9NQW5
P55289 Q96TA0
P62875 Q15369
P35221 Q14517
O14610 Q96B71
Q5VIY5 Q6ZNA1
Q5MCW4 Q6P1L6
Q8IWW3 Q9UK08
Q8TD31 Q9BUZ4
P08708 P62854
Q05481 Q8N7Q3
Q05481 Q8N823
A6NK21 Q96H40
P12644 P14921
Q96MR9 Q9UJW8
Q96NI8 Q9HBT8
Q5JVG2 Q6P1L6
A6NKZ1 P52741
P61088 Q13404
Q6ZQV5 Q9HBT7
P20908 Q14289
Q06730 Q96JL9
P08476 Q6WN34
O43734 P25942
P17019 Q9Y6R6
Q68EA5 Q96BR6
O14818 P49721
P30679 Q5VWL4
Q5EBM4 Q8NDQ6
P62879 Q9UBI6
O43805 Q96SN8
P51504 Q8N9K5
Q14185 Q6ZTJ0
P49642 Q15054
O75437 Q9H7X3
Q8NCK3 Q96ND8
O75376 P42858
P63000 Q99683
A6NK21 Q9UK13
P40238 P42336
Q14738 Q5SRQ3
Q6AW86 Q6ZR52
P32298 Q8NGU3
Q7Z7K2 Q9NZV7
P17041 Q3KQV3
Q5EBM4 Q9UK10
P05771 P60709
P16591 Q14247
O60496 Q9UKT9
Q96NJ6 Q9BS31
Q15928 Q96LW1
O75925 P63279
P25021 P50151
Q16548 Q96LC9
O43390 Q9UKF6
Q96ND8 Q9NQW5
P01889 P04234
Q86T29 Q9P255
B4DP98 Q59GS3
P55212 Q5HYI3
Q96QU1 Q9Y5E8
P18146 P37173
A8MTJ3 P78556
P29400 Q96PN1
P51508 Q7Z3I7
P09496 P18825
A6NK21 Q6NX49
P00558 P04406
Q08AG5 Q86UE3
Q7Z3V5 Q8WV37
Q494X3 Q6ZS27
P52743 Q9BS34
Q9BS34 Q9BUY5
P49674 Q1PSW9
O75832 P54368
Q12874 Q13435
P52743 Q0D2J5
P19387 Q92889
Q08AN1 Q9UK11
Q12864 Q9UN67
P39023 P46779
P41240 Q9Y490
P46531 Q8WW43
P62269 P62753
P30411 Q9UK08
Q8IZ26 Q96MR9
Q14591 Q9UK13
Q13398 Q96MX3
Q6AW86 Q9BSG1
P38919 Q14562
Q14592 Q9NR11
P10073 Q9BR84
Q14584 Q8WUN3
P55289 Q9Y5F1
P07900 Q9NXR1
P17023 Q9HCX3
O60841 P63173
O15379 P23769
P58317 Q9H8G1
Q92878 Q99708
Q96CZ9 Q9NYQ7
P37198 Q9UBN7
Q13233 Q9UM73
O96017 Q9UBU7
P61218 Q92620
Q96PQ6 Q9HCL3
P52738 Q8IYX0
P17020 Q14587
Q86UQ0 Q9UK13
Q08117 Q15797
P26368 P52756
P08865 P46779
P56377 Q99962
Q8N109 Q8WUX3
P13945 Q00610
Q86WJ1 Q9NQB0
A6NK31 Q9Y2Q1
O75832 P25789
P09496 Q9UBC2
P07948 Q06187
Q5FWF6 Q9BX82
P09661 P52272
Q6ZN11 Q8TBZ8
Q15746 Q8TD86
P15622 Q8NA42
P61769 Q15853
Q01449 Q9BVT0
Q9Y5F9 Q9Y5H6
P10827 Q9NX70
A6NNF4 Q9UJL9
O60882 Q9UI47
Q5JVG8 Q8TD23
Q14587 Q6ZN79
P08754 P62873
P48730 Q8TEP8
P22681 Q15303
Q9NYQ7 Q9Y5H4
A6NK75 Q6ZQV5
P53778 P62993
Q03135 Q13683
A8MVP4 Q05481
A8K3Z3 Q6MZI6
Q6PDB4 Q6PG37
P49756 Q08170
P08118 P16220
Q8NHY6 Q96IR2
Q8TA94 Q9NYT6
P17098 Q9H7R0
Q06124 Q14451
O60330 P22223
Q9UBV4 Q9Y6M4
Q8NB42 Q8NDW4
O15392 P24941
O00329 P04899
Q96MX3 Q9H7R5
Q6ZN79 Q9H7X3
P20963 Q14765
P18621 P61353
P48061 P51681
Q6PG37 Q8TB69
P52740 Q9NV72
P46779 P83731
P06732 P10916
Q5TYW1 Q8TF47
Q14929 Q9UK12
Q00610 Q99962
P39905 Q647K2
Q15853 Q16787
P49821 Q9P0J0
P38484 Q9BY69
Q05481 Q6ZNG1
O95780 Q96LW1
P15923 P40424
Q7L3S4 Q96ND8
P52434 Q9Y5Q8
A6NKZ1 Q6ZMY9
O43541 P43694
Q6P152 Q9NYQ8
P98164 Q07954
Q3KQV3 Q7Z3V5
A8MUZ8 Q96N58
Q5SYY0 Q6U7Q0
P42356 Q8NEB9
P52738 Q8WUN3
P46109 Q68DL3
Q86YE8 Q8TBZ5
P19022 Q9Y5H7
Q86Y25 Q8IYX0
P26368 Q13247
B4DK91 Q59EK0
P50613 P55060
P14151 P31146
Q32M78 Q9Y2H8
Q6L981 Q8NI42
P52434 Q14683
Q7Z5H3 Q8IXI1
O43684 Q9BW27
A8K971 Q15928
O43353 O60674
Q8WXB4 Q9Y6Q3
P17020 Q13360
P39877 Q14344
O95487 P68133
O15230 Q04917
P10073 Q8N2I2
A6NK21 Q8N587
O75373 Q8N587
P06241 P09693
Q2VY69 Q9P2J8
Q3ZCT1 Q8NEP9
P01375 P25445
Q5JNZ3 Q9Y3M9
P35916 P68133
Q12769 Q14397
P00533 P13688
P22888 P32121
Q7L2Z9 Q92674
Q05519 Q15459
Q9NPJ6 Q9NVC6
P08754 P08912
Q12824 Q92922
O15357 Q9NQ66
P41595 Q6B6N3
Q8TBX8 Q9NQ66
Q03519 Q29963
Q5TEC3 Q9P0L1
P31943 P55769
Q49AA0 Q96MR9
P28222 Q9P2W3
O75373 P17039
P35789 Q8TD23
P49023 P98172
Q5HY98 Q8TD23
Q9UJL9 Q9Y473
Q15937 Q2TAN0
P17098 Q68EA5
P55289 Q9Y5F2
P51786 Q96IR2
P09012 P52435
Q6ZMV8 Q9BS31
O14617 P53680
P52736 Q8N8Z8
P07437 P23258
P12830 Q7KZY0
Q4V348 Q96CX3
Q6PG37 Q96MR9
P58317 Q8N782
P62995 Q15233
P15621 P21506
P00533 Q92913
P78318 Q9H3D4
Q2M218 Q8TBZ8
P17039 Q96N38
Q5EBM4 Q8N3J9
P17844 P31483
P42025 Q7Z406
O75123 Q6ZMW2
Q6ZN19 Q9UJL9
P42701 Q04206
P25098 Q8IWP3
Q68CT4 Q8NG19
Q8N9Z0 Q8TD23
P31391 P63092
A8K6J9 B2R988
Q14591 Q6ZNG0
Q9H7R0 Q9HCL3
P61289 Q99460
P04792 P08047
O00585 P11488
P50151 Q9NS88
Q86YE8 Q9HCL3
Q499Z4 Q9Y2A4
P11142 P48741
O75437 Q8TF32
Q8WUM0 Q9Y266
O75290 P17027
Q3KP31 Q86Y25
A6NM28 Q0D2J5
P63261 Q60FE5
Q7L0Q8 Q96QD5
P52657 Q92793
Q14765 Q5VWK5
O75019 P01730
Q0D2J5 Q8IYX0
O60869 P19793
P24821 Q01543
Q494X3 Q9UJU3
O43264 Q8N4N8
Q15935 Q96PE6
O43361 Q13398
Q8IVC4 Q8NEK5
Q01130 Q96MU7
O60262 Q13639
P17020 Q96K58
P52744 Q8NEM1
Q14587 Q68DI1
Q15935 Q16587
O43345 Q6ZNG1
P52742 Q96N38
Q00653 Q9H1R3
A8K8B0 Q562F2
O75100 P67870
Q13398 Q8TF32
O00750 Q8N2H2
Q9H7X3 Q9P255
P51668 Q05086
O75309 Q9Y5H1
A6NNF4 Q96NJ6
P01903 P11912
P18074 Q08945
P10071 P47736
P28065 P30260
Q06732 Q5T619
P08648 Q02763
P19387 P29084
Q96NG8 Q9P255
Q8WW43 Q96GC6
O94892 P17036
P18077 P61254
Q8N972 Q8TF47
P11274 Q9UKW4
A8MXY4 Q9H707
P35568 P56159
O60907 P62714
P01106 P30304
O75346 Q8N8J6
Q8N141 Q9HCG1
Q5JVG2 Q8N859
B4DFN9 B4DVU9
P52744 Q03923
P22223 Q9Y5E4
Q6IFK9 Q8N433
Q13398 Q86T29
P30493 P33681
Q6ZMW2 Q9H7R5
O15392 Q15691
Q8WUN3 Q96SK3
P28702 Q92570
Q14591 Q8N8Z8
P23229 P60709
Q9HAH1 Q9Y2Q1
P51522 P58317
P01854 Q05397
P52597 Q13435
A6NDX5 A6NKZ1
O00221 Q04864
P55072 Q96I63
P17098 Q8TBZ5
Q8N752 Q9NPG1
Q14584 Q9UII5
Q8TC21 Q9ULM2
P19174 Q9UGC6
P28482 Q16288
Q32M78 Q7L2R6
Q8NHX1 Q9HBH9
Q03936 Q9HBT8
A6NP11 Q7L3S4
B4DEV8 Q6MZI6
Q15973 Q8TF20
Q96SK3 Q9H7R5
P13682 Q86UE3
P08670 P12236
P08581 Q06124
P48730 Q8TAP6
A6NFI3 Q5SYY0
P25391 Q969J9
P51523 Q96K58
P49736 Q8WXE1
Q2TAN0 Q96MR9
Q8NFH4 Q8NFH5
Q03181 Q92769
P08700 P32927
P10912 P35568
O75633 P08588
O95837 P22888
Q13224 Q9NZT1
Q9Y5E5 Q9Y5E7
O14561 P36954
P51786 Q5EBM4
Q96AX9 Q99466
P08047 P20701
P17026 P52740
P61803 Q8TCJ2
O60330 P55291
Q5HY54 Q99715
O43831 P09661
P23458 Q08334
P52742 Q15973
P49810 Q96BI3
P08620 Q9GZV9
O60882 P26232
P55287 Q9HCL0
O75182 Q99835
P48742 Q08AG5
P51508 Q969W8
P07942 Q03692
P52738 Q8NDQ6
P42677 P49207
P13500 P13501
P17081 Q9UKI2
P05549 P17900
O75044 Q8IXI2
Q3ZCX4 Q6ZS27
P17020 Q8NEP9
Q9BS34 Q9HCZ1
P10275 P15884
Q6ZN57 Q8N8L2
O60765 Q6ZQV5
Q5T619 Q96JC4
P31751 P42229
Q13435 Q8IYB3
A6NNF4 Q9UJN7
P19447 Q13889
P18206 Q86W93
P17032 Q96BR6
P25054 P28062
Q4LDE5 Q8IY78
Q9UK12 Q9Y2H8
Q5T619 Q9BSG1
O14543 P61968
P62736 Q9UBC5
Q07955 Q8TEM1
Q8TBZ8 Q8TF47
P63215 Q9ULV1
Q14241 Q9Y5B9
Q32M78 Q7Z340
P39060 Q96PN1
Q13151 Q8IYB3
P01892 P04435
Q06730 Q9UIE0
A6NGH9 Q9BS34
Q3KNS6 Q96NG5
Q8N141 Q96PE6
O75159 P52333
Q6P4R2 Q8IXH8
Q6ZNG1 Q9P0L1
P17038 Q5CZA5
P42229 Q8WXH5
P15514 P38398
P61758 Q71U36
P61077 P84022
P46109 P60568
Q5SXM1 Q86T29
P51522 Q96K58
P04233 Q6NSA0
O43830 P10072
P24864 Q00526
P51617 Q92985
P17096 Q8NFH4
P48061 P63215
Q9NYQ8 Q9UN67
P68032 Q9H2E6
Q3ZCX4 Q6AZW8
Q6N045 Q9H963
P14151 Q07108
O15392 Q9NQS7
O75578 P53420
O95684 P61163
Q14588 Q2VY69
P24468 Q9H422
A8MUP4 Q6U7Q0
P04844 Q15629
P33993 Q07864
P52737 Q8TAQ5
A6NK53 Q6P3V2
A6NK21 Q6AZW8
O75437 Q8N587
Q07960 Q99490
Q5SRQ6 Q96L52
Q14593 Q6ZNG1
Q8NDP4 Q8TBZ5
O14709 Q14588
O75290 Q8NHY6
P10242 Q9BQG0
P51786 Q9UC06
P61769 Q8NA04
P51451 P52803
A8MQ14 Q5VIY5
P19235 P35236
B4E2E1 Q562Q5
P24928 Q9H204
P11831 P23511
Q96N58 Q9Y3M9
Q8NA42 Q96SZ4
Q99665 Q9NRA0
O75962 P15153
Q5JYH8 Q6ZRA8
P16949 Q13557
O75467 Q68DY1
O15379 P48552
Q96H22 Q96IY1
Q02224 Q7Z460
Q03936 Q6PDB4
P17947 Q04864
P17081 P68133
P51523 Q8NA42
P09086 P14859
Q6NX49 Q96NG8
P17030 Q8IYN0
P31323 P48061
O60262 P28223
P51003 Q13151
A6NK31 P52743
Q16816 Q93100
O95201 Q6PK81
P19447 Q92466
P06493 P50991
Q08174 Q8IUP8
P19387 P26368
Q99715 Q9Y6N6
Q6V9R5 Q7Z7L9
O95201 Q7L945
P46109 P61224
P22612 Q70SY1
Q8N9K5 Q9Y3M9
B4DE69 Q15172
Q03188 Q5FBB7
P12931 P18084
O75475 Q9UKX7
P36578 P62244
P28698 Q96JL9
Q86T29 Q8N7K0
O15144 O15145
Q6L981 Q99436
P23458 Q99650
P62945 P67870
Q6P280 Q9BX82
A6NHJ4 Q15937
O75446 Q92769
A8K8F8 Q8N1C8
Q8N2E5 Q8N474
Q7Z3V5 Q96RE9
P06756 Q8IZC6
P12814 P16144
Q8IXH8 Q9UN70
O43805 P06493
O75123 Q6ECI4
Q96N58 Q9Y473
P27986 P40259
Q9P2J8 Q9Y3M9
Q3KQV3 Q8NEP9
P17098 Q5JVG2
O60716 P28827
O75197 Q13467
Q02078 Q9UBK2
Q15929 Q9NYT6
Q6ZR52 Q8N883
P15498 P20963
P19838 P48023
Q13177 Q92530
Q86YE8 Q9HCX3
P08575 Q01543
Q14493 Q9BW27
P63096 Q92569
P16220 P24928
P04156 P14136
Q7Z3I7 Q8N9F8
P13164 Q01629
P53992 Q562S2
O60566 Q53HL2
P17032 Q6PF04
P17025 Q3KQV3
O43345 Q09FC8
Q8NB50 Q9HBT8
Q6ZMW2 Q9UEG4
O14757 P33552
O75582 P16220
P06241 P23759
P04070 P84022
P33076 P98168
P17026 Q5SYY0
A8MUZ8 Q9BX82
Q6AZW8 Q96SK3
P52740 Q8WXB4
P11277 Q13813
P07900 Q07869
P03886 P19404
O75228 P17252
P61020 Q13671
O14980 P53999
Q6AZW8 Q6PF04
P00533 P31751
O60765 Q9NR11
O60759 P08575
A6NK21 Q147U1
O43353 P29459
O60506 P07814
Q6P2D0 Q8IYX0
P01906 Q9TQE0
Q8NEA6 Q8WUF5
Q96MX3 Q9UK11
Q5EBL2 Q5JNZ3
P08754 P21918
P78536 Q16512
O43830 P52743
Q15072 Q8IYX0
O75467 P17027
Q8NFY4 Q9UIW2
Q8TF45 Q9HCL3
P17017 Q8N9F8
Q96PE2 Q9H4E5
P21731 P47901
Q6ZMW2 Q8N972
Q08AG5 Q9UC06
O43296 Q9H7R5
P01111 Q15389
P08865 Q02878
O60563 Q08945
P60953 Q7Z628
P08913 Q9UBI6
O14775 P23945
P10072 Q14929
P16885 Q92835
Q3MIS6 Q9BRH9
P36507 Q5H9B2
Q8N1P4 Q8WYB5
P06241 P12107
Q5FWF6 Q9BWM5
Q96TA0 Q9UBT7
P17019 Q3MIS6
P03973 P08246
P01138 P46109
P35789 Q96RE9
Q13164 Q14814
Q9BR84 Q9H5H4
P40259 Q9NPI2
P46734 Q9Y4K3
O75820 Q6AW86
P38405 P47898
P42766 P62269
P24864 Q5VVX4
Q8TCU5 Q9H4E5
Q05586 Q13224
Q9Y5G1 Q9Y5G9
Q6ZN79 Q8N9K5
O60716 P12814
P21506 Q96K58
O14497 P52655
P17014 P17098
Q9UN74 Q9Y5I3
P30479 P33681
P41091 P62266
Q03938 Q5EBM4
P02751 Q9HB63
P62308 Q9P2I0
P24043 Q9P218
P58173 Q8N433
A6NNF4 A8MWA4
O95996 P36575
Q03938 Q9NQV7
P41236 P62140
P60709 Q05707
Q9BQE3 Q9NQP4
Q8NCK3 Q8WUN3
P0C0L4 Q8TBC9
P11831 Q14790
O60506 Q15233
B5B2U9 P63098
P35998 Q9Y4K3
Q08ER8 Q9NYW8
P42336 Q8WUK0
O75084 Q5U0K5
P51686 Q9HAV0
Q13360 Q5T5D7
P61586 Q969H4
P25025 P41597
Q6PDB4 Q86T29
P42858 P68371
Q96SQ5 Q9UIE0
P49792 Q5SRE5
Q5EBL2 Q96SK3
P62269 P84098
P11047 Q7Z4I7
P63000 Q16584
P30491 Q8NHL6
P10176 P13073
Q13158 Q15121
P62942 Q8NI58
A1A4S6 Q6ZRA8
Q8TF47 Q96K58
A6NM28 Q494X3
A6NN14 Q9H963
P17097 Q9Y2Q1
Q6PK81 Q8N4W9
O75051 P60763
P12931 P51813
O43497 Q7LDG7
P42858 Q13409
Q4V348 Q9BS34
P78483 Q8TC17
O00459 P46734
O14709 P13682
P16520 P37288
Q86UQ0 Q8NEM1
P17026 Q8N972
P01189 P41143
Q9Y5G3 Q9Y5H7
Q13009 Q96L33
A6NK75 Q8WTR7
Q03135 Q15843
Q49A33 Q8TAF7
P51814 Q9HBT8
P11488 Q99527
Q6IV72 Q8TC21
A8MT65 Q8N8Z8
Q03692 Q6ZRA8
Q86XU0 Q96SE7
A6NK53 Q9P2J8
Q2M3W8 Q96N22
A6NF79 Q15072
Q8N7Q3 Q9NSD4
Q8N823 Q9NSD4
Q6P9A1 Q7L3S4
O14672 P78504
P37173 Q9H0M0
P48357 Q8WXH5
P30475 Q8NHL6
P19447 Q15361
B3KSF4 Q59GX6
Q9BSK1 Q9HCL3
O15105 Q9Y3F4
Q9Y5E4 Q9Y5G1
P54646 Q15831
Q8IZL2 Q9UBG7
P04628 Q92765
P62191 Q13415
Q09FC8 Q9Y2H8
P03372 P10827
Q09FC8 Q7Z398
P84103 Q15366
P02765 P08651
A8MVP4 Q9C0F3
O95393 P36897
O60260 Q13224
O43830 Q14592
P01100 P31749
P62249 Q92901
A6NK21 Q6P1L6
P60709 Q9P218
O95487 Q562U2
P62487 Q15393
P51508 Q8TA94
Q8WXH5 Q99665
P15498 P61586
P51814 Q6AZW8
P61218 Q15393
Q8TC21 Q9H8G1
Q16600 Q6P9A3
P62993 Q9UK67
Q6P2D0 Q8N972
P52741 Q9NYT6
P08579 P52298
Q13888 Q92750
P09651 P52435
O75373 Q96HQ0
Q8N9K5 Q96NJ6
Q13573 Q86U42
P68366 Q5BJF6
O95780 Q9HCZ1
P59923 Q5JNZ3
A8MXY4 Q49A33
P02452 P05106
Q9NVA2 Q9UHD8
P07951 P45379
P05120 P06400
Q3SXZ3 Q6ZMW2
P04150 P16220
P11047 P12814
B4DEF7 P17066
P68400 Q5H9N4
Q8TAB3 Q9UN66
Q96EG3 Q9NQV7
P63000 Q92608
P46783 Q9Y3U8
Q13115 Q5VTT9
A8MWA4 Q9NSD4
Q13106 Q6NX49
P19388 Q9Y333
Q5EBM4 Q6P9A1
A6NDX5 Q96C28
O00233 Q13415
P42574 Q6UYC3
Q06732 Q5SYY0
Q86TJ5 Q9HCX3
O00267 P50750
P52736 Q8WV37
O75489 P56181
P13682 Q2VY69
Q6ZN06 Q86V71
Q6ZNG0 Q8NB50
P50150 Q96RE8
P09693 Q9NWQ8
Q8N7M2 Q9UK12
Q14929 Q96PE6
P18847 Q04206
Q12933 Q9UNE0
P63267 Q5JVM0
O14827 P84095
A6NHL2 P68363
P52655 Q9Y3R0
O43830 P13682
O75373 Q3ZCX4
B4DNG2 B4DZ28
P29120 Q9Y5Z0
P07766 P23458
Q6ZNH5 Q969W8
Q8N972 Q9BR84
P0C7V5 Q9H5H4
Q9BWM5 Q9HAH1
Q6P9A3 Q9P2J8
P52736 Q8N7K0
P51684 Q96C71
B5M0B4 Q16829
P54619 Q13131
P15621 Q8N9K5
Q13464 Q7L3H5
Q8WXB4 Q9NSD4
Q6P1L6 Q8N184
O94892 Q6PG37
O95169 P49821
P42338 P50052
P45983 P63167
Q8N433 Q8NH92
A6NP11 P13682
P05107 Q9NZK5
P52333 Q8IU57
Q6ZN79 Q9NYT6
O75553 P31749
A6NGH9 Q5EBL2
Q03938 Q14585
P30622 P49792
Q8NEP9 Q8WXB4
Q9H158 Q9H159
P25786 Q9UJX6
Q6U7Q0 Q9NW07
Q05481 Q14586
O43830 Q9Y2L8
P19784 P36897
P18206 Q68CT4
P20936 P29320
P55211 P78344
P52803 Q8N3Z2
P01308 P61011
A8MQ14 P17027
Q3ZCX4 Q8IYI8
O75820 P17026
P29597 Q00653
P37108 Q15035
P21506 Q5FWF6
Q96JF6 Q9BRH9
O14709 Q9P2F9
P62877 Q92530
P17024 Q96JC4
Q14203 Q86SQ7
P01913 Q9TQE0
A8MYF4 Q96NG5
P17030 Q08ER8
Q8IYX0 Q9HAH1
O75084 P62873
Q5TCU6 Q9HB63
P01024 P13164
P61326 Q05519
Q6PF04 Q8NHY6
Q8N7K0 Q96LW1
A8MUP4 Q8NCK3
P15036 Q9NR96
P10072 Q6ECI4
P24941 P78396
P06756 Q9NVD7
Q562Q6 Q9NWP5
P17039 Q14593
P58317 Q8IYN0
Q86UE3 Q9H8G1
A6NKZ1 Q7Z398
P27539 P37023
O75820 Q15973
Q99676 Q9H7R0
Q7Z738 Q9Y5H2
Q96NL3 Q9NYW8
P28698 Q9HBT8
O95251 Q9BYD4
B0YJ74 Q5JNW6
Q13106 Q9Y2P7
Q96I27 Q9HCX3
P62877 Q9UK22
O14561 P03905
Q16600 Q96MR9
O14964 O94973
Q8IVW0 Q96C71
P15621 Q08ER8
Q8N9F8 Q9BX82
Q9NYT6 Q9UK11
P29992 P43115
P61313 Q92901
Q96SE7 Q9HCX3
Q2TAN0 Q96LW1
P10275 Q12778
Q6ZNA1 Q8TC21
P03372 P49336
P05771 P22607
P42224 Q8IYM9
P35442 P53708
Q86TJ5 Q8N988
Q13972 Q5VVG9
P04629 P62993
P08151 Q9UKB1
P12931 P27986
Q49A33 Q86Y25
P08579 Q15365
Q3ZCX4 Q8TF32
P04436 P30492
Q9UKX5 Q9Y4G6
Q9Y286 Q9Y336
A6NKZ1 Q8N3J9
P29992 Q9GZT5
P27986 P29317
O75467 Q6ZNH5
B4DDG7 B4DIL5
O43684 Q99661
Q14315 Q6PID4
P53708 Q658W2
P19086 Q07325
P15311 Q9Y4G6
P09544 P63215
A8MUZ8 P52742
P01579 P08047
P62847 P62979
P46734 Q8NHX1
P51508 Q96C28
Q96K75 Q9UIE0
Q01081 Q08170
P30679 Q6I9S9
P17038 Q96NJ6
P08579 Q14103
P52741 Q9NZV7
O15198 Q8TAD8
P01903 P23458
P14618 P30613
P61158 P63104
P98170 Q15750
P17019 Q68DY1
Q1PSW9 Q93098
P52741 Q03924
P51504 Q3ZCX4
P52737 Q14592
P25054 P48730
O43639 P15498
Q658W2 Q9BUM6
O00222 O15303
O75074 Q9NZ42
Q00444 Q05925
P17017 Q9Y6Q3
P17024 Q5EBL2
P18084 Q6ZRA8
O75467 Q14592
Q14585 Q9UIE0
O95486 Q9Y6B6
O75533 Q12996
Q4LDE5 Q9H251
P62280 Q9Y3U8
O43795 P68133
Q8IXH8 Q9Y5G4
P60709 Q60FE5
Q08117 Q5VVR8
Q5CZA5 Q9UC06
O60566 Q9UJX4
Q13634 Q9UN66
Q8N163 Q9HC98
P51504 Q96N22
O60765 Q15935
P14635 Q13635
Q7Z5H3 Q9HBH0
A8MUP4 Q8IYB9
P55273 Q13535
O95168 P19404
Q9P2W3 Q9ULW2
P17039 Q96SQ5
Q08170 Q9Y333
Q9NQV7 Q9UJW8
Q30118 Q6PIV3
A8MUV8 P17025
A6NNF4 Q5T5D7
P20618 Q9HC16
P55957 Q9UER7
P06312 P09871
P62829 Q8IYD1
Q08170 Q8N1F7
Q68DI1 Q8N9F8
P36896 Q15796
P42224 P63244
P06241 Q14247
O60258 P11362
Q86YE8 Q9P255
P05536 P06239
Q5VTT9 Q8WTR2
P15692 Q15759
A6NGH9 Q8TBZ8
P12814 Q7Z6C3
P30050 P62899
Q6ZN08 Q9C0F3
O00585 P19087
O75251 P03901
P17275 P45983
P28482 P63096
P42229 Q00978
P35346 P48549
P14784 Q9UME6
P42338 Q70WG0
P17035 Q6ZSS3
P61513 P62945
Q14585 Q9H963
P42771 Q00534
Q499Z4 Q8N972
O60716 Q96RT1
P15172 Q7RTS1
Q96MT8 Q9HC77
P01112 P54762
Q5SR50 Q8IYN9
Q6PF04 Q8NCK3
Q8N3J9 Q9UC06
P14921 P24821
A8MXY4 Q7Z398
P08173 Q00610
P52434 Q9BUQ8
P31749 Q9H8V3
O15105 P46734
Q3KQV3 Q3MIS6
Q5JVG2 Q9NSD4
P24385 P46527
P03372 Q15185
O43306 P09471
P40189 Q14633
P55036 Q16401
P63092 Q13255
A8MUZ8 Q96NI8
Q14584 Q9H8G1
P24390 Q9NP61
P01116 Q15389
O00459 P01127
Q10567 Q96CW1
Q6ZNH5 Q8N8H1
Q6QEF7 Q92556
O00329 Q70WG0
P17038 Q9H2C1
P52741 Q969W8
Q15907 Q6WKZ4
O60674 Q8WXH5
Q01658 Q9NRF9
A2RRD8 Q68DI1
Q96EG3 Q9P2F9
P16989 P67809
P49840 Q14738
P21333 Q8N3F8
Q9BW27 Q9NRG9
P12830 Q7Z5M1
A8MTY0 Q8IZ26
Q9HCU4 Q9UI47
A6NN14 Q8N823
A6NN14 Q8N7Q3
B2R5T8 Q59GS3
Q8N393 Q96PE6
Q9HBT8 Q9UJL9
Q7Z3L1 Q7Z738
P35222 Q92769
O43172 Q13151
Q147U1 Q3SY52
Q00987 Q92793
P24941 P55036
Q13360 Q86YE8
P52744 Q8N393
P00519 Q9ULV8
O14965 Q9UM13
O43830 Q6ZNH5
O60765 Q6P280
Q9BUY5 Q9UJL9
Q16478 Q5VSF5
O95965 Q7Z4F3
P55212 Q04637
P29590 P78396
P62826 Q9HAV4
P62873 Q96R69
P18084 P21815
P98066 Q8N8Z6
O75398 Q9H1I8
Q92674 Q9NSP4
P53675 Q9Y5Y3
P06493 Q13409
P17041 Q8TAQ5
Q96MU6 Q9UK13
P14784 Q9NSE2
A6NK53 Q9Y2P7
Q8N988 Q9HCX3
P52738 Q96CS4
A6NM28 Q6P3V2
A6NN14 P52738
P11831 P54821
O43361 Q5SXM1
P38405 Q9NZP5
P28072 Q8TAA3
P0C7V5 Q13398
Q86UD4 Q9H7R5
P52736 Q9BWM5
O43293 Q8NHX1
A6NK31 Q96ND8
P30512 Q07444
P32856 P63027
Q9Y5G8 Q9Y5I1
P25391 Q13753
Q9NRB7 Q9UKW4
Q8N7K0 Q9NSJ1
Q8N8Z8 Q96NJ3
O00233 P25788
O14775 Q00722
A8MT65 Q6PF04
Q8IYI8 Q8N8H1
Q15418 Q92793
P67812 Q9BY50
P51504 Q9NYW8
P30876 Q01081
Q68DI1 Q9P2F9
Q9HCU4 Q9Y5E3
O60583 P35269
P07766 P18463
O75665 O94986
Q01826 Q13547
P51814 Q16587
P25490 Q92793
Q07890 Q14765
Q5TCU6 Q6FHW5
Q86XU0 Q8N972
Q05519 Q7Z3B4
Q3SXZ3 Q5JVG8
Q9HCU4 Q9Y5G9
P63211 Q9Y6D5
P16333 P35968
P17038 Q9Y2P7
P19838 P63000
P29474 Q02108
O43831 Q9UBU9
Q8N7M2 Q8N9F8
P17039 Q8N9Z0
O94892 Q3SY52
P35367 P53675
P34947 Q13639
Q15008 Q8NHZ8
Q13330 Q9BTC8
Q49AA0 Q9Y2L8
O43684 Q13257
P62988 Q9H1A4
O75123 Q3KQV3
P51522 Q9NYW8
P32780 P52434
P62487 P62875
P16144 Q60FE5
Q9HCL0 Q9Y5G5
Q03923 Q8TAF7
O14610 P35462
B4DE78 B4DHC4
P05997 Q9Y490
A6NK31 P51523
P61978 Q5VWX1
Q8TEM1 Q99567
P32121 Q8NH43
P32121 Q8NGS3
P49368 Q9H4B7
Q14588 Q8TAQ5
P09012 P26368
O14628 Q86XN6
A8MUP4 Q8N7Q3
A8MUP4 Q8N823
P28066 Q13415
P16415 Q7Z7K2
Q03135 Q9UQ49
O14628 Q8TF47
P68366 Q13885
Q8TF32 Q9UK12
A8MUV8 Q9H707
P10072 Q8N184
P01106 P42772
P40763 P49767
Q0D2J5 Q9UK10
P10072 Q6PDB4
O95201 Q03936
Q5VIY5 Q96C28
Q32M78 Q9Y6R6
O15553 Q04206
O95813 P12644
Q3KNS6 Q3KQV3
Q49A33 Q96RE9
Q86UQ0 Q9BS31
P42830 P61952
A6NHJ4 Q8NDQ6
Q96K75 Q9UJW7
P21860 Q8IZL8
P49790 P62316
P14780 P61160
Q8NDP4 Q9BSG1
Q8NFH5 Q92621
O43281 Q14289
P09544 Q9Y5W5
P17020 Q7L2R6
Q16513 Q6NUM3
A6NGH9 Q6P280
Q8NCK3 Q9UEG4
Q6ZN57 Q96N22
P51531 Q92922
P61073 Q9Y258
P17030 P51786
O43918 P00519
Q13398 Q4V348
P01375 Q15311
P60709 Q14315
P17035 Q9BR84
Q8N729 Q9UBI6
Q14103 Q9BWJ5
O15504 Q10570
P42338 Q7Z783
P21854 P62993
A0A5C9 Q6NSA4
P29353 Q99075
P08514 P12110
A8MYF4 Q8TC21
P41235 Q13485
O60353 P62879
Q68DI1 Q6PK81
Q9NW07 Q9P2F9
A6NF35 Q8N184
Q14592 Q6ZN06
P49790 Q15796
O14561 P03923
P05423 Q9Y5Q9
P07550 P16520
O75475 P06748
P15173 Q02078
P17676 P98177
Q9Y5E9 Q9Y5H5
P38570 P63261
P17021 Q6ZN57
Q3MIS6 Q6P9A3
A6NNF4 Q14585
B4DSN3 Q9Y615
P17026 Q9NQZ8
P09871 Q5NV83
O95755 Q9BZG1
P55010 P62244
Q6ZMY9 Q6ZQV5
Q8IYN0 Q96SR6
P07942 P49023
Q9Y5E8 Q9Y5H5
A8MUP4 Q14585
P61619 Q8TCJ2
P06493 Q96R06
P07992 P52435
Q96H22 Q9P258
O60934 P46100
P62312 Q9UK45
Q6ZS27 Q8TF45
P62888 P84098
P15692 Q13322
Q9HCG1 Q9UJL9
P20963 Q06124
Q8NCK3 Q96NJ3
Q8IVP9 Q9BX82
P46060 P53350
Q2TAN0 Q3ZCX4
A6NDX5 Q8TAW3
Q14586 Q96N22
P42858 Q8IY52
Q13748 Q9NQP4
O75553 P01130
P52737 Q6U7Q0
Q13242 Q8IYB3
P17098 Q9UC06
P51522 Q9NQV7
P07900 Q99638
Q9C0F3 Q9H8G1
O43677 O95298
Q6PG37 Q8IZC7
P02679 P18031
P58317 Q96PE6
O43924 P36404
P18462 P33681
P08047 Q12772
A6NDX5 O75467
P34969 P63096
Q96NG8 Q9UC06
P60900 Q13616
Q6ZN11 Q86TJ5
Q13360 Q6ZNH5
P17038 Q86V71
A6NNF4 Q96RE9
Q6ZN19 Q9H707
O75123 Q8WV37
P26006 Q5R3A8
P12270 Q15287
A6NDX5 Q8N859
B4DWG4 Q4TTY5
P68371 Q8NHV4
O00213 Q7Z5C0
Q13422 Q9Y618
Q5TIG5 Q8IY98
Q8IZD4 Q9HAU5
Q6ZN08 Q9NV72
Q7Z7L9 Q9HBT7
O14497 Q9UIG0
P00519 Q03135
A6NK75 Q6ZNG0
P51504 Q5HY98
Q5TYW1 Q9UJU3
P43681 Q9UGI6
O43361 Q03923
P15336 P38936
P25101 P45983
Q8N7M2 Q96NJ3
P28066 Q96GD4
O75290 O75820
Q16600 Q2TAN0
B4E2E1 Q562P0
P51814 Q8N393
P43307 P67812
Q8NDW2 Q9H3D4
P11215 Q8WWW0
P17252 P22455
O75373 O75467
Q05481 Q8NEP9
P02649 P02652
O00459 Q9UBF8
P16885 Q9HCN6
Q5FWF6 Q9BSG1
P31930 P48201
Q52M93 Q9BS31
P07384 P18031
P03952 P42785
P29459 P42226
P62487 Q13435
P55316 P98177
Q13360 Q68DI1
Q6P9A3 Q9P2F9
Q6PG37 Q96SZ4
P52743 Q7Z340
P50570 P51809
Q6P3V2 Q96SQ5
P61020 Q9NP90
A6NK53 Q9UJL9
A6NK53 Q96N38
O75928 P42772
Q8N4W9 Q99676
Q08AG5 Q8NB42
P17021 Q9HBT8
P01019 Q9BYF1
P63010 Q9Y6Q5
Q86Y25 Q96SR6
Q6NX49 Q8N4W9
P25205 Q9HAW4
A1A4S6 Q14289
Q02246 Q12860
Q5HYK9 Q8N141
P05412 P53539
P27986 Q13094
O43830 Q14929
Q9NVX0 Q9Y2I6
Q6ZN79 Q9BS31
P17020 Q6V9R5
Q8NDW4 Q9BR84
Q16527 Q9H8E8
P16885 Q8N6C1
Q52M93 Q8TB69
P01133 P24043
A4D0S4 P39060
A6NHJ4 Q6ZNG1
Q96JL9 Q96MU6
Q96PQ6 Q9Y6Q3
P05771 P48736
P98174 Q9H4E5
P14780 P24347
P35346 P62873
O94844 Q9NR80
P06493 P10636
P42768 P59998
P51948 P62875
O75437 Q14591
P11912 Q06187
O43830 Q9P2F9
Q15878 Q9UK08
P58317 Q9NW07
Q86YE8 Q96LW1
P13682 Q9NSJ1
P61088 P62837
P04435 P30495
Q8WTR7 Q96SQ5
Q7Z3L1 Q8IXH8
P05106 P49023
P62879 Q9P1P4
P49721 Q15008
P48729 Q9ULV1
Q14591 Q7Z398
Q49A33 Q96ND8
P60709 P78536
Q14116 Q8NHV7
B4DQB6 Q13588
P68371 Q92974
P51946 Q15370
P04049 P04150
Q6ZNG0 Q96SQ5
P05107 Q6FHW5
P28065 Q13042
P09651 P61218
O00159 Q9BYX7
P00488 P02675
P30307 Q13526
Q5SYY0 Q96MX3
A8MUZ8 Q96SQ5
Q6ZN19 Q7L945
P26010 Q9BS57
Q53HL2 Q96IY1
A6NF35 Q6PDB4
O95813 O96014
Q9HCL0 Q9NYQ7
P11802 Q15596
P62750 P62847
Q14586 Q8IYI8
Q3KQV3 Q8N184
O60841 P62847
P25787 Q9UJX5
P20248 P62158
P52744 Q6P280
O14628 Q2VY69
P16234 Q9NSA1
Q9UGJ1 Q9Y2I6
P84103 Q15029
P08575 P09693
Q15437 Q9NR31
A6NK21 A6NP11
P26038 P60709
P21731 P43250
P53778 Q8WTR2
P35637 Q08170
O95166 Q9NT62
Q86V71 Q8N782
P17032 P17036
Q8NEM1 Q9H7R0
P06730 P15880
Q03923 Q9UK10
Q8NCK3 Q9NV72
O43296 Q9NV72
P02462 P31431
Q10570 Q99567
P52741 Q9H8G1
P83876 Q13151
O75937 Q13242
O00329 P23458
P25100 P35626
P19419 Q16539
O95747 Q9H4A3
P42224 P51681
P63211 Q8NGB2
O14709 Q12901
A8MT65 Q32M78
O75346 Q8NEP9
P48544 P63252
Q9UI47 Q9UN74
P62487 Q12962
P17014 Q9Y2G7
P01574 P38484
P17020 Q9UEG4
Q14493 Q96HA1
P42568 Q14566
P16455 Q09472
P58317 Q3ZCX4
P02751 Q60FE5
Q8N7M2 Q96NG5
Q6ZS27 Q8NEK5
P35348 Q9HAV0
P08514 Q5HY54
P78560 Q9HB75
A6NDX5 Q6P280
Q9BYD9 Q9NWP5
O96017 Q9H4B4
A6NF35 Q8IYN0
P17027 Q06730
O60733 P08754
O75674 P27986
P08514 Q68CT4
Q6ZN06 Q8N3J9
Q12769 Q14493
O00571 P51003
P19022 Q9H158
P38405 Q08828
Q01844 Q99728
Q8TDT9 Q9P2W3
A6NK21 Q14590
Q6ECI4 Q9BWM5
P31785 Q13191
Q15459 Q8N684
O43361 P51522
Q96SR6 Q9UEG4
Q8N988 Q9UJW7
Q01826 Q92769
P14784 P43405
O14508 P38484
O14628 Q8N8L2
Q6ZQV5 Q8NHY6
P06493 P25789
B4DMT4 O94855
P29320 Q06187
P51504 Q6ZN08
Q9HAH1 Q9HCX3
O95613 Q9NRH3
P17025 Q9BX82
P00533 P07948
O00574 P59768
B3KXM2 Q9UPN1
A6NFI3 O94892
O60765 P0C7V5
P27986 P52333
B4DHI8 Q9UDY2
P13682 Q499Z4
Q08AG5 Q9H963
P32121 Q8N146
O60765 Q05481
P62304 Q05519
P55199 Q8IXH7
O75807 Q6ZVN8
Q8NEV1 Q9Y6M4
O75376 Q92793
P59923 Q7L945
P10316 P18465
Q6ZN11 Q9H0M5
Q2M3X9 Q96RE9
Q8NDQ6 Q8TC21
P49768 Q9NZJ7
Q15154 Q9UPN4
Q8N393 Q8TAU3
P51522 Q96BR6
P31947 Q9HCP0
P52744 Q6NX49
P17036 Q6ZMY9
O00622 P07996
P08912 Q05513
A8K7Q2 Q8N1C8
P11831 Q99801
Q9P2F9 Q9Y473
P29400 Q7Z4I7
O14548 P20674
A6NP11 Q8TBZ8
Q68DI1 Q7L2R6
P14920 P19801
Q5CZA5 Q9Y2A4
P08631 P12318
Q96NG5 Q9HCX3
O14893 Q96EE3
Q8N393 Q9H963
Q09FC8 Q6N045
P49458 Q9UHB9
P63010 Q59EK3
Q3KP31 Q6P3V2
A8MUV8 Q15072
Q6V1P9 Q9Y5I4
Q3SY52 Q9BS34
Q13200 Q99460
A8MUP4 Q96MU6
P46777 P62987
Q9H251 Q9NYQ8
Q9NYQ6 Q9Y5G6
P17039 Q6ZN08
Q2M3W8 Q9Y6R6
P30459 P53618
Q8TF20 Q96NJ6
Q9H349 Q9Y5H7
A6NFI3 Q96LW1
B4E1S9 Q53GZ6
P00533 Q14449
P08620 Q8WU20
O75306 Q9NX14
O15379 Q7Z2Q5
O75886 P42566
P01588 Q07889
P33993 Q08999
Q7Z7L9 Q8TF47
P52744 Q8N883
Q10586 Q10587
P19784 Q9BRF5
P62750 P83731
P17031 Q8WTR7
O00238 O60383
P08123 Q03135
B4E2V4 Q5JXJ2
Q0VGE8 Q14586
O60330 Q9HCL0
O00231 P11926
P51508 Q96SZ4
P00519 P43699
P17947 P42226
O43361 P52744
P10072 Q9GZX5
Q13841 Q6PIF6
Q8TC21 Q9Y2P0
P17021 Q96NG5
Q9P2E7 Q9Y5E4
Q5VIY5 Q8IZC7
Q08174 Q9Y5I3
P11488 P46092
Q8N2Z9 Q9BW27
P17676 P20823
P01100 P01566
Q8TF45 Q96BR6
A6NK53 Q9UC07
P51508 Q9NQX6
P42262 Q13554
Q14204 Q7Z7A1
P00846 P56381
Q8NI36 Q8TED0
O95429 Q13158
Q96K75 Q9H5H4
O15514 Q13247
Q15937 Q68EA5
P28562 P54619
Q9NRJ7 Q9Y5H0
Q15759 Q16539
Q06732 Q96SK3
O95317 Q13841
Q9UN70 Q9Y5E8
P12883 Q5T8M7
P16871 P42229
P50579 Q02878
P17038 Q8NB42
A8MWA4 P28698
Q6ZNH5 Q9Y3M9
Q0D2J5 Q3ZCT1
P06748 P19525
A6NNF4 Q6ZN57
P59923 Q9H7X3
P46108 P52803
Q6P280 Q9H0M5
P21506 Q96N58
P35789 Q7Z7K2
P09651 P46778
P17035 Q06732
A8MXY4 P17031
O15392 Q8NFH4
Q6PG37 Q6ZQV5
Q03188 Q8NFH3
P52435 P61978
P04141 P28482
A6NF79 Q8N2I2
O75084 Q6ZSP0
P51786 Q13360
O75373 Q8N883
P21802 P34741
Q92674 Q96GD4
Q96CS4 Q9UII5
Q6PF04 Q9UK10
P19793 P52655
Q8N141 Q9NQX6
Q92934 Q96LZ3
O75123 Q8NDW4
P07910 P30876
P57740 Q7Z460
A8K0S8 Q9BYU1
A8MVS1 Q86UD4
P14672 P42336
P17098 Q86WZ6
Q12864 Q9Y5H1
Q13485 Q15796
P52435 P62875
P50150 Q9UFT3
O60245 Q9NPG4
P38919 P61326
P05412 P18847
B4DJS7 Q53GY8
A8MQ14 Q68EA5
P18615 Q13888
O75159 P29597
P27482 Q96LZ3
P15622 Q499Z4
P52333 Q9UK32
P21506 Q8TAF7
B4E205 Q9Y615
P05107 Q6VU67
Q5T619 Q96SQ5
Q9BXR5 Q9NWZ3
Q05513 Q08209
P38570 Q8NFW1
Q96PQ6 Q9NYW8
P20963 P42701
P08700 P17535
O75290 Q14584
A6NN14 Q6P2D0
Q8N8L2 Q8TAU3
P09497 Q8IY98
P49768 Q05513
P10242 P19544
P39060 Q6VU69
P20851 Q6U2E9
B2RA89 Q01668
P05129 P42338
P17097 Q8TF32
P10747 P61769
O60603 Q9Y2C9
P08727 P10826
P49454 Q9H3R5
P49674 Q8TAN2
Q13753 Q14247
P59768 Q96RI0
O95644 P43694
P48995 Q14643
Q6ZR52 Q7Z340
P29466 P49662
Q08ER8 Q96MR9
O00222 P08754
Q15935 Q9P2J8
P28698 Q9UK12
O94855 Q562Z6
P52743 Q86XU0
Q147U1 Q8N823
Q147U1 Q8N7Q3
P02655 P06858
Q7Z3V5 Q8N8J6
P35462 P35626
Q13422 Q9UKT9
O15511 Q01518
O00487 P35998
Q68EA5 Q9UJW8
P11362 P27986
P07550 P13236
Q8NCK3 Q9Y473
Q9H7R0 Q9P255
Q14974 Q8TEX9
P13984 Q8N684
Q14590 Q96MU6
P19388 Q15542
Q8N9K5 Q96EG3
Q5U5J2 Q8WZ56
Q15906 Q9Y4A5
Q5VT82 Q9UI47
A6NP11 Q2VY69
P14866 Q07955
O75293 Q99683
Q9NYQ6 Q9Y5E2
O60239 P16885
Q02363 Q99717
Q5T619 Q7Z7K2
P55289 Q9Y5H0
Q15669 Q7Z6J4
P51504 Q99676
P35968 Q13480
O43749 P32121
Q53HL2 Q96H22
Q8N141 Q96N22
P51504 Q96JL9
O95206 Q86UP0
Q06187 Q9UN19
P61586 Q96N67
P00492 Q9NRG1
P59768 Q92806
O15230 P13942
Q7Z340 Q9UJU3
Q05481 Q6ZMY9
P60953 Q07890
P05107 P56945
Q8NIA3 Q9BR65
O15230 P18827
P13498 Q15080
P13533 P20929
Q3ZCT1 Q8WTR7
O75376 Q92828
P01130 P14625
O60240 P22612
Q8IXF0 Q9HBZ2
Q8N3E9 Q8WYR1
Q96SZ4 Q9NYT6
P50395 Q9NP90
P35658 P62826
O75820 Q3SXZ3
P12004 Q99741
Q8NEK5 Q99676
B3KPP5 B4DTM6
Q09FC8 Q96I27
A2RRD8 Q6ZN06
Q499Z4 Q96NG5
P17025 Q5JVG2
O15169 P60900
P51523 Q9Y473
Q8IYB9 Q9UJN7
Q96EA4 Q9BW27
P09471 P29474
O75694 Q9UHI6
P54756 Q8N5V2
P30968 P48549
P01850 P30498
P14784 P52333
Q14588 Q5JVG2
Q49A33 Q6P2D0
Q7L945 Q8NDQ6
P13682 Q3SY52
Q8IVC4 Q8N4W9
P52797 Q58F15
Q0EFC9 Q92973
P17024 Q96EG3
Q08174 Q9Y5G6
P08240 P61011
O43561 P10966
P63096 P81274
P41221 P49674
O60353 Q9HAV0
P35789 Q9Y3M9
Q2M218 Q5SYY0
P24928 Q13889
P20618 P28074
Q67BC3 Q6KF62
P17030 Q8TC21
Q86UD4 Q9UC06
P10827 P29590
O14978 Q6ZQV5
Q02224 Q96H22
P62945 P62987
Q96NG5 Q9NW07
Q14588 Q6P2D0
P17032 Q494X3
P12830 Q9UN66
Q3LIA5 Q75L23
Q7Z3I7 Q96SR6
P08912 Q05655
P62879 Q969N4
O75123 Q5VIY5
Q9UN74 Q9Y5G1
P04899 P21554
O00206 P09429
Q14590 Q96K75
Q96TA0 Q9Y5E6
B4DZA0 O15131
O14920 Q00653
Q07889 Q16619
Q7Z3V5 Q9H8G1
O14818 P28074
P11055 P17661
A4D0S4 Q9HBI1
P55212 P78344
O95648 P25789
Q13905 Q9NZQ0
Q494X3 Q9UJL9
P24864 Q9H4C4
P12643 Q6WN34
Q6ZQV5 Q96N38
O43830 Q8TD23
O14745 P36575
O75964 P18859
O94892 Q7Z7K2
P07766 P30498
P30460 P30504
P52738 Q8N7K0
O43320 P21802
Q5JVG2 Q6ZNG1
P42224 Q9GZX6
O00329 Q12933
Q3KP31 Q6U7Q0
P15622 Q8N7K0
P17252 Q13574
P04150 Q15596
Q6FHJ7 Q8N474
Q9UKT4 Q9Y297
O00755 Q1PSW9
P55196 Q99578
P56545 Q04725
P52742 Q6PG37
A8MUZ8 Q3MIS6
O43345 Q9UJL9
O14777 Q9BZD4
P35222 Q9P2E7
Q8NHL6 Q95604
P17676 P42229
Q7L3S4 Q96NI8
O94806 P62993
P62333 Q9UJX3
Q96AE4 Q9H307
P21506 P48742
P12643 Q12841
P02458 P23229
Q15937 Q5T5D7
Q07092 Q5HY54
P01737 P30491
P52738 Q8NB42
B4DXY3 Q96H53
P28482 P41182
P05231 P26022
P53420 Q03135
Q86UE3 Q8NDQ6
P22612 P31321
Q68EA5 Q86UE3
P53803 Q92620
P35348 P59768
Q02223 Q12933
Q15648 Q96GM5
P00734 P49407
P52743 Q14588
Q14203 Q96FJ2
Q14137 Q8NI36
A9QM74 B2RBR9
A6NP11 Q8N7M2
P17020 P28698
Q06732 Q6ZN08
P10746 P13716
P22626 P33240
Q8IVC4 Q9BR84
Q32M78 Q5VIY5
O15392 Q9BS16
P53675 P63000
O43927 P48061
P38405 Q8NGV7
Q04206 Q9UBK2
O95972 Q13145
O60234 P15498
P63261 Q5STP6
O75603 P62714
Q86SG3 Q86YF9
Q08AG5 Q9HCL3
O75467 Q969W8
Q08ER8 Q6IV72
A1XKG3 B4DUJ4
Q9BYD4 Q9NZL2
Q96B26 Q9NPD3
O75494 Q8WXA9
Q07869 Q8TCG5
P08253 P08254
O43172 O43809
Q9H7X3 Q9Y2P7
P17019 Q6ZQV5
P62851 Q13347
B4DNK4 P14618
Q16600 Q8WTR7
Q15831 Q96A54
P01854 P45983
Q8N972 Q9Y473
P62280 P68104
O75182 Q05195
A6NGH9 A8MXY4
P14923 P35221
P12004 P33993
Q15906 Q52LR7
P50151 Q86V80
P45985 Q12933
Q9H306 Q9UI47
P0C7V5 Q96SE7
Q05481 Q8TF45
O75123 Q6ZR52
P05997 P18827
P09651 Q9BWJ5
Q6ECI4 Q9C0F3
Q2KHP4 Q59EJ3
P21860 Q03135
O75437 Q15928
Q5SXM1 Q8NHY6
Q13360 Q2VY69
Q7Z398 Q8TF32
P28702 Q6NXF4
P01185 Q9P2W3
Q8N8H1 Q9Y6R6
O14610 Q7Z5R9
O75290 Q6ZNH5
P12004 P49642
A8K0G3 Q53GI5
Q13106 Q96C28
P08047 Q01094
A6NM28 Q96N22
Q3KP31 Q9Y473
P55291 Q96CZ9
Q562F6 Q9NQS7
Q7Z7L9 Q9Y2H8
Q8NEK5 Q9NYW8
P25963 P42701
Q6NX45 Q99676
Q96GE5 Q96HQ0
Q14586 Q7Z3V5
A8MUV8 Q8N7Q3
A8MUV8 Q8N823
Q5JVG2 Q9Y2P7
Q5FWF6 Q8N9F8
Q09FC8 Q9P0L1
P07948 Q9P0L5
P42677 Q8NI77
P26599 Q9HCJ3
P58317 Q8TAU3
P16234 Q68CU6
P52742 Q9HAH1
P59768 Q14832
P19174 Q13588
Q8NB50 Q9UL59
Q05048 Q08170
A6NNF4 Q8N4W9
P42229 Q9NSE2
Q52M93 Q9NQV7
Q68EA5 Q96PQ6
Q86Y25 Q9UK13
P12814 P18084
P17181 P21860
O00762 Q9UJX4
Q5HYA4 Q9Y490
Q8N7Q3 Q9NQV7
Q8N823 Q9NQV7
P21506 Q6P280
Q6P9A3 Q96C28
P42336 Q9UQC2
Q9H944 Q9NPJ6
P17030 Q9NQX6
P17038 Q9UK12
P47914 P62753
P01733 P04435
P38484 P52333
P08754 Q5JWF2
Q13233 Q9UPT6
P09326 P13796
Q9Y5E4 Q9Y5E9
P55795 Q07955
P20618 Q15008
O14561 O15239
Q8IXI1 Q9NRY4
Q6B6N3 Q8NGW5
Q5HY98 Q9UJN7
Q6ZNH5 Q9Y2Q1
B4DR16 Q5U025
O60840 P06241
P19022 Q9Y5F1
P60709 Q9BPX5
P02462 P21815
Q3ZCX4 Q8N720
P22090 Q8IYD1
P35580 Q9BVT0
A6NN14 P17023
P62988 Q9BXL7
A6NF35 Q14591
A6NNF4 Q9H7R5
O75820 Q8N823
O75820 Q8N7Q3
O60674 P22681
P09619 Q92569
O14628 O75346
O94892 Q03924
P52435 Q03468
Q6PK81 Q9HCX3
O14978 Q8IYB9
P00533 P15692
Q8IX12 Q92989
P41143 P61952
P10073 Q8N8L2
P59923 Q96NJ3
P25098 P27361
Q8N433 Q8NGC4
O43303 Q15154
Q8TAN2 Q92765
Q9H5H4 Q9UIE0
O14727 P42574
O43296 P17024
Q9NYQ6 Q9UN72
P20908 Q9NVD7
P27658 P68032
P52744 Q9NQZ8
P47898 P61952
P07947 P29323
O95996 Q9Y6M4
A6NDX5 Q6ZNA1
P0C7X5 Q5TEC3
P63215 Q86XU3
P01912 P04440
P01106 Q16576
Q6P1L6 Q8N720
Q7L0Q8 Q8TCU6
P17032 Q9NZL3
P62241 P62891
P12111 P84022
Q96BR6 Q9UK10
P51948 Q13216
Q5T8M7 Q7KZY0
Q14592 Q8TF20
Q03154 Q8IVL8
P39023 P49207
P38570 Q01955
P17980 P28062
P33151 Q9Y5H1
B4DFN9 Q96H53
Q86Y25 Q9HCZ1
P60866 P62906
Q494X3 Q96I27
Q8WV37 Q9BWM5
O14964 P56545
Q08AG5 Q9UII5
A6NM28 Q08AN1
P35789 Q9UC06
A8MUP4 Q49AA0
Q96IR2 Q9Y2Q1
P45983 P54652
A6NF35 Q8TF32
P09455 P50120
Q6PK81 Q9BX82
P01848 Q31610
P52740 Q6NX45
O60674 Q8WYR1
O60508 Q08211
Q6V1P9 Q96JQ0
Q2TAN0 Q8N9K5
Q6PG37 Q7Z7L9
O14818 P61024
P01112 Q9ULH1
Q15072 Q8TC21
P52742 Q8TA94
P17019 Q2M3W8
A6NN14 Q6ECI4
P01579 Q01094
Q86YR5 Q9UNA1
Q8TD16 Q96G01
P06400 Q09028
Q08ER8 Q96PQ6
P62987 Q07020
A6NHL2 O60282
Q9HAH1 Q9HCZ1
P01185 P62879
P14921 P41212
P0C7X5 Q96CS4
P0C7T3 P32121
Q9NPG4 Q9Y5H0
P04637 P55774
Q6ECI4 Q8N141
A8MUP4 Q5JNZ3
Q9NV56 Q9Y230
Q14738 Q9HCP0
P07992 Q92466
P06493 Q99640
P20809 P40189
P62263 P62753
P06400 Q9UQ80
Q9H1I8 Q9Y3C7
Q13889 Q15542
O76076 P08069
P62263 P62851
Q6ZNH5 Q9BRH9
P10747 P18146
P31942 Q96I25
A6NF35 Q9H8G1
P18621 P49207
O14709 Q86XN6
Q7Z7K2 Q8N4W9
Q9Y5G2 Q9Y5H2
Q5HY98 Q9HCZ1
Q2TAN0 Q6PDB4
Q14586 Q8N7Q3
Q14586 Q8N823
O75467 Q9HBT8
A8MUP4 Q6PK81
P55317 Q09472
Q8TAF7 Q96JL9
Q16790 Q99814
P11308 Q06187
O15372 Q13347
Q6WWJ7 Q99665
O14543 P42701
A6NN14 Q8N2I2
P08047 P84022
Q9NYQ8 Q9Y5G4
B4DGQ6 Q14738
Q68DY9 Q9UBL3
Q6P1K2 Q99661
P42336 Q14289
Q68DY1 Q8IZC7
P59923 Q6AW86
P12107 P39059
O14757 P13010
Q86YW0 Q8WVE9
P28749 Q16254
Q8N7Q3 Q9UEG4
Q8N823 Q9UEG4
Q6P280 Q7L945
P60953 Q9H3Q1
Q8N9K5 Q9HAH1
Q6PDB4 Q6ZNG1
Q15973 Q96NI8
Q6U7Q0 Q86XU0
A8MUV8 Q9UJW8
O75123 P0C7X5
Q5KTZ5 Q8WW43
P35579 P62736
Q6PDB4 Q96PE6
Q3MIS6 Q96SZ4
O95206 Q96JQ0
A6NP11 Q9NSJ1
P24385 P51665
P09012 Q13247
A8MT65 P58317
P51587 Q92831
O95721 Q16623
O75747 P05771
Q6ZNG1 Q9H8G1
P38405 Q9GZK3
Q0D2J5 Q6ZSS3
O14543 P35568
P22694 P49841
P55795 Q10570
Q13547 Q6PRX2
Q6P9A3 Q9UIE0
P38398 P54132
P40259 Q8WV28
Q496J9 Q9Y6N6
Q05586 Q9NZT1
P60953 Q8N5V2
P10073 Q9NQV7
B4DIL5 Q59EK3
A6NK53 Q13106
Q5TYW1 Q96EG3
Q9GZX5 Q9NZL3
Q8WUM4 Q9BY43
P52738 Q8TBZ5
O60765 Q9Y473
O75467 Q96H40
P12111 Q13349
A6NK75 Q6ZNH5
Q14683 Q8WVM7
P36873 Q9BW27
Q15910 Q96GD3
Q96JF6 Q9HAH1
P17020 P17023
P01042 P03952
P05023 P08651
Q8IZC7 Q8WTR7
P05129 P48443
A6NK31 Q52M93
P51523 P59923
P52742 Q6ZMV8
P04626 P28482
P08922 P29350
Q15072 Q9UJW8
P26641 P39023
P02708 Q05901
P17036 Q9BUY5
Q99661 Q9H081
P21506 Q8N4W9
Q5CZA5 Q8IYX0
Q9NSY1 Q9NYY3
Q14591 Q8WXB4
O14628 Q8N184
P31749 P62158
P16234 P27986
Q9UJN7 Q9UK12
Q96SK3 Q9UC07
Q5U0K5 Q9ULV1
Q15906 Q9Y230
P38405 Q9H255
O15143 Q9BY11
Q6ZMV8 Q9P0L1
P62263 Q92901
Q13485 Q6PRX3
A6NK75 Q02386
P17039 Q96NJ6
Q9BSG1 Q9BSK1
P13501 P63215
B1GX78 P63000
Q8N2I2 Q9Y2P0
B3KPK6 P01111
B4DVG8 Q59F66
Q9ULW2 Q9Y6M4
Q8TA94 Q96NL3
P17023 Q9HBT8
Q8IZ26 Q8TC21
P07858 Q6UB28
P20336 Q96E17
A8MVP4 Q14586
Q6ZS27 Q7L3S4
Q15072 Q6ECI4
P61244 Q13485
Q14591 Q8TAQ5
Q52M93 Q96IR2
O43915 Q99814
B4DR91 P35998
Q16539 Q8TCL9
Q13753 Q9BUG9
P52738 Q6PK81
Q9BVG8 Q9H4B7
P14866 P84103
A8MXY4 Q96N38
B5BTY5 B5BUJ8
O75123 P17026
P13591 P21802
Q15287 Q9NRG9
Q14593 Q5TYW1
P25024 P50150
A6NK75 Q9GZX5
P20849 Q14050
P16885 Q9Y6T7
P03897 P19404
P26599 Q7RTV0
P51531 Q9NQB0
O60765 Q5SYY0
P07339 P07858
A8K4N0 Q9NPB6
Q8N9K5 Q9Y2Q1
P08123 P26006
P14859 P46663
O15287 Q99728
A8MTJ3 Q9UK08
P05771 Q14145
P49821 P56556
O14640 Q9NPG1
P15153 Q5VSF4
Q6ECI4 Q8TAW3
P63096 Q9UK08
O00329 P24723
O96013 P15153
Q6P9A1 Q96BR6
Q8TF45 Q9NZL3
O75376 P61201
O95644 Q03060
P28482 Q13202
P26232 Q9Y5H8
Q7Z5M1 Q9UII8
Q8IZ26 Q8TAQ5
Q12834 Q8N4N8
Q16539 Q5VTT9
P11802 P27361
A6NK53 P17021
P30153 Q96CW5
Q8IYN0 Q96N22
P42677 P62945
P05771 Q9Y2U5
P41240 P43403
P62266 Q02878
P52738 Q14592
P49674 P51955
P18564 P55268
O14965 Q06323
P24468 Q02447
Q13360 Q8N9K5
P51003 Q15287
P59923 Q6ZR52
O00253 P41968
P17024 Q8N8L2
Q8N7Q3 Q9NQX6
Q8N823 Q9NQX6
A8K3Z3 Q96IF9
Q6ZS27 Q9ULM2
Q3SXZ3 Q8NDW4
P15622 Q6P1L6
Q6PF04 Q86XU0
O76094 P04843
O95206 Q6P152
Q6ZMV8 Q9NYT6
Q9Y2G7 Q9Y2P0
O43345 Q9UJU3
O14964 Q13671
P61024 Q9UNM6
Q15935 Q8TAQ5
P60953 Q8WZ64
P07910 Q8N684
Q49A33 Q6NX49
P01850 P30685
A8K971 Q5CZA5
Q8NGM5 Q9UBI6
P07942 P16144
P11021 Q5SP16
O14776 O75533
Q14588 Q9BX82
P01569 P48551
P04843 P49458
Q68CX6 Q9P218
Q7RTN6 Q9Y376
Q8N393 Q8TF45
P31323 P43034
O95317 P68032
Q6ZSS3 Q8N782
O14628 O14709
Q14587 Q3ZCX4
O15446 Q9Y2S0
O14978 Q9NQZ8
Q8WTR7 Q9Y6Q3
P02671 P05106
Q05655 Q4LE43
Q14832 Q8WTQ7
Q499Z4 Q7Z7K2
Q7Z398 Q96K75
P17024 Q6P280
Q5HYK9 Q9UK12
P36894 Q96B86
O00231 P62191
Q6ZQV5 Q9Y2P7
P63261 Q5JW49
Q8IYX0 Q8NEK5
Q96IR2 Q9BX82
B4E261 Q53GI5
P08754 P41595
A8MUZ8 Q96C28
P04350 P68371
Q06730 Q8N988
Q16600 Q96CS4
P30679 Q05193
O15371 O75822
O43678 P03915
P04440 P19174
A8K5M4 P15153
P01579 P19838
A8MYF4 Q14588
Q9UGJ0 Q9Y376
Q6P280 Q6ZN19
P17024 Q9NYT6
P42261 Q13557
P06493 P28072
Q5HYK9 Q8WTR7
O14904 P50150
P35968 Q99814
P22090 P39019
O75290 Q8N2I2
Q15648 Q92908
P17038 Q96SK3
Q6P3V2 Q8N7M2
O14978 Q8WV37
P07910 P13984
Q6ZN57 Q9H5H4
P15153 Q96HU8
A8MXY4 Q9NQZ8
Q8IVP9 Q96K75
P05121 Q15797
Q13106 Q8TF47
P01106 Q14803
Q8WWN9 Q99418
P78560 Q14790
Q92633 Q9NZN5
B4DK29 O15523
Q8IVP9 Q9BUY5
Q6PG37 Q96JC4
P63000 Q6DT37
Q9Y5F1 Q9Y5H8
Q9BSG1 Q9Y2P7
O75373 Q9Y473
B3KM89 B3KWQ3
P17031 Q8NDQ6
Q9Y5F2 Q9Y6N8
P49674 Q96MT8
Q8N3J9 Q96NI8
B5M0B4 Q16828
P49792 Q9UKV0
P17081 Q13177
P41220 P50148
P08069 P55075
Q16587 Q86V71
Q06732 Q96NG8
O95180 Q12791
Q8NA42 Q9UJW7
P35222 Q9NZ42
P52737 Q8NB50
P52742 Q5FWF6
A8MWA4 Q9UJL9
Q6P280 Q9NQV7
A6NKZ1 Q9NZV7
P05556 P07942
Q9Y5F2 Q9Y5H3
P49792 Q03188
P06756 Q96GA9
P12883 P62736
Q14591 Q96SR6
P02751 Q13683
P41208 Q96RT7
P32121 P78556
P17025 Q9GZX5
Q6ZNA1 Q8N7Q3
Q6ZNA1 Q8N823
P17542 Q09472
O43283 P46734
P28335 Q96AD6
O43318 P12643
P01019 P50052
Q8TAU3 Q8TF47
B4DIG7 B4DR63
P08588 P63218
P11912 P14317
B4DLJ3 B4DWW1
P32780 Q9HCS7
P62314 P78406
Q7Z3L1 Q9Y5G4
P35626 Q9Y2X7
Q6ZMY9 Q9Y2A4
Q9NV72 Q9Y3M9
Q32M78 Q8N4W9
Q9UJY4 Q9UJY5
P48742 Q9BR84
Q8N752 Q9H1J5
O15078 Q9Y2I6
P16415 Q5CZA5
P11532 P56199
Q16600 Q5SYY0
P49790 Q9BZI7
O00189 Q9UPM8
O75925 Q15744
A8K5M4 P17081
P61313 P62910
O60229 Q9BYZ6
O75533 Q96SB4
P23743 Q92903
P32121 Q9H346
Q96CX3 Q9HCL3
O75116 O75716
Q13705 Q9HAU4
O15230 P56199
A8MVP4 Q6ZNH5
O75475 Q7Z3B4
Q6ZNG0 Q8TD23
Q14209 Q9NQR1
O94986 Q96RT7
Q08AG5 Q6P2D0
P57740 Q71F23
A8K3H8 Q59EK0
Q13106 Q9NSD4
Q8TB69 Q9UK12
O00161 Q5T5C0
P49841 Q16537
P48730 Q14738
Q8IY78 Q9Y5H7
Q02080 Q13557
Q7Z340 Q7Z7L9
P37198 P57740
Q09FC8 Q99676
P42336 Q14631
O14628 Q9Y6R6
Q14015 Q92942
P17036 P51786
A8MT65 Q8WV37
P04436 P13747
O60673 P19838
P18074 Q9HCS7
P04049 Q7Z370
Q6ECI4 Q8N184
P53708 Q96GA9
Q96N38 Q99676
P04899 Q8WX97
P04899 Q99997
Q96MX3 Q9HCL3
P17032 Q969W8
Q32M78 Q96SZ4
Q6ZS27 Q96SE7
Q13564 Q15843
Q6P1L6 Q9Y473
P10145 P42336
Q8N433 Q8NGJ9
O76074 P05549
Q86UQ0 Q96K75
Q03923 Q9Y2L8
P11229 Q9UK08
P00540 Q13873
P12931 Q9Y210
Q9NQZ8 Q9UJU3
Q8IYI8 Q8NCK3
P35222 P50570
O14733 P52564
Q8N720 Q9NQW5
P25445 Q06187
P15498 Q9NR80
P17014 Q32M78
P17041 Q96CS4
P48380 Q33E94
O75373 Q15929
P52738 Q9Y3M9
P12270 P78406
O60260 Q8WUE3
A8MTY0 Q13398
O95201 Q9HCG1
Q96QU1 Q9Y5E9
P52738 Q9UC07
Q03924 Q9P2F9
O00560 P35222
B3KNX7 P60953
O75437 Q96I27
Q7Z398 Q9NW07
O15504 P62318
Q5U0C3 Q68DL3
P17030 Q2VY69
P17014 Q5FWF6
Q96NI8 Q9BRH9
P51508 Q8N8J6
A8MQ14 Q9H7X3
Q13362 Q15172
Q16600 Q9Y2H8
A8MT65 P17038
P55735 Q6P1K2
Q6P9A3 Q96NG8
Q5VT82 Q9UII8
P10071 P55196
O00444 Q96KB5
P07942 P25391
O43143 Q7L014
P22626 Q92620
P17658 Q14722
P46776 P62979
Q5VVX1 Q9NVG1
P18074 P52434
Q03936 Q8IVP9
P84095 Q9UPF9
O00459 P78352
Q9H2E6 Q9Y4D7
Q08AN1 Q8N7Q3
Q08AN1 Q8N823
P62191 Q59EG8
P08047 P53778
P08138 Q9NQC3
O60262 Q14832
Q6ZQV5 Q96SE7
Q8N393 Q96MX3
A6NP11 Q7Z7K2
Q13177 Q7Z513
P14778 Q9Y4K3
O15197 P20936
A6NP11 Q96HQ0
Q8WXB4 Q9Y3M9
P52737 Q9H963
Q13002 Q9H4E5
P38405 Q8NGT9
P38405 Q8NH59
P13765 Q13094
Q0VGE8 Q14929
P62241 P62857
P17031 Q9NSD4
P51508 Q9Y3M9
O15111 Q5STV4
P00519 P08631
B2RTY4 Q6YL44
Q96PE6 Q9BS34
P35269 P51948
O95049 P56746
P20618 P51965
P35222 Q6PRX2
Q9H251 Q9Y5H4
Q9NYG7 Q9UMX3
Q7Z7K2 Q9Y473
O60765 Q5T619
P18463 P30453
Q01543 Q9NQA5
P12034 P55075
P61927 P83881
P17024 Q96N38
P13497 Q13161
A6NFI3 Q9HAH1
P30501 P43626
Q6ZNG0 Q8NDQ6
Q96RN5 Q9NPJ6
P11021 P38646
O75665 O95613
P16415 Q7Z3I7
P37840 Q9UNE7
P48549 Q96RG8
Q9HAW4 Q9Y5N6
P23258 Q15154
P20849 P53708
A8MUZ8 Q6AW86
P04732 P80294
Q9H7X3 Q9NR11
P42677 Q07020
P02452 P21333
O75197 Q9H1J7
P19086 P47736
Q13424 Q14524
P00747 P05155
P19875 P63215
P30876 Q9Y5B9
P35789 Q9H5H4
Q53HL2 Q9H3R5
O94913 Q9BUQ8
O75346 Q8TAQ5
Q08AN1 Q96I27
P10073 Q8IYB9
A6NDX5 Q86UD4
Q03164 Q12824
P46777 P49207
P35268 Q8IYD1
Q7RTP8 Q9Y5Z0
Q8TC21 Q96NJ3
O75437 Q9BUY5
P49674 Q15154
P30279 Q16539
Q13868 Q9Y2L1
O94892 Q8N883
Q7Z3I7 Q8N988
P52597 P52756
O43296 Q5VIY5
Q15973 Q8N7Q3
Q15973 Q8N823
Q6P2D0 Q9BWM5
P11047 P35555
O60566 Q9Y6D9
P31943 Q05048
O14978 Q9UK13
Q14588 Q9H2C1
A8MUP4 Q6ZS27
A8K781 B2R729
P13942 Q8N3F8
B4DR63 Q7KYT4
Q2TAN0 Q8TA94
Q12815 Q16667
Q8TBZ5 Q9BY31
P31946 P78368
A6NK75 Q6P9A1
P52741 Q2M3X9
P50914 P68104
Q16828 Q8NHX1
P13612 P24043
P21583 P49771
P33765 Q9UBI6
P18206 Q7Z391
Q07955 Q8N1F7
Q3MIS6 Q8NEP9
P13725 P42229
Q3ZCT1 Q96LW1
O75581 Q8WW43
Q8N433 Q8NGT7
Q8N7M2 Q9P0L1
Q13889 Q8WX92
Q5T619 Q8TF20
Q8N141 Q96PQ6
P52756 Q86U42
P51504 Q9NSJ1
Q13885 Q99832
P51149 Q9NRW1
Q658W2 Q8NHX1
P62266 Q9UBQ5
Q8N141 Q96MX3
O60498 Q8WV28
Q3SY52 Q6ZQV5
O94813 Q96MS0
P05067 P08047
A8K690 O75322
A6NK53 A6NM28
Q00839 Q9BUQ8
O43869 Q8N433
Q3SY52 Q9BSG1
Q9BRH9 Q9NW07
P28749 Q9Y618
P30685 P61769
P25940 P35609
O15068 Q9H4E5
O43809 P30876
P10072 Q9Y473
Q13156 Q13416
P13861 Q15021
P46092 P61952
B5B2U9 O43745
P62487 Q15369
Q13360 Q3KQV3
O15230 Q6PID4
P49368 Q9UHV9
Q4LDE5 Q9UI47
O43791 Q9BZJ0
Q96SE7 Q9NW07
Q5FWF6 Q9H2C1
Q9NYQ6 Q9Y5G1
Q13330 Q8IXH7
P48357 Q06124
P36873 Q96RT1
Q8N9Z0 Q9HCX3
Q9BQE4 Q9BUN8
Q5T9P3 Q99683
P49207 P62854
Q8IZ26 Q9NYW8
O14921 Q15111
P41145 P49407
Q6P3V2 Q86Y25
P54646 P68400
Q8NHY6 Q9HBT8
O60330 Q9NRJ7
P07996 Q07954
Q15929 Q9NQX6
Q8N823 Q96N38
Q8N7Q3 Q96N38
P49810 Q9UM47
Q8IVC4 Q96CX3
Q8IVP9 Q9NQX6
B3KQ22 Q07889
P62318 Q8N8D1
P19838 Q06643
P78352 Q96RT1
P08631 P11274
P09086 P11836
Q15937 Q8IVP9
Q5EBM4 Q8N8J6
Q7Z7L9 Q9UK11
Q02388 Q6PID4
Q3ZCX4 Q9NR11
Q2KHP4 Q53FA3
Q8TF45 Q96MU6
A6NDX5 O75123
O43831 Q13151
Q7L2R6 Q9H7R0
Q96CX3 Q9P2F9
P06213 Q05513
O60716 P62834
P51532 P60709
P63151 P67775
O95996 Q16537
Q8TF32 Q9Y2P0
B3KTZ0 P81274
Q96CX3 Q9HBT8
Q15208 Q9H8S9
Q6ZMY9 Q8N859
O60667 P30203
A6NK75 P51786
P15927 P33992
P26010 Q9UQP3
Q03923 Q9H7R0
Q15935 Q9UK11
O75123 Q9UJN7
Q6ZMW2 Q86UQ0
P21506 Q86YE8
Q92664 Q969G3
O75534 Q9Y371
P51582 Q15077
O95201 Q96I27
P17097 Q96K75
O60383 P27037
P06239 Q99665
P42677 Q02224
P27361 Q6FHM7
O60841 P08865
Q13485 Q96L91
O43830 Q6IV72
P08754 Q5T1N8
Q06323 Q93034
P25024 P63218
Q8TF32 Q9C0F3
P20042 Q14240
O43830 Q8IVC4
P04234 Q8NA04
A8MVS1 Q3ZCT1
Q09028 Q9BQA1
O15105 P12643
P62070 Q15283
Q9H1J5 Q9UK08
P19397 P21926
Q2M218 Q8NA42
Q8IYN0 Q9NW07
Q86UE3 Q9NW07
Q86UE3 Q8N141
P41236 Q96KR1
Q8NER5 Q9NR23
P10589 Q04206
P41743 Q9BQD2
P55286 Q9HCU4
O95201 Q8NA42
P10073 Q2M218
Q8IVP9 Q9UJW8
O75123 Q9UJU3
P09693 P22681
P51814 Q86V71
Q5JVG8 Q9H963
P30504 P61769
Q6P280 Q9UII5
P08581 Q07889
P02745 Q5NV66
Q14592 Q15973
P51504 Q9UK12
O95201 P17032
Q6FHX4 Q9Y243
Q15008 Q9HC16
P17031 Q96C28
P20226 Q14209
P62191 Q96GD4
Q9UKS6 Q9ULH1
O14733 Q14738
P48742 Q9ULM2
B2RTY4 Q96L33
P04626 Q03135
P84077 Q15311
P63215 Q59F77
P04222 P43627
Q9UER7 Q9UNN5
O75807 P36897
O94892 Q96HQ0
O43242 Q9NYG5
A6NKZ1 Q96SE7
P55290 Q9Y5F1
Q6P2D0 Q9UJW7
Q6N045 Q7Z340
P84103 Q8WUM0
P18564 Q8NFW1
Q5MCW4 Q8TF47
P63211 Q96KK4
Q6PDB4 Q7L3S4
Q9UGJ1 Q9UPV0
O43361 Q9BUY5
B2R9A0 B4DYS6
P35222 Q86VC8
Q6IV72 Q96C28
P62993 Q15139
O94822 Q14966
Q9H0M5 Q9UJU3
P03886 Q9Y6M9
P61927 Q13217
Q09FC8 Q7L2R6
O00463 P28908
P30483 P33681
Q8TBZ5 Q96PQ6
P04844 P60468
P42262 Q14957
Q3KP31 Q6ZN19
O60496 Q99704
O60610 Q9Y2A7
P62993 Q8WWS9
Q8IYI8 Q9NQW5
Q6PIE6 Q9Y243
O15360 Q9NPI8
A6NGH9 Q8TA94
Q03924 Q13398
P35414 Q9ULZ1
Q49AA0 Q9NSJ1
B2RAI5 B4DM67
A6NM28 P16415
Q9HBT8 Q9NYW8
Q13233 Q99558
A8MUZ8 Q6ECI4
Q5SYY0 Q68DY1
Q9BUY5 Q9UJW8
P17021 Q7Z398
P07384 P12931
Q9Y5F1 Q9Y5F3
P50151 Q8IUM6
P50281 Q5KTZ5
Q03936 Q9Y473
A6NHJ4 Q96N22
Q09028 Q8IX07
O00238 Q9NYJ8
Q9NRJ7 Q9UN67
P18124 P61254
Q8NDP4 Q96BR6
P32121 Q8IWP3
P13349 Q99750
P01112 P10398
P17097 Q9BRH9
Q06730 Q86V71
Q8NEK5 Q8NHY6
Q13257 Q7L2Z9
O60765 Q9BSK1
P35568 Q14627
Q96I27 Q96NJ3
P51522 Q9NZL3
O95206 Q8N5B3
Q2M3W8 Q9H7X3
A4D0S4 Q68CX6
P17019 Q96C28
Q9HBW0 Q9NZN5
O95067 Q96KB5
P17038 Q9HBT7
A4D0S4 P42574
O95999 P78560
P01236 P16471
Q6NX45 Q9NV72
P00540 P01111
Q8NES3 Q9UM47
Q96SR6 Q9NW07
P33765 P50151
P20849 P24043
O95168 P56181
Q7Z340 Q8NDQ6
P53803 P84103
P61421 Q99437
Q00987 Q13363
B4DQY1 Q96L51
P12883 Q8WZ42
Q86UP0 Q9Y5H6
P51522 Q8NEM1
P28749 Q02363
Q9HBT8 Q9UC07
P01023 Q15669
Q7Z398 Q8N9K5
P42336 Q13535
Q15935 Q68DY9
O95780 Q02386
P50052 P50151
O75467 P28698
P78368 Q6ZS96
P05388 P62899
P28566 Q9UK08
Q6ZMV8 Q9UBL3
O43296 Q8NA42
O75346 Q08AG5
P62993 Q8NHV7
P78545 Q9NZC4
Q5U0E4 Q96DS0
Q68DI1 Q7Z3I7
Q5EBL2 Q9BS34
Q6ZNG1 Q9HCG1
Q8TAW3 Q96NG8
P20936 P40189
Q16600 Q3SXZ3
Q12834 Q9H900
P28698 Q969W8
Q9Y5I1 Q9Y5I3
P40616 Q9Y689
B4DM31 Q5TD90
Q15928 Q96PE6
B4DN41 O60231
Q6ECI4 Q9BS34
A6NNF4 Q96ND8
Q8TAW3 Q96JF6
P78406 Q9P2I0
Q0D2J5 Q9H0M5
Q8TA94 Q96GE5
B2R7N7 B5BTZ5
O00444 P33981
Q13398 Q6U7Q0
P06241 P09769
O43791 Q13077
P78414 P78415
P52756 Q00839
Q86UW9 Q99466
P46108 P61586
Q2M218 Q8N4W9
P15622 Q9UJN7
P13747 P17693
P17098 Q7Z3I7
P39023 P62081
A6NFI3 Q3KNS6
Q6ZMY9 Q7L2R6
P05387 P35268
Q13257 Q9UJX4
Q4V348 Q86UD4
P60866 P83881
P33991 Q14691
A8MXY4 Q9NR11
A8K971 Q96NI8
P00505 P11498
O14775 P16520
Q13625 Q96QZ7
O75820 Q8NB42
B4DET0 Q9NXZ2
P13612 Q8WWW0
P04085 P12111
A6NKZ1 P52740
P10319 Q8NHL6
O14628 Q13360
O15230 P05106
Q08AN1 Q9UK12
P49674 Q14204
P08631 P42680
Q8NGW5 Q9UBI6
Q8IVC4 Q8WXB4
P84085 Q15311
Q8NEK5 Q9Y6Q3
Q68DI1 Q96SE7
O75346 Q5MCW4
Q8WYP5 Q9NXR1
P49768 Q96BI3
Q5SR50 Q6ZRA8
Q8WTQ7 Q96RE8
P15621 Q9NSJ1
P36873 Q9UPN1
Q147U1 Q96MX3
O15384 Q59GA3
Q14591 Q96RE9
Q6PI59 Q96PN1
P55290 Q9Y5H6
P43250 Q96LD9
O43361 Q6ZR52
P0C7V5 Q8NDP4
A6NK31 Q6ZN11
Q6ZN79 Q96NG5
P38405 Q8NGI8
P10826 Q9Y618
P01732 P05534
Q15937 Q96SK3
Q15929 Q96SR6
P52435 Q9Y3B4
Q9BZA7 Q9Y5G4
Q60FE7 Q7Z6C3
P17020 Q96GE5
O14978 Q8IVC4
P19387 Q92620
Q6P4R2 Q9Y5F8
A8CZ58 B4DFY5
P31751 Q8WZ56
P17041 Q8N988
A6NKZ1 Q7L3S4
Q06732 Q8WXB4
Q5EBM4 Q9UK11
P06241 Q86W93
P62304 Q92620
B4E0X6 Q6IB71
Q96JL9 Q9NQX6
O60765 Q96H40
O94855 P63267
P17027 Q5HYK9
Q6N045 Q8NHY6
P05549 P07101
O43345 Q16587
Q8TF47 Q96N38
Q6ZSS3 Q8WUN3
A6NGH9 Q15929
A6NK75 A8MUP4
Q3ZCX4 Q9Y2Q1
P20618 Q6L982
Q9Y5F3 Q9Y5G1
P51508 Q7Z398
P55283 Q9Y5F0
O43172 O75643
P62942 Q7Z5Y6
A6NGH9 Q96JF6
Q7L2R6 Q8NDP4
Q96HQ0 Q96MR9
P10914 Q96ST3
A6NK53 Q147U1
P30492 Q09160
P26373 P62891
P35789 Q9HBT7
Q15427 Q9BWJ5
Q6P3V2 Q9ULM2
Q7L945 Q9BS31
P13942 Q96PN1
Q6P9A3 Q9H707
P41162 Q96ST3
O75643 O75940
P62917 Q99623
P55285 Q9Y5I3
P51504 Q8TF47
O43639 Q9Y6B5
Q86XN6 Q8N972
P17021 Q8N184
P30622 P55735
P18621 P46779
Q16363 Q99715
Q494X3 Q6P280
A8K6V0 Q6PJ43
Q8TD23 Q9UK10
Q00653 Q99665
P39023 P46778
P49792 Q05519
P17020 Q14586
Q5JVG2 Q9Y6R6
P31994 Q5NV67
P08183 P14921
P04626 Q6S5L8
O14514 Q96QZ7
Q969W8 Q9H5H4
Q8NB42 Q9P2F9
A6NNF4 Q7Z7K2
P14555 Q7Z727
P01732 P04222
Q6PEY2 Q71U36
Q96CZ9 Q9NYQ8
P06753 P13533
Q8IYI8 Q9H5H4
P08865 P46778
P61160 P84095
Q86UQ0 Q9UK12
Q86UD4 Q8NB42
Q8N184 Q8N8Z8
A6NNF4 Q9BR84
P08107 Q96H53
Q07817 Q9NQS1
Q499Z4 Q9UC07
Q16537 Q9UKB1
Q8TAF7 Q8TF32
P46779 P62424
Q5SYY0 Q8N8J6
O00555 Q9Y698
P24723 Q06124
A6NM28 Q8NDQ6
O75084 Q92765
Q9BYE9 Q9Y5H2
Q00610 Q6ZMQ2
Q13705 Q9Y6L7
Q03923 Q5SXM1
Q13257 Q96GD4
Q86U62 Q8WUE3
P06730 Q9NRA8
P17019 P52740
A2KUC3 Q5NV92
Q8N141 Q8TAU3
Q08AN1 Q96BR6
P34998 P63096
Q7Z391 Q9HBI1
P17014 Q9HCL3
O14965 Q9UJX5
P17302 P68371
A8MTY0 Q9NQW5
P17014 Q8TB69
P04628 Q9H461
A7E2Y1 Q5T8M7
Q6V9R5 Q96BR6
O15392 Q8NI77
Q6ZN19 Q8N859
P51991 P55769
P09429 P50548
Q6ZS27 Q8NA42
P18084 Q13751
Q02045 Q9BVT0
P18206 Q13797
O43296 Q9H7X3
P43686 P62877
Q3SXZ3 Q8TF32
P08047 Q4LE28
P62841 P62891
Q499Z4 Q68EA5
Q14590 Q9UL59
O94892 Q8NB42
A8MVS1 Q16600
O95780 Q8NA42
B4E340 O60684
O43296 Q6PF04
B3KWG6 B3KXZ2
O75581 P62879
P05387 P30050
P08908 P63218
P19838 Q15306
O95648 P60900
Q14584 Q9Y2G7
P15153 Q9HCK4
Q53FA3 Q96H53
Q13748 Q9BQE3
O15111 Q9BXL7
P48146 P61952
Q9GZY0 Q9H4D5
P32121 Q96R67
O60508 Q15029
O00483 P03891
Q6V1P9 Q9H159
O75369 P49768
O95201 Q969W8
P23229 P78509
P06730 P46783
P56199 Q9HBI1
O75123 Q8N9F8
Q5TZ20 Q8N433
Q6UW36 Q7Z6D2
P19447 Q16594
B4DRT5 B4DYQ6
Q96RE9 Q9UL59
Q13585 Q8WTQ7
P55199 Q8IXJ6
O00587 P42768
Q8IU60 Q8IZD4
Q08ER8 Q68DY1
Q16363 Q96HB1
P51814 Q12901
Q86TJ5 Q8WUN3
O95190 P43686
P02144 P50461
P18564 P49747
O14776 P24928
P06493 Q02156
Q8TF32 Q9Y6R6
Q7Z398 Q96N22
Q9BW27 Q9Y5S9
Q9BZA7 Q9Y5E6
P27482 Q9NQ66
O75369 P17301
Q6V9R5 Q9Y2L8
Q15929 Q16587
P26599 P30876
Q16587 Q9P255
Q86YE8 Q96JC4
P09326 P32927
Q5SRE5 Q96HA1
P06239 P25963
P62873 Q9P2W3
O14795 Q16623
Q13360 Q9NQX6
A4D0S4 Q05707
P01732 P05412
P10176 P48201
Q8TF20 Q96SQ5
Q96K58 Q96NG8
P10243 P10415
Q8NC51 Q93034
P30512 Q07000
Q7Z7K2 Q9NYT6
Q5JYG3 Q9HCN4
P25787 Q567Q5
P22680 Q07869
P17023 Q8N141
O00311 Q9UBD5
P17019 Q8TF45
P26232 Q9Y6N8
P08912 Q96AD6
O75290 Q7Z7L9
Q86YE8 Q96SR6
P47736 Q15835
P52736 Q9NW07
Q92769 Q9NWT6
O75123 Q96SQ5
P17023 Q8N8J6
P52737 Q9P2F9
O14628 Q6N045
O43831 Q07955
Q15014 Q96L91
Q6IV72 Q6ZMW2
P54727 Q92889
P01909 Q04759
P46783 P62899
O60353 P56706
Q6AW86 Q96H40
Q5EBL2 Q5SXM1
Q2M3X9 Q8NB42
O94913 Q8IX12
P53778 Q16644
P67775 Q9Y3A3
O43361 Q0VGE8
P24394 Q06124
O75437 Q9NYW8
Q07869 Q9Y3B7
Q5HY98 Q9NZL3
Q13243 Q8TEM1
P10636 P53041
P11940 P23396
Q13398 Q96SQ5
P17017 Q9NZL3
Q96N22 Q9HBT7
P05771 P19174
Q6P1L6 Q9UIE0
O15534 P48730
Q9UK11 Q9UK13
P45379 P67936
Q8N972 Q96MU6
O75533 P19387
P17035 Q3KQV3
Q9C0F3 Q9UK11
Q6NX45 Q8NB42
P62263 Q9Y3U8
A8MVP4 Q9Y2P7
P31943 Q9Y3B4
P17041 Q8N720
P15735 Q9UQK1
P33240 P51003
Q00653 Q04726
B3KS97 P04049
P55268 Q6PID4
A6NN14 Q8N720
P17098 Q6P3V2
P12109 P38570
Q96NG5 Q9UJL9
O00505 P55060
A8MUV8 Q8N8L2
Q7RTV0 Q96I25
Q6QNY1 Q9NUP1
P52736 Q9Y2G7
Q01844 Q92793
O75820 Q96N38
P51911 Q01995
P22223 Q9H349
Q8N8Z8 Q96SK3
Q2M3X9 Q969W8
Q6NUM3 Q96C71
Q8N184 Q96N58
Q92878 Q9BXW9
Q6P1L6 Q9HCX3
P10073 Q8TAF7
P11215 Q03405
P04436 P18464
Q8NA42 Q9P2J8
Q5JNZ3 Q96LW1
Q5FWF6 Q8TC21
O00418 Q15418
P04637 Q9H4C4
Q9H159 Q9Y5H5
P45983 Q53EZ9
P25445 Q15628
Q15157 Q5GJ64
Q00839 Q13435
Q147U1 Q8N2I2
P63208 Q13200
P11940 P62266
Q6PF04 Q96MX3
O43296 P51786
Q8IWT1 Q99250
P59923 Q9NQV7
Q86YE8 Q96N22
Q6U7Q0 Q8N988
Q9UEG4 Q9Y2P7
Q5MCW4 Q96JC4
A8MUZ8 Q8WXB4
P63211 Q96R69
P05106 Q9UMD9
Q14493 Q8NFH4
P04222 Q8N423
B4DNG2 Q9NPV4
A6NF35 Q14588
P05556 P23443
P45985 Q05923
O43929 P25205
O43361 Q7Z340
Q6V1P9 Q9ULB5
A4D111 A6NNF5
P61769 Q10567
P28698 Q2M218
Q7L3S4 Q9Y2G7
P09429 Q15788
P50579 P60228
P02462 P53708
Q08117 Q9HCS4
O75019 P55899
P10644 P78347
Q96CS4 Q9Y2Q1
P21918 P48544
P10072 Q99676
P16410 P29350
P08754 P14555
A8MXY4 Q03923
P22736 Q9Y6Q9
P08754 Q14DU3
Q12802 Q7L0Q8
Q02447 Q13085
P10316 P10319
Q00526 Q14186
O00311 O43913
Q6ZN57 Q9UC06
P04436 Q31610
O60330 Q9Y5H8
Q6P152 Q9Y5H6
Q9H0E9 Q9NXR8
P30455 P30486
P14859 P41597
P61224 Q5VVW2
P01106 P31749
P17039 Q68DI1
P04626 Q15139
P61081 Q8TBC4
P51513 Q15366
P01160 P20594
Q2VY69 Q5HY98
O43677 O95139
P62241 P62841
Q147U1 Q9H963
Q3SY52 Q96CS4
P17036 Q96GE5
P51508 Q7Z340
P06737 P46019
P21728 Q15835
Q9NYQ7 Q9Y6N8
Q96QU1 Q9P2E7
Q96JC4 Q9UK13
Q6B6N3 Q8IWW4
A6NP11 Q9Y2P0
P31146 Q15027
Q96N22 Q9HCG1
A8MYF4 Q8TAW3
Q03188 Q96BD8
P17035 Q86XN6
A8MT65 Q09FC8
P46779 P62979
P45983 Q6PIE6
A1E282 B4DSN3
P18827 Q9BS57
Q6AZW8 Q9NQZ8
Q96I27 Q9P255
Q99855 Q9UIC5
P23458 Q9Y4H2
Q6ZNG1 Q86UE3
Q14586 Q8TAQ5
Q7L945 Q8N972
O00303 P46781
Q9H7X3 Q9UIE0
Q8N2Z9 Q8NG31
P15622 Q9BS31
Q8WWL7 Q9UJX5
Q4LE43 Q96LZ3
P28482 P30086
A6NHJ4 Q86UQ0
P48742 Q147U1
A6NHJ4 O75467
Q09472 Q92793
P11233 P62834
Q8N433 Q8NGR6
Q14585 Q16600
O95819 Q13158
P40238 P40763
B4DI74 P30153
P14635 P30307
O14610 P80162
Q13415 Q13535
Q12901 Q14590
Q7Z7K2 Q8IVC4
P06239 P16410
O15520 P16234
P17023 Q9UK12
P20042 P42677
Q8TBZ5 Q9H0M5
P61978 P67809
P17041 P52740
A8MUP4 O14709
B3KR14 O15056
Q6P9A1 Q8N988
P46939 Q02447
Q5TCU6 Q6VU67
P30273 Q6PIJ0
Q8NEP9 Q9UII5
Q05481 Q6ZN57
Q13616 Q99466
P19838 P29460
Q08AN1 Q5EBM4
Q7Z738 Q9Y5H1
A8MUV8 P17041
Q13094 Q8WV28
Q658W2 Q99715
Q08AG5 Q6ZMY9
P19838 Q9Y6K9
O75123 Q8TBZ5
P62280 Q13217
O14727 Q9C000
O75251 P03905
Q8N8J6 Q9Y2A4
O75369 P26012
Q5EBL2 Q6AZW8
Q8WVK7 Q9H410
P17038 Q6PF04
Q96K75 Q96N38
P03886 Q86Y39
O00231 Q8NHZ8
Q8N7Q3 Q96PQ6
Q8N823 Q96PQ6
Q3KNS6 Q8TA94
B4DR91 Q53HB3
P0C7V5 Q9P2F9
P05000 Q6FHD7
P50150 Q6ZMQ2
Q2M218 Q96JC4
O43345 O75820
Q9UJ99 Q9Y5I3
Q8N720 Q96NJ6
Q6NT27 Q99997
Q5TEC3 Q86WZ6
Q86YP4 Q8NHZ7
P01133 P51451
Q8TF47 Q9HBT8
Q06432 Q8IV61
Q6GYQ0 Q8TEY7
P62273 P62987
Q8NDW4 Q8NHY6
P51522 Q9UL59
Q96JQ0 Q9UN74
P59923 Q9NYW8
P51504 P52743
P22223 Q8N5B3
P13612 Q07092
P20248 P38936
A6NK75 O75437
P0C7V5 Q8NEM1
P06730 P37198
P22694 Q70SY1
O00268 Q9Y4A5
P14678 Q9Y5S9
Q02224 Q9HBM1
O43830 P17021
P52565 Q9NQC3
A6NKZ1 Q9H963
Q5TYW1 Q96SR6
Q15554 Q9UGN5
O95983 Q8IX07
Q15365 Q6P2Q9
P09012 Q9UKF6
P30488 Q8N423
Q0D2J5 Q8TF45
Q6P280 Q9H7R0
O60656 P22310
Q5SXM1 Q8NB42
Q8N680 Q92793
P17098 Q5JNZ3
P10072 Q6N045
P18146 Q92793
Q8TAU3 Q9P2F9
P04233 P14174
A8MWA4 Q9HCZ1
O94973 P53680
P09936 P37840
A6NK53 Q96NJ6
Q06730 Q8TF20
Q5MCW4 Q9HCZ1
Q6ZNH5 Q86Y25
P00519 Q01518
P50150 Q86XU3
Q07955 Q9UKX7
P09471 P62879
Q01844 Q13148
P25205 P78396
P49336 Q92922
A8K916 Q9BXS5
P07948 P13385
Q9UJX3 Q9UJX4
P56945 Q9HBL0
P62745 Q9P107
Q8NI27 Q96J01
P41240 Q9Y3P8
Q13404 Q9BXL7
A6NK75 Q86WZ6
Q5T1C6 Q9BPZ7
Q9BYE9 Q9ULB5
P30457 P30484
P08922 P27361
P62875 Q9H1D9
Q8TAQ5 Q8TB69
P16415 Q96CX3
P56706 Q9H4N7
P35244 P56282
P08473 P31269
Q14015 Q5T7U6
Q3KNS6 Q9BS34
O94906 Q00839
P17031 Q6IV72
P52294 Q14974
Q9HCG1 Q9NYT6
A6NN14 Q8N782
O75832 Q13200
Q5VIY5 Q96IR2
P22090 P25398
P49407 Q8NGM5
O15527 P18887
Q68DY9 Q86UD4
P17017 P17097
P55285 Q9UN67
Q8N9F8 Q8TF32
Q8N433 Q8NGK0
P41221 Q8TDT9
O00555 P50150
P36954 Q8WX92
P04637 P17643
P30679 Q9UPR0
P23246 Q00839
P17844 Q14152
P43034 P98155
P08648 P39059
P15622 Q8NDW4
O95750 Q9NP95
B4DTM6 Q562N8
O60765 P17039
P26951 P32927
O14497 Q92922
P17024 Q96SR6
Q13106 Q68DI1
P04908 Q6FI13
Q8NEP9 Q96MU6
Q04206 Q13547
Q9Y2G7 Q9Y2P7
Q6AZW8 Q96SZ4
P09651 P17844
Q86T29 Q969W8
P35626 Q8NI50
O00329 P10747
Q8N9K5 Q9P255
O95780 Q6PF04
O00555 Q92736
P46779 P62857
Q14008 Q9UPN4
P17026 Q6P1L6
P30456 P30483
P63261 Q5JP94
B2R6N6 P27348
O75298 Q16799
Q499Z4 Q5MCW4
Q9H251 Q9Y6N8
Q15929 Q8NDP4
P11831 P52952
P52744 Q5HY98
P04628 Q9H237
Q07890 Q9UJF2
P27482 Q12879
A6NMZ7 P06756
Q15628 Q99558
A8K8Z5 P48736
Q13042 Q15008
Q5T619 Q68DY9
P35462 Q92806
P17039 Q0VGE8
P18084 Q9P218
P35240 P49023
P01850 P30493
O43674 P03915
P07101 P28066
Q8N8J6 Q9H0M5
P05787 P62993
Q15973 Q5EBL2
Q14584 Q9H0M5
Q14587 Q8N8L2
Q8NDP4 Q96ND8
Q6V9R5 Q9H7R5
Q16587 Q9BSG1
Q15286 Q9H0N0
Q5EBM4 Q9Y2A4
P46109 Q9Y3L5
Q8N141 Q969W8
O75791 Q92918
P49841 Q6ZN33
Q6ZMY9 Q96NJ3
P46779 Q8IYD1
P49721 Q9NYG5
P28482 Q9Y463
O75437 Q96JF6
Q13148 Q92925
Q68DI1 Q8IZ26
O75346 O75820
P29992 Q13467
O14893 Q08170
P01919 P29017
O60262 P04899
P07766 Q9UL17
P17023 Q9NSD4
P05771 P30086
P17039 Q5EBM4
Q15928 Q96BR6
P27361 P42345
P16415 Q5EBM4
P14678 Q07955
P52743 Q08AG5
P48742 Q8N7M2
B1AVT2 Q8WUW7
Q6PG37 Q9BS34
Q8N141 Q9Y473
P49848 Q8IZX4
P06241 P29597
Q8IZ26 Q9NSD4
P40763 Q8NHY9
P45877 Q13087
P49768 Q8NES3
P51946 Q12962
P0C7V5 Q9Y2A4
O43143 Q9H5Z1
O43281 Q05397
Q9Y5E7 Q9Y5I0
Q12864 Q9Y5E7
A6NK75 Q9HCG1
P17014 Q96ND8
P11229 P63218
P30260 P49721
Q5EBM4 Q6ZN06
P51504 Q9H0M5
Q86YE8 Q96NL3
A8MUV8 Q08ER8
O43296 Q9BX82
A6NDX5 Q49A33
P12643 Q9HAU4
B2RCQ9 Q0VDF9
Q3KP31 Q8NHY6
Q8IV61 Q9Y698
P11802 Q08050
P04439 P29350
Q6AZW8 Q6ZSS3
Q32MK0 Q9BUA6
P07900 Q96RT8
P08588 Q99962
P52740 Q8NDQ6
Q8TAA9 Q92997
P30504 Q09160
P26367 P41225
A8MVP4 O75290
P51786 Q9Y2G7
P63267 Q9UKN7
Q3ZCT1 Q8N8H1
Q96RJ0 Q9HAV0
Q8NDP4 Q8TA94
Q01970 Q9ULV1
O15264 P36507
Q9NR11 Q9Y2H8
P17035 Q8TAF7
O94906 Q9UKF6
Q5Y7C6 Q6NSA0
B4DWX3 P55060
Q14593 Q6ZNA1
Q09472 Q15583
P02452 P05107
P25786 Q5VVX1
P10073 Q9BX82
P26006 Q6PID4
Q8N7K0 Q969W8
P35916 P56199
Q3KP31 Q9H963
Q8IXB0 Q8WTQ7
Q14008 Q96RT7
P51665 Q13177
A6NN14 Q8TC21
Q9UKV0 Q9UQL6
P01100 P07948
P46778 P62263
P12814 Q96QZ7
Q05481 Q4V348
Q6NX45 Q86WZ6
Q6P2D0 Q7L945
Q8IUP8 Q9Y5H2
P17041 Q96NJ6
Q8N8H1 Q8TA94
P45984 Q99558
P50991 Q9H4B7
P57086 Q96FA9
P41597 P50151
Q14592 Q8N9Z0
Q09472 Q96EB6
P31323 Q86SQ7
P30086 Q99558
P55735 Q9P258
P51504 Q6ZMW2
O75123 Q14584
Q09472 Q9UH73
O43463 P26358
P21781 P22681
P61586 Q9H228
O15230 P27348
Q03135 Q86W93
P51522 Q9BRH9
Q5VVX4 Q9NVG1
Q8IVP9 Q96K58
P11215 Q6VU69
P49721 P62195
P62487 Q8IXH7
O00334 Q15303
P15153 P68032
P84103 Q12874
Q7L2R6 Q96SK3
Q03938 Q8N8Z8
Q6ZMV8 Q9Y2L8
Q05048 Q9Y3B4
P10070 Q9UMX1
O75925 Q9UMX1
Q14929 Q8IZC7
A6NKZ1 Q14593
P16190 P30488
P17036 Q8N782
P15621 Q96ND8
O14917 O95206
Q05481 Q9NQW5
P12830 P62330
P62308 P62318
A8MWA4 Q9BSG1
Q13873 Q9HBP0
O75228 P24723
A6NM28 Q96PE6
O14512 P52333
Q9NPG4 Q9Y5G0
P07910 P62314
A6NK21 Q96SQ5
P10072 Q9NW07
O43809 P55769
Q8IZ26 Q96K75
Q68CT4 Q9HBI1
Q5T619 Q96ND8
P23193 Q15629
P49792 Q9NSP4
P09769 Q05193
P62266 P84098
P25398 P62277
A8MUV8 P17023
P04899 P51681
P05549 Q99966
Q9H158 Q9Y5F2
P46060 P52948
Q49A33 Q9BS31
P15621 P52741
P61927 P62829
O43831 O75937
Q5SXM1 Q6IV72
O95780 Q49A33
P35789 Q96MR9
Q2M3X9 Q6NX45
P38570 Q6VU69
P18462 P30484
P17039 Q9HCX3
Q15973 Q8N8H1
Q13360 Q86UE3
Q16637 Q9UK45
Q6NX45 Q9NQW5
P14138 P24530
O75056 P20908
Q9UK08 Q9ULZ1
P04439 P33681
P24385 P28066
P49336 Q12824
Q9H7R0 Q9HCG1
P00748 P08572
P61077 Q13485
P38405 Q8NI50
P52736 Q8WXB4
P08621 P35637
P09661 P24928
Q96QU1 Q9UN73
Q8N720 Q8TF20
O60907 Q96L52
Q13217 Q9NZJ5
P68032 Q60FE5
P05556 Q68CT4
Q5HYK9 Q8TA94
P51532 Q15788
P51814 Q494X3
Q96T98 Q9H159
P58317 Q96MR9
O75346 Q9UJU3
P08172 Q92806
P15336 P78396
Q06732 Q96MU6
O75578 P29400
Q6P1L6 Q9NQW5
A6NFI3 P17023
O75373 Q96NI8
O00206 P14859
Q16587 Q9BX82
Q9UC06 Q9Y2H8
P61218 Q15542
Q96BR6 Q9BR84
P04049 Q13976
P48736 Q14289
P62495 P62701
P40429 P62861
Q5VIY5 Q8WUN3
P51814 Q9Y2G7
Q8NHY6 Q969W8
P63000 Q96D37
O14746 P19338
Q5JNZ3 Q8TBZ8
Q6U7Q0 Q8IVP9
O95342 Q92887
P31323 Q7Z7A1
P05412 P17096
B4DPS6 B4DWX3
O75593 Q15796
Q5MCW4 Q8N4W9
Q13634 Q9Y5I2
Q6IQ37 Q8TD57
P16520 P35368
Q8TCL9 Q9UBE8
Q14974 Q96EE3
P31749 Q99683
P16415 Q2M218
P48051 Q8IXB0
P17014 Q6U7Q0
Q86V71 Q9UL59
O00574 Q9UK08
P52738 Q9BY31
A8K8B0 Q96B13
O14610 Q8NI50
A8K971 Q68DY9
A4D0S4 P06756
Q6ZS27 Q9Y2P7
P07992 P50613
P54274 Q9BSI4
Q96MR9 Q9Y2Q1
Q2TAN0 Q9HCG1
Q15035 Q9H9S3
P08651 P80365
Q14573 Q8N3E9
Q6IV72 Q6ZQV5
P30086 P41743
P17035 Q6ECI4
A6NM28 A8MVS1
Q2M3X9 Q9ULM2
Q5U0E4 Q96DS4
P22223 Q9Y5G8
O75820 P17025
P49407 P63092
P03372 P12931
P04899 P41143
P04085 P21802
P10071 Q8TAP4
O14556 P04406
Q9BYZ6 Q9P107
P09884 Q9HCU8
P62304 Q9BWJ5
P25067 Q14289
P35789 Q9UK10
O60262 P47736
P17017 Q7L2R6
Q8N3J9 Q96JL9
Q9UN72 Q9Y5F3
Q7L3S4 Q96RE9
P14923 Q9NSA3
P49336 Q13503
P51814 Q96C28
O00206 Q15399
P17036 Q9P2J8
B3KS12 P52803
B2RAL8 P11488
P36542 P56381
P62857 Q92901
A6NN14 Q8TB69
P17041 Q6ZNH5
Q8IYI8 Q9P2J8
P51504 Q8WXB4
P17031 Q9P0L1
P10073 Q8WUN3
Q15973 Q9UL59
Q8N393 Q9UC07
Q969W8 Q9UJN7
P51812 Q92934
Q6ZN06 Q8TAU3
Q6AW86 Q6ZNG1
Q86TH3 Q9ULV1
Q00975 Q15413
O75396 Q12981
O43684 Q9H410
P28074 P51668
P22894 Q9BYX7
O00334 Q05513
P55273 Q16539
Q8IU57 Q9ULV8
Q6NX45 Q8TF32
Q07960 Q8IXI1
P35269 P55769
A8MYF4 Q49AA0
Q15813 Q99867
P28068 Q6PIV3
Q15172 Q5U5J2
P51948 Q16531
Q96JC1 Q9NP90
P11055 P63316
P17021 Q5T5D7
P17097 Q8TAF7
A6NM28 O43361
O95201 Q5VIY5
Q9BS34 Q9HCG1
O75582 Q16695
P43235 Q13444
P29353 Q14116
P00533 P05771
P22459 Q92796
Q09FC8 Q9BX82
Q9P2E7 Q9Y5G3
Q05481 Q7L945
P06241 Q03405
P28062 Q9UJX6
P26012 Q9Y6N6
O60245 Q9Y5E9
Q71F56 Q96G25
O14709 Q06732
Q9NYQ7 Q9Y5H3
P61981 Q9H4N8
O60603 P08571
Q96JC4 Q9UJW8
Q86TJ5 Q9UJW7
Q8TEQ6 Q92621
P19388 Q8WUA4
P49736 Q00534
P05997 P68032
P53803 Q15459
P49674 Q13467
P49642 P56282
Q03924 Q5TYW1
P14543 Q13753
P40189 Q6UWB1
O15530 P31749
Q96NG5 Q96SZ4
P10073 Q8N8Z8
B4DI74 B4DWW5
Q06732 Q49A33
O60508 Q15459
P61163 Q96SN8
A6NK75 Q6ZSS3
P28062 P28074
Q9H2C1 Q9Y6R6
O75373 Q0D2J5
Q9UI47 Q9UN75
P62306 Q8NFH4
P60880 Q13277
Q8N972 Q9Y2P7
P45984 Q5VTT9
O94855 P53992
P62191 Q8NHZ8
P55286 Q96T98
Q9Y2L8 Q9Y2P7
O15230 P02452
O75665 Q9Y2I6
P42338 P62993
P15927 P35250
Q4LE43 Q9BZM2
Q8N8H1 Q96NG5
P41743 P42127
Q5SXM1 Q5VIY5
P0C7X5 P17098
O96013 P21860
P46020 Q86XI6
P46092 Q9P2W3
Q8IYX0 Q8TBZ5
Q2M3W8 Q9BS31
P12814 Q05707
P04234 P10319
Q9BYE9 Q9NYQ8
Q9UKW4 Q9Y6B5
O60245 Q86UP0
B1GX79 P17081
A8MYF4 O14709
Q13888 Q15572
Q6NX45 Q8TAW3
Q8NFH5 Q9H814
O75962 P60763
P62487 Q13216
P26599 Q15427
Q96MR9 Q9NR11
P54619 Q14738
P36897 Q13873
P18621 P62979
P04844 P61011
P17020 Q8TAU3
O00141 Q14449
Q08ER8 Q9BX82
P51523 Q68DI1
P52566 Q13239
P11532 P20807
P17027 Q9BX82
O75084 P10523
Q96CX3 Q96HQ0
P10721 P32927
P12235 Q02978
Q9NZV7 Q9UC06
Q7L2R6 Q8TAU3
P11473 Q15648
P10523 P62714
P00519 P27986
P16220 P29120
P31371 Q9GZV9
Q14929 Q86T29
P28702 Q15544
P08151 Q15853
Q6YL44 Q9UKX2
P48730 P51955
Q9H1J5 Q9Y5W5
P05556 P17301
P08651 P11226
P00734 P63211
Q8IZC7 Q8N3J9
P52743 Q7Z3I7
Q96HQ0 Q9NQX6
P32745 P61278
P62318 Q9BQA1
P17693 P30456
Q9HAH1 Q9NQW5
Q5EBM4 Q9BY31
P08047 Q8WTV0
P55107 Q9NXZ6
P17568 Q92934
P17097 Q499Z4
Q6P1L6 Q9NYW8
P17030 Q6V9R5
P27658 P56199
B4E3B6 Q53FA3
O60566 P43686
A6NK21 Q9NQX6
A8MVP4 Q494X3
P51003 Q9UKF6
Q96NG8 Q9UIE0
Q96NJ6 Q9HCX3
P51522 Q13360
P63211 Q9Y6D6
Q13360 Q9NYW8
Q6P2D0 Q9BS34
Q01130 Q9BZI7
Q9Y5F0 Q9Y5G9
Q49A33 Q6ZR52
O15144 Q8WUW1
P24864 Q86U62
A6NK75 Q96K58
A8MYF4 Q9UK11
P55268 Q8WWJ8
O95405 P84022
Q13398 Q8TAF7
P20929 Q14324
Q96SQ5 Q9NSD4
P20226 P28360
Q9UN74 Q9Y5I2
Q13634 Q9NPG4
P42336 Q99490
A6NK31 Q8WXB4
P33552 Q99640
A8MXY4 Q7Z7K2
P07737 P63261
P04920 P48751
P35637 Q10570
Q68EA5 Q6ZR52
Q6ZNG1 Q9UK11
P51523 Q86YE8
P21506 Q8N3J9
O15105 O15530
O14917 Q9P2E7
O14492 Q9BX66
O15264 Q9Y5S8
A6NFI3 Q8TA94
Q7Z7K2 Q9HCG1
O75197 P78368
P17019 Q13360
P68036 Q5U5U6
P51786 Q68DY9
A6NM43 B3GQS7
Q6N045 Q99676
P24863 P24928
Q16254 Q71UI9
Q16695 Q92794
O15467 Q16665
Q6L980 Q99436
Q14587 Q9HBT7
P04234 Q6GMR4
P45985 Q13153
O43497 Q92736
Q6ZN11 Q9HCZ1
P0C7V5 Q9UK13
O75290 Q9UII5
P52742 Q8IYN0
Q562F6 Q96IY1
A8K971 Q32M78
A2RRD8 A8MQ14
P07910 Q09161
Q86XR8 Q9UPV0
Q0D2J5 Q8N9K5
Q86UE3 Q96MU6
P24043 Q5TCU6
P17038 Q9H0M5
P68133 Q99542
O75084 P54792
Q86V71 Q8NEK5
A8MXY4 Q9Y473
Q6U7Q0 Q8TC21
Q06730 Q96N22
Q8N141 Q9NSJ1
O75935 Q15154
P53708 Q05707
Q09FC8 Q13398
Q60FE5 Q6PID4
P60763 Q07960
P57740 Q9Y6D9
P08047 Q06278
P07101 P28482
O75437 Q8N8J6
B2RB53 B4DTM6
Q3KP31 Q7Z340
Q71TU5 Q8IUM6
P16415 Q9NZV7
Q3MIS6 Q8IYN0
Q6ZMW2 Q8NEM1
Q7L7X3 Q8WUM0
O43345 P17027
Q13467 Q6NT27
Q03113 Q4QRJ1
A6NM28 Q13398
Q2M3W8 Q9NQW5
P0C7X5 Q96JC4
P13984 P50750
P17081 Q8N392
Q8N2I2 Q9UIE0
O75467 Q9Y2P7
P08579 Q8IWZ8
Q3MIS6 Q9HAH1
P41240 P49023
Q15937 Q9UK11
Q2M3W8 Q9HBT7
P00533 P42338
Q12996 Q8IX12
Q14204 Q9BYV8
O14978 P17038
P01215 P30679
P59923 Q8IYX0
Q03936 Q9Y3M9
B1GX79 P15153
Q5VIY5 Q7Z340
P61218 P61326
Q13616 Q969H0
Q96GE5 Q96LW1
Q8NEP9 Q9H7X3
Q15014 Q92993
Q9H159 Q9Y5F9
P17014 Q96SZ4
Q6P280 Q8WTR7
P06756 P35442
P49747 Q9BUG9
P30153 P67775
P21359 Q12824
P61981 Q04917
P54257 Q8NCM8
Q16600 Q8N988
P06241 P60568
O43296 Q6N045
P17097 Q6ZN06
Q2VY69 Q9P0L1
P04049 P15498
A8MQ14 Q68DI1
Q5VIY5 Q6ZN11
O95613 Q9P209
Q96MX3 Q9BRH9
P10072 P52736
O75832 P11926
P17017 Q9UC06
P08670 P12829
P08183 P17676
P24539 P30049
P17023 P52738
Q5TYW1 Q9H8G1
Q9UHI6 Q9UKV8
P16415 Q96SQ5
P49023 Q7Z727
A6NFI3 Q5T5D7
P13631 P43699
O43830 Q9Y2A4
Q03924 Q9NV72
P02776 P48061
Q6ZN06 Q9NSJ1
O00329 P40763
Q8N752 Q9Y297
P17032 Q3MIS6
P52744 Q86UD4
P49407 Q96L52
O43345 Q5JNZ3
O43426 Q13492
P10911 Q07889
Q15935 Q96MR9
B4DQY1 Q96B13
P17036 Q6P9A1
P15622 Q9NQW5
P58317 Q2M3X9
P08579 Q12996
P62995 P84103
O15498 Q96NA8
Q7Z3V5 Q8N3J9
P00533 P12034
Q86XU0 Q96BR6
P04141 P15036
Q9H7X3 Q9NSD4
Q96N22 Q9H7X3
A6NDX5 P52738
P49335 Q8WYA1
Q5VT82 Q9Y5F1
Q8IXP2 Q9BY69
B4DE69 Q13362
P25789 Q9UJX6
P01566 P15260
Q08AN1 Q96SR6
P49721 Q9UJX2
P31152 Q5U0D0
B4DTX2 B4E388
O75123 P51786
P26232 P55196
P62834 Q9Y4G8
A8MYF4 Q8N8J6
Q60FE5 Q86W93
P01127 P42338
Q14584 Q9UBL3
Q5NV84 Q6NSA4
P04150 Q9UKN8
Q8N8H1 Q96C28
P48730 P53350
P04637 Q9HB75
P37173 P67775
P10072 P17019
O75122 Q8WYP5
Q6P9A1 Q9BWM5
Q15928 Q8TBZ8
Q16587 Q8N883
P46783 P84098
O00232 P24385
P15976 Q86U70
O43929 Q8WXE1
Q2NKX8 Q96IY1
P61218 Q05048
Q9C0F3 Q9NSJ1
P23246 Q14103
P16234 P51692
Q5Y7F8 Q6NS87
Q7Z398 Q9NQW5
Q14586 Q9UJW8
Q3SY52 Q8N782
A8MWA4 Q9C0F3
P16871 Q5G7M1
A8MUZ8 Q9GZX5
Q6GMV6 Q95HB9
P22681 Q9BX66
P68366 Q9NVX0
Q03188 Q8N4N8
P09471 P17948
Q7Z7L9 Q8N7Q3
Q7Z7L9 Q8N823
P61296 Q06413
P04114 P55157
P51788 P51790
Q2M218 Q6PDB4
O43296 Q15973
Q7L0Q8 Q9BRR9
Q96NJ3 Q99676
O60603 Q9Y4K3
Q96MR9 Q9NW07
Q6ZS96 Q9H461
O60508 Q7RTV0
Q01844 Q96PK6
P42677 Q13217
P35222 Q9NSC2
O00305 Q8TDF6
Q16587 Q96RE9
Q8N9Z0 Q9Y2P0
Q08211 Q13151
Q6NX49 Q9H5H4
P48730 Q7Z7A1
P42575 Q9HB75
P04049 Q6PIE6
Q8NDP4 Q99676
P53803 Q5SXM2
Q6ZNG1 Q8N8J6
P20936 P43403
Q9Y5G2 Q9Y5H8
P16415 Q16600
P55010 P62263
P54368 Q15008
Q86UQ0 Q8IYX0
Q96TA0 Q9Y5H2
Q96CX3 Q96LW1
P13984 P62306
P23560 P62993
Q3MIS6 Q9P255
O75665 Q8TAP6
Q13151 Q9BUQ8
Q6ZNG1 Q8N9F8
P62820 Q9H0N0
P17017 P51504
P04150 Q13772
Q6V9R5 Q96LW1
P62714 Q8NHX1
A6NM28 Q8IYB9
A8MTY0 Q8TAW3
O43707 Q60FE5
P09848 P11021
Q6P9A1 Q9Y3M9
O00221 P19838
P08572 Q9HB63
P50281 Q7Z3L1
Q7Z6J4 Q96L33
O14757 P38936
O75632 P08754
P62875 Q6P2Q9
O75030 Q68CJ9
P35221 Q9UDY2
P63211 Q8IWP3
O95206 Q9Y5E5
P07766 Q5Y7C9
Q5T619 Q96LW1
Q86UD4 Q96K75
P38159 Q9Y5S9
Q6ZNA1 Q6ZR52
O00232 Q9HC16
P48549 Q14416
Q7Z7L9 Q96NJ6
P16885 P49798
O15118 P16220
Q13363 Q16254
Q16600 Q3KP31
P15498 Q96HB1
Q8N8H1 Q96K75
P34969 Q15835
A6NK31 Q9NSJ1
P05129 Q06124
Q2TAN0 Q5JVG2
P35269 Q14653
Q6ECI4 Q8N883
P51522 Q8IVP9
P16220 P49768
P57740 Q8TEM1
P05549 P09874
Q13360 Q9UII5
O43508 P55957
A8MVS1 Q9NQX6
Q68EA5 Q9P255
Q00839 Q9BUJ2
P17019 Q6ECI4
P17014 Q7Z3I7
P51668 Q9UJX4
P35368 P48061
Q14289 Q9UBF8
O14917 Q9Y5I1
O95136 P30679
Q8N782 Q9P2F9
P23258 Q96MT8
Q9UK10 Q9Y6R6
Q96PQ6 Q9BR84
O75346 Q96SR6
P21506 Q96SQ5
O75290 Q03924
A4D0S4 Q96HB1
Q6IV72 Q6ZN19
Q8WUN3 Q9HCL3
P17030 Q6ZNA1
O14917 Q9Y5E3
O75164 O75376
Q14593 Q5HY98
Q8TAF7 Q8TC21
B4E1T6 Q53FA3
P13682 Q9UK12
O00329 Q07890
O15078 P31323
P01160 P17342
P51508 Q8N9F8
P20248 P51946
P01732 P28068
P22681 P60568
P06870 P08246
Q5T1N8 Q96C71
Q03936 Q14585
Q14289 Q6PID4
Q99436 Q9UM13
P08754 Q8IXH9
P32121 Q6IFM2
Q13247 Q8NFH3
O43345 Q9Y473
P01303 P49146
O95780 Q8N3J9
P17612 P18827
P20936 P22607
P49721 Q13200
P61254 P62854
Q13547 Q969G3
Q9BRH9 Q9UJL9
P13569 Q86UT5
O75531 P12956
Q6NX45 Q86UQ0
Q499Z4 Q96IR2
O60229 Q5VSF9
Q7Z398 Q8TB69
O95996 P48730
P37840 Q9NVG1
P36896 Q9HAU4
P07949 P42336
P17025 Q8IZC7
Q8N8J6 Q8TAW3
P18846 P24928
A6NK75 Q8N8Z8
P13232 P62993
Q9UN72 Q9Y5H1
Q86UQ0 Q8N7M2
Q96C28 Q9UC06
O14965 Q12834
P24941 Q01094
P17301 Q5TCU6
O43303 P04350
Q9UI47 Q9Y5E2
O75346 Q8TAW3
Q8N4W9 Q8TA94
Q8NEK5 Q9BX82
P00747 P01024
O75935 P51955
O00329 Q13480
O43318 O95163
P53803 P83876
Q9P2W3 Q9UK08
P51965 P61289
Q8TA94 Q9BSG1
Q09FC8 Q8N587
Q14592 Q96H40
Q96MX3 Q9NV72
Q8N972 Q9NQV7
P41252 P50579
Q8NDQ6 Q9Y2Q1
P05771 Q9UJF2
O43684 Q9UJX3
B4DTM6 P63261
Q8N393 Q9Y473
P55289 Q6P4R2
O96001 P62714
P27658 Q13683
P32121 Q8NGJ7
P62857 Q12849
P21506 Q9Y2Q1
P20963 P30488
P35789 Q96NG8
A8MTY0 A8MUP4
Q5SP06 Q8NA04
Q14588 Q8IZ26
Q6ZNA1 Q96JC4
Q14929 Q6ZN11
P39019 P55884
A8K971 Q86TJ5
Q6I9T8 Q8N752
P60484 Q8N3E9
O60721 P06241
Q8IXH8 Q9NYQ8
O14979 P31483
P08754 P28221
P09471 Q03113
Q2M218 Q9Y2H8
Q5HYK9 Q86YE8
Q9UBL3 Q9Y6R6
O95201 Q8IVP9
Q3KNS6 Q494X3
Q6IB22 Q96MY5
P12755 Q15796
P35575 P54646
O43353 P07900
P35221 Q5VT82
O14776 P06748
P02708 Q14247
A2KUC3 P02745
P0C7V5 Q15935
Q5VIY5 Q86T29
Q8IZC7 Q9Y2L8
P84103 Q7RTV0
P01842 P11912
Q9BZ11 Q9H324
Q16533 Q9Y535
Q7Z398 Q96PQ6
Q3ZCM7 Q6PEY2
P16190 Q07000
Q86T29 Q96SE7
Q16401 Q99460
P06493 P17302
Q13360 Q15973
O60281 Q9NPJ4
Q6P5Z4 Q96JJ3
P19237 P35609
A8K971 Q96N38
Q6ZN06 Q6ZN08
Q6ZMY9 Q9P0L1
O95644 Q96LZ3
Q6ECI4 Q86TJ5
Q5SYY0 Q9H7R5
P22736 P48443
Q6ZN06 Q8IYI8
P59768 Q13255
P01912 P01918
Q7L2Z9 Q96IY1
Q5FWF6 Q9P0L1
P0C7V5 Q96K58
O75446 P60568
Q5TYW1 Q96NJ3
P32121 Q8NGT7
Q71F23 Q96BT3
Q494X3 Q5JVG8
Q8N972 Q8TF20
Q13435 Q15366
P15692 Q07869
P35222 Q9Y5F8
O43559 P22607
P19793 Q92664
P35548 Q99697
P22626 Q07955
Q2M218 Q86UQ0
P18084 P56199
O00232 O14818
B4E0X6 P49720
O95780 Q4V348
B1AHM0 B4DZ28
O00139 P30622
P50052 Q9NQ66
Q7Z7K2 Q8NHY6
O14978 Q9BS34
Q8NDW4 Q9NZL3
O00716 Q06413
Q3KNS6 Q8NB42
P27449 Q15904
Q15303 Q8WWG1
Q49AA0 Q86UQ0
O14628 Q86TJ5
P56945 P61586
P46459 Q15836
O43830 Q9UJN7
Q5SXM1 Q9HCL3
P08069 Q9Y4H2
P35241 P47756
Q6PK81 Q9NR11
P28698 Q96SZ4
Q14957 Q16478
Q49A33 Q7Z3V5
Q04726 Q7Z2Q5
A8MYF4 Q8NDW4
Q05481 Q6P1L6
Q05481 Q8TAF7
Q96N58 Q9Y2P0
Q96SF0 Q9NYQ6
P62308 Q8IWZ8
Q6ZN06 Q96N22
A8K3Z3 B4DR91
O14978 O75373
P15153 P54257
O43559 P31749
P13861 Q9UMX1
O14672 Q9NR61
P23469 P29597
O60765 Q8IVP9
Q8TC21 Q9NYT6
P10073 Q9Y2P0
P02751 P06241
P01111 Q8WU20
O14978 Q96SR6
P60709 Q7Z5M0
P42025 Q9UKX2
Q2M218 Q7Z7L9
O00506 Q96L34
O14709 P51522
Q8N8J6 Q8NB50
O43172 Q15427
P28066 Q6L983
A7KAX9 Q92529
P17039 Q8WV37
O75747 Q9P212
P51523 Q9UC07
Q96RT8 Q9BSJ2
Q6PK81 Q9HCZ1
P48061 Q07325
A6NP11 Q9ULM2
P12931 Q9UQC2
Q01081 Q13151
P56524 Q13363
O43745 Q13522
Q2M218 Q9HAH1
Q8N8L2 Q96SK3
P51522 Q8NB42
P09769 P41240
P55060 P62826
O95201 Q96NJ3
P55285 Q9Y5F9
P01229 P04899
P11802 P15172
P00749 P01133
P13682 Q5SXM1
P13682 Q14929
Q99733 Q9BTM1
P51786 Q8IVP9
O15287 O15360
A6NK31 Q16600
O94892 Q15973
P48145 P63096
P05230 P55075
Q96LW1 Q96N22
O00487 P48556
A4D2C0 B2R6K0
A6NDX5 O75820
P09619 Q96B97
P51946 Q9Y2S0
Q6ZN19 Q9UK10
A8MWA4 P17024
Q03924 Q6ZN79
O00329 P63096
Q14584 Q96H40
Q09161 Q8WUM0
Q96SE7 Q9NYW8
P52744 Q6ZQV5
Q8NDQ6 Q96N58
Q08ER8 Q5MCW4
P13945 Q9P2W3
O00757 Q12778
Q6ZNG1 Q9Y2A4
Q05707 Q13751
Q96EE3 Q9UKX7
P51575 Q92736
Q9NSD4 Q9Y3M9
P55199 Q8WX92
P38405 Q8NGG5
P13942 Q60FE7
Q2VY69 Q8IYB9
P50914 Q9UNX3
P41240 Q03135
P19447 P50750
O75964 P36542
O14818 Q8WUE3
P17032 Q8TBZ5
Q15072 Q8NEM1
Q2M3X9 Q6P1L6
O60716 P63000
P51522 Q6P3V2
P10809 P48643
P15880 P36578
O94892 Q8WXB4
P03372 P10275
Q86UQ0 Q9NR11
Q15973 Q9UK10
Q12901 Q6V9R5
B5M0B4 Q02750
P84022 Q92985
Q86UQ0 Q9GZX5
P45983 Q9UNI6
Q86UP0 Q9H251
Q16600 Q5JNZ3
Q14587 Q96NL3
Q5TYW1 Q8TBZ5
P17081 Q05586
Q12834 Q9BW27
P05556 Q92785
Q05481 Q8NDP4
P11142 Q13217
P04626 Q9UKM3
P27361 P34741
Q8N141 Q96IR2
O75419 Q9Y248
P62805 Q92769
O15068 Q96L33
Q8TAW3 Q9P255
P52737 Q8TC21
Q9H7X3 Q9HBT8
B4DTM6 Q53G76
O75346 Q9NZL3
P19174 P42684
O14904 Q6NT27
A8MVS1 Q7L2R6
Q96R84 Q9NYW2
A6NK31 Q8NEM1
Q8TF32 Q9HAH1
Q6ZMW2 Q8TF47
P48145 P61952
O00257 P84243
P48742 Q5SXM1
P40429 P62917
O96014 P48729
P62495 P62750
Q6P2D0 Q96BR6
A1L4K2 B4DV95
Q6P1L6 Q86UQ0
O14978 Q9Y6R6
Q9BYE9 Q9Y5E2
A8MTY0 O75820
Q3SXZ3 Q6U7Q0
P24928 P52657
P01111 Q9BWF0
P17035 Q7Z7K2
Q9UN66 Q9Y5G4
P07585 P51884
O43320 Q9HCT0
O75437 Q9H0M5
P62306 P78406
Q06730 Q8NA42
Q8NB50 Q9NR11
P01112 P05129
Q96SR6 Q9HCG1
P14784 Q14116
A6NDR6 P08151
P16415 Q2TAN0
Q16181 Q92599
P01112 P49407
P49840 Q8TDC3
P31946 P62834
P08581 P62834
Q14588 Q2M3W8
A6NGH9 Q9H2C1
P15621 Q8WUN3
P48736 Q15139
Q96RE9 Q9Y2A4
P17693 Q8NHK6
A8K6V0 Q562Q1
O15530 Q7Z721
P11215 P53420
A8K971 Q8N8J6
A6NHJ4 Q86YE8
O00291 Q9NWB7
P06400 Q09472
P08311 P48061
P52566 P60763
Q4V348 Q96SE7
Q14586 Q9UK13
P05556 Q99965
Q09FC8 Q9UC07
P42338 Q9Y243
P05107 P39060
O00762 P28074
P13984 Q12962
Q05923 Q5R3E4
O60330 Q9H349
P51508 Q9P0L1
P07992 P19387
Q9NYQ8 Q9Y5I0
Q6PG37 Q6ZR52
P56705 Q92997
Q6P9A3 Q86XU0
Q14584 Q96CX3
Q6ZN79 Q8NB50
P11940 Q9UBQ5
Q14031 Q6VU67
Q5EBM4 Q86UD4
P28072 P49721
Q9H7R0 Q9Y2H8
B4DXX7 B4E3E8
Q5JVG8 Q86TJ5
P30968 Q00610
P36897 P39905
P17032 Q96CX3
O43684 P62191
P17936 P18065
A4D1J9 P05106
Q6P5Z2 Q9UNA1
O00329 P14672
P51814 Q9NYT6
P62508 Q86YN6
P61020 P62820
P31749 P42771
O00459 P08069
P48436 Q93074
P62314 Q13243
A8K6X3 B4DZ28
P62877 Q9UL46
P18621 P62945
P29353 Q03403
P62308 Q14103
B3KW67 B4E2E1
O75435 Q5VVR8
O00459 P08754
Q7L945 Q8WUN3
P46060 Q9H3R5
Q9UN73 Q9Y5F9
Q5SR50 Q68D00
P56706 Q5T4F7
P46778 P62495
P16220 P49715
Q15746 Q96A32
P0C7V5 Q02386
Q8N883 Q8N9Z0
Q06732 Q147U1
Q15973 Q32M78
A8K4Z2 P35250
Q08554 Q14126
Q8TAQ5 Q9UK11
P17035 P52737
P58317 Q8N4W9
O95996 Q5JST9
Q8NDP4 Q9BS34
A6NF35 Q6P3V2
Q9H707 Q9Y473
O14910 Q02246
O14610 O14775
O14709 Q0VGE8
Q13467 Q8N2E5
P78504 Q96JU8
P04435 Q29963
Q7L2R6 Q9P0L1
A8MQ14 O95201
Q13002 Q8TCU5
P12111 P21333
P33993 Q8WXE1
P21580 Q15628
O00444 P68366
P18084 Q9UQP3
O43830 Q3KP31
Q6IV72 Q86UD4
P50151 P63215
Q9UQN3 Q9Y3E7
O75832 P11802
Q6U7Q0 Q96K58
P17098 Q96JC4
P46108 Q92608
P63000 Q9H7P9
Q99558 Q9Y616
P52736 Q8IZ26
P57059 Q9Y6E0
A6NF35 Q06730
P17097 Q9HCZ1
P13747 Q30175
P19174 Q9ULH1
Q3KNS6 Q499Z4
O75369 Q7Z391
Q9HBT8 Q9NQV7
B4DSN3 B4E335
A6NKZ1 Q96NG8
O43633 Q8WV92
Q9H6Q3 Q9UDY5
A6NK31 Q9Y473
O75937 P62304
Q86WZ6 Q96N38
Q9UN75 Q9Y5G6
Q7Z759 Q99832
P61313 P84098
O96013 P55268
Q8IUH5 Q9UKI8
P01579 P28482
Q16587 Q5EBL2
Q8IZ26 Q8N782
P51452 Q6P9H2
P10912 P51692
P30939 P49407
Q07812 Q16548
P25391 Q13153
Q6P1L6 Q9NZL3
P27986 P45985
Q99504 Q9UI36
A6NFI3 Q03923
P62249 P62851
P17032 Q8NB50
Q03923 Q96NI8
Q08AG5 Q9BUY5
P51668 Q9UNE7
P19387 P61326
B4E0X6 P28074
O75290 Q3KP31
P0C7V5 Q9HCG1
P55212 Q14790
P08253 P34741
P17024 P21506
Q06730 Q86YE8
O43684 P53350
P17025 Q06730
P59923 Q6ZN19
P38405 Q8NG83
P51814 Q6PF04
P16415 Q8NA42
P01241 P42336
P63261 Q9H6Y6
P51508 Q03924
P25787 Q6L982
Q12967 Q13671
Q06730 Q6PF04
Q7Z3I7 Q9BX82
A8MVJ4 Q53GF5
P62330 Q13393
P17026 Q15072
P09693 Q95365
Q6ZN57 Q8N2I2
P17031 P52741
P19087 Q16281
A6NK21 Q3ZCX4
P62495 Q9Y3U8
Q8IYB9 Q9H5H4
P09429 Q04724
Q08AN1 Q96NJ3
P21506 Q6ZN06
Q49AA0 Q8IVP9
P17025 Q6ZS27
Q86YE8 Q8N883
Q9H5H4 Q9NQW5
P17030 Q6ZMY9
P54274 P62805
Q8N972 Q8TAW3
A8MQ14 Q96SR6
Q96BR6 Q9BS34
Q6V1P9 Q9Y5G9
O15078 Q9NXR1
P52738 Q8N883
P46779 P62241
Q6ZN06 Q8TF32
Q5HY98 Q9Y2A4
A6NK21 P17032
A8K8Z5 Q8NHX1
Q9NYQ6 Q9Y5G2
Q4V348 Q8IZ26
Q0VGE8 Q9NZV7
Q8TC59 Q9NQI0
Q8N9Z0 Q9NR11
O14727 Q9NR28
Q6IBT3 Q7Z759
Q05481 Q9Y2Q1
Q8NDQ6 Q9Y2H8
Q8WV37 Q9Y2G7
O75437 P52742
A6NK53 Q9H8G1
P33947 Q8N6T3
Q8IZ26 Q9NQZ8
Q96N58 Q9NYW8
P51681 Q9UJU2
P24386 Q13637
O75832 P30304
Q96H40 Q9H5H4
O75747 Q13480
P43405 Q15759
Q14031 Q7Z4I7
Q96CY8 Q96E53
O14628 Q9UC07
Q86X09 Q9Y243
P08754 P34969
B3KTL4 Q92620
P31749 Q9UER7
B4DM97 O94855
P00742 P07225
Q3KP31 Q8N988
Q96MT8 Q96RT8
O75309 Q9H251
P28482 Q07869
P20264 P27540
P24043 P60709
P10071 Q02779
O14827 Q00975
O75586 Q9H944
P17026 P52738
O95180 Q8IV61
P14921 P28069
Q86T29 Q9BRH9
Q9P0K7 Q9Y572
Q5T8M7 Q5TIG5
Q07955 Q92621
Q6ZNG1 Q9P2J8
Q5HYA4 Q5TCU6
Q8NB50 Q9BRH9
P24928 P50750
Q59F04 Q92914
O95166 Q9UMX0
Q6AW86 Q6ZN19
P0C7V5 Q8NEP9
Q06730 Q49AA0
O94892 Q9C0F3
Q9UII8 Q9Y5G8
O75578 Q5STP6
Q9NTJ4 Q9UKM7
P35789 Q7Z340
P08708 P60842
P51955 Q99996
Q3KNS6 Q8TAQ5
P10276 Q9Y6Q9
P04150 Q86X55
Q9Y5G0 Q9Y5H3
P35580 P61163
O75290 Q96MR9
P38405 Q8NHB8
P08246 P08311
Q9BS31 Q9NW07
P06239 P12931
P05388 P42766
P35789 Q03936
O94844 Q01968
P14784 P17405
Q68DI1 Q969W8
P52952 Q13253
Q96NJ3 Q9UII5
O43639 Q14114
O00743 O15169
P01909 P06239
P52298 Q13148
P52742 Q8NB50
Q10570 Q8NFH4
P36897 Q9UQM7
Q13285 Q9NPJ4
P36507 Q13163
Q5FWF6 Q9NW07
Q96RE9 Q9H5H4
P06733 P60174
Q16695 Q9Y294
P58317 Q96NG5
Q9GZX5 Q9HBT7
P33151 P35968
O75643 Q13151
O75197 Q6ZSP0
Q8TEQ6 Q9BVL2
P41595 P62873
P51814 Q8N823
P51814 Q8N7Q3
P15927 P43351
O14939 Q7Z727
B4DQJ4 B4DR91
Q03924 Q8N988
A8MXY4 Q8TB69
Q5SXM1 Q8N393
O00755 Q9HCP0
A6NN14 Q96MX3
Q15928 Q7Z7K2
P50748 Q96BD8
P17947 P20226
P25325 Q16762
A6NFI3 Q14584
O96020 P06400
P11362 P31749
P28066 Q4G1B8
P08670 P11055
O94986 P61981
P41743 Q92569
Q92793 Q99961
Q6NX49 Q9Y2P7
Q99460 Q99741
P52597 Q15366
P0C0L4 Q5NV82
Q8N988 Q9H0M5
Q7Z7M9 Q93063
A6NN14 Q8NHY6
A6NK75 Q9UJW8
P61073 Q8IYM9
O15169 P62988
Q59EA4 Q7Z727
Q92793 Q9UK53
Q16363 Q17R67
P56706 Q9UG07
Q5MCW4 Q9HBT7
Q14592 Q6PK81
P17039 Q3KQV3
P01589 Q9H6Q3
P26951 Q92569
P52435 P62308
P01848 P22681
O15056 P60484
P53350 Q9UM13
P27694 Q15054
A6NK21 Q9UC07
P17021 Q5EBM4
Q5U0A0 Q6MZI6
Q7Z7K2 Q96LW1
Q16515 Q9UHC3
B3KWG6 Q6NVW7
Q9H8G1 Q9Y6R6
A8MVS1 Q9P2F9
Q5Y7C3 Q6NS87
O43345 Q5SXM1
P51786 Q5SXM1
Q86UE3 Q96NJ3
O95997 P25786
P36575 Q16537
O75373 Q06732
O15372 P40429
Q14653 Q92985
P20336 Q9UQ26
P32121 Q9Y5N1
O75533 Q15428
P14866 Q12905
O14549 P11215
P60484 P62993
P25788 P62988
A6NK75 Q6P2D0
P06746 Q96T60
Q5JVG8 Q9Y3M9
Q8WUI4 Q9Y618
P51504 Q6ZN06
P40429 Q02878
P53803 Q9Y5B9
Q9Y5E1 Q9Y5H8
P10275 Q15583
O43831 P52435
Q9BRH9 Q9UJN7
P17098 Q3SXZ3
Q6P280 Q8WV37
P32246 Q9HAV0
P01589 P29460
P46777 P62841
P38398 Q15853
O75182 Q13485
Q7Z398 Q8NDP4
Q9HCZ1 Q9NZV7
O94806 Q68CU6
P51508 Q15929
O14628 Q68EA5
P27986 P49767
P20719 P40424
P13984 P61218
Q12864 Q9Y5G5
Q15973 Q5HY98
O60506 P30480
P29083 P50613
Q6ZMY9 Q9BY31
P08069 P62993
P04792 Q9UER7
Q15835 Q8IWP3
P78368 Q5H9R8
Q7Z738 Q9BZA8
B4DVU9 P34931
O14980 P42677
P06400 P25205
P47914 P62263
P01127 P40763
Q9UJU3 Q9Y6Q3
O94906 P36954
P61371 Q9UBR4
A8MUZ8 Q5EBM4
O95206 Q9ULB5
Q13554 Q9NZT1
O75290 Q9NW07
P30550 P63215
O14810 Q16572
A8MYF4 Q9BUY5
P52742 Q7L3S4
Q6P3V2 Q8WXB4
Q53F93 Q53FX5
P25787 Q4G1B8
Q8WYP5 Q9BW27
Q8WTR7 Q96MX3
Q9UJ99 Q9Y5E5
O75448 P11473
A6NK21 A8MUZ8
Q6P3V2 Q9BSK1
Q96N38 Q9NQZ8
Q7RTQ9 Q8N2D4
P16415 Q5SXM1
Q5JVG2 Q9H5H4
P0C7N1 P38405
P29350 P78314
A8K971 Q03938
B3KP89 B4DIF1
P10072 Q7Z7K2
Q96MT3 Q9ULK5
Q96JC4 Q9UEG4
Q6P3V2 Q8N8Z8
A6NF79 Q8NB42
Q9H251 Q9NPG4
O43255 Q5U0I7
P17026 Q9NV72
A6NKZ1 Q5JVG8
O60494 Q9BXJ7
Q86XN6 Q9Y2P0
O60583 P23193
Q13480 Q96S59
A8MT65 Q15072
P17035 Q9H7X3
P17014 Q9BRH9
P84095 Q9BYG4
P14780 P20742
P23443 P60568
Q14590 Q8N7M2
O75820 Q86XU0
P17030 Q9P0L1
Q6IV72 Q8TA94
O15116 Q9Y4Y9
Q96NG5 Q9NYT6
P83876 Q10570
P68133 Q7Z727
Q07890 Q8WU20
P16473 P62873
P63162 Q15393
P51786 Q3SXZ3
O95750 P55075
P24593 Q9BXP8
P42566 Q99962
P17900 P80108
Q15935 Q8TF32
A8MYF4 Q3KNS6
P17098 P52742
O43897 P36896
P17480 Q9GZS1
Q66GS9 Q99996
O43830 Q9UJL9
Q8N8J6 Q9UJN7
P30989 P32121
P50914 P60228
P16234 Q02156
Q02223 Q13114
P17014 Q8N9F8
O96014 Q9ULW2
Q99542 Q9UI47
P35368 P42224
P20036 P41240
B4DHC4 P31946
P67809 Q9BZI7
O60508 Q9BVL2
Q5Y190 Q9UI47
P51813 Q15389
P28749 Q99708
P09661 Q00839
P00390 P09622
P15311 P63211
Q86XN6 Q9H5H4
P10114 Q3MIN7
B4DHP5 Q59EJ3
P05129 Q8WWS9
Q6PRX2 Q86VC8
P30679 Q9ULW2
P04049 P52333
Q14192 Q68DY1
P60709 Q9Y2K3
O43559 Q13905
P17041 Q9H707
P61163 Q8TCU4
O60674 P19174
O75610 P10600
Q96T98 Q9HBT6
Q96T98 Q9HC56
P02649 P06858
P48436 Q96T58
O75437 Q5T5D7
Q658W2 Q6VU67
P10916 Q13464
A8MXY4 Q49AA0
B3KMI4 B3KRC7
Q8IYN0 Q96CX3
P21731 Q9UNE0
Q96J02 Q99962
Q6U7Q0 Q8N587
P17025 Q8N184
O60262 Q9ULW2
Q13352 Q96EA4
P35236 Q9UER7
Q6ZNG0 Q9NSD4
P30273 Q9UQC2
O00755 Q8TAN2
P51523 Q5T5D7
P00736 Q6PIH4
Q8N9F8 Q8NDW4
O14775 P04899
Q6U7Q0 Q8N8L2
P14859 Q99576
Q13106 Q86XU0
B4DNG2 B4DVG8
Q96HQ0 Q96PE6
Q8N720 Q9HCX3
P01857 P31994
O43830 Q5EBL2
A6NN14 P17020
Q68DY1 Q9ULM2
P05107 P61224
P21506 Q9Y2H8
Q13547 Q8NHZ7
P49418 Q99962
A6NF79 Q9H7R0
Q6ZNA1 Q8N8H1
P08069 Q07889
Q68DY9 Q9UJW7
Q08174 Q9Y5E3
O75182 Q13363
P07900 P30411
P52741 Q9Y2P7
P62258 P68366
P17038 Q9NSJ1
Q06730 Q96RE9
Q8N9K5 Q9H7R0
P61619 Q15629
O75643 P26368
P01375 Q13546
Q14591 Q3MIS6
Q99436 Q9UJX3
Q8N9F8 Q96K75
P39023 P46777
P36897 Q9UIK4
Q9UN74 Q9Y5E6
B3KR50 B4DWV1
P17098 Q5MCW4
P63151 Q9Y243
Q6NX45 Q8IYB9
Q6P9A3 Q6ZN11
P60900 Q53YE8
O14986 P48426
O75290 Q96NI8
Q13547 Q8WXI9
P17844 Q05519
Q8TF20 Q96H40
P56282 Q14566
Q00613 Q12824
O43561 P01737
P53708 Q6ZRA8
P17030 Q8N9Z0
O95780 Q7Z3V5
O14965 P41002
Q6ZN11 Q9Y2Q1
P12830 Q9Y5G8
Q8N8H1 Q9NSJ1
P22894 P35221
P17036 Q05481
P63208 Q96EF6
P30876 Q14683
P28482 Q8IW41
Q96RE9 Q9UK13
Q6AZW8 Q9BSG1
Q96JU8 Q9UM47
Q9HAV0 Q9UK08
Q96C71 Q9H573
O75056 P12110
P61024 Q13200
P01912 P15814
O43831 Q8IX12
O95780 Q5HYK9
O95780 Q3KP31
Q5R3A8 Q8NG19
P17041 Q7Z3I7
O94817 Q676U5
Q5MCW4 Q8N988
Q7Z3V5 Q9BY31
P60866 P63173
Q7Z5H3 Q96L33
P32121 Q8NH40
P32121 Q8NGS0
P01106 Q93074
P68032 Q5HYA4
O60674 P48357
P24928 P26599
Q15937 Q9UBL3
O60262 P41594
P10301 P12931
O43597 Q99962
P55283 Q96SF0
Q96H22 Q9Y266
P21860 P31321
P12931 Q05397
O00762 Q9UJX5
O75888 Q13114
Q8WW01 Q9BSV6
Q9NSD4 Q9NZL3
P17039 Q86YE8
Q08043 Q14289
Q15759 Q9UBK2
P58317 Q96EG3
P42226 Q13164
P63096 Q5VX04
A6NHJ4 Q6P9A1
O95780 Q969W8
P01106 Q9NQB0
P32745 P50150
Q8WUN3 Q9Y2H8
P52742 Q8N8H1
P62258 P63027
Q9HCP0 Q9Y297
P01375 Q99683
O00231 Q96GD4
O14978 Q6ZR52
P30411 Q9P2W3
Q13243 Q9NYF8
Q9BZA7 Q9Y5E1
Q6P280 Q96IR2
Q7Z5C1 Q92870
Q52M93 Q6ZN57
O15360 Q9BXW9
Q6PDB4 Q99676
O94973 P61966
O60765 Q8N883
P10606 P13073
Q658W2 Q6PID4
Q8IZC7 Q96PE6
O15547 Q15413
Q16629 Q9BZI7
P13498 Q16539
Q3SY52 Q9Y3M9
B3GQS7 P78371
O95096 P23759
P00519 Q9BYB0
P42261 Q12879
P51504 Q8NB50
P06756 Q68CT4
Q6P9A3 Q8N2I2
P31358 P31785
P15498 P16885
Q9HBT6 Q9Y5F3
Q9HC56 Q9Y5F3
P19793 Q13418
P12931 Q15788
Q5EBM4 Q9BR84
Q08AG5 Q6ZQV5
P06239 P10747
P17014 Q3KNS6
P52565 P60763
Q15928 Q96ND8
P50151 Q93097
O60262 Q96C71
P53675 Q8WXZ9
O75676 P18846
P51523 Q8IVP9
Q96T98 Q9H251
P61218 Q8WUA4
A8MYF4 Q7L2R6
P63267 Q5JW48
Q9Y5F3 Q9Y5I2
Q6ECI4 Q9NQX6
Q8TBZ8 Q9H963
P19388 P31943
O94986 Q8NHQ1
P62873 Q8N0Y3
Q0VGE8 Q86V71
A6NF79 Q9H5H4
Q9HBT6 Q9UJ99
Q9HC56 Q9UJ99
Q14593 Q8N4W9
B2RAL8 Q96C71
Q13480 Q15464
P31431 P61073
P01589 P01732
Q96G91 Q9H244
P51504 Q86XU0
P01730 P01906
Q6PG37 Q7Z3V5
Q96BR6 Q9UK11
P36578 P62917
Q14181 Q9UBD5
O14920 P07900
O43296 Q8N184
A8MWA4 P17031
Q96NG8 Q96NJ6
P62158 Q01094
Q14590 Q8TC21
P19447 Q13216
P17081 Q13224
P51814 Q6ZS27
P09471 P31391
Q03938 Q9BR84
P42336 Q9BYB0
Q6ZR52 Q8N141
P17031 Q8NEP9
P35998 P49841
P46527 Q14209
P28698 Q8N7M2
Q96HB1 Q9Y490
P01764 P06312
B4DJB0 P31946
P02751 Q5PR22
Q9NSD4 Q9UJN7
P13639 P36578
Q5FWF6 Q96K58
P19793 P22680
P25098 P28221
P56704 Q9Y5W5
O00139 P57740
O14827 P60763
Q14592 Q494X3
P49450 Q71F23
Q07817 Q9NQC3
Q8N859 Q96SR6
O60262 P56706
P27635 P46777
Q13888 Q16514
O95619 Q9Y265
Q8NHQ1 Q96RT7
O60667 P11912
Q8TF32 Q9H7R0
O60566 P06493
Q52M93 Q6ZMW2
O95780 Q96ND8
P17017 Q6ECI4
Q00013 Q53FX5
P61019 Q9H2G9
P52744 Q0VGE8
Q15973 Q9NSJ1
P22626 P26583
Q6PDB4 Q6ZMV8
Q9BWM5 Q9HBT8
Q05D03 Q9BYG4
Q6ZMV8 Q9Y2P0
O43296 Q96NJ3
P06241 Q5PR22
P35221 P55196
O75369 Q17R67
P46531 Q92793
P01579 P40763
Q9Y5E3 Q9Y5E7
P06730 Q9BUB5
P06396 P63267
O95573 P51790
Q32M78 Q9NQV7
P52744 Q86XU0
P01913 P04234
P61513 Q92901
O14980 Q8WYP5
Q5JVG2 Q9UL59
Q6ZNG0 Q8TB69
Q147U1 Q9UIE0
Q13368 Q9C0A0
Q5SYY0 Q9UK13
P08590 Q14896
Q6ZQV5 Q9UK12
P03928 P56134
P62837 Q05086
P15622 Q7Z3V5
P51685 P59768
P12235 P12236
P16415 Q8TBZ5
P22415 P25054
O94892 Q5CZA5
P41182 Q09472
Q86UD4 Q8TA94
P16144 P49023
P16473 P29992
Q8IUP8 Q9UN73
P22612 Q08462
P62826 Q8WUM0
P04637 Q9UNH5
O00160 P63267
P01112 Q14344
P00797 Q92824
Q7Z3L1 Q9NPA2
Q7Z391 Q99715
P54136 Q13155
Q03936 Q9NYT6
P17020 Q9P2J8
Q6U7Q0 Q96CS4
P01112 P09603
O43663 Q9H0H5
P52743 Q6ZN11
Q8IXI1 Q8N103
P00519 P38398
Q3MIS6 Q86TJ5
O75581 O95704
A6NNF4 Q8NB42
P01567 P38484
P51786 Q8TC21
O96014 P63215
P52333 Q5G7M1
P01112 P11234
P52747 Q9H1D9
Q5SRE5 Q9UBU9
Q13242 Q92621
O75376 P10826
Q5JVS0 Q9Y6X2
Q71TU5 Q9Y297
P51814 Q08AG5
Q9Y5E9 Q9Y5H7
Q15973 Q9NR11
Q6ZN06 Q8TC21
P19525 P38936
P50281 Q9UII8
P35346 Q00610
P41594 P63211
P02751 P53420
P08047 P14061
P36575 Q10567
O76071 Q13263
O43361 Q9BSK1
P51504 Q5T619
O75914 Q9UK32
P52701 Q53FK0
Q8N4W9 Q96CX3
Q9Y5F9 Q9Y5H1
P14625 Q9NZJ5
P50151 Q8NGU3
Q86XP1 Q86YW0
P08651 P15502
O00410 P46777
P17036 Q96SQ5
P04225 P06340
O15169 P36575
Q6ZSS3 Q96C28
O75290 Q7Z398
Q4V348 Q9UEG4
Q53GK6 Q9NWP5
O75581 P63215
Q5JSP0 Q9BYZ6
P00533 P49765
P83916 Q13185
P26368 P62316
P17024 Q9UK11
Q96JC4 Q9BS34
P12270 Q05519
P24928 Q8WX92
P35579 P63261
P10073 P17038
B4DR63 B4DX07
Q13114 Q9NR28
Q96G25 Q9H944
B4DNT8 P11021
Q14587 Q9Y3M9
P04150 Q06413
P01112 Q8N6T3
P52743 Q7Z398
P12956 Q92830
P23443 Q01094
O14810 P60880
P27361 Q16829
Q8NCK3 Q9NSD4
P53803 Q16594
Q8N4E7 Q9BXU8
Q8NFH4 Q9UHI6
P34820 Q8TCL9
P01375 P17947
P04839 P63000
P33151 Q9Y5F0
A6NM28 Q9NQW5
P52657 Q16594
P35268 Q02878
O75821 Q14240
Q9UC07 Q9UK10
Q06732 Q96NJ6
A6NGH9 Q86YE8
Q5STG5 Q9UM47
Q96CW1 Q9Y6I3
A8MUV8 Q9Y6Q3
O15085 Q9BYZ6
[truncated: 2,539,839 more chars]
