# Supplementary material for: A human functional protein interaction network and its application to cancer data analysis
Source: Genome Biol. 2010 May 19;11(5):R53. doi: 10.1186/gb-2010-11-5-r53 (PMC2898064; doi:10.1186/gb-2010-11-5-r53)
Supplement: Additional file 3 — Six FI files plus one read-me file explaining what these files are. [file gb-2010-11-5-r53-S3.ZIP › FIs_Pathway_043009.txt]

Q13191 Q99665
P07910 Q9UKF6
P05106 Q5HY54
P26006 P49747
P10276 P15941
P04114 P18827
O60733 Q14344
O95622 Q02156
P83876 Q07955
O95997 P20618
Q6QEF7 Q9NZQ0
P30679 Q9Y4X3
P01308 Q99704
P42858 Q5T8M7
P05107 P08572
P42677 Q53HL2
Q9UP38 Q9UPN3
Q5TCU6 Q9P218
Q9NR23 Q9NXZ6
Q9UGC6 Q9UPR0
P29459 Q14116
P11215 P60709
P31785 Q92783
P62875 Q13247
P01023 P19838
Q6V1P9 Q9Y5H0
P52948 Q15287
P10721 P51692
A4D0S4 P13612
P09651 Q7RTV0
O95400 Q09161
P07942 Q14289
O95965 Q6FHW5
P17081 P68032
P05549 P46976
P05387 P46777
O75369 P12111
O15239 O95139
P42677 P43034
Q9NPG4 Q9UN66
O00716 P56915
P23258 P61981
P32298 Q13639
O60566 Q8N0S6
Q9H900 Q9Y266
O15350 Q01094
O60508 Q15287
P32298 Q8IVW0
P04899 Q9BXA0
Q7Z4I7 Q8N6H6
O00487 Q9UJX4
P29590 P37173
O00233 Q99436
P13765 Q9TQE0
Q13841 Q92614
Q08174 Q9Y5I4
P10966 Q99665
P55735 Q8N4N8
O43897 P36897
P35326 Q9UKI9
P49450 P53350
P21802 P22607
O15085 P15153
P20333 Q06643
P31269 Q13485
Q7Z460 Q9BPU9
O95298 P19404
P61224 Q05397
P61353 P62841
P14635 Q15853
P28070 Q9UM13
P50748 Q9P258
P63211 Q8NGD3
P19388 Q8IWZ8
P62753 P62841
P52272 P52434
O75610 P36897
P55289 Q9Y5G2
P23769 Q92793
P07910 Q08170
P05556 P20701
P08912 P16520
P30872 P50151
Q08043 Q14993
Q86UP0 Q9Y5H8
P61586 Q6NX52
P49841 Q70SY1
P61966 P84077
P52434 Q92664
P18846 P27361
P08123 P21333
O15398 P60763
P05386 P22090
O43930 O60266
P27361 P29353
P27694 P49643
A8K8P3 P17612
O43306 P08754
P26012 Q9UKX5
O00139 Q8NI77
P61513 P62263
P62081 Q07020
O76075 Q8IZA3
O75531 Q96HA1
P01148 P20265
P48061 Q02750
Q8IXH8 Q9Y5H8
O15031 Q9NZN5
P10415 P13861
P61981 Q96RT8
Q9Y5E9 Q9Y5H2
Q15750 Q6NW40
P62829 Q02543
P01730 P14921
P16520 P28221
Q9BZA8 Q9Y5E3
P08123 P16671
P20800 Q6UW36
O60566 Q9NQS7
P63267 Q0VF96
P04225 P20963
Q01955 Q96PN1
Q9HCL0 Q9NYQ8
P21860 Q15942
Q01955 Q5R3A8
Q9Y5F1 Q9Y5F6
P01737 Q13094
P53803 Q92966
P52655 Q92922
Q96LQ7 Q9UBT7
P20936 Q96KE5
P25786 P62191
P51003 Q15427
P27986 P48736
P10523 Q6I9T8
P09211 P19838
P23396 P55884
P42224 Q07889
Q8TAB3 Q9UI47
P33991 P33992
O95965 P08123
P14780 P22223
Q13905 Q9BX66
P42336 Q15147
P63092 Q7RTX0
Q8IUM6 Q9UG07
P26599 P62306
Q13554 Q9UQL6
Q13797 Q68CT4
Q9HCU4 Q9Y5G4
P16234 Q13905
P04275 Q13797
P04626 P05129
P40189 Q13480
P38405 Q8NH01
P10275 P48552
P29474 Q13554
Q14181 Q14566
P11055 P13805
P22607 Q92914
P60228 P62280
Q15054 Q9HCU8
P26012 P39059
P54652 Q8NI42
O60879 Q9BVT0
Q96T98 Q9Y5G3
P47901 Q9UK08
P20702 P63261
P10826 P11473
Q99567 Q9BW27
P01589 P46109
P18206 Q9BUG9
O94906 P51003
P30260 Q16401
P38405 P47888
Q9UKN8 Q9Y5Q8
Q7L7X3 Q9P258
P60763 Q9NYB9
Q03692 Q14315
O75643 Q13242
P05113 P09086
Q6V1P9 Q9Y5G1
O15212 Q9UHV9
P01185 P63092
O75530 Q92769
O60330 Q9Y5E3
Q9NYQ6 Q9Y5E5
P22681 Q08334
P46781 P62081
Q15365 Q9BUQ8
O43561 P01732
Q68CX6 Q9Y6N6
P21860 P32927
P28335 P35626
P17066 Q16143
P30086 Q00005
Q7Z3L1 Q96F04
P61077 Q99717
Q5SQP8 Q6PI57
O75821 P62277
P02458 Q13349
O00231 P01730
Q5VVX4 Q6L980
P52434 Q14241
O75581 Q9UBU2
Q7Z738 Q9H159
Q6ZRA8 Q86W93
O15350 P23458
Q7Z7A1 Q9UGJ1
P31749 Q15118
P62316 Q8IX12
P42226 Q5SR50
P63261 Q0P5T0
Q14008 Q66GS9
Q9NW08 Q9UKN8
O43242 P60900
O94906 P67809
Q04727 Q8IY44
P01903 Q6NS87
O75791 Q13153
P25398 P84098
P30542 P32121
P09496 Q8NGW2
P51955 P61163
Q8N433 Q8NGY2
P15336 Q92922
P10415 P21860
Q13349 Q7Z391
B2RA89 P62955
P17948 P62993
Q5VVX4 Q6IB71
P43686 P60842
P0C0L4 Q5NV79
P06241 Q9P218
P04637 P53350
Q9P286 Q9UBI6
O14775 P14416
P20963 Q29836
P01764 Q5NV81
P01579 P18146
Q7Z3L1 Q9Y5F8
P05388 P08708
O95674 P23743
P20309 Q9HAV0
P01871 P07948
P08754 Q9BZM1
P23443 P27361
P40763 Q14289
Q15008 Q96GD4
P25098 Q9Y258
P42226 Q68CU6
P17987 Q9BUF5
P55287 Q9UN72
P01112 Q9NRA0
Q6NSA0 Q6PIV3
O60674 P35236
O14548 P13073
Q5STG5 Q92824
Q9BZA8 Q9Y5H2
P12931 Q07889
Q8N7X7 Q8NFN6
O14893 Q12769
P09497 P63261
O75832 P61024
P26006 P41240
P49841 P63208
Q96T98 Q9UBT7
P15036 P21757
P33993 Q99741
Q9Y5E2 Q9Y5E3
O14810 Q9P2U7
P05386 P46778
P62993 Q86VZ5
P22681 P49023
P20702 Q16787
P62829 P62917
O43390 Q7RTV0
O43707 P05107
P51451 Q8N5V2
O96013 P49023
O95390 P37173
P16144 Q13349
O95831 Q16611
P38936 Q13416
P63000 Q15052
P18124 P47813
B2RTY4 P62745
P84022 Q13761
P08138 P42574
P34995 Q6NT27
Q9NYQ8 Q9Y5H1
Q13242 Q16629
P12829 P19429
P78504 Q6P3V5
Q562F6 Q8N2Z9
Q15306 Q92831
P04899 P06239
P08754 P18089
Q96GD4 Q9GZM8
P63211 Q9NQN1
P17096 Q9HC16
O00548 P78536
O00459 P42336
P09471 Q14832
P15927 Q06609
P12110 P13612
P36894 Q7Z4P5
Q13352 Q8NG31
P05305 P05412
P30876 P31943
Q9Y5F6 Q9Y5G0
Q07890 Q658W2
P01584 P17676
O15520 Q9NP95
P38398 Q92878
P46779 P61513
P35462 Q9P2W3
P63211 Q8NGA6
O43683 Q13257
P68032 Q6PID4
O94913 Q9Y3B4
A8MTJ3 Q9H2A7
P25391 Q7L0J3
P39059 P53708
P05198 Q04637
P84095 Q5VT97
P02452 P08123
P00734 P01343
Q8WTQ7 Q96P88
Q71TU5 Q9GZT5
Q7Z5M0 Q9BYX7
P16871 P31785
P01343 P63244
P08138 Q9Y6K9
O00212 Q9UKW4
O00555 P62873
O96015 P42858
O43390 Q14683
P49715 Q06455
P62987 P83881
A0A5C9 P09871
O14775 P13945
P30874 P61952
P53350 P63167
P06737 Q93100
O43264 Q9NSP4
P49790 P62306
P46020 Q07161
P52434 P62306
P62873 Q96B71
P07949 P16220
Q01955 Q13751
Q15750 Q9HCE7
P05549 P15692
P33991 Q13416
P32298 Q8NGM5
O43172 Q15029
Q96QU1 Q9Y5E6
Q53HL2 Q7L7X3
P42336 Q15759
P46060 Q12834
P78509 Q17R67
O43561 P01854
P20936 P28482
P17542 P19838
P08621 Q96DI7
P15498 P19174
P63272 Q92759
P01241 P35236
P09619 Q99500
P23588 P46782
P45985 Q6IC53
O75643 P09661
P61326 Q7RTV0
O96014 Q8N474
P61073 P63096
O75581 P49407
O75916 P11488
O75694 P17096
P00748 P03952
P16871 Q969D9
O00311 Q9Y5N6
P08069 Q9NP95
P40259 Q9NPI3
P08621 Q92620
P01375 Q02447
P35269 Q86U44
P36897 Q9UBE8
P17661 P20929
Q14344 Q4QRJ1
Q99836 Q9Y616
Q658W2 Q8N6T3
P08754 P50406
P25067 P68032
Q02388 Q9NVD7
P46019 Q8TD86
Q13363 Q9HCS4
P06493 Q9Y5N6
O15273 P45378
P09871 Q6PJ28
P19388 Q05048
P18564 Q5R3A8
P62273 P62891
O00744 P36575
P24941 P49918
Q14571 Q7Z727
Q06413 Q92664
Q9H159 Q9NYQ7
P61247 P62899
O15379 Q9Y618
P05067 Q6IC53
O00512 Q969G3
O14735 P60484
P49023 P56199
P27540 Q16665
P56703 P62873
O96014 P62873
O15239 O96000
Q96CZ9 Q9ULB4
O00303 P08865
P50748 P55735
P61978 Q8IYB3
P05388 P62424
Q3KRB8 Q9H4E5
P30622 Q9BPU9
O15392 Q9BZD4
O43242 Q9Y297
P49790 Q9BW27
P62277 Q13217
P55795 Q05048
P62306 Q15428
O95067 O95257
P05413 P19793
P40933 Q07890
Q96EE3 Q96GD4
P62879 Q8TAN2
Q14203 Q8TAP6
P14859 P48307
O14775 P25106
O43913 P56282
P43034 Q99661
Q14332 Q9H1J5
P63215 Q93098
Q15653 Q16342
P63261 Q9UII8
A7E2Y1 P63267
P01106 P14923
P06239 Q92783
Q49AN0 Q8TAR6
Q9NYQ6 Q9UN66
P05556 Q9HB63
Q14633 Q99665
P07910 Q9P2I0
Q6P152 Q96T98
Q15173 Q9Y6M4
P45880 P99999
O75632 P32745
P09496 Q68DM8
P30876 Q13243
Q5HYD7 Q8NFN6
P10600 Q13485
P22626 Q9P2I0
O75943 P15927
P48051 Q6UQ80
P04234 P29597
P29400 Q7Z4F3
O75159 P23458
P10145 P63211
P25786 Q9UJX5
P01215 P63215
P62244 Q13217
P12270 P49792
P01566 P05412
P05556 P25391
P50613 Q6NZI2
P25786 P46527
P07947 P16591
P42677 Q8WYP5
Q59F04 Q8WYR1
P51692 Q13480
Q7Z460 Q9BS16
P02774 P98164
P62877 Q93034
P27694 P33991
P24723 Q07890
P63267 Q9H4E5
P32121 Q8NH48
P32121 Q8NGS8
P36402 Q9Y265
O00334 P16885
P04626 P21860
P46109 Q5U0C3
P25067 Q5R3A8
P49790 P84103
P35222 Q9Y5H6
P06241 P22681
O95750 P11362
Q04724 Q9UP38
O43187 Q9H0E2
P16144 P17252
P28074 P35222
P01850 P17693
P04150 Q92793
Q14397 Q92621
P29083 Q15542
P24043 Q6PID4
P52272 Q15428
P15880 P62945
P03989 Q8NHL6
O00487 O75496
Q14612 Q14765
Q8TAQ2 Q92922
Q13409 Q6AWB3
P18206 Q6VU67
P01579 P42229
O60566 P62333
Q9NR96 Q9Y4K3
P36873 Q9HBM1
P49450 Q02224
Q9UII8 Q9UN70
Q14185 Q92556
P13535 P68133
P30939 P38405
P08648 Q5HY54
P08047 Q03405
P18825 P63218
O14777 Q9BPU9
P01906 P01918
P05412 Q04206
P10242 P18146
P01100 Q15759
P52294 Q5SRE5
P12643 Q9NXZ6
Q6NSA4 Q8TBC9
P31785 Q02750
P01918 P20036
Q07864 Q14566
P02462 P08514
P07947 Q06187
P02458 Q6PID4
P14635 Q04917
O95477 P02647
P27348 P49815
P35580 P63267
P45983 Q05923
P18564 P26006
Q5JP94 Q6VU67
P13807 P49841
Q6GMT4 Q86XU3
O75435 Q09472
Q6PIV3 Q7YPT8
O75376 Q14994
O75947 P30049
P32121 Q8NGD0
O75446 Q15583
P04899 P25024
Q96L52 Q9Y297
A6NMX2 Q5TC07
Q99836 Q9NYK1
Q08999 Q15329
P15336 Q30201
P13639 P26373
O75747 Q14289
O15239 O95169
Q16539 Q9HBY0
P42858 Q9BRL5
O95251 O95704
P05014 P38484
P15882 Q7L0Q8
Q96RG8 Q9UBI6
O15264 Q8WTR2
P26012 Q07092
P60900 Q15369
Q5GFL6 Q5HY53
P48729 P60900
Q6FG54 Q8NHX1
O95400 P52435
P23258 Q99996
P26232 Q9UDY2
O15230 P02708
P15153 Q8IY98
O14939 P27361
P62258 Q14203
Q5HYA2 Q9NXZ6
P12814 Q86W93
P28907 Q92736
P05771 Q05586
O15524 P40238
P55289 Q9Y5H1
P42677 P50748
O43497 P21817
Q6P152 Q96TA0
P09466 Q02086
P53778 Q9H408
P60880 P63027
P63000 Q15078
P52294 P62258
Q05048 Q05519
P08138 Q13352
Q9Y5E2 Q9Y5F2
P63096 Q96RE8
Q13200 Q9UM13
O95644 P62158
O00217 O43181
O75182 P01106
B3KQ22 Q00534
P25098 Q14416
Q6NW40 Q9NYJ8
P61981 Q9NRH3
Q9Y5F9 Q9Y5H9
P49286 P49407
O75309 Q9Y5I1
P01112 Q5VU66
P01019 P04049
P23193 P51946
P01210 P63218
P55287 Q6P4R2
O14610 P30968
P26010 Q9H1U4
O75578 P12110
Q15029 Q92989
P23396 P61353
P42677 P52948
P09471 P40145
P01242 Q15853
O15264 P14598
Q9Y5G4 Q9Y5H1
P63096 Q8NGM5
P18615 P62487
Q13634 Q9UN67
P57740 Q9H900
P01903 P04225
P51809 P56377
P62873 Q9P1P4
Q8NHV4 Q99996
P25789 Q6L980
P29275 P53675
Q5BJF6 Q9BYV8
Q15035 Q9Y5M8
P21675 P62875
P61224 Q07889
P28335 P63215
O75582 Q15759
P55795 Q7RTV0
Q5R3A8 Q9BUM6
P62753 Q99613
P14316 Q92831
P55769 P61978
P04234 P21860
P35609 Q17R67
O14548 P12074
O75044 Q7L0Q8
P84095 Q9UPF8
P14866 P62306
P48357 Q9ULV8
P25054 P78368
P49674 Q5SRQ6
P62158 Q16816
P50914 P62906
P15882 P24390
P15407 Q15797
A2KUC3 P01842
P05107 P60709
Q9Y5E3 Q9Y5I0
P22681 P23458
Q00610 Q9BXS5
P53350 P61981
O00512 Q8N1P4
P13639 P46777
O95149 Q96EE3
Q14008 Q8WUM0
O00463 Q99558
P35637 Q00839
O95965 P21333
P16519 Q96JU8
Q9UN66 Q9Y5E9
O60674 P61968
P42224 Q13480
P20618 P24941
P30872 Q6B6N3
Q9HAV0 Q9ULV1
P30279 Q00534
P09884 P15927
P42566 Q8NFH8
O00444 Q9NRH3
Q05086 Q16576
P78552 Q8WXH5
O14909 Q13002
P17987 Q9BQE3
P48051 Q6ZMQ2
P47914 P62424
P36954 P83876
O00139 Q13352
Q8IXH8 Q9Y5G9
P04899 Q9UGC6
P21917 P32298
P31150 Q8IXI1
O00232 Q9UM13
P01112 P51671
P08581 Q14289
O14905 Q9P2W3
P63027 Q9UIQ6
P46019 Q16821
P05556 Q9NQU5
P16885 Q8WUK0
P19087 P62873
P19544 Q01094
P07947 P35052
O43561 Q07889
P56159 Q9Y4H2
P40189 P42229
P01848 P29597
P36873 Q9BUA6
A8K8P3 Q14203
P11274 P62993
P23396 P62424
P04637 Q9Y6D9
P17405 Q12933
O15514 P21675
P04839 Q15759
Q16629 Q6P2Q9
P05771 Q5SR50
P46777 P46779
Q14185 Q5JVZ5
P31749 P48552
P62249 Q14240
O14543 P31785
Q8N3F8 Q9Y6N6
Q6P4R2 Q96T98
Q7Z5C1 Q96Q18
Q14517 Q9HCU4
O14610 P10145
O00329 Q01968
O15504 P35658
P46108 Q92556
P84095 Q14957
P31751 P51449
P29460 Q16539
P17405 Q13489
O14640 P35222
P10826 P13631
O95622 P08754
Q6P055 Q8NEK0
O43913 Q9UJA3
O43918 P05412
Q6P4R2 Q9Y5G4
P01854 Q9UQC2
P61163 Q9NXR1
P21333 P27658
P26012 Q8N6H6
P18089 P62873
Q9H573 Q9UK08
Q9BUG9 Q9HB63
P28482 P42679
P41221 Q13467
P01112 P56159
Q9HCL0 Q9Y5I4
P61769 Q13241
P18077 Q8IYD1
Q4LE28 Q9UBG7
O75122 Q12834
P36873 Q96EA4
P42858 P60709
P04437 P30484
Q8TAB3 Q9P2E7
P63244 Q15370
P01908 Q6PIV3
B3KQM6 O94817
P63211 Q6IEV9
P23396 Q92901
P25789 Q9UL46
O75489 P03897
Q13352 Q5FBB7
P00736 Q6PJ28
P06730 Q9BVL2
P10721 P42680
O75182 P61244
Q7L2Z9 Q9NXR1
P50750 Q13888
P06239 Q5Y7G1
Q08462 Q9UFT3
Q99759 Q9BSQ5
Q6ZRS2 Q92793
P61326 Q5SRE5
O14917 P55285
P27635 P62906
Q12933 Q16512
Q6P2Q9 Q8N684
P61978 Q05048
Q8IWA8 Q8IYC8
O75197 Q8N752
P35221 Q9ULB4
P78509 Q12879
P03372 P42336
O43264 Q96IY1
Q96PN1 Q9H1U4
P18206 P55268
P55199 P63272
O43745 Q15147
Q13349 Q9H1U4
O00712 P08047
P21462 P30679
P16520 P32246
P26010 P48059
P62258 Q9UIQ6
Q9Y5E8 Q9Y5G3
P17980 Q8NHZ8
P02652 P22415
P30679 P56705
P43686 P48556
Q8IWW6 Q8IXI2
P55287 Q9NYQ7
P84103 Q15365
Q15287 Q16629
P62314 Q8N684
O00213 Q07954
P34947 Q6GMT4
P29353 Q15303
P24863 Q9NPJ6
O75376 P04150
P35226 Q06587
P01133 P16234
P05412 P48551
P51681 Q96C71
Q13042 Q9UNH5
O43831 O75643
O00459 P84095
P04350 Q9UHV9
P13639 P83881
P02458 Q5HY54
Q6KF63 Q9UNN5
P32248 P61952
O14610 Q08462
P29992 Q86YW0
P60880 Q70J99
P08123 P16144
O95149 P62316
Q9UQC2 Q9Y4K3
P23942 Q9UK51
Q13873 Q15797
P51685 Q96AD6
P07900 Q15185
P51617 Q05513
P61328 Q59FL9
P25067 P49023
P01579 Q14765
Q16514 Q92750
P02461 Q96PN1
P17947 P56915
P62308 Q99567
P39019 P62841
P49407 Q8N2E5
Q9UII8 Q9ULB5
P10644 P35236
P61326 Q92989
Q8TAB3 Q9Y5H6
Q5Y7C6 Q6GMV6
P22681 Q92918
Q96SN8 Q9NRH3
Q96Q18 Q9NZL1
O00483 O15239
A1L4F3 Q7Z2Q5
O43426 Q99755
O43612 O43613
Q92922 Q9HCS4
P52434 Q9Y5S9
P16234 Q92913
O95965 P24043
P35609 Q5TAT6
P24394 P29350
P29400 Q60FE7
P02652 P06858
P18077 P62917
Q5Y190 Q9UBT7
P62873 Q9NQ66
P23396 Q9UBQ5
P23467 Q8IV34
P31751 Q07161
O43303 Q8TEP8
P01850 P01918
Q86VZ5 Q9UQC2
O00329 P60484
P50148 P59768
Q92569 Q9UQC2
O60330 Q9UN66
P27694 P35244
Q6PK65 Q9NZL1
P04070 P07225
P30876 Q15369
P42336 Q6VVE6
Q9Y5E3 Q9Y5G2
P22626 P62304
Q15052 Q7L0Q8
P63104 P98177
O14610 O15467
O96019 Q15648
P26010 Q99715
Q7L2Z9 Q7Z460
Q9Y5E7 Q9Y5F9
P19022 P55285
Q8WYP5 Q9HBM1
O60262 Q9NRJ3
P29400 Q14289
O15379 Q04725
O15239 P03891
P62263 Q14240
Q5SRE5 Q8NFH3
P61326 P62306
P37198 Q8NFH5
Q6P4R2 Q9Y5I4
P08134 Q7Z628
P48730 Q9NPG1
P01764 P31994
O14836 Q9Y275
Q7Z460 Q96BT3
Q5T4F7 Q9NPG1
O95400 Q08170
O00443 Q6PID4
P25116 Q6ISJ4
P18077 P62851
P07942 Q14118
P06730 Q9UKA9
P20042 P23588
Q92922 Q969G3
O75822 P61247
P17252 Q16236
P28222 Q9UK08
P04628 P50151
P05107 P26927
Q15788 Q969G3
Q92759 Q9H3P2
P18615 Q13889
O75531 Q99567
P08047 Q9NZL9
P37288 P62879
P61513 P62917
O14497 P14316
O15514 P08621
Q6ZTT5 Q8N6Q7
P05177 P22415
P17066 Q8NI42
P35346 Q5JWF2
O00468 Q13753
P25787 Q9NYG5
P16885 Q59F04
P19235 P19838
P14210 Q6VN20
A8K8Z5 P11362
P49792 P62306
O96014 P54792
P09651 P61326
P55283 Q9HBT6
P55283 Q9HC56
Q08174 Q9HBT6
Q08174 Q9HC56
Q00839 Q86V81
P22415 P30613
Q13415 Q99741
O43707 Q68CT4
P29323 P60953
P01106 P54687
P35637 Q9Y3B4
O95837 Q6NSL8
O15392 Q92674
P11912 P62993
O00574 P19086
Q15393 Q7RTV0
P84077 Q9Y6D5
P21860 Q8WV28
P31323 Q03060
Q8TAQ2 Q92831
P49792 Q9Y5S9
O75448 P49336
A8K8Z5 Q5VU66
O60262 P35367
P68133 Q6PIF6
P06493 P07437
P11047 Q5HY53
Q9Y275 Q9Y4K3
O15105 Q9H0M0
P62308 Q9BW27
P04435 Q29718
Q13200 Q15008
Q8WVK7 Q9BW27
O95398 P61225
O75914 Q9NRB7
O43683 P55735
O75438 P03915
O14641 P56706
Q8NHQ1 Q9NRH3
Q9Y5E5 Q9Y5F1
P19022 Q7Z3L1
Q13469 Q9NPG1
Q9BYX7 Q9H4E5
P19086 Q8N729
Q99966 Q9UFT8
P05107 Q7Z4F3
Q92620 Q96EE3
P33240 P52756
P48061 P63218
Q9NYQ8 Q9Y5G2
P28070 Q13257
O75581 Q9HAV0
P00533 P37231
Q5HY53 Q9BUG9
P15153 Q15642
P01854 P06241
P19429 P20929
P30281 Q14186
O15516 Q16526
Q03060 Q16539
Q14203 Q8WXX0
P51617 Q15750
P01732 P30479
P08651 Q9Y250
O94986 Q71U36
P04234 P45983
P31391 P35626
Q1PSW9 Q96QV1
P14678 P37198
P20309 Q96AD6
P60900 Q15370
P07384 P31323
A8MTJ3 O15467
P09471 P61073
P62875 Q15543
P18077 P62273
Q07890 Q14633
P39086 Q5VSF5
P32969 Q9Y3U8
P19883 Q6NW40
P62308 Q96DI7
Q7Z513 Q8TCU5
P06756 Q9Y4G6
Q8TAB3 Q9Y5E9
P22415 P29350
O75694 Q8NFH5
Q5TAT6 Q9HB63
P01764 Q8NEK0
P61247 P83881
P62333 Q9UJX2
O75832 P30260
O75925 P63165
O00762 P49720
P26373 P39023
O75578 Q7Z4F3
O60245 Q9UN71
Q07955 Q16629
P18077 P83731
P02679 P46108
P48444 Q9Y678
O14908 Q03167
Q8TAB3 Q9UBT7
P28065 P61024
P62244 P62273
P08588 Q15835
Q7L7X3 Q9NXR1
Q92664 Q9Y5Q8
P01116 P19174
O75419 P33992
P11047 Q8N3F8
P07942 P39059
P12111 P18827
P19105 Q9P2M7
O60244 Q9Y3C7
P42574 P60842
O14818 O14965
P11831 Q9UK32
O43913 P21583
Q8NHZ7 Q9UBB5
Q08043 Q5PR22
P02778 P63096
O15520 P08581
Q13352 Q8NFH4
P14784 P27986
P39086 Q14957
P35658 Q13547
P01589 P42224
O60262 Q96RE8
O43915 P35968
P19174 Q15139
P51948 Q9HCS7
Q13247 Q86U42
B1AKP0 P16473
P60709 Q8NHR9
Q68CX6 Q6VU69
O43303 Q14008
P08651 P53803
Q15759 Q8IZW2
Q15750 Q8IUD2
Q08043 Q60FE7
P31391 Q9UK08
P63215 Q9H573
P08138 Q9NQ66
P18846 Q9H4A6
Q6P152 Q9Y5E7
O14920 Q05655
Q9H159 Q9Y5G8
P55289 Q9Y5E4
P41594 Q14344
P08912 Q6NT27
O75122 Q8NG31
O94906 P62314
P04899 Q92633
P06730 P62861
Q16401 Q9UM13
O95400 Q9BZI7
P48059 Q68CX6
P08708 P83881
P10415 Q8IUP5
P08514 Q5HY53
O60565 P36894
P42701 Q16539
Q5JSP0 Q8IXI1
P08047 P48551
P10606 P99999
Q01081 Q9BWJ5
O14654 Q9Y6K9
P26992 P42702
P02708 Q13153
P05413 P28702
O95997 P48556
Q86UP0 Q9Y5I3
Q9Y5X4 Q9Y618
P19419 P38398
P78406 Q96HA1
Q9H349 Q9Y5E5
P63211 Q8NGJ1
P29323 P52803
P09341 P62879
P62993 Q8WV28
O14802 Q12857
P10415 P38398
P42677 P46779
P62875 Q92759
P53350 Q14683
P05556 P34741
P01308 P04150
Q08050 Q9UBC0
Q02878 Q07020
O15524 Q9NSE2
P53803 Q13247
Q15465 Q99835
P22607 P29353
O43929 P35244
P67775 Q9BRF5
P32780 Q9H3P2
P31323 P48730
P19838 P30511
P13639 P62854
P42766 P83881
Q13492 Q9UBW5
P23560 P60953
O14939 Q6ZS74
P04637 P55273
Q04725 Q7Z2Q5
P52799 Q14451
P49746 P53708
P48729 Q9UBV4
P51668 Q9H4P4
Q12772 Q14703
P52803 Q8IUX6
O75937 O94906
O95049 P60709
P01906 Q9NWQ8
P62191 Q9NYG5
Q13797 Q9HBI0
P28072 P62988
P31943 Q9BZI7
P14678 Q9UKF6
P00736 Q5NV87
Q07444 Q95HC2
Q05519 Q13242
Q08174 Q9Y5H1
P08700 P14921
O43707 Q8IYN9
O14818 P17980
P35568 Q01344
P35637 Q9BUQ8
P26010 Q9NVD7
P36873 Q13522
O75056 Q9NZ42
P62910 Q9UNX3
P20618 Q9UM11
P24043 Q969J9
P51692 Q05513
Q07869 Q99424
Q6ZRI8 Q7L0Q8
P48551 Q12968
O14733 P15153
P37173 Q9UK05
Q15691 Q9Y266
P22694 Q1PSW9
P84103 Q16629
Q14164 Q92985
Q8WWW8 Q9UJF2
O15399 P15153
O14965 Q14738
P04899 Q8NHA9
O43237 Q6MZZ3
Q9Y5E4 Q9Y5E8
P48357 Q15831
P62854 P68104
Q9UN74 Q9Y5G3
P18825 P35626
O75943 P35244
P28566 P62873
Q15019 Q99436
P19793 Q9ULC5
P21860 Q68CU6
Q15173 Q8N752
P24941 Q02363
P27694 Q9HCU8
Q13841 Q5JW46
O60262 Q99527
O43745 P00441
O95049 P56856
Q9H251 Q9HCU4
Q8IUP5 Q9UER7
P08047 Q01151
P61218 Q9BZI7
Q8N6H6 Q9P218
P19387 Q92989
P63000 Q96QD5
P10721 P40763
Q9HBH0 Q9NR81
P18074 P21675
P24043 P53708
O00222 P29992
O75508 Q8NI35
P62241 P63220
P00367 P05549
P51948 Q53T94
Q15796 Q8TEW0
P46109 Q13233
Q6P1K2 Q7Z460
Q9NYQ7 Q9Y5E3
P17301 Q7Z391
O00459 P52735
P46108 Q05397
P32121 Q6IFH4
O43432 P51878
O43172 P09661
Q05586 Q13003
P30153 Q13561
Q9NYG7 Q9UL32
P55036 Q9NYG5
Q8IXE1 Q8N433
Q14517 Q8IY78
Q15172 Q9Y6M4
O75791 P13765
P35268 P62244
P00533 P42566
P03372 P52655
Q14451 Q99558
P42331 P62745
O00762 P48556
P08754 P41594
P04899 P63215
P35368 Q15835
O14497 P60709
O94906 Q15393
P26038 P63261
P32121 Q13639
Q6FHW5 Q9NVD7
P09038 P22607
P36575 Q8IXA3
P40763 Q8WWW8
O00585 O14610
P19838 Q15257
P42677 Q9GZM8
O43172 Q8IWZ8
P19387 P62487
P62316 Q15365
P05997 Q658W2
Q92620 Q9Y333
P20226 Q9UKN8
Q14614 Q68D00
P38646 Q5VVX4
Q16787 Q658W2
P45985 Q9Y346
P41091 P62241
P01850 P10321
Q04206 Q16822
O00222 P53675
P49841 Q9Y297
P38570 Q6FHW5
Q8IYN9 Q8NEB9
P11473 P19544
O15212 P50991
P02461 Q13683
P55285 Q14517
P55283 Q9UN73
P49023 Q96PN1
P08833 P31260
P38936 P62988
Q7L0Q8 Q7Z628
O43678 P19404
O75553 Q6NUQ9
O60936 P01106
P12814 P18206
P61952 Q9NRJ3
P02775 P59768
P32019 Q9H4E5
P62308 Q9BZI7
P61586 Q8WZ64
P09429 P49715
Q05586 Q92736
P21918 Q96C71
P07910 Q6P2Q9
P68400 Q5U0I7
P51617 Q9Y6Y9
P04150 P09429
P07437 P42858
Q06323 Q9UJX2
P29400 Q13683
P19793 P51946
P52435 Q13247
P51965 Q16401
P50914 P62851
P62910 P63173
P01579 Q13547
O14662 Q9UEU0
P63272 Q15369
Q12874 Q92989
O43831 P62314
P28715 Q13888
P55291 Q9Y5H9
O43318 Q9Y3F4
P30304 Q06323
P04436 P28068
Q6NWN6 Q9UII8
P17706 P23458
Q6V1P9 Q9Y5E6
P10275 P27797
O60262 P18089
O43395 P08579
Q96B86 Q9HCE7
Q16363 Q60FE5
P17081 Q96P48
Q658W2 Q8NIA3
Q8WV28 Q9P0L5
P56975 P78536
O43707 Q8NFW1
P55291 Q9UN72
O00329 Q9ULV8
Q9H349 Q9Y5G3
O96019 Q8TAQ2
P04899 P29274
O43920 O95167
Q02156 Q8IVW0
P19087 Q99527
P18564 P21333
P19838 P42830
P42677 P47813
O14936 Q8NI42
P41145 Q6B6N3
O60330 P26232
Q71F23 Q9NSP4
P49792 Q9P2I0
O60674 P14784
P08670 Q14896
P51946 Q9NYV6
P01907 Q6GMV6
P63211 Q8NGC4
Q96HB1 Q99715
P43308 P60468
P60953 Q53QZ3
Q13242 Q8IX12
P23763 Q12846
O95684 Q8TCU4
Q93074 Q96G25
P17980 P60900
P01850 Q9TNN7
P35222 P62191
P24941 Q9UJX3
P01185 P50148
P28482 Q9UKL4
O14732 P49441
Q8NG19 Q8WWJ8
Q12769 Q16629
Q13797 Q5TAT6
O00459 P19320
P08047 P49715
P30279 Q07889
P10914 P42226
O75694 Q9H814
Q8N5B3 Q9UN67
P46109 P68133
P62701 P62987
P46108 P56945
Q14839 Q9UBB5
P17252 P51692
Q5HYA4 Q658W2
P60763 Q16478
O43684 P51668
Q8IXH8 Q9P2E7
P52948 Q5SRE5
P42025 Q5JW47
P62993 Q7Z5R6
P25054 Q99460
P26232 Q9Y5H7
P61160 Q96F04
A8MTJ3 Q495I2
O00483 P56556
P05067 Q9Y5Z0
P56704 Q86TH3
P31749 Q9Y243
P60900 Q9UM11
P08123 Q9BUG9
Q8TAP6 Q9BYV8
P07204 P14921
P08648 Q9UMD9
Q9Y5F1 Q9Y5G9
P63211 Q8NGF3
P19087 P51685
P45983 Q99956
O75122 P57740
Q13480 Q9UBY5
O15379 P13631
P01562 P15260
P28702 P55058
P00519 Q01094
P62306 Q13151
P02746 P09871
P30874 P53675
Q59F77 Q8NEB9
O00231 P49720
P30153 Q9NRH3
P0C604 P38405
Q16787 Q9Y490
O95972 P36896
O60343 P31751
P20963 P30460
Q9UII7 Q9Y5G2
P62875 Q13889
O95837 P08912
P08651 P09884
P41252 P54136
P20849 Q68CT4
O75665 Q9NVX0
P24941 P28074
P08754 P19087
Q4LE71 Q8NHX1
P25098 P32121
P02751 P18031
P11047 Q5GFL6
P21860 Q07890
Q7Z7A1 Q86XR8
Q14241 Q15369
P06756 Q03135
P11940 Q14152
Q9HCL0 Q9Y5H5
P51003 Q92620
P18146 Q12968
P22681 Q92569
P35222 Q9HCU4
P19447 P20226
P57740 Q53HL2
Q6PIE6 Q9Y2U5
O00303 P62249
Q13485 Q7Z3T8
P21333 Q14993
P19086 P27361
P40429 P62857
P51178 Q8WVE9
P42768 P52735
P26373 P47914
Q05513 Q12933
Q6NSL8 Q9P2W3
P10144 P14921
P22223 Q6V1P9
Q08050 Q8N726
O15078 Q9BYV8
Q07954 Q92870
Q8TAN2 Q9P2W3
O14917 Q8N5B3
Q8N7X7 Q96NV5
P21675 P52655
P05556 P20849
P27361 P38398
O14610 P48544
O75935 Q86SQ7
P62241 P68104
P52333 Q9ULV8
P22415 P27708
Q96EE3 Q9BW27
Q2NKX8 Q8NFH3
P40259 Q6NUK7
P33240 Q15427
P15954 P20674
Q1PSW9 Q9GZT5
Q4LE71 Q9UK32
P31391 P48544
Q29878 Q6GMR4
O95257 Q8WWL7
O60733 P16885
P00734 Q9BX29
P36575 P56705
Q13464 Q9BVT0
P09769 P37840
P49005 P49643
O15530 Q9UBS0
P03372 P08047
O43541 P35658
Q96SF0 Q9BZA8
P24723 P51692
P09619 P14921
O60245 Q5VT82
P22681 P29317
P06493 P51946
P30260 Q15008
Q9H1U4 Q9Y490
P62851 Q9UBQ5
P22888 P63092
P13224 P40197
P00533 P52735
Q14050 Q9HBI1
P28482 Q03135
Q92831 Q9Y3R0
Q00610 Q8IWP3
P24394 Q9ULV8
P08708 Q99613
P46108 Q9BX66
P01185 P18846
P09871 Q5NV80
P01111 P29323
P01568 Q92985
P56817 Q6UW60
P46734 Q02779
Q8N5B3 Q9Y5E8
P12830 P55286
P41240 Q13480
Q14527 Q9NQB0
Q15669 Q9H0H5
Q92643 Q96S52
P61218 Q8IWZ8
Q6FHX4 Q8NHX1
O75581 Q6ZS96
Q92830 Q96JK9
P51512 Q9BYX7
P29353 Q13480
A8K8P3 Q9HC77
Q14118 Q16363
P27635 P62273
P55287 Q08174
O00418 P53778
O75531 Q9UKX7
P22090 P60228
P20042 P55884
P62249 Q9Y3U8
P32969 Q9UNX3
P51946 Q9Y5B0
Q08170 Q13435
O00238 O43318
P22607 P42338
O95169 O96000
Q02156 Q08828
P25788 P30304
P25398 Q02878
O43255 P67775
P55290 Q8IXH8
P02647 P06727
P26373 P83731
P26012 P63261
O95644 Q96BH3
P56199 Q5PR22
Q13043 Q9NS23
Q8WUA4 Q92994
P01374 Q16539
O43172 Q8N684
P63211 Q6IF42
P67812 Q15629
Q14803 Q5R3E4
B5M0B4 Q12933
P04049 P63151
P10415 P99999
Q14905 Q9BYX7
Q5BJF6 Q9P209
P00533 P09769
Q6P152 Q9UN74
P27986 Q9H4G0
P53350 Q9UPV0
P21453 P63096
Q13247 Q13435
Q8WVK7 Q9NSP4
O75581 P50150
Q9H158 Q9Y5G1
Q15022 Q15910
P0C623 P62873
P53611 Q12974
P18846 P35580
O60503 P17612
O14549 P53420
P05106 Q9Y490
O15144 Q92558
P17612 P48730
P04436 P18465
P29353 P63211
Q13352 Q6P1K2
P04629 P27986
P06493 P51965
O43831 P30876
P28074 P62195
O95169 Q9Y6M9
Q9NRJ7 Q9ULB4
Q96IY1 Q9H081
Q02388 Q60FE5
P07949 P56945
P26599 Q86U42
P62330 Q6DN90
O60942 P36954
P18428 Q15797
O75925 Q14765
O43684 P06493
O95182 O95299
O00267 O43148
P04049 Q02156
P98172 Q5VXB8
P17252 P31431
P62273 P62424
P28065 P31269
P32745 P34947
P20936 Q7Z783
P35222 Q8N2E5
P46779 P62888
P14678 Q14103
O75448 Q15648
P08579 Q08211
P36402 Q92925
P62753 P62917
P05549 P08253
Q29878 Q6PIV3
P62308 Q8NFH5
P61353 P84098
A8K8Z5 P08069
O14827 Q15669
P29459 P29597
O75531 P52948
P49023 Q5PR22
P55290 Q9Y5E1
O94906 O95400
P04234 P06340
O75822 P22090
P05106 P62834
P63211 Q8NGK0
P57678 Q9NRG9
P18621 Q02543
P52434 Q8IWZ8
P17301 Q14289
A8MTJ3 P01031
P35222 Q9UM54
P54792 P68400
P25786 P49720
Q8WW43 Q92542
Q16566 Q9BRL5
P43026 Q6IR47
P63211 Q8IWW4
P61077 Q9Y6K9
Q7Z391 Q8N6H6
P09619 Q15464
P04899 Q6ZMQ2
P46782 P62266
P46060 Q2NKX8
Q6PK16 Q9BYX7
Q12933 Q13501
P01732 P30462
O43913 P24941
P24941 P35998
Q13243 Q8IWZ8
P35568 P62993
P04435 P30490
P55286 Q13634
O60610 P07737
O75369 Q68CX6
P02649 P02656
Q12769 Q96EA4
P08651 Q92466
P18564 Q6FHW5
P32121 Q9NPG1
P06730 P46782
P04435 Q04826
P50990 P61758
Q15797 Q6I7N8
A6NNL4 Q15067
Q6IB22 Q6L981
Q8NI77 Q96EA4
O95639 Q05048
P09619 P12931
P13349 Q02363
P62318 Q15427
Q9Y5G8 Q9Y5H5
P30556 P62879
P08579 P30876
P53803 Q15573
Q6IPU0 Q9BU64
P38159 P52298
O15212 Q9BQE3
P20042 P62277
Q5SR50 Q9UQC2
O75074 P50281
P43250 Q8NGW2
P30153 P62258
Q9BYX7 Q9H6N6
Q96T98 Q9UN74
P26012 Q9BUM6
P14672 Q9UPT5
P35367 P63215
P31785 Q8WXH5
O43172 Q01081
P25786 Q96MY5
P46778 P62424
Q8IYN9 Q9Y6N6
P12110 P60709
P49207 P63173
O43242 Q9UM13
P25098 P62166
P31943 Q8N684
Q13158 Q6FH58
O14625 Q68D00
P19174 P42336
O75533 Q08170
P01127 Q6P4H5
P37198 Q9UKV0
O43684 P57740
P07949 P22694
P32248 P50151
P48736 Q13191
O95837 P28335
O94906 Q05048
Q53HL2 Q8N2Z9
P09496 P28221
Q8IY78 Q9Y5H8
P35221 Q9Y5G0
Q6V1P9 Q96TA0
P33993 P49643
P01111 P15056
P05556 P56199
P24928 Q08211
P08754 P10145
P48061 Q16665
Q6ZN33 Q8N752
P20248 Q99741
Q14631 Q6ZTT5
P49407 Q93097
P08100 Q15835
P60953 Q9NSV4
P42229 Q8N6P7
P35269 Q00403
Q15583 Q96ST3
P68371 Q71U36
O95613 Q9UGJ1
O14936 O60260
P07951 Q14324
P35637 Q14683
Q8TAB3 Q9UII7
P62834 Q6QEF7
O96014 Q9UBI6
P46781 P84098
P29371 Q6NT27
Q13485 Q14186
P04150 Q9Y5Q8
P15692 P63000
P19875 P63096
P51668 P61289
Q9NQS7 Q9P2N7
O75376 P22736
P01730 P15498
P11215 Q8NFW1
P22626 Q14683
P05164 P11215
P12931 Q15464
P04085 P05997
B3KS12 P20827
P04226 P04435
O75821 Q14152
P62988 Q16401
P11047 P49023
Q13889 Q15573
P43629 Q5SPT5
O75578 P05556
O60330 Q9UN71
O14549 O15230
O00459 Q13191
Q9NYQ7 Q9Y5G9
P56181 Q9UI09
Q6P2Q9 Q86U42
P08754 P29474
P09471 P61278
Q9BW27 Q9P2I0
P07437 P51955
P42858 P63261
Q96SF0 Q9Y5G6
P28066 P61289
O96014 P08151
P20749 Q04206
Q13485 Q9NQB0
P13232 Q9UHF4
O60353 P04628
P12111 P63261
P13612 Q6PI59
P52434 Q13435
O95072 P53350
P62277 Q02878
P60900 Q13177
P15260 P42224
P16471 Q9ULV8
P07101 P25787
Q12981 Q9NZ43
A8K389 O14733
P52272 P62487
Q7Z6I6 Q8IXI1
P33240 Q8IX12
Q02224 Q96IY1
P55291 Q9Y5E5
P17252 P29353
P12109 Q9NVD7
O43707 P26012
P61313 P62829
Q8NGW5 Q9UK08
O43320 P08581
P62304 Q9UKX7
Q13257 Q8NHZ8
P06748 P52655
P68032 Q05707
Q16099 Q5VSF4
O96014 P50150
P24928 Q92620
O43920 O75438
O95999 Q9UDY8
P30872 P32298
P08913 P59768
P62195 Q9UL46
P49407 Q8IXA3
O43831 Q8NFH3
P13612 Q8WWJ8
P52597 Q92989
P30154 Q9Y2T1
O00231 P40306
P04435 P10321
Q02750 Q15465
P53803 Q12996
O60266 P38405
P41091 P62847
Q06323 Q16401
P08908 P19087
P62487 Q12874
P08134 Q6ZW31
Q96SF0 Q9Y5I3
P06340 Q6PIV3
Q14765 Q9NPF7
O95648 P25788
P21817 Q05586
P00734 P41231
P68133 Q9NQX4
P62873 Q8N729
O15530 Q9BXL7
P12814 P46109
P41252 P47897
P55286 Q8IY78
Q13242 Q15459
A7MBN1 P35222
P01892 Q9Y6Q5
O95229 P30622
O94806 Q8WWW8
O60245 Q9H251
P12109 P48059
P08651 P14859
P17980 Q9Y297
P35858 Q9BXP8
P08648 Q6VU67
P62745 Q6P4F7
P22626 Q8IWZ8
P35968 P98077
P62736 Q9H6Y6
P30874 P48051
Q00403 Q92664
P49441 Q9BRC7
P24043 Q9P286
Q12965 Q5T8M8
P16144 Q07092
Q9NPG4 Q9Y5G8
O43541 Q13485
P09661 Q13151
O43707 Q01955
P31785 Q15759
P04637 Q96DS0
P42229 P42338
Q5T1N8 Q9UK08
O75116 Q9BVT0
P63215 Q13255
Q9NW36 Q9Y3Y4
P00734 P34995
P42336 P42681
O75581 P56703
Q08170 Q9BW27
P22090 P62280
O43707 Q13751
P62318 Q12874
P19388 P28715
P17081 P32019
P84077 Q9UIA0
P08047 P22415
O75438 O95182
P48729 P62195
P62942 Q7Z4P5
P19838 P42701
P35222 Q5JST9
O76000 P62873
B4DKC5 P22064
P24723 Q14289
P62304 Q9BQA1
P51654 Q15465
P37231 Q6P1M0
P60763 Q8IZM6
Q5TAT6 Q658W2
P11940 Q15056
P01913 Q9NWQ8
P41182 Q07817
Q96RI8 Q9UK08
P09544 P62873
P79483 Q13094
O75251 P03923
P61247 P62269
P13533 Q9P2M7
Q9Y5E7 Q9Y5G4
P36575 Q8N752
Q562F6 Q8NI77
P24385 P49918
P08514 P25067
P10966 P30685
P06400 P32519
P49619 Q86YW0
P01100 P01562
P32298 Q96P88
P62333 Q9UM11
P16885 P60484
P63267 Q6PK16
P05549 Q99797
O00231 O14818
P01903 P06241
P30153 P31946
P40933 Q9H6Q3
P11308 P13942
O15327 P49441
P51955 Q14008
Q8N5B3 Q9Y5H5
Q14209 Q8N726
P27482 P46019
Q5U0A0 Q6L981
O14965 O15392
O60262 P01222
P39060 Q68CT4
P51692 Q9NSE2
Q13409 Q66GS9
O43684 Q9BS16
P11488 P25025
P08069 Q6S5L8
P36954 P50613
P00742 Q8TCE1
O43707 Q5TCQ9
O14735 Q9NQ66
P19875 P63218
P09012 P14866
O00233 Q9NYG5
O43264 Q14008
P46977 Q9H9S3
P84103 Q96HA1
P62318 Q8N1F7
P13984 P52435
P06756 Q8NG19
P12830 P62834
Q6ZRA8 Q8N3F8
P08865 P13639
P05388 P62851
P45378 Q14324
P26012 Q5TAT6
P45984 Q8IYJ9
P68032 Q9H4E5
P83876 Q9BUQ8
Q8NFH4 Q9P258
P04637 P14921
P18615 Q9Y5B9
Q658W2 Q6PI59
P21917 P35626
P12830 Q8IY78
P24928 P62306
Q9Y5G3 Q9Y5H8
Q15796 Q7Z3T8
P53708 Q9UQP3
P29460 P61769
O00744 Q9ULV1
P28070 Q13177
P08238 Q14164
P48556 P55036
P04626 Q13191
Q8N3E9 Q8NFN6
P30968 Q9HAV0
P55285 Q9Y5E7
Q14765 Q68CU6
O60566 Q92674
P19544 Q96ST3
Q15691 Q96H22
P50281 Q5T8M7
P04628 P15923
P08949 P63215
P49450 Q9H3R5
O95648 Q86Y82
P55286 Q9HBT6
P55286 Q9HC56
P52948 Q9H3R5
P63096 Q6ZMQ2
O43306 P25101
Q96QU1 Q9Y5F9
P22694 P46019
P19525 P58753
Q8NI50 Q8WTQ7
P56705 Q9HAV0
P46779 Q92901
P42766 P62701
Q8N5B3 Q9Y5I4
P42858 P53365
Q15759 Q9BY84
P29459 P29460
O00267 P18074
P42336 Q9Y624
P10966 P61769
Q15648 Q99697
P05412 Q9UIG4
P19235 P29353
O75821 P62249
P54257 P84095
Q9NPG4 Q9Y5F9
P26368 Q99567
P13501 P49715
Q7Z3L1 Q9Y5I2
P46783 P62917
P43487 P49792
P41597 P59768
O75581 P48730
Q15078 Q9GZM8
O14827 P61586
P01116 Q9UKT9
P08572 P29400
Q9BU64 Q9GZM8
P09471 Q8WVE9
P09497 Q6NUM3
P10145 P78552
P54652 Q16143
P67809 Q13151
P25391 Q658W2
P15927 P33991
P16520 P63211
Q14241 Q9Y5B0
Q03113 Q92633
Q01955 Q9HBI1
O43805 Q9BSJ2
P01308 Q9Y4I1
O43809 Q13243
O43390 P14866
P01116 P10398
P63261 Q8N2F8
P49720 P60900
Q08043 Q5JYH8
Q99436 Q9UKT4
O75309 Q9HCU4
O60245 Q9Y5F0
P02458 P08514
P08047 Q9UQ84
P08047 P28908
O95644 P52735
P48556 P62191
P27361 Q15119
O43677 O95168
Q8NEB9 Q9NR96
Q13247 Q9BUQ8
Q13435 Q8IWZ8
P25789 Q9Y6H5
P62273 P62979
P28074 Q9Y4K3
P41597 P63218
Q60FE5 Q8WWJ8
P01019 P50607
P02746 Q6NSA4
O75807 Q6NW40
P17612 Q9BYV8
P51955 P68366
P04049 P61224
P31785 P61586
Q9NQR9 Q9UGJ0
Q6ZS96 Q8TDT9
Q01955 Q8N3F8
O00422 Q02447
P12109 Q9Y490
Q14008 Q15154
P28070 P53350
Q4LE28 Q70SY1
P49674 Q99743
P35228 P51841
Q12852 Q13153
Q9NYQ6 Q9UN75
P01106 P24385
O14965 P55036
P00736 Q6GMW0
P05106 P56199
Q14626 Q9HBE4
Q9NWZ3 Q9Y616
P01733 Q5Y7C9
P48736 Q07890
P01185 Q6IAM7
P08637 Q5NV67
P62993 Q9UKT9
Q13574 Q86YW0
P09544 P29992
P16473 P63092
P14678 P31943
Q5T8M8 Q9Y6X6
P20618 Q13200
O95393 P15336
O00401 O15511
P32121 Q8NGG5
O43676 O43678
P63215 Q96RI8
P21860 Q02297
Q03405 Q53XS3
Q6PID4 Q8NEB9
O43320 P55075
P08514 P53420
P60900 P62191
Q15287 Q96HA1
O75533 P19388
P13639 P62891
Q8IXH8 Q9Y5E2
P01730 Q06124
P06241 Q92974
P35269 Q13242
O75581 Q5U0K5
O76093 P10767
P19387 Q15544
P26951 P42338
P39019 P60866
P32121 Q8IWW4
P48163 Q07869
O14917 Q9ULB5
P04843 Q9UHB9
P42677 Q92674
P08514 Q8NFW1
O60266 Q5SWX4
P16473 P50151
Q9Y5H6 Q9Y5I4
Q96TA0 Q9Y5G9
P16885 P27987
P30273 Q06124
P25940 Q6VU69
P08637 P19838
P05106 P31260
P21333 Q13349
P12270 Q13247
P63261 Q17RN4
O00459 P16885
O15273 Q8WZ42
P37023 Q16671
P10645 P16220
P04275 P05556
O00743 O95996
P04629 P62834
P62308 Q13247
P09619 P17947
P15311 P51671
P04626 P31751
P31751 P60484
P12956 P13010
O43913 P49643
P52298 Q9BVL2
P43026 Q8TCL9
P51665 Q13257
Q96CZ9 Q9BZA8
Q9NRJ7 Q9Y5H2
Q7L2Z9 Q8WYP5
P18564 Q14031
P50990 P50991
P32121 Q6IEZ4
Q07812 Q96EB6
P29992 P59768
P62745 Q8IWW6
Q7RTN6 Q9UGI9
P08670 Q14790
P30939 Q96AD6
Q13546 Q9UNN5
Q14203 Q86XR8
Q9UKB1 Q9Y2T1
Q01113 Q8WXH5
P62306 Q09161
P35244 Q15054
P39023 P62280
Q8NG31 Q9NSP4
P43686 Q9UKT4
P08651 P13196
P22694 P49840
P11055 Q13841
P01137 P36896
P08514 Q8NG19
Q01970 Q8WYR1
P21579 Q7Z5K3
P12111 P26010
P09871 P0C0L4
P62316 Q12874
P12004 P28340
O00487 O95190
P62714 Q9BRF5
Q7Z727 Q9BVT0
P62314 Q15459
O95067 Q00535
O14777 P43034
Q04721 Q92997
P08912 P41743
P39023 P62847
Q4LE43 Q9Y6T7
P58335 Q9H6X2
P36578 P46778
O14775 P50148
P45984 Q6P9H2
P43119 Q9UBI6
P26010 P35609
O60498 P15153
Q8N433 Q8NGD2
Q5SXM2 Q9H1D9
P36894 Q6NW40
P21333 Q6PID4
O14920 P04629
Q6ZRA8 Q9BUG9
P02462 P23229
P63000 Q7Z628
P38936 P51946
P34947 Q96P88
P37023 Q9NR23
P25787 Q5VVX1
Q8NBT2 Q9BS16
P51955 P68371
P19174 Q8WV28
P24928 Q15366
Q09472 Q9HCS4
Q03692 Q7Z4I7
P45452 P61160
Q92585 Q92793
P01848 P30504
P35367 P62873
Q6PIE6 Q9UNI6
P09012 Q13151
Q8N433 Q8NGE5
Q08170 Q8NFH4
P12830 Q9H306
Q14185 Q6P5Z4
P15976 Q14839
Q8IXI2 Q9UNA1
P36402 Q04727
P18077 P46783
Q93098 Q9HAV0
P16520 P20309
P08708 Q14152
P20618 Q9H315
P05305 P19838
P60842 Q9BUB5
P26232 Q9Y5G8
P41162 Q9Y618
P35658 P62318
Q6PI57 Q9UJU2
Q14833 Q6B6N3
P68032 Q01955
P32121 Q9H339
P35221 Q9Y5H3
Q13753 Q5HY54
P21860 P52630
P61956 Q9UBE0
P62277 P83881
P08173 P08754
O95965 P38570
P46459 Q16445
P51991 Q15459
P55289 Q9NYQ7
Q16539 Q9Y5N6
P48146 P63215
P60900 Q9NVG1
Q9H159 Q9Y5G9
P12107 Q6VU67
O95185 P43146
O15379 P63279
P19447 Q9H9Y6
P08754 P30874
P18124 P62273
P28702 Q02928
Q99542 Q9BYX7
Q13535 Q8WXE1
O14795 Q8N9I0
Q7Z738 Q9Y5E9
P29122 Q9Y5Z0
P25940 Q86W93
P62913 P62979
P39877 Q03113
Q5VT82 Q9Y6N8
P01031 P50151
P26715 Q06124
P19793 Q9UBK2
P62879 Q99527
P35222 P63208
P62745 Q99819
Q7Z3L1 Q9Y5E5
P01375 Q15750
P51003 Q12996
P35558 Q12778
P52948 Q96EA4
P32121 Q9HCP0
P27986 P39905
P46060 Q9HBM1
P01909 P79483
P19793 Q9BX66
Q15022 Q16576
P11215 P12111
Q5HYD7 Q9UGC6
P20936 P48736
Q13705 Q13873
P01138 Q96EY1
P32246 Q96C71
P16234 P56539
O60343 Q9UIQ6
Q13418 Q92569
P16220 Q9UQ88
Q8N2D4 Q9BYD4
P01589 Q9ULV8
Q32MK0 Q9NZT1
O75791 P52735
P26010 P56199
Q12996 Q9Y3B4
P62081 P62280
A4D0S4 P23229
P55290 Q9Y5H1
P07948 Q16539
Q14974 Q5SRE5
O15467 P19086
O60245 Q9Y5E1
P01127 Q59F04
P50151 Q8IVW0
P25787 P46527
P62841 P62861
P08047 P25445
O00755 Q9ULW2
Q13561 Q96RT8
P08908 P50151
O94844 Q92619
O95782 P53680
Q6P3W4 Q9BRC7
Q9BZA7 Q9Y5G7
Q7L576 Q9NYB9
P46531 Q86UW9
Q5Y7C9 Q8NA04
O14980 Q9BU64
P08476 Q04771
P06239 Q13094
P26599 Q13242
O15078 P07437
Q01344 Q6VVE6
P01138 P41743
P49848 P53803
P55160 Q92558
P30086 P31751
O60934 Q16539
P53350 Q96GD4
P62906 P63173
P35348 Q00610
P69905 Q9NZD4
O00459 P16144
Q8N433 Q8NGI3
Q13489 Q9UER7
P01737 P30485
O14986 Q9P212
Q04724 Q14469
P19174 P35968
P46778 P83731
P05388 P35268
Q92793 Q9UJU2
Q15642 Q15669
P12956 Q99728
O15530 Q96B36
P51809 Q99962
P04899 P63092
P30876 Q15543
P05412 P17676
P60953 P85298
P48051 Q14416
P51003 Q01130
P62487 Q8IWZ8
O00170 P35869
P07948 Q9P0L6
P40763 Q08426
Q12996 Q9Y5S9
P19793 Q5JWV8
P35626 Q14833
P09619 Q07889
Q05923 Q8NHX1
P06741 P13535
P59768 Q96RI9
O43639 O75914
P17980 P61024
P39019 P62269
P05107 Q99715
O75197 Q5U0K5
P11926 P35998
Q9H251 Q9H349
P24928 P30876
P61586 Q13905
P59768 P62879
Q12874 Q15287
P62314 Q96HA1
P42574 Q05655
Q9H349 Q9Y5I2
P01906 P01909
P12830 Q9NZ42
O15111 P05771
Q9NRJ7 Q9UN66
Q13363 Q96ST3
P32019 P48736
Q05513 Q68D00
O43318 Q9Y6K9
P98174 Q9BYZ6
Q5SRQ3 Q96L51
Q03135 Q14050
Q8TAB3 Q9Y5F8
Q96L33 Q9NR81
O43513 O60244
P07900 Q9BSJ2
O14908 P31431
P25940 P34741
O75306 P03897
P31751 P42345
P19022 Q9Y5G7
P01733 P30460
P43403 Q29882
P20042 P41091
O15392 Q8NG31
P10828 Q15788
O15354 O60260
P38405 Q9UGF5
P08047 P20823
O60890 Q9H4E5
P62306 Q15366
Q13043 Q8WWW0
P41145 P62873
P01733 P18463
P09132 Q9UHB9
P49005 Q14181
Q8NHQ1 Q8NHV4
O75553 Q16584
P51668 Q9UK22
B2RTY4 Q8IXI1
Q9Y5G3 Q9Y5G9
P35269 Q92664
P01100 P01571
P30273 P47712
Q15759 Q9BSQ5
P00736 P02746
O75369 Q6VU67
P46934 Q13322
P00533 Q16576
P12643 P36894
P48736 Q658W2
P32246 P61952
O60498 P78314
P42771 P84022
P46777 P62424
P23588 P62266
O00410 P07900
P05387 P08708
O00267 P24928
Q5T6N8 Q9UQC2
Q9H251 Q9Y5H3
P10523 P19784
P04436 P30485
O00762 P51965
P33151 Q9UN66
P09497 P41145
Q9H251 Q9Y5I2
O95819 P01375
O14909 P54257
P60484 Q15147
Q5U0A0 Q9Y6H5
P55285 Q9Y5G2
P36578 P62899
O43684 Q7Z460
P12643 Q6IR47
P01732 P16220
O43898 P50150
P52435 P62487
P18621 P84098
O95400 Q01130
P19387 Q13151
P10070 P49674
Q05397 Q15942
Q8IWW4 Q8WTQ7
O14549 P13942
P84022 Q02388
O00445 P61764
P10145 Q04864
P08754 Q5VX04
P26006 Q13751
P61163 Q14203
P01764 Q5NV90
P47871 Q9P2W3
O95471 Q4LE30
P51965 Q13200
P08047 Q12805
O75056 P02462
O14921 Q9P212
P28482 P35236
P38936 P49736
P19793 P55058
Q13651 Q8NIA3
P08047 P14921
P28702 Q6PCB7
P12107 Q16363
P06241 P08575
Q05586 Q15413
P33947 Q8WZ64
P04234 P33681
P62753 P62891
P01848 P30492
P20618 Q5VVX1
Q5HYI3 Q8N519
Q5HY54 Q6PID4
P52756 Q96DI7
P14780 P37231
Q01081 Q9Y333
Q13873 Q9HCE7
P40763 Q7Z6C1
P07942 Q02388
P42336 Q8TDB8
P01116 Q68CU6
P61981 P62158
P60763 P78352
P22223 Q7Z738
P52597 Q15029
Q9Y5E4 Q9Y5I4
P63215 Q5JWF2
Q05513 Q8WYR1
P52272 Q9BUQ8
O75747 Q9Y243
Q9Y5G7 Q9Y5H0
Q96SF0 Q9Y5H5
O14745 Q16539
Q13409 Q96MT8
Q9GZT5 Q9H4N7
Q9NQ66 Q9UBF8
Q15413 Q9UBL9
Q02447 Q09028
P61326 Q15287
P25391 P61981
O43929 P49736
Q8NIA3 Q9HBE4
B2RTY4 P17081
P05412 P49715
O94810 P63096
P83876 Q86U42
A0AVH1 P49768
P16520 P29992
O95684 Q15154
P01127 P12109
P18621 P62701
P15153 Q9UKW4
P31391 P63211
P36507 Q02750
Q01970 Q9Y2I7
O14744 Q16576
Q9P209 Q9UPV0
O60353 P09471
P01343 P11362
P63316 P84022
P06756 Q9NQS3
Q9HC56 Q9Y5E9
Q9HBT6 Q9Y5E9
P05997 P23229
P21583 Q13415
P50748 Q9NSP4
O43561 P06340
P52948 Q7Z3B4
O94806 P19174
Q06323 Q15369
P29353 P60568
O95067 Q9UM11
P25786 P61289
Q6P152 Q7Z738
P08637 Q5NV61
Q5HY53 Q9HB63
Q5VT82 Q9HC56
Q5VT82 Q9HBT6
P62318 Q99567
P62304 Q08170
Q96MT8 Q9UGJ1
Q13257 Q8WUM0
P08754 P63215
P55285 Q9UN71
P25787 Q9H315
P78371 Q9UHV9
Q8N433 Q8NGJ6
Q07889 Q14627
P26358 Q14209
P00533 P41743
Q9BV73 Q9NVX0
P57740 P62314
O95996 P48729
P20963 P30443
P51991 P62304
P78356 Q8WYR1
B3KR14 Q9UBF8
O00238 P27037
P52434 Q15653
P29400 Q68CX6
Q13257 Q9H410
P04222 P09693
P35236 Q15759
P11215 P20849
O00238 O75610
P25787 Q92530
P49792 Q562F6
P38646 Q9UNE7
Q9UI47 Q9Y5E9
P20701 P26012
P62875 Q09161
P43686 Q9Y297
P09544 P10523
P49721 P53350
P17612 P29474
Q9H159 Q9Y5G3
P62314 P83876
P25786 P40306
P26010 Q9BUM6
Q09472 Q99967
P11229 Q96AD6
Q8N5V2 Q9BYZ6
O43318 P61088
P78406 Q01130
P51809 Q9Y6Q5
Q9BRQ0 Q9H836
P00533 Q05086
O15117 O75791
Q7Z3B4 Q8NFH5
P49454 Q9NXR1
P05976 Q08043
Q5TCU6 Q96HB1
P33240 P35637
O14610 P51828
Q96B71 Q9Y6F9
P11362 P21802
P05129 Q68CU6
Q7Z6C1 Q96JK9
P09471 Q8IWW3
Q5R3E4 Q8TCL9
O43674 P03901
Q9Y5H9 Q9Y5I3
Q6YL44 Q7Z406
P19447 P29084
P32298 Q13167
P01912 P20036
P41162 Q03060
P60568 Q02447
P84095 Q9H7P9
O14893 P35658
P01111 Q9NYA1
O75533 Q92620
P46779 Q9UNX3
O43242 P28062
O15169 P28062
P36873 Q9Y266
P06730 P63220
P08912 Q96C71
P55285 Q9Y5I0
P62873 Q96KK4
P05129 P49023
P42081 Q68CY7
O43707 P25940
P14866 Q05519
P09651 P26599
P14778 Q99836
Q14344 Q99500
O14561 Q16718
Q9BSJ2 Q9BV73
P09497 Q8NGW2
P49286 P63215
P99999 Q16611
P68133 Q9UII8
Q15669 Q9P2N2
P55289 Q9Y5F3
P51511 P62736
Q05655 Q59F77
P19438 Q05397
O43541 P10600
Q15173 Q9Y2T1
O75886 P23458
P37840 Q5R3A8
Q5VVX1 Q9Y6H5
O43684 P28070
P47813 P62888
P49207 P62979
Q9NRJ7 Q9UN75
Q5JYH8 Q5R3A8
P42858 Q7Z479
P07492 P30550
Q5JW46 Q5T8M7
P01733 P30495
P05549 Q03405
P05388 P62244
P09496 Q9H573
P62316 Q15393
P12270 Q9BW27
P60866 P62987
P02771 P49715
P16220 Q13285
P08047 P31268
O14980 Q6P1K2
Q92621 Q9BVL2
O43318 P29323
Q07954 Q92542
P14618 P36956
Q86Z13 Q9Y5Z0
P42336 Q13418
Q9Y5E9 Q9Y5F2
Q14643 Q59F77
P05106 P08572
Q14204 Q9HC77
O00754 O60476
O95400 Q13242
P60953 Q13009
Q14613 Q14936
Q13634 Q9NYQ7
Q12769 Q7Z460
P06241 Q5TAT6
P22607 P41743
Q14031 Q7Z391
P01133 Q13753
O43809 O43831
P10275 Q15466
P49792 Q9GZM8
O00459 Q99704
Q8TAB3 Q9Y5G7
P05198 P62851
O14549 Q9Y490
Q8IXH8 Q9NPG4
P01033 P17275
Q15469 Q8NIA3
P20810 P31321
P09012 P38159
P01850 Q29940
P55210 Q9UKK3
P26718 Q9BZM4
Q5H9R8 Q5SRQ3
P08621 P26368
Q9UBV4 Q9UG07
O15530 Q9Y4K3
O43795 P62736
P26599 P55212
Q71F23 Q92674
O14836 P31431
O75832 P25787
P55283 Q9UII8
O43609 P42336
P07910 Q15393
P09496 Q9ULH1
Q13243 Q9Y5S9
P37023 Q7Z5Y6
Q09028 Q8WXI9
O14653 O60763
Q9Y5G2 Q9Y5H1
P04628 Q9ULV1
P45984 Q8IZW2
P62277 P62857
Q15648 Q969G3
Q7Z6C3 Q8WWJ8
O95750 P12034
Q6ZS96 Q9UBI6
O43684 Q9BZD4
P05556 Q13683
P50281 Q86YD5
Q9H158 Q9NYQ6
O00487 O14965
Q13362 Q5H9R8
Q08211 Q6P2Q9
P00533 Q07890
P32121 P41145
O95684 Q66GS9
Q5VV41 Q8IXI2
O15514 P09012
Q8IY78 Q9Y5G9
Q9NPG4 Q9UN70
P62487 Q15366
P01111 Q13972
Q12769 Q8WXD5
P51003 Q8N684
P62736 Q99542
Q9Y5F7 Q9Y5G1
P22735 P31268
P01112 P31785
Q14008 Q96IY1
P11215 Q16787
P49023 Q13813
A6NNL4 O00767
Q7Z4F3 Q8IZC6
Q9BW27 Q9H410
O43898 P09496
P40145 P51817
P17612 Q14432
P22888 Q9UBI6
P23258 Q9BYV8
O96000 Q16795
A2KUC3 Q5NV91
P55286 Q9Y5H4
Q13362 Q5JST9
P29992 Q14832
Q13489 Q16539
Q66GS9 Q8TAP6
O43609 Q96B97
P27658 Q5TCU6
P42229 Q9UJF2
Q02224 Q9Y6D9
P51511 Q7Z5C0
P00533 Q99558
Q13469 Q9NR55
O14610 Q13167
P08134 Q9NR80
P16885 P32019
P06400 Q16254
P84095 Q8N392
Q92994 Q9NW08
P25391 Q8NFW1
Q6ZS96 Q8TAN2
O95819 Q13114
P39656 P51571
O43930 Q14432
Q6L984 Q86U62
O00139 O75122
O15514 Q8IXH7
P49802 P63096
P15976 Q8WXI9
P54257 Q9P2D7
Q9UHB9 Q9Y5M8
P04229 Q9H6Q3
P24385 Q9UL46
Q5TAT6 Q60FE5
O60239 Q06187
Q9H461 Q9UG07
P28068 Q6GMR4
P15153 P63261
P47897 P56192
P41145 Q9UK08
P55286 Q9H251
Q5VT82 Q9Y5G7
O00233 P24385
Q05048 Q96DI7
P62873 P63096
P50148 Q00722
P08173 P63096
P16520 P51686
P32121 Q8N148
P35609 Q5JP94
O15273 P63316
P04637 Q8NDW2
P04899 Q9UBI6
P61163 Q9BYV8
P24863 Q93074
P12814 Q6VU69
O43678 Q9P0J0
Q00839 Q7RTV0
P19429 P67936
Q6VU67 Q8NG19
Q9ULB4 Q9Y5H3
Q13485 Q9BRQ0
P46940 P60763
P49454 Q9GZM8
O00744 Q9H4N7
P19022 Q86UP0
Q05397 Q13464
P12107 P23229
Q04917 Q9UKV0
P19388 Q5SXM2
P17980 P40306
P48023 Q13077
P61513 P62861
A7E2Y1 P60709
P56705 Q9H237
O43913 Q9HAW4
Q9HCL0 Q9Y5E9
Q9UJX6 Q9UNH5
P49790 Q9UHI6
Q9NRR6 Q9Y2I7
P07101 Q6IB71
Q9Y5E9 Q9Y5G9
P51948 Q03468
O95977 P61586
Q96JQ0 Q9ULB5
P13501 Q04206
O43930 Q92934
P43307 Q8TCJ2
P32780 Q15543
P32969 P62899
P51677 Q96AD6
O95704 Q7Z5C0
Q03001 Q96RT1
P06730 Q8WUM0
Q5Y7G1 Q6GMV6
P04350 P49368
O75914 P15153
Q9UNL2 Q9Y5M8
P18564 P49023
P04053 P14921
Q6P9H2 Q8IW41
P55286 P55287
O75182 Q01094
O14775 P01031
P57740 Q14008
O43559 O60258
P30679 P51681
P01303 P25929
O60229 Q8TCU5
P37173 Q6IR47
O43432 P06730
P08637 Q6GMW0
P23258 Q96RT7
P55287 Q9NRJ7
P07437 P61981
Q13490 Q9NR28
O00743 P36575
Q8N2E5 Q92765
Q12864 Q8N5B3
O14965 P25963
Q07889 Q9UME6
O75376 P43354
Q5HY54 Q5TAT6
P01732 P30490
P62324 Q99873
P48643 Q9BUF5
Q9NR82 Q9Y210
P05231 Q9UQC2
Q6NSL8 Q8N474
Q8TCJ2 Q9UHB9
Q14315 Q86W93
O43242 Q15370
P26010 P55268
P04899 Q8IWP3
P17096 Q8NFH5
Q8WVE9 Q9UPR0
A4D0S4 O15230
P28066 Q06323
P62191 Q9UJX2
O75633 Q08462
Q7L0Q8 Q9UKW4
O00750 Q15147
P05771 Q96KE5
Q96BI3 Q96DX9
O60716 P35222
P04843 P37108
Q14103 Q92620
P00533 Q05195
P49798 Q9NQ66
O95644 Q04759
Q13242 Q8N684
Q7Z4F3 Q9UKX5
P04049 P10114
P05231 P29353
Q9H159 Q9Y5H4
P15498 P84095
P04637 Q9H4C5
P48730 Q9UBV4
P08912 P63096
P60842 P62857
P05305 P37231
P27361 Q9Y3B7
P62913 P68104
P20849 P63261
O75182 Q9UQL6
Q15797 Q5SQP8
P48426 Q9NQ66
P40429 Q8IYD1
P52435 Q08170
Q05707 Q96HB1
Q6L984 Q8N5D8
P04222 P04435
P37173 Q02447
O95680 P26006
P07766 Q6GMR4
O14610 P30411
P05106 Q9NQS3
P50613 P51948
P42224 Q8IXP2
Q13257 Q9UJX5
O95147 Q9Y6R4
P31749 Q5SR50
P04637 Q86X26
P04626 P42336
P40189 Q14116
P25391 Q9P286
P38405 Q8NGR5
Q4LDE5 Q9Y5I2
O60566 Q13352
Q6PRX3 Q9UJU2
P10767 Q8WU20
P49674 Q66GS9
P40763 P42224
Q12933 Q99683
Q6VU69 Q8N6H6
Q6UQ80 Q9UK08
P23467 Q14451
Q8IYN9 Q9Y490
O60563 P30876
P63215 Q9Y5Y3
Q02156 Q06124
P43686 Q9UNM6
P30876 Q00403
Q07161 Q93100
P50052 P50150
P05106 Q9BUM6
P31391 P50150
P20823 Q9H6Z4
P46060 Q96EA4
P21291 Q04864
P05771 Q99759
Q14008 Q8NHQ1
Q9UII7 Q9Y5F0
P59768 Q7Z5R9
O15354 P54652
O43677 P03923
Q15366 Q9Y333
O00231 Q13177
P09661 Q13247
P06239 Q13191
O95644 Q06413
P42336 P62873
Q13751 Q9UMD9
Q15147 Q8NFN6
Q71F23 Q8N4N8
O43172 P84103
P01133 P12931
P09471 Q7Z4K3
P20849 Q6ZRA8
Q5U0E4 Q96EB6
P01732 P04234
P62854 P62979
P34947 P35462
O15230 P05107
Q6P152 Q9Y5H5
O75581 Q9NPG1
P03952 P10275
O43831 Q92989
P16144 P56945
O60674 P07766
Q01344 Q6ZMQ7
Q92997 Q9ULK5
P37840 Q8TAA3
P46940 P60709
P02746 Q5NV61
P53420 P53708
Q9H6I2 Q9HCS4
O95644 P68400
P13861 P16949
P12830 P19544
P52565 Q7L0Q8
Q9HAV0 Q9UBV4
P24941 Q13616
P25788 Q13042
P18124 P61927
P23763 Q7Z5K3
P00734 P11229
O75914 P07942
P09496 Q8WZ64
O14492 P46108
P55289 Q9Y5I1
P0C0L4 Q5NV91
B3KS38 P06493
Q9NPJ6 Q9Y2X0
P17948 P42338
P26951 P42229
P60709 Q5HYA4
P33151 P55289
P13232 Q14633
P60763 Q13002
P22612 P49840
P47869 P48169
P46527 Q14186
P35228 Q04206
O75116 P19634
P03915 Q9Y6M9
P20226 Q8IXZ3
P16885 P21802
P60709 Q5TIG7
Q8IXH8 Q9BZA7
P62308 Q10570
O15504 Q9BW27
P42858 P68032
P53992 P55735
P08172 Q15835
P11802 Q8NE70
Q6VVE6 Q9UDY5
P51511 P63261
P01019 P63215
P05556 P12814
P62873 Q8NGB6
P11912 P16885
P11142 Q9BXS5
Q86UP0 Q9Y5G4
P07900 Q9NRH3
Q14517 Q96SF0
P29350 Q68CU6
P25054 P28070
P08123 Q6PID4
O00232 P17980
P53420 Q14289
Q05923 Q15759
P31749 P42336
P01127 P35968
P63261 Q9Y623
Q8N5S9 Q9Y478
P05386 P26373
P24941 Q14209
Q9NPG4 Q9UJ99
P49336 Q9NPJ6
Q52LW3 Q7L0Q8
P33240 Q13242
P05976 P08670
P18146 Q9NRA1
O60262 Q93097
P20908 Q5R3A8
P09471 Q9BZM2
P62195 Q15369
P13984 P52756
P02778 P50150
P62979 Q07020
P43308 P67812
Q13153 Q15746
P01579 P15260
Q9ULB4 Q9Y5G0
P12111 P18084
Q6ZSP0 Q9ULW2
P04040 P19544
O43741 Q9NQR9
Q04917 Q13972
P56817 Q96Q18
P53350 Q9UJX5
Q9BYE9 Q9UII7
Q01081 Q13247
O94806 Q8NIA3
Q08945 Q9H3P2
P00750 P08651
P50552 P60709
P55957 Q16539
P41091 P62277
P10071 P49674
P61326 Q00839
P14678 P52597
O60942 P35269
P35609 Q14324
Q6YL44 Q9NQX4
Q6PID4 Q9BUG9
O00487 Q9Y297
P08648 Q9HB63
P06730 Q15287
P05112 P07332
O60566 Q8N2Z9
Q07954 Q96Q18
P62841 Q13347
P12110 P25391
O75197 Q9H4N7
Q9Y5G4 Q9Y5H0
A2KUC3 P00736
Q14957 Q92736
Q14103 Q92989
P62875 Q92889
P04626 P48736
O43809 Q15287
P11142 Q09472
O75578 P18084
P62875 Q9UKF6
Q14289 Q6PI59
Q7Z3L1 Q9Y5F7
O75475 P52294
P62736 Q6PIF6
P09601 P14921
P19838 P62988
P32745 Q9P2W3
Q12834 Q9NQS7
P52597 Q9BUJ2
Q05923 Q5VTT9
P98164 Q96DX9
Q9BZA8 Q9Y5F3
Q8IXI2 Q92502
Q562F6 Q9BPU9
Q71TU5 Q8NEV1
Q8TCU6 Q96L33
O00487 P51965
O75947 P36542
Q6P4R2 Q9Y5H4
P21918 P63092
O75643 Q01081
P07550 Q9UK08
P07910 Q7RTV0
P01579 P05412
P18206 P38570
P01298 P49146
P42338 Q6PID4
P01133 P21802
P02462 P68032
P35372 P59768
O15169 Q9Y6M4
Q07955 Q09161
O43283 P35968
P62314 Q15428
O43463 Q00534
O60343 P31749
Q13634 Q8TAB3
Q96T98 Q9Y5F3
P42575 P78344
Q9Y5E3 Q9Y5I1
P20226 Q15542
P61289 Q92530
Q7L590 Q9UJA3
O95190 P62333
P28566 Q86XU3
P52952 Q9H2X0
P08253 Q9UII8
P30968 P32298
P05386 P46777
Q8TAB3 Q9NPG4
P13639 P46778
O94973 Q00610
P11229 P53675
P35658 Q9H840
A1A5D2 Q9H4E5
P22455 Q8NIA3
P62158 Q9BSS6
P01737 P04439
Q92674 Q96BD8
P60763 Q6KH11
P22223 Q6NWN6
O00159 P42025
P22223 Q9Y5E6
B3KR14 B3KS54
P50150 Q9H573
P26010 Q9UKX5
P20849 Q8IYN9
O95750 P08620
Q5GFL6 Q8WWJ8
P49407 Q5H9R8
P36873 Q9Y6D9
P30050 P62750
P38936 Q13415
Q13509 Q13748
P01100 Q14765
P12004 Q14181
P30518 P62873
P42336 Q99704
P06241 P12109
P24043 Q9HBI1
P37173 Q9NPB6
P28065 Q06323
P02751 Q68CT4
P31751 Q00005
P08574 P99999
Q5PR22 Q8WWJ8
P27694 P35249
O43610 P01112
P09471 Q14833
O95965 Q60FE7
P46778 Q13217
P62847 Q9Y3U8
P01730 P06340
P98170 Q9NR28
P12830 Q9ULB5
Q92838 Q9UNE0
P60900 P63208
O14980 Q71F23
O14974 Q02045
P35609 Q14315
P23396 Q99613
Q14653 Q92664
P00734 P01344
Q562F6 Q9BZD4
P60709 Q7Z4I7
P14859 Q01196
O43707 Q5JYH8
O15350 Q96DS0
P52435 Q01081
P05549 P21359
P51677 P78423
P62316 Q9BW27
O43181 O43674
P29320 P52797
Q03135 Q8IZC6
P62745 Q13459
P62879 Q86YI0
O14543 O60496
P42677 P46781
Q6I9T8 Q71TU5
P27986 Q15759
P05997 Q9HCN6
P19086 Q9NRJ3
P22223 P68133
Q5SR50 Q658W2
P49798 Q86YW0
Q99460 Q9Y4K3
Q05655 Q9BX67
P08253 P50281
O75438 P56556
Q71U36 Q86XR8
Q9H159 Q9Y5E9
P28482 Q15256
P39900 P68133
O15530 P36897
P05814 P19838
P11021 Q5VVX1
P52298 P83876
Q12923 Q9UNN5
P02746 Q5NV62
P32121 Q8NGR6
P26012 Q9P218
Q659G9 Q9UBE8
P05106 Q96GA9
P16070 P53420
P09651 P26368
O60353 P50151
Q6NS87 Q8SNA0
P08588 P38405
Q6P4R2 Q9Y5G5
P26927 P27348
P12931 Q15375
O75056 P07996
P31152 Q6P9H2
B5B2N9 Q9BSS6
P62993 Q59F04
O43426 P42356
Q9NZN5 Q9ULL4
P08572 Q08043
P16144 Q13683
P15735 P17612
Q86XI6 Q9BRL5
Q9HC77 Q9NVX0
O14986 P35609
Q5W554 Q8IW41
A6NLW9 Q8N433
O95139 Q9P0J0
P46776 P63220
P05106 P07900
O75197 Q92870
P05106 Q5HY53
P04233 Q6NS87
Q8TDT9 Q9GZT5
Q7KZY0 Q86UZ1
P24390 P53621
P09038 Q59F04
P49841 Q16539
P61513 P62273
P55289 Q9Y5G3
Q14517 Q6P4R2
Q12864 Q9Y5H3
Q13158 Q15628
Q5STG5 Q9NR61
Q86UP0 Q9Y5H5
P05556 Q8NFW1
P14678 P62875
P42338 Q8IYN9
P12270 P57740
P05129 P40763
Q712M9 Q9UK08
Q6IB71 Q9NVG1
P51677 P78556
P30876 Q13242
Q9HAU4 Q9UFT8
P50991 P61758
P15498 Q9Y6B5
Q86V80 Q96C71
P62195 Q93034
O75676 P53778
P35968 Q9NP31
P61586 Q9NP61
P41595 Q9UK08
P06239 Q04206
O43677 P03886
Q15750 Q99759
P0C869 P63096
Q9UJX4 Q9UL46
Q8WWW0 Q9NS23
P07384 Q14978
O43739 P84085
Q9NYQ7 Q9Y5E6
Q08170 Q96HA1
P60763 Q9H408
O43913 Q9H211
O15371 O15372
P13236 Q05193
Q13349 Q5HY53
P35222 Q9Y5I4
P33991 Q13415
Q01968 Q4LE43
Q99661 Q9GZM8
O43684 Q9NXR1
P08631 P54756
P19087 Q9H3N8
O14924 P09471
P15153 Q17R89
P62304 Q5SRE5
P36897 P62942
P04798 P08047
Q7L8K3 Q8WUX3
P28335 Q6B6N3
P08754 P34995
Q5JYH8 Q6PID4
Q13242 Q6P2Q9
Q13177 Q13702
P09693 P61769
P34947 Q96RE8
P05107 Q6VU69
P59768 Q99527
P14672 P42338
O15524 P60568
P28482 Q9UHA4
O95136 Q16539
Q8N433 Q8NH90
Q8N433 Q8NGX0
P16520 P28222
Q5U0K5 Q9ULW2
Q7Z7A1 Q96SN8
P43405 Q9P2D0
O43172 P52272
P04899 P48736
P19022 Q96JQ0
Q9BZA8 Q9NRJ7
P24928 P62308
P24864 Q99640
P17480 Q15361
O14920 O95999
P21860 Q6S5L8
Q9BUQ8 Q9UKF6
P08621 P09012
P08579 Q9Y5S9
P30304 P43686
P29320 P52803
P53803 Q01081
P51686 Q9UBI6
O75369 P06756
P10145 Q8NHV7
P34969 P63218
O43306 P22612
O94986 Q9BSJ2
P61326 Q92621
P52747 P61218
P56705 Q5T4F7
P05106 P35442
P35221 P63261
P68032 Q9UKN7
O14610 Q8WXZ9
P60568 Q9UKT9
P21860 P63096
P67812 Q9Y6A9
P02751 P68032
P04049 P30086
O75369 P26006
P45983 Q9Y5V3
P00734 P02675
P12814 Q15942
Q13191 Q5G7M1
O14818 Q9HC16
P20618 Q96GD4
P01127 P08123
O43809 P62487
P29083 P51532
P63098 Q15147
P42773 P84022
P15056 Q9NZQ0
O43676 P03923
P31323 Q9BSJ2
P01912 P28067
O60667 P25445
P22607 Q92915
P05067 Q02410
Q86V38 Q9UQB8
P19793 P62988
P08151 Q96QV1
P62306 Q16629
Q8NFH3 Q9H840
O43684 Q9NSP4
P29353 Q02156
P52272 P52435
P17081 Q8WUY9
P28335 P63218
A6NMZ7 P01127
P16520 Q9NPG1
Q04721 Q86Y01
P61254 Q13217
O60645 Q9NV70
Q9H900 Q9HBM1
P28222 Q9HAV0
Q5TAT6 Q9H1U4
P08579 Q05048
P00533 Q16787
Q06413 Q15788
P63211 Q8NGC3
P01375 P42575
Q96QU1 Q9UBT7
P63000 Q12979
O00139 Q13257
P32121 Q9H344
P04899 Q8IXH9
Q14008 Q9Y6D9
Q15596 Q96KQ7
P50151 Q13167
P06493 Q9UPN4
O43683 Q8NFH4
P05305 Q8NFD7
P13232 Q99665
P29317 P56945
O95206 Q9Y5E6
Q96GM5 Q9Y2S0
P35998 Q06323
P04899 P10145
Q9Y5F9 Q9Y5H8
O14543 Q13651
P20702 P29400
P49790 Q5SRE5
Q1PSW9 Q9H1J5
O14640 Q6NSL8
P29353 P49767
P05412 P35321
O75578 P12111
P30876 Q8WX92
P46776 P50914
P21673 P37231
O75694 Q15287
P08579 P33240
P62269 P63173
O43264 Q8WYP5
P23229 Q8NFW1
P01764 Q5NV82
P35221 P55283
P14210 P23443
P01850 Q29718
Q04726 Q92769
P07942 Q8IZC6
P36897 Q03167
P19388 Q92994
P05129 Q9NYA1
O00762 Q06323
P10721 Q9NSE2
P55287 Q9UN73
Q8NHZ8 Q9UM11
P11217 Q9NZT1
P31749 Q9Y2T4
P07942 P26010
P17301 P60709
Q13797 Q9P218
P62891 P62899
P49790 Q96HA1
P50570 P84077
P48643 Q9UHV9
P12036 Q16539
P06756 P35609
P13639 P25398
P51679 P55774
P55196 Q8IY98
P17301 Q5STP6
O43242 P25786
A6NMZ7 O75056
P42336 Q8IYN9
O43639 P52735
Q14204 Q8TAP6
P05771 P31785
Q96CW5 Q9P209
P13631 Q13547
Q9BZA8 Q9Y5H1
Q14397 Q96HA1
O95229 Q8N4N8
P09471 P28222
P42336 P61586
P52756 P53803
Q9NYB9 Q9Y2A7
P02452 Q13753
P30874 P48549
O60344 P14138
P62158 Q14318
Q8TAN2 Q9UG07
O60603 P63000
O00487 P28065
P23458 Q8WYR1
Q9UN66 Q9Y5E6
P60484 Q5SR50
O94844 Q8N264
Q7RTQ1 Q8IYC8
P29992 Q9H1J5
P33681 Q68DL0
Q8IWZ8 Q9Y333
P20618 P28072
O43809 Q8IYB3
O95983 Q13547
P03891 Q9P0J0
O14909 Q13003
P04049 Q07889
Q5HYA4 Q8IYN9
O00161 P61266
O75365 P56945
P02748 P13987
P62873 Q9Y5P0
Q9Y5G3 Q9Y6N8
P45984 Q6FG56
P05121 Q16665
P16220 P22303
P25098 P55774
P16473 P62879
O14610 P63096
P48551 Q00978
P48051 Q13167
P21453 P21860
Q9NYQ7 Q9UI47
O60563 P24928
Q9GZT5 Q9UBI6
Q13616 Q9UK22
B5B2N9 O43745
P25098 P48061
Q9Y5E2 Q9Y5G2
P01112 Q9Y4H2
P35251 Q9HCU8
O75531 P12270
Q96JQ0 Q9BZA7
P25054 P49674
P47712 Q4LE43
P28702 Q99424
P63211 Q8NGA5
P10912 P22681
P31749 P48551
P27986 P48426
P63215 Q86YR5
O00329 P17948
P53803 P61218
P01588 P42680
Q13257 Q8N0S6
P61218 Q13435
Q12769 Q92674
Q56D06 Q9UBG7
P01602 P02747
P51684 P63211
P42677 P62244
P31947 P49674
P51681 P63211
P78556 Q9UBI6
P02462 Q8N6H6
Q01094 Q13207
P13535 P28289
O96013 P53667
O14974 O75116
P34982 P38405
P35221 Q07157
P04437 P30485
O00712 Q9Y261
Q9GZT5 Q9UP38
O43497 Q8TDF6
O75475 P12956
Q9BS16 Q9BW27
P31749 P46527
P10721 P42338
P04049 P67775
P16234 Q9GZP0
Q96HA1 Q9NRG9
Q16543 Q99759
P62249 P62906
Q13177 Q15746
P27986 Q07889
P05106 P35568
Q02750 Q9Y618
P15880 P62851
P25391 Q13751
O43561 P06241
P19387 P22626
P09651 Q14683
Q8TAB3 Q9Y5G8
P22415 P40199
P03956 P12830
P01375 P43268
P14784 P78552
P55287 Q9NYQ8
Q5FBB7 Q99661
P13569 P22694
Q92542 Q9NZR2
Q9BS16 Q9Y6D9
Q8IUP8 Q9Y5F3
P35626 Q6GMT4
P08754 Q9UFT3
Q92569 Q9UBF8
P23588 P46781
P52948 Q9GZM8
P17405 Q9NYA1
O75293 P46734
P27658 Q68CT4
P52435 Q9Y5S9
Q9NYV6 Q9Y2S0
P48730 Q9H461
P35222 Q9ULV1
P05412 P33681
O75971 P19388
A8K8Z5 P05412
P11047 P21860
P50750 Q13889
Q13224 Q96QG5
P55287 Q8IXH8
O60890 P60953
P10275 P14625
P52565 Q9BZR6
P16520 P47871
O14610 P08913
P14923 P51511
Q8WW43 Q9BYD4
P67809 Q86V81
O95229 P36873
P06241 P51636
P29475 P51841
P25788 Q9UM11
O15371 P60228
P15927 Q14181
P21918 Q9UBI6
P63208 Q9UM11
P25786 Q13200
P23396 P84098
O95317 P63267
P53675 Q9Y5N1
P08514 Q08043
O60262 Q8NGW2
Q9ULB4 Q9Y5I1
Q86X09 Q93100
P50914 P62945
P30679 Q15111
O95229 Q7L7X3
P26006 P39059
P55735 Q92674
P19793 Q6PCB7
P49796 Q6B6N3
O15511 P63261
Q6ZTJ0 Q96GA9
Q5VVX1 Q99719
P28066 Q15370
O95139 P03905
P35637 Q13435
O96015 Q14203
Q13478 Q14774
P02462 P08648
Q59FP0 Q8WWI1
P39900 Q9BYX7
Q99728 Q9HB96
Q6PK65 Q96JU8
Q9Y243 Q9Y5P8
O95644 P27348
P31749 P78527
O60262 P10145
P46060 Q9BZD4
O60262 Q9P1P4
P06241 P20827
P27694 P33992
P18564 P23229
P13807 P49840
P63211 Q7Z5R9
P35268 P61313
P15391 P27986
P23229 Q6PI59
P02751 Q01955
O00463 O14836
P12814 Q93052
O00487 Q9UJX5
P49758 Q6B6N3
P02462 P08572
P49336 Q9Y3C7
O14746 Q99638
Q92889 Q9HCS7
P08134 Q15642
Q647K2 Q9NXZ6
Q9BYD4 Q9NZ42
O14561 P51970
Q96QU1 Q9UII8
P13984 Q8IXH7
Q13257 Q8N4N8
O14917 Q9UI47
P32121 Q8NGS5
P10301 Q658W2
P61927 P62701
P62269 Q15056
P51955 Q14203
Q8IXA3 Q96L51
Q6V1P9 Q9Y5H3
P03992 Q9TQE0
P04225 P28068
P01733 Q9BD37
P49790 P62318
Q13705 Q8NI58
P35222 Q9Y5H5
P06241 Q96HB1
Q13315 Q96DS0
P11274 Q9HBH0
P19387 Q8IXH7
P08476 P18846
P01589 P23458
O75159 P40189
P19387 Q7RTV0
O19760 P07766
O00459 Q96PE3
P10275 P55317
P61927 P62847
Q14204 Q8TEP8
P03897 P51970
P28482 Q96AC5
P62910 P62987
P25963 Q9UBY5
P04234 P15498
P16885 Q14643
P41221 Q8IXA3
Q12769 Q8N0S6
P61289 Q9UNM6
P06756 P60709
P49841 Q92837
O94986 P49674
P27348 Q8WZ56
O15524 P01589
Q9BZA7 Q9Y5I4
P84095 Q52LW3
O75610 P36894
P78318 Q5U0E4
Q12769 Q71F23
P53675 Q6UQ80
P63000 Q5JVZ5
P60842 P62861
Q15056 Q9UBQ5
P10826 P10827
P41091 P62753
O75438 P03923
P19388 Q9Y535
O60671 O60832
P63000 Q86VI3
O95644 P16298
Q96L33 Q9NRY4
P09012 P30876
P55291 Q9P2E7
P50990 Q9NQP4
O75056 P02461
P61586 Q12979
P09619 Q13905
Q9NQB0 Q9NZC9
Q8TEM1 Q9UHI6
O75900 Q8IY98
P09110 P37231
P55289 Q9Y5E5
O75446 P61244
P04637 Q14934
O15105 P01137
P49368 Q13885
O43324 P41252
P19793 P22736
P35658 Q15796
P41221 Q86TH3
P52597 P83876
Q9NYY1 Q9UHF4
P17612 Q15691
P62306 P83876
P10523 P68400
O60716 P12830
Q13415 Q9UBD5
O60883 Q5JXJ2
P30050 P62888
Q15393 Q9Y333
P29474 Q02447
P20333 Q99558
O75369 P12110
O60330 Q9Y5E4
Q5GFL6 Q5HY54
P46781 P47914
Q6VU67 Q9P218
P02745 Q5NV90
Q15052 Q9HBH0
Q96T98 Q9Y5G2
O00329 P22455
P51991 Q9UKF6
Q9GZV9 Q9HCT0
P46776 P62854
Q9P209 Q9Y2I6
Q8IXH8 Q9Y5H9
P31994 Q99704
Q71F23 Q96EE3
O75251 P19404
O60832 O60921
Q562F6 Q71F23
P30876 Q9Y5S9
P25101 P29992
P46060 Q13547
Q5NV81 Q6PIL0
Q9H159 Q9NYQ6
P05997 Q7Z391
P21860 Q4LE43
O60733 P09471
P22090 P62244
P21860 Q13554
P01848 P20036
O14745 P51671
P01848 P29350
P04225 P07766
Q9Y5E2 Q9Y5F3
P36954 Q14241
Q6ZSP0 Q9HAV0
O14672 Q86Y01
O60566 Q9H900
P15407 Q15796
P28566 P32121
Q96SN8 Q9UGJ1
Q96CZ9 Q9NYQ6
O60907 Q6I9T8
Q8N5B3 Q9UN66
O95997 Q9UM11
O15169 P37173
Q53T94 Q92831
O95965 P02458
P05106 Q99558
P22694 P35222
O60508 P14678
O15230 Q9HBI1
P12110 Q13349
P62258 Q96MT8
P01733 P30487
P01375 Q9Y6K9
P26368 Q8IX12
P33240 Q92989
Q6XGZ4 Q92851
P10966 P42701
Q9UJX6 Q9UNM6
P22223 Q96F04
Q7Z738 Q9Y5I3
P42025 Q5JW48
O43747 P56377
P12814 P35222
B3KR14 P05771
O75376 Q14995
A6NL08 P38405
P06730 P62701
O00231 P49721
Q9NZ42 Q9Y4K3
P61353 P61927
O14641 P19784
P35609 P38570
O43930 Q08462
P68032 Q9P218
Q14643 Q9P212
P42336 Q6ZTT5
P78536 Q04721
Q9NYQ6 Q9Y5G8
P60059 P61009
P30153 Q9HC77
Q9Y5F2 Q9Y5G1
P19387 Q92750
P07339 Q15628
P26010 Q7Z4I7
Q5FWG5 Q9Y2C9
P35568 P49023
O43426 Q96CW1
O95206 Q9UII8
P41143 Q96C71
P10523 P48730
P46977 P61619
Q03188 Q8N0S6
A1A4S6 P60763
Q8WUM0 Q9UHI6
P18089 Q9P2W3
P28702 Q9UNU6
P60709 Q9NPA2
P42338 Q9P212
Q07157 Q53HG7
P26368 P52298
B3KR14 P49619
P49407 Q8NGW5
O60353 Q71TU5
P52292 P84022
Q9H158 Q9Y5H1
Q08881 Q8WYR1
O14944 P00533
P21817 Q99572
P35462 Q96C71
P21917 Q15835
Q6NT27 Q96P88
P46783 Q9UBQ5
P25391 Q9Y490
O00329 O43559
Q5JP94 Q6PID4
P19237 P20929
P62158 Q12968
O00501 Q8NI35
Q9H349 Q9Y5F1
P29350 Q13094
P04070 P07204
Q6B6N3 Q8WX95
P55075 P62993
P08648 P49715
P17252 P31947
Q01201 Q9Y6K9
P34982 P62873
Q14765 Q9UQC2
Q02153 Q13237
Q5JYH8 Q9BUG9
P20702 Q96PN1
O75309 Q9Y5I4
P49450 P49454
P61326 P62316
O15498 Q86Y82
P51003 Q08170
Q02224 Q9NSP4
P61586 Q15052
P62191 Q9Y297
O95613 Q14204
Q14055 Q9H1U4
P27361 P62158
P61803 Q15629
O15078 Q13409
Q16539 Q969G9
P08514 Q5JP94
P05107 Q60FE5
P52435 Q8IXH7
Q13077 Q99683
Q15287 Q99567
P11215 P12110
P09544 Q92765
P08476 P36897
P26006 Q9UMD9
P05106 Q9BS57
P62280 P62424
P13612 Q9Y490
Q9H349 Q9Y5H1
P20226 P53803
Q16363 Q5PR22
Q6V1P9 Q9Y5I2
P04437 P30511
P38398 P55317
Q14803 Q6IC53
P04792 P48023
P42574 Q13233
O43920 O95182
Q6IFM8 Q8N433
P62308 Q15029
O60674 P01589
P02452 P08651
P06493 Q8NHZ8
P10600 P84022
P04234 P20963
P43034 Q2NKX8
O43148 P52434
Q8IYB3 Q8N684
O14744 P62316
P08670 P45378
P02452 Q6ZRA8
O75530 Q09028
O00743 Q9BQ87
P19447 Q14241
Q7Z738 Q8TAB3
P21333 Q07092
A6H8Y1 O14802
Q96L33 Q9UKW4
P38570 Q14031
P17252 P22607
P45379 P63316
Q15797 Q9HCE7
P09651 Q05048
P38405 Q8NGX1
P52597 P53803
O00763 Q9UGI9
P08908 P50150
P37173 Q13347
P53350 Q9Y2I6
P06729 P31323
O14735 Q15147
P23025 Q92759
P09471 P21730
P14784 Q16539
Q5VSF9 Q7Z513
O75937 P19388
P00451 P00734
P62495 P62945
P33908 Q9NTJ4
P42858 Q96DT5
P62847 Q04637
P05019 P08253
O75044 P84095
P15153 P42331
P11047 P21333
P60866 Q14152
P48551 Q16576
O43831 Q9BUQ8
P09693 P30493
O75665 P61163
Q92674 Q9Y266
P84022 Q7Z6C1
P12645 P37023
P63215 Q96F32
P39086 Q5VSF4
P61266 Q9BUC2
Q15759 Q99759
O60674 Q8NHY9
P07942 P18084
P01732 P45983
P42336 Q9UK67
P16885 Q05655
O43809 Q9UKF6
Q16539 Q8IW41
P25788 Q9UL46
O43432 P20042
P18206 Q99715
O95782 P29353
Q6P152 Q9UN75
P62277 Q13347
P01042 P09471
P61247 P62917
P62701 P63173
P25024 Q9UME6
O43318 Q9NYJ8
P18621 P63173
Q08881 Q13094
P30679 P56704
O94913 P52434
Q8IWW6 Q8IXI1
P01850 Q9NWQ8
P50148 Q9P2W3
P46783 Q92901
O00217 P03915
P42336 Q01968
P10275 P62873
P16144 Q9Y4G6
P01913 P04440
P55199 Q15370
P09661 Q9BUQ8
Q6VU69 Q7Z4I7
Q9NYQ8 Q9Y5G3
P53350 Q96IY1
P61163 Q5JW48
P63167 Q9Y2I6
Q96HB1 Q9NVD7
Q08043 Q14896
P62873 Q8NGK0
O43242 Q99460
P10321 P20963
P52272 Q13435
P11215 P26927
P36894 Q5HYA2
O00144 P41221
P01178 P18846
O95819 P01583
P09629 Q02447
P35568 Q15139
O75643 Q14103
P36954 P51003
O15169 P48729
P21912 P31040
Q9UN74 Q9Y5G6
Q9UN73 Q9UN75
A8MTJ3 P08173
Q04206 Q14116
P11047 Q5HY54
Q8TAB3 Q9Y5H7
P09012 P09661
P26441 P40189
P06239 Q29878
P04899 P21918
Q9NYQ8 Q9UN75
P31751 Q9BQD2
P14416 P62166
P63211 Q14416
P48145 P62879
Q92674 Q96IY1
Q5SPT5 Q99706
P19388 Q10570
P24043 Q6PI59
O14654 Q02156
P13500 P41597
Q8NI77 Q9BZD4
O43612 O43614
P15884 Q13363
P52434 Q16594
P49790 Q8WXD5
Q02156 Q9BVT0
O60508 P57740
P02708 P24043
Q14517 Q8TAB3
P04899 P46092
O43913 Q07864
P63272 Q09161
Q13237 Q9UBN4
P12270 P26368
O15392 Q53HL2
Q96L33 Q9NZN5
P15153 Q9C0H5
P18146 P60484
P24043 Q8NFW1
P33765 P63215
P02461 P21333
P63279 Q13485
P49792 Q12769
Q6VU69 Q7Z391
P36954 Q16514
P48023 P78560
P62861 Q14240
Q9Y5E5 Q9Y5H0
Q5NV91 Q6NSA4
P60842 P62244
O75438 P03905
B2RA89 Q15878
P51531 Q9Y3Y4
P55291 Q8IXH8
P07766 P22681
P15880 Q14240
Q8NER5 Q9HBP0
P61244 Q02447
P05107 P11215
Q15835 Q7Z5R9
P07288 P35858
P20336 Q05940
P08047 P30411
O75578 Q6PI59
P52298 Q15365
O60245 Q9UN70
P04899 P30872
P11362 Q6A549
P08138 Q9H213
Q8N6H6 Q9BUG9
P11831 P20823
P28566 P34947
P11229 Q15523
O95644 Q14765
P30511 P61769
P12544 P27695
A4D0S4 Q68CT4
O60330 Q9UBT7
P55289 Q9Y5H2
P61247 P62244
P33681 Q04759
P29597 P40238
P51959 Q96DS0
Q8N1E8 Q9BQD2
P20226 P24928
P55851 P55916
P41235 P55317
Q14050 Q7Z391
P31994 Q5NV64
P46776 Q9Y3U8
P63211 Q8NGB4
P52564 Q13554
Q13177 Q9UBI6
P08047 P98088
P09661 Q8IX12
O75937 Q8N684
P02735 P19838
P03372 Q16539
P01730 Q16401
Q92569 Q96GA9
Q8WVK7 Q9Y266
Q8IWP3 Q96C71
P09471 P63000
P08754 Q96RE8
Q6V1P9 Q9Y5E5
P19525 Q08426
O43390 Q92989
P14672 P62330
Q13841 Q14905
P21860 Q96EY1
O00743 P32121
P23396 P62899
Q5U0C8 Q8IXZ3
Q8WWN8 Q9H4E5
O76094 Q9UHB9
P22888 P63215
P08579 Q16629
O95965 P05997
O75084 Q5T4F7
P42338 Q01970
P46734 Q5R3E4
P45985 Q6IAR2
Q14008 Q96EA4
P08949 P59768
O94844 Q5TB30
P42575 P78560
P32121 Q96LD9
P45983 Q02962
P16220 P56159
P08588 Q9UBI6
O75380 Q9UI09
P32246 P62879
P26010 Q07092
O00401 P60709
P03372 P37231
O95400 P52434
P28482 P51398
O15444 P63215
P49682 P63211
O95299 P19404
P08651 Q16880
P62736 Q5TIG7
Q99567 Q9H814
Q08170 Q99567
P27348 P30305
Q8IYJ9 Q9H408
Q5HY54 Q5JP94
P52298 Q12996
O00762 P49721
P17980 Q9Y4K3
O15239 O95168
P50406 P63211
O14543 Q9UHF4
Q8WUM0 Q9Y5S9
P62081 P62424
P31391 Q9UBI6
P52756 Q8IYB3
P62304 Q10570
P28223 P63096
Q8IY78 Q9UN71
P04085 P14616
O15078 Q96RT8
Q06323 Q13415
O75694 Q8NFH4
P68400 Q16537
O75475 P49790
P0C645 P62873
O14807 P21359
P10145 P10276
P42338 Q658W2
O43683 P49792
P48544 Q6XGY1
P53778 Q6FHX4
Q16539 Q9UNI6
P62280 Q04637
P48145 P62873
P28330 P28702
P12643 Q13145
P46939 Q14155
P07437 P63167
Q15835 Q712M9
P18031 P62993
Q86UP0 Q9BZA7
P06730 P42345
P49792 Q96IY1
O60496 P16333
O14610 Q6UQ80
Q5VVX4 Q6L981
Q07889 Q7Z783
P62879 Q6NT27
Q13042 Q8NHZ8
A8K8Z5 Q59FP0
P30485 P61769
P51817 Q8NFM5
Q9BYX7 Q9NPA2
P17612 P29992
Q05048 Q13242
P22681 P43405
P59768 Q14833
O00233 P25054
P62834 Q8TDF6
P32745 Q9UK08
P02775 Q9UBI6
Q13352 Q96IY1
O75916 P16499
Q03113 Q9BX93
P07910 Q00839
Q9H081 Q9Y6D9
Q9Y5F1 Q9Y5G8
Q9UN73 Q9Y5H0
P49450 Q15691
O75578 P18564
P20309 Q15835
Q9UII7 Q9Y5G1
P19544 P48551
Q9NYQ8 Q9Y5H2
P20963 P30461
Q9H159 Q9Y5G7
P63151 Q05513
P17081 Q01968
P13945 P61952
Q16629 Q96EE3
O14920 Q5STV4
O95965 P12107
Q02224 Q7L2Z9
P42677 Q9Y6D9
Q15853 Q9NQR9
P49721 P62333
Q92636 Q9NY59
P52798 Q8N3Z2
P02652 P06727
P18615 Q09161
P45378 Q00872
P36575 P56706
P13533 P63267
P28065 P38936
P13942 P34741
Q13404 Q9Y4K3
P41091 P78344
P62913 Q9Y3U8
P04350 Q66GS9
Q5SRE5 Q92620
O14641 P56703
P38405 Q8N0Y1
P05106 Q6ZRA8
P01733 P20036
P01871 Q9P0L5
P01106 P10275
P01215 P30968
P03956 P17936
P17096 P17676
Q9HCL0 Q9Y5H6
Q13616 Q9UNM6
P40763 Q07889
P36954 Q9H3P2
Q06323 Q9UM11
P06239 P43403
P01111 Q9P0L5
O60229 Q14957
Q6I9T8 Q8IXA3
P19388 Q13216
Q15691 Q9BU64
O00712 Q12857
O75971 P14859
Q1PSW9 Q5W142
Q9H349 Q9Y5E2
O15524 Q13287
P01730 P08575
P51665 P55036
P51681 P62937
P14923 P29590
P01133 P05412
P48730 Q9Y2I6
P51532 Q04206
P35658 P57678
P05305 P35368
P24468 Q13547
P56945 Q5U0C3
Q01081 Q8N684
P01375 Q13501
P50150 Q8IUM6
P62873 Q96R67
Q8N684 Q92620
P01112 P48736
P32121 Q13255
Q9BRQ0 Q9HBD4
P09871 Q5NV81
P08047 P49221
P19087 P51686
P48730 Q16526
P32745 P53675
P22612 P31323
P08047 P48552
P05549 P35348
Q15436 Q9Y6B6
O60674 Q9NRA0
P49821 P56181
Q12933 Q9Y6K9
P42681 Q8WYR1
P50613 Q16594
Q9BW27 Q9UBU9
O15264 P35638
P12109 P26006
P05423 Q9HAW0
P13942 P18827
P61326 Q12996
P19838 Q5STV4
P04637 Q04206
O14936 Q5VVX4
O94844 Q96M96
P01111 P22607
P15531 P63000
P16298 Q01970
P12830 P55285
P01233 Q96P88
O15111 P17252
P62854 Q99613
Q08174 Q9Y5H2
P25067 Q6ZRA8
P09544 P56704
Q5HY54 Q8IZC6
O00334 Q12933
Q14790 Q15149
Q6V1P9 Q96SF0
P05107 P18206
P19438 Q92844
P08047 P14784
P56159 Q05397
Q8NBT2 Q9H410
P42830 Q9UBI6
O75533 Q12874
P00750 P51668
P22455 Q9C004
Q13111 Q15648
O75376 O75446
P01375 P21580
P07550 P62873
P68363 Q13885
O00459 Q99755
O94986 Q9UPN4
P63000 Q9UPY6
P10826 P35558
P31749 P45985
Q8IXH8 Q9Y5I0
P09497 P21728
O14775 O14804
P33151 Q96QU1
P06730 Q86V81
P08047 P31153
P29965 P52333
Q15596 Q16512
Q9UII7 Q9UN75
O60262 P01233
P35228 Q02846
Q8N684 Q9UKF6
Q9H158 Q9Y5G2
P13612 Q14185
P06241 Q13191
P28066 Q13177
Q8TCU6 Q9H4E5
O00468 Q969J9
O60674 P35228
O15530 Q14449
P10415 P28482
P05387 P68104
O43182 P62745
Q08174 Q4LDE5
Q68CX6 Q8NG19
P35222 Q96BI3
P40763 P49765
Q13243 Q9UBU9
O43432 Q04637
P06756 Q7Z391
P08887 P29350
Q9Y5E9 Q9Y5I2
P46527 Q15329
O15111 O95999
Q07889 Q8WU20
P35268 P40429
P45379 Q8WZ42
Q5HCI0 Q9UL32
P21781 Q96KE5
P05423 P08651
P35658 Q8NFH3
Q9ULB5 Q9UN70
P13942 Q13751
P01275 P63092
O43831 Q00839
P39086 P54257
O43295 P61586
P19388 P84103
Q8N5B3 Q9Y5E9
Q9Y5E4 Q9Y5E7
P42336 Q14185
P49790 Q92620
P23945 Q9UK08
P00533 P05549
Q8IV61 Q9UF02
Q9H1D9 Q9HAW0
P30050 P47813
O43524 Q9Y243
P09622 Q15119
Q7KZY0 Q86YD5
O14775 P25116
P46060 Q14974
Q92831 Q9UBG7
Q12851 Q13233
P14923 P35222
Q13131 Q16822
O43747 P50570
P10523 Q71TU5
Q7RTV0 Q9P2I0
Q9Y5E8 Q9Y5G4
P52735 P62745
P07766 P30493
P49798 Q5HYD7
P14415 P35613
P01903 P20963
O14610 P43119
Q6FHW5 Q7Z391
P06730 Q9UBQ5
B5BU94 P58166
O75435 Q13485
P28370 Q5VVR8
P51805 P60763
P25024 P40933
O60229 P60763
O43929 P06400
O43684 Q13352
Q01362 Q6NUK7
P05412 Q01201
P18074 Q15361
Q9Y5F2 Q9Y5H0
P55268 Q9Y490
P54792 Q16539
Q96T98 Q9Y5H9
P68032 Q96PN1
P19784 Q15172
O15379 Q04726
P60568 Q14765
P24864 P63208
P08172 P11488
O43318 Q9UJU6
P05362 P19838
Q14344 Q9UIA0
P10275 Q13950
Q8N1F7 Q8WUM0
Q5VVR8 Q6I7N8
P18074 Q01831
P15692 P29353
O00233 O95190
Q15427 Q92620
P25391 P55210
O14965 P51665
P53803 Q13242
P16885 Q07890
Q9NYQ6 Q9Y5H7
P02751 P23229
Q4LE71 Q92574
O00231 O95190
O43795 Q5T8M8
Q12879 Q9NZT1
O14818 Q5VVX1
P43250 P55774
Q86V24 Q96RR4
P52434 Q8IX12
O15212 P50990
P30876 P52434
P19838 Q00653
O60229 Q13224
Q13485 Q16576
O43320 P16234
P32121 Q96R48
P27986 P42338
Q7Z7A1 Q8NHV4
Q13002 Q5VSF9
P21675 P52434
Q14683 Q9BUJ2
P09693 P42081
P62875 Q15653
P04435 Q5Y7C3
P38405 Q8NH18
P38405 Q8NGP8
O43242 P11926
Q02447 Q99797
P46527 P48556
Q6B6N3 Q6UQ80
Q7Z6C1 Q8TEY5
Q15147 Q7Z727
P25116 P50148
P46060 Q8TEM1
P27986 Q6PIZ9
P10145 Q9P2W3
Q13841 Q5JW45
O14893 Q8NFH3
O14980 Q9Y266
Q8WV28 Q9P0L6
P18564 Q5HY54
Q7LDG7 Q9UHB1
P40259 Q92835
P04070 P12757
O95047 P32121
O60262 P35368
P51948 P61218
Q13459 Q5T8M8
O75030 P40763
P31785 Q9NSE2
P08047 Q05195
O43497 Q13972
P19087 P19875
O60262 Q9ULZ1
O43831 P22626
P78504 Q9H488
Q8IY78 Q9NPG4
P11047 Q68CT4
P05013 P48551
P01732 Q99665
P08579 P51003
Q9UBT7 Q9Y5H0
P46778 P63173
O00329 Q92529
Q9Y5E5 Q9Y5F2
P25054 P49840
P61758 Q13748
P10071 Q93098
P08047 P34059
Q16539 Q68D00
Q00839 Q15029
Q15797 Q9BY41
P08107 Q07869
P00738 P11215
P62873 P62879
P07910 Q13247
Q12864 Q9Y5I2
P23458 Q16584
O14640 Q8N2E5
Q00534 Q08999
O14641 Q9UM47
P78504 Q8NBS4
P55291 Q9UN75
Q8NI42 Q8TAA3
P45452 P62736
Q13683 Q68CX6
O95997 P51665
P11216 P62158
Q9Y5G3 Q9Y5H9
Q01081 Q96EE3
O60330 Q9UN70
P12830 P18206
P58166 Q9NXZ6
Q02846 Q13976
O60883 Q9UNE7
O00750 P51692
O96014 P50151
P01903 P06340
O14543 P26951
Q15029 Q8N684
P36873 Q8N2Z9
P25067 Q68CT4
Q02447 Q12860
P04629 P41743
P08047 P19793
Q1PSW9 Q8N752
O14610 Q8NG41
O95813 Q93097
P13612 P62834
Q16401 Q9UNM6
P60953 Q9NPG1
Q9BW27 Q9BZD4
O75084 O75197
P61254 P62424
P27986 Q9UQC2
P48788 Q14324
P00747 P01343
Q04206 Q05513
P02751 P16144
Q13547 Q15910
P35221 Q9Y5I3
Q6NUQ9 Q92974
P14678 Q96DI7
Q9BUG9 Q9HBI0
P10767 P16234
P20849 P35609
P08514 P46108
Q13683 Q7Z4F3
O00422 Q15583
P15260 Q16584
P22223 P22894
P14921 P40879
P39905 Q9NR12
O14939 P06241
Q13418 Q96PN1
P29460 P40763
Q9BZD4 Q9NXR1
Q01130 Q9BW27
O96014 P49407
P78368 Q93097
P50750 Q14241
P28223 Q9HAV0
O95622 P38405
P08908 P19086
O60508 Q9Y5S9
P51948 Q08945
P29992 Q5QIP1
P56945 Q08043
P01112 Q8NER1
O14549 Q03135
Q14186 Q16539
P62306 Q92989
P25786 Q9Y6H5
P01241 Q9NSE2
P12814 Q7Z4I7
Q14526 Q15653
O00238 P02765
P14859 P15907
P18206 Q16363
P42331 Q9BYZ6
Q7RTQ2 Q9NZL2
Q16363 Q6FHW5
P38405 Q8NFM4
P53779 Q15750
Q13561 Q8NHQ1
Q15287 Q8IYB3
Q66GS9 Q9BV73
Q96SF0 Q9Y5I2
P38159 Q13247
P48730 Q13409
Q9UN67 Q9Y5E8
Q08170 Q8NFH3
Q8IYN9 Q8N3F8
P52657 Q92759
P01298 P50391
O14965 Q14155
P48729 P62158
P07900 Q16543
O00254 O14775
P35244 Q06609
Q969J9 Q9Y6N6
O94844 Q9UKW4
Q15878 Q9UBN1
P23458 Q13233
Q93100 Q9BRL5
O43731 P19878
Q9Y5E7 Q9Y5G5
P08588 P32121
P04899 P48146
P55289 Q9NYQ6
P08572 Q6PID4
P06756 P16284
Q8IXA3 Q8TAN2
O15264 Q6V3B1
P12814 Q96PN1
P25024 Q9P2W3
Q6AWB3 Q96DT5
P35568 P60568
P05106 Q68CX6
P00749 P14921
O00334 Q07890
P61812 Q15796
P01106 Q13485
P35222 Q9NSA3
P05129 Q9NZK7
P28482 Q6FHM7
P50502 P52630
Q8WUY9 Q96L33
P48061 P62879
P11488 P25024
Q8N433 Q8NH05
P60866 P62979
P05771 Q96GK1
P26232 Q86UP0
P07947 P54756
P62304 Q13247
P37173 P61812
Q96JQ0 Q9Y5G0
Q13315 Q92878
P27987 Q15147
P50748 P53350
P30153 Q02750
P01589 Q04864
Q13253 Q6ZVN8
P00748 P29400
P06730 P62280
O75633 Q6P9E5
P20701 P25940
P26232 Q7Z5M0
Q8N5B3 Q9Y5H6
P01308 Q06124
P60709 Q9Y6W5
P10747 Q06124
Q02447 Q06278
P56377 P61769
P01732 P01850
P01589 Q02750
P09471 Q6I9S5
P51532 Q13485
P07108 P19793
P27361 Q05923
P26599 Q13243
P08865 P62906
Q13616 Q9Y297
P24043 Q5HY54
Q13889 Q9H9Y6
P09544 Q8IXA3
P08514 P20849
Q5U0A0 Q6L984
P55290 Q9Y5H0
P52294 Q04917
P18077 P62841
Q09472 Q86WJ1
P13639 P62987
P08637 Q5NV86
P46531 Q6UW60
Q5H9R8 Q8N752
O00585 Q9NPC1
P49770 Q13144
P62847 P62851
Q9ULK4 Q9Y2X0
P42025 Q6P1W8
P26232 Q9Y5H6
Q9BVL2 Q9UKF6
P62875 Q10570
P31751 Q13370
P07437 P07900
Q01449 Q86XU5
P04844 P43308
O15056 Q8TBX8
P48549 Q96P88
P10275 P51531
P48736 Q13418
P01106 Q01094
O00459 P63000
Q6A549 Q96KE5
P35222 Q9Y5R2
O75632 P35346
P46060 Q7Z460
P62875 Q92664
P50281 Q5T8M8
Q9NRJ3 Q9UBI6
P63267 Q9UBC5
P61218 Q92989
O14508 Q5G7M1
P05106 Q9H1U4
Q14974 Q8N1F7
Q14957 Q15413
O76094 P60059
P01732 P30443
Q99523 Q9Y5V3
O15230 P06756
P01210 Q9P2W3
P02746 Q5NV80
P01106 P40763
P24530 P50148
P31152 P46734
P53350 Q99661
P48454 Q12968
P46783 P62888
P01908 Q6NS87
Q96BI3 Q96GC6
Q8N433 Q8NGF7
P36873 Q53HL2
P42338 Q9Y2I7
Q9BUJ2 Q9BZI7
O95182 O95298
P14784 P14921
P63211 Q8NGH3
P16885 Q13557
P06493 P68366
P62280 Q14152
P50150 Q8WXZ9
P42677 Q8NG31
P20042 P62841
P01730 Q92918
P62304 Q15365
P62244 Q02543
Q14653 Q86XR7
Q6V1P9 Q9H251
Q07020 Q13217
P13010 Q13426
P04637 P35228
P53779 Q8NEJ0
P00742 P08709
O14893 P62308
P55286 Q9Y5H3
P01111 P15153
O75581 P59768
P08476 Q6IR47
P42830 P62873
P29353 P52333
P00519 Q7Z635
P48556 P53350
Q15029 Q15459
Q5BJF6 Q9NXR1
P09038 Q8WU20
Q6IB22 Q6L980
O00217 O95182
O76081 Q6B6N3
O96020 Q13309
P14678 P52298
P63215 Q8N729
P57740 Q8IYB3
O43182 P15153
P15927 P27694
P42772 Q00534
P37840 Q5U0A0
P10523 Q5SRQ3
P05976 P20929
O43683 O95229
Q8IUQ4 Q9BZK7
P60953 P61224
P63000 Q03405
P67775 Q9BZK7
P13236 P21462
P15153 P48736
O43390 Q15029
P14678 Q5SRE5
P35580 P60709
O14497 P15336
P22004 Q13161
B5M0B4 P35568
Q15365 Q9P2I0
Q5NV75 Q6NSA4
P14678 P49790
P09012 P52272
P49207 Q02878
Q13255 Q92806
P10301 P52799
O95983 Q8NHZ7
P38405 Q9UBI6
P13639 P40429
Q30118 Q6GMV6
P15260 P23458
P62750 P62851
P57740 Q16637
P14598 Q16539
P13612 P63000
Q03135 Q5R3A8
P17252 Q12933
A8K8P3 P48730
P98177 Q92793
Q9UI47 Q9Y6N8
P05015 Q92985
O43303 Q8NHQ1
P05771 Q9BUG9
P32121 Q6GMT4
Q8N752 Q9H1J7
P59768 Q8NI50
Q96T98 Q9UN75
Q5NV90 Q6NSA4
Q14055 Q60FE5
O14836 Q12933
P04049 P29353
Q96L33 Q9P2N2
O15230 P02458
P12107 Q658W2
Q16539 Q16690
P63261 Q9UPY6
P23025 Q92466
Q01094 Q16539
P01567 P15260
P29353 Q6VVE6
P62318 Q92989
Q00534 Q8NE70
Q96HA1 Q9BW27
Q13349 Q9Y6N6
P62273 P62854
O75964 P56381
O14641 Q9ULV1
Q9H944 Q9NVC6
P46776 P62910
O14641 Q9H1J5
P46782 P68104
Q8N1F7 Q92620
P61218 Q08945
P31943 P38159
P61326 Q12874
O43831 Q01130
Q96GD4 Q9NTJ3
Q9UBT7 Q9Y5I2
P62306 Q8WUM0
O00329 P12931
Q01449 Q9H1R3
P32121 Q8N628
P56704 Q9UK08
Q5FBB7 Q7Z460
Q06187 Q4LE43
P05412 Q04759
Q16539 Q99665
P35222 Q08174
P08908 Q6B6N3
P32248 P50150
Q13751 Q86W93
P22681 P78552
P48544 Q14416
P16070 Q16363
Q969G3 Q9UIG0
Q6ZRS2 Q9UJU2
O60936 Q04206
O75438 O95178
P25100 Q96C71
O75943 P27694
Q6NW40 Q7Z3T8
Q01130 Q9BUJ2
O43913 P49642
P62266 Q99613
P11912 P41240
O43609 P22681
P10145 Q15759
P08908 P62879
Q8IY78 Q9Y5H9
P23396 P41091
O15111 Q04206
Q14181 Q9HCU8
Q9NRJ7 Q9ULB5
O95965 P02462
Q7Z3L1 Q8IUP8
P03923 Q16795
Q5HY53 Q99715
P35579 P68133
P63261 Q5HY53
O75533 P52597
Q96RJ0 Q9UK08
P20701 P63261
P11940 P20042
P18621 P61927
Q7L7X3 Q9BW27
P10070 Q4KMG0
P47712 Q8NHX1
P06756 Q13233
P40225 Q07889
O43707 Q9HB63
Q5NV62 Q6P055
O00206 P58753
Q00610 Q96PC3
P30260 P35998
P63211 Q96R27
P23229 P29400
P63000 Q8TCU5
P25787 P38936
P63261 Q0VF96
P61586 Q96D37
Q8N6Q7 Q9NPF7
P08514 Q01543
P11274 Q96L33
P07948 P22681
Q8NFW1 Q9HB63
Q13888 Q92889
Q9BYZ6 Q9C0H5
P51452 Q9H408
O75489 P17568
Q10570 Q86U42
O95206 Q9NYQ8
P68104 Q02543
P01137 P36897
P37840 Q99497
Q96SF0 Q9Y5G5
P62136 Q6ZVN8
Q9H349 Q9Y5H4
P28482 P42226
Q06330 Q92769
P14923 P45452
Q68CX6 Q6FHW5
O60496 P29353
P31321 P49023
Q53QZ3 Q96L33
O43745 O95644
Q93034 Q99436
O75694 Q9BW27
Q8IXH8 Q9Y5F2
P35637 Q12874
Q13485 Q13761
P31947 P55268
O14775 P46092
O00217 O75380
P49790 Q12769
P05771 Q12846
P49674 Q9BV73
P30050 P62906
O43318 P04049
O15327 Q92569
P99999 Q9Y277
P26368 P55795
Q5T8M7 Q7Z406
O43707 Q6VU69
P35228 P49715
P19387 P55199
P08754 P30411
P35268 Q92901
P49674 Q9UPN4
P62993 Q5W006
Q9UI47 Q9UN66
P32121 Q8NH10
P32121 Q8NGP0
P09237 P60709
Q8N433 Q8NGJ7
P29353 Q8WWW8
Q8WYR1 Q9NQ66
P61278 P61952
P48736 P62993
P36578 P46779
P17612 P49841
A8MTJ3 P18825
O43831 P08621
Q9ULB4 Q9Y5F0
P16070 P36897
P62244 P83881
P32121 P61073
P61923 P84077
P35221 Q9Y5H0
P36896 Q13705
P01308 P61009
Q92806 Q9UK08
P63000 Q7L576
P26927 Q04912
P15882 P53621
P42677 Q9UNX3
P01909 P04440
Q15154 Q99996
O95648 P25787
P06241 P09619
P28070 Q9Y297
P30050 P46776
A6NMZ7 P05106
O60566 Q8NG31
P17081 Q99819
A8MWC4 Q9UQF2
P42677 Q96H22
P01737 P01889
Q9Y5G0 Q9Y5G7
P18077 P46782
O75791 P04234
P26012 Q6VU69
P48551 Q92769
O14511 P41240
P14923 P62736
P09769 P16885
P57740 Q9BW27
O75030 Q7Z6C1
O15504 Q16629
P25100 Q9HAV0
P06730 P49792
Q9NPG4 Q9Y5G9
Q96TA0 Q9Y5F7
Q7Z738 Q9Y5E8
O43524 Q04917
P50613 Q13889
P11487 P16234
O15145 P60953
P38570 Q9UMD9
O15467 P09471
Q03135 Q14031
O60674 Q13557
P48357 P54646
P26232 Q9Y5G7
P29350 P42226
P60763 Q5VSF4
Q15172 Q9HCP0
Q13634 Q9NYQ6
Q68CY7 Q8IYN9
O15533 Q03518
P06400 Q02548
O14746 P03372
P27361 Q6PIE6
P54274 Q96AP0
P08514 P16144
P08708 P62857
P15880 Q15056
P51991 Q15029
O43739 Q03113
O14561 P03915
P23258 Q14008
P12931 Q93096
Q8TEP8 Q9BSJ2
O00139 Q96BT3
P29992 P46092
Q7Z3L1 Q9Y5E4
P27482 Q16821
O14543 P42224
P57087 Q8TEW0
O14610 P61278
Q99835 Q9ULC3
P43403 Q5Y7A8
O43318 Q9UDY8
P01850 P79483
P68366 Q9UGJ1
P51684 Q6I9S9
P63211 Q9Y5P0
P50151 Q8N729
P62318 Q8WXD5
P01730 P07766
O15514 Q15369
P01730 P63010
Q12797 Q92905
P05556 Q13813
P52434 Q15369
Q13634 Q9UI47
O15169 P49407
O75448 Q9Y2X0
P17480 Q9NYV6
P23677 P27482
O60674 Q9BY69
P08514 P56945
P50748 Q9GZM8
P62273 Q02543
P55210 Q9HAW4
P07948 Q13480
P08865 P60866
Q6P2Q9 Q9Y3B4
P41597 P63211
O14610 Q8NGU3
O76000 P63211
O95965 Q86W93
O14549 P20908
Q13352 Q2NKX8
Q8N433 Q8NGD1
Q8N433 Q8NGI4
Q5FBB7 Q8N0S6
P17181 Q14765
Q13588 Q68CU6
P42226 Q8WXH5
P01215 Q15853
P26599 P62316
P01137 P42224
P51948 Q16539
Q96GD4 Q9NYG5
P51946 P55199
P42677 P49792
P26599 P61978
Q5TIG5 Q7Z3L1
P01848 P20963
P07766 P61769
P55285 Q9Y5E8
P04637 Q8TE47
O14610 O60262
P01178 Q9BY50
P13569 P49716
P06241 P26012
Q5U5J2 Q9BRF5
A8MTJ3 P41143
P55735 Q9H900
P05412 Q04864
P18206 Q9H1U4
P45984 Q6PIE6
Q9Y5E7 Q9Y5F2
Q9Y5E3 Q9Y5G3
P07948 Q9P0L7
P35568 Q8NHV7
P56199 Q14993
O60508 Q9UBU9
O95819 P78560
P61952 P78556
P09693 Q06124
P02751 P61586
O15520 P10767
O15524 P05112
P50281 P61160
P08908 P16520
P30876 P50613
P55884 P62244
P10767 Q9HCT0
Q99835 Q9UMX1
Q12864 Q9Y5F0
P36954 Q13243
P30443 Q13241
P38571 Q07869
P09497 Q9H573
O43295 Q8IXI1
O75791 P63000
O75197 Q9P2W3
P61313 Q02878
P49792 Q92620
P49454 Q8WUM0
O75051 P07332
P16220 Q16665
P05305 P38405
O60925 Q9BUF5
P41595 Q96AD6
P49736 Q9HAW4
Q13349 Q9HB63
P55290 Q9Y5I3
P62266 Q12849
P19022 P55286
Q9BSJ2 Q9NVX0
P14780 Q99075
P31749 Q9H4C5
P53803 P62875
O43303 Q96CW5
Q6IEV9 Q8N433
Q15796 Q99966
Q13702 Q9Y6N6
P10600 P22064
P98155 Q13905
P40306 P61024
P04435 P30491
P09497 Q14831
Q15628 Q92844
P00736 Q5NV79
P05556 Q14050
P11229 Q16363
O60266 P22694
P46781 Q14152
Q13547 Q8TEM1
P02649 P02655
P35222 Q9UNM6
P63211 Q9NS88
P51668 Q969H0
P40763 Q8N2H2
P01871 P17676
O00418 P23443
P39019 P62854
P63165 Q00987
P05067 Q92542
Q02080 Q9UQL6
P55957 Q93038
P01111 Q13772
P56556 Q9NX14
P62269 Q14240
P20936 Q8N3Z2
P10451 Q9UJU2
P46783 P62841
P38405 Q8NGF7
P52756 Q86V81
P04150 Q9Y5Q9
P08637 Q5NV66
Q7Z3L1 Q9UN73
P01848 Q31612
Q9BW27 Q9BZI7
P62318 Q15428
O14653 P09496
P26951 P29597
P17655 Q8N619
P51617 Q9NYK1
Q9NYQ6 Q9UN74
P01229 P18146
Q13751 Q8N6H6
Q8IXH8 Q9Y5E3
P45983 Q9H596
P11234 Q13393
P60709 Q9UHV9
O00267 P51946
P06493 P51955
P10275 P13056
P18124 P35268
P61966 P63027
P0C869 Q5R3E4
Q13753 Q14050
P06241 Q16584
Q6A1A2 Q9Y243
P03923 Q9Y6M9
P02462 P53420
Q05707 Q7Z4F3
P16885 P27986
P17405 P27986
O43390 Q9BZI7
Q13347 Q99613
P63215 Q9UP23
Q13751 Q9Y6N6
P60953 Q5JSP0
P21917 P34947
P62318 Q92620
P12110 P48059
O60890 Q8IXI1
P46781 P62906
O95400 Q9BUQ8
P53803 Q9BUQ8
O95644 P04141
Q9NRJ7 Q9Y5H5
O14610 P46663
O00459 O94844
P12110 Q13683
Q8IWZ8 Q8IX12
Q8WW43 Q96DX9
P20333 Q15628
P61218 Q16594
P48059 Q08043
Q15853 Q9UBU3
P62854 Q13217
P78406 Q12769
P21917 P48549
P48730 Q9UPN4
P63215 Q9H2A7
P38936 P78396
P08631 Q15375
P04899 P10275
Q14831 Q9UK08
Q8N2Z9 Q8NFH3
Q16363 Q7Z6C3
Q07954 Q9NZ42
P62942 Q15382
Q68D00 Q9Y6X2
P35346 Q9UK08
O95398 P61224
O60262 Q9Y5N1
O14745 P13569
P36507 P62993
P27361 P42229
P05230 P34741
O75928 P42229
O15212 Q9NQP4
P08621 Q9Y333
Q6ZRA8 Q9Y490
Q9Y5H6 Q9Y5I1
P23458 P26992
P32121 Q8IWW3
O14980 Q8NBT2
P56706 Q86TH3
O14775 P21731
P51668 Q99717
O00743 Q9Y6M4
P01567 Q06323
P12110 Q658W2
P48736 Q8IVF5
P62195 Q9UJX2
P55285 Q9UN72
P25391 P68133
P08651 P27169
Q13200 Q9UKT4
Q13242 Q9BUJ2
O15230 P42574
O95965 Q05707
P09341 Q9HAV0
O14917 Q96JP9
Q5SUK1 Q8N433
Q07890 Q13094
P38405 Q8NGR6
P21333 Q5TAT6
P11229 Q16787
O00232 Q9UJX6
P35568 Q6ZTT5
O43677 O95169
P13236 Q07869
P26232 Q7KZY0
P24723 Q12933
P19838 P40763
P28335 P59768
P52952 P61296
Q6IPU0 Q8WVK7
O75916 Q96C71
P25787 P53350
Q02535 Q02548
P04085 P10451
P56706 Q6FHJ7
Q86U42 Q92620
Q8N433 Q8NGP8
Q8N433 Q8NH18
P06753 P08670
P84022 Q04206
P22626 Q9Y5S9
Q9BWJ5 Q9P2I0
P01589 P21860
P63261 Q14905
P31751 P42224
P24864 Q14209
P32019 P42338
P31152 Q02750
P08621 P62306
Q68CT4 Q9NVD7
P61218 Q9Y3B4
P62314 Q00839
O15211 P01116
P18564 Q6PID4
P62495 P62891
Q9P209 Q9UGJ1
P37231 Q9BX66
P03905 P51970
O75747 P78356
P46777 Q13217
P19387 P55795
P21728 P48051
P08865 P62424
P61981 P68371
P36954 Q8IWZ8
O94844 P85298
Q7Z3B4 Q8NFH4
P05019 P51692
P25054 P60900
P60709 Q92747
P01106 P04080
P14635 P24941
P15056 Q7Z727
P14859 Q7L7L0
Q92826 Q9NQB0
P03891 Q16718
P01023 Q04206
Q99460 Q9UM11
P61353 P63173
P11310 P28702
P28066 Q9H315
P22612 P49841
P62269 P62861
P01033 P08047
Q9NPA2 Q9UI47
Q9Y5G2 Q9Y5G5
Q9HCP0 Q9ULW2
P07550 P10644
P29317 P61586
O60245 O75309
P30876 Q92889
P62834 Q96HB1
Q5QIN9 Q9Y4X3
P31751 Q9UQC2
Q6GMV6 Q7YPT8
P51003 Q86V81
P06241 P37840
Q8WUM0 Q8WYP5
P04637 P23560
P62993 Q15469
A1A4S6 Q13177
Q15008 Q9Y297
P30153 Q9NXR1
P18564 Q16363
O15160 P50613
O14965 P24522
O14775 P08173
P45983 Q9Y6R4
P43034 P49450
Q6ZN33 Q9BZK7
P22694 Q8N422
P06753 P13535
P18846 P27695
O95831 Q5HCI0
P17948 Q9GZP0
P14866 Q15029
O43809 O75937
Q8WXH5 Q9UHF4
P63211 Q9NQ66
Q13415 Q92530
P25021 P50150
P06241 Q03692
P20042 P63220
Q8IUC6 Q9UHD2
P25098 Q5VX04
P51665 P53350
Q9H159 Q9Y5G2
P00519 P49023
P13942 P63261
P08579 P83876
P22415 P35354
P09661 Q05048
P04234 Q5SP06
Q71U36 Q8TEP8
P24928 Q16594
O14818 O60883
O00303 Q14152
Q4LDE5 Q9Y5I1
P02746 Q5NV79
A2KUC3 Q5NV90
P23458 P52333
P62249 P62847
P16220 P84022
P49454 Q8NG31
O75832 P25788
P25391 Q03692
O14939 Q01362
P14317 P43405
P21860 P60484
P18077 P30050
Q9BYE9 Q9Y5E8
Q9BZA7 Q9Y5G6
P04637 P15531
P00533 Q14765
P68032 Q13751
O14904 Q9P2W3
O43242 P28065
P04899 P35348
Q5R3A8 Q7Z4F3
P62070 Q07890
P18074 Q15542
P32121 Q9H205
Q13873 Q8NI58
Q9H4N7 Q9Y297
P02452 P48059
P18077 P62266
Q7Z3B4 Q9NRG9
O95644 P28562
Q8N6Q7 Q8NIA3
O94973 P10966
P18859 P48047
Q9ULB4 Q9Y5G3
P01848 P30480
O14836 O75888
P62495 P62854
O75369 Q96HB1
P63000 Q9P107
Q96T98 Q96TA0
P08134 Q15311
P01737 P30484
P30876 Q15544
O15379 Q5VVR8
P01127 Q13905
P45983 Q6FHX4
P48443 Q13547
P84022 Q15596
P68371 Q9UPN4
Q12769 Q8N2Z9
P17936 P35858
Q06124 Q8NHX1
B2R6I2 P23677
P13984 P14678
Q8IVF5 Q9HBH0
P37023 Q9UK05
O43524 P26927
P22612 Q8N422
P46527 Q13200
P51677 P63096
P19838 P39905
P46782 P55010
P08581 P20936
Q9Y5F7 Q9Y5G0
P49792 Q14974
O00625 P21860
Q17R89 Q9HBH0
O75496 P17980
P05388 P62861
P14859 P41222
Q6P2Q9 Q8IYB3
Q9NW08 Q9Y250
P08151 P22415
P27482 Q59F77
Q59F77 Q8TD86
P00747 Q8TEW0
O43390 P22626
O43172 Q13435
Q03468 Q13216
Q00839 Q12874
Q14493 Q8WUM0
O43242 Q9UJX2
Q92793 Q96JK9
P42677 Q12769
P17405 P78560
P42336 P60763
P01112 P35228
O00217 P03905
P01100 P01570
Q13885 Q9BTW9
O75084 Q71TU5
P13232 Q5W006
P10275 P35269
P42224 Q02156
P17252 Q9BQD2
P31947 Q13751
P42345 Q16665
P08621 P84103
P28066 P62988
P23510 P43489
P0C0L4 Q6GMW0
Q14204 Q96CW5
O15392 Q9P2N7
P63215 Q5U0K5
P32745 Q9HAV0
O43914 P43403
P51668 P62877
P09496 P41594
P24928 Q9Y5B9
B5M0B4 Q13115
P61586 Q96PE2
B2RA89 Q06432
P05388 P61313
Q10570 Q9UKF6
P27361 Q9Y624
O94913 Q09161
O76000 P38405
O95139 P03886
P01733 P30461
O43242 P28074
P13612 Q13751
P39086 Q12879
P01579 Q06124
P55283 Q9UN74
P24844 Q32MK0
P19875 Q9UK08
P18621 P42766
Q02878 Q92901
O00755 Q92765
P04843 P46977
O60674 P42229
P04899 P27361
P01185 Q9UK08
P62854 P62987
P28715 P62487
Q5Y7H0 Q6GMR4
Q6V1P9 Q96T98
P01100 Q99717
Q15427 Q86U42
P56199 Q6ZRA8
P04350 P62258
P63092 Q14DU3
P62987 P68104
O43181 O75306
P52597 Q8N684
O95997 P62191
Q99436 Q9UNM6
P33151 Q9UII8
P25024 P80162
O94906 P19387
O15514 O60508
O75578 Q9Y4G6
P01764 Q5NV91
P35269 Q13243
P15407 Q12968
Q9Y5H9 Q9Y5I0
O14746 P62258
P32780 Q15544
P55291 Q5VT82
P11047 Q96HB1
Q96DX9 Q9NZR2
Q15797 Q92769
O14653 P84077
Q8WTQ7 Q96RG8
P28062 Q15369
Q8N3F8 Q96HB1
O15085 P60763
O95167 P17568
P46092 Q9Y258
P15498 P21583
P45985 P46109
P12272 P14921
P04085 P42226
P08708 P61247
P02462 Q17R67
P01848 P30493
Q9NWQ8 Q9TQE0
O75581 P41221
P30679 Q5VZ06
P12109 Q86W93
P63092 Q9BZM1
P42858 Q14650
Q13247 Q9P2I0
P26373 P36578
P04437 P06340
P20936 Q7Z635
Q6P3V5 Q99466
Q8IWZ8 Q9BUQ8
P06730 P62244
O75182 P01133
P17301 Q9NVD7
Q9BW27 Q9H814
P12931 P54756
P07947 P56705
O14980 Q16539
P52333 Q99665
O15169 P62714
P50990 Q99471
P07948 P08575
O14921 P16885
P63092 Q9NPG1
Q5VV41 Q8IXI1
P22612 Q13370
O95139 P03891
P52434 Q9Y5B9
P45985 Q02750
Q99715 Q9H1U4
Q15796 Q16576
O75578 P48059
P15880 P18077
P14778 P27986
O43930 P26678
O14775 Q8N729
P32121 Q8NGG4
Q96SF0 Q9Y5H4
O43390 Q8IYB3
Q9H159 Q9Y5H3
P25103 Q6NT27
P51809 Q9BXS5
O75419 Q07864
Q04759 Q9BXL7
P62753 P62861
P55075 Q9NP95
Q9BYZ6 Q9NYF5
P50150 Q8IXH9
P52294 P61981
Q07325 Q9UBI6
Q5NV83 Q6PIL0
P56199 Q9Y6N6
P21860 Q9P286
Q8IXI1 Q8IZM6
P62266 P62847
Q9Y5E9 Q9Y5F7
O95167 P03905
P10826 P48443
P32745 Q5JWF2
P05412 P26022
Q99728 Q9BZD1
Q14397 Q9BW27
Q13464 Q96A00
O95837 Q15147
Q96L52 Q9HCP0
P00734 Q12778
P56945 Q9Y490
Q03188 Q9NSP4
P05556 Q15942
P11362 Q02156
O75632 P41595
O75369 Q9HBI1
P19087 P41146
P50395 Q8IXI1
Q9BZA7 Q9Y5F3
Q14213 Q99665
P56199 P68032
O43831 Q8NFH4
P31749 P38936
Q15154 Q7Z460
P20042 P62269
P02647 P55157
O14641 P15153
P11047 P12107
P62875 Q15366
P23396 P61254
P21917 Q92806
P27361 P48443
P18077 Q13217
P19544 P43268
P20849 Q5HYA4
A4D0S4 Q01955
P52272 Q15287
O60674 P06239
P05771 P41240
P08514 Q14315
P01583 P29353
Q96TA0 Q9Y5E8
Q8NFH5 Q9UKF6
P62277 P83731
P16144 P38570
P63211 Q8NGE3
Q9Y490 Q9Y6N6
P19429 P45378
P09471 P46092
P05549 Q92973
Q13751 Q14289
O14802 Q9Y5Q8
O14904 O95837
P28715 P54727
O75376 P19438
Q02224 Q03188
O00459 P21802
P17301 Q9Y6N6
O43913 P24864
P31391 P50151
P31269 P32249
P09471 P35414
Q8WYB5 Q9BYD4
P62081 P63220
Q9HC77 Q9UPV0
O43541 Q9HAU4
P36575 P41221
Q6P152 Q9Y5H4
P35368 P49407
P07942 Q60FE5
P35222 Q9H239
P42336 Q14633
P01848 Q29718
P61586 Q99500
P78371 Q9BVA1
P01100 P29460
P37198 Q9BZI7
O14804 P63215
O95782 P42858
P61586 Q8N5V2
P25205 Q13416
P22090 P47914
O14641 Q9HC62
P08631 P51671
P12980 Q01543
P08754 Q6ZMQ2
P48730 P62258
O14763 Q12933
P11047 Q14289
Q14573 Q7Z727
Q16363 Q9NQU5
P04637 P10415
P20963 Q04826
P60866 Q9UNX3
P01138 Q96PU5
P15260 Q06124
O60240 P22694
Q16533 Q92966
P55289 Q9Y5I2
P04899 Q15147
P23229 Q16363
P61247 P62750
Q86UP0 Q9Y5G5
P30260 Q9NYG5
Q14103 Q9Y333
Q93097 Q9Y6M4
Q14954 Q6DU44
P43026 Q647K2
P04637 Q96FX8
P42858 P62993
Q15287 Q15427
P54619 Q9H9S4
P13612 Q60FE7
Q8IVW0 Q9UBI6
P62316 Q00839
P62158 Q93100
Q8IXI1 Q96M96
O14986 O43426
O75056 Q92752
P35228 P42701
P07942 Q14031
P51665 Q15370
P11055 P68032
O43731 Q15311
P42574 Q13469
P01275 P50150
Q5FBB7 Q7L2Z9
P05015 Q12968
P62993 Q8NIA3
P62945 Q92901
P08172 P25098
O75061 P11142
P02778 Q14653
O00767 P08651
O14610 Q6P9E5
Q96QU1 Q9Y5E7
P01737 P30493
O00217 O75251
P37840 P42685
P49407 P67775
P42768 P60709
Q4LDE5 Q9Y5F2
P02778 P50151
O60330 Q9NPG4
P25391 P25940
O00329 Q13588
P12111 P48059
Q05519 Q8IYB3
O75093 Q9Y6N7
P26006 P55268
P50150 Q9H461
O15530 P61088
O75489 Q16718
P05976 P06753
P68032 Q9UKX5
Q93074 Q96RN5
P05412 Q13007
Q5GFL6 Q8IYN9
P10415 P45983
P23229 Q5R3A8
P05412 P08254
P08253 Q9UI47
Q5STP6 Q6ZRA8
P11215 Q8WWJ8
P22694 Q96BA8
P53350 Q9UJX4
O14640 Q9UBV4
P14672 P48736
P40238 Q8WXH5
P26599 Q15365
P06756 P49746
P18084 P50552
P04436 P30495
O94913 Q15029
P61764 Q05940
Q13315 Q15554
O75665 P07900
P08123 P43405
O43745 Q01970
P28072 Q8NHZ8
Q8TEP8 Q96CW5
Q9BYE9 Q9UII8
P14778 P51617
A4D0S4 P05556
P12931 Q7Z727
Q8TCU4 Q9NVX0
P52948 Q9Y266
P46109 Q96HB1
P19022 Q9Y5F7
P33151 Q12864
P35609 Q5TCU6
P04637 P29466
P36507 Q06124
P12109 Q9HCN6
P59768 Q6ZMQ2
P59768 Q96RI8
Q9Y5G2 Q9Y5H0
P62249 Q13217
P13612 Q9NVD7
P59768 Q9Y6F9
O14610 Q5VX04
P20936 Q68D00
A1A5D2 Q8IXI1
P30279 Q15853
P29992 Q14831
P01112 P07949
Q9HCL0 Q9Y5E6
P32121 P41594
P18206 P21333
O75489 Q9Y6M9
P19838 Q13490
P56199 Q8IZC6
O00206 P08571
O43559 P55075
P13535 P42025
Q13435 Q15365
P61927 P62269
P08631 Q9H1D0
P53708 Q8N6H6
Q9NPG4 Q9UN71
Q13574 Q59F77
Q08043 Q5TAT6
Q5SRQ6 Q71TU5
Q9UN74 Q9Y5H6
P01733 P18464
P48730 Q9UD71
P51692 Q9Y6X2
Q96QU1 Q96SF0
Q13459 Q9BYX7
O43809 Q09161
P18615 Q9H3P2
P53621 Q9NP61
O15444 P09471
O15230 Q9Y490
P46776 P61513
O15514 P55795
O94973 Q9NWB7
O14549 P35609
P46781 P62891
P42574 Q13490
Q9Y5G7 Q9Y5I0
P29992 P61952
P32121 P41146
O60245 Q9BYE9
Q16537 Q9BZK7
P62304 Q13242
P01189 P16520
P62826 Q9BW27
P00533 Q13322
Q15303 Q68CU6
Q9UII7 Q9Y5H5
P10523 Q96L52
Q9HCS4 Q9Y3Y4
P39656 Q9BY50
Q9Y5E9 Q9Y5G6
O60716 P04626
O75937 Q13435
P30086 Q04917
P08172 P17252
Q5HY54 Q9NVD7
O14744 Q9H840
Q13349 Q8WWJ8
Q7Z3S7 Q8TDF6
P40189 Q9UBD9
O75051 P63000
O60262 P48051
Q02224 Q9H081
P35222 Q99460
P01589 Q8WXH5
P12830 P50281
P33151 Q9UN67
P01848 P01912
P07437 Q14203
O00560 P34741
P40145 P63092
P05771 Q9NSI5
P62993 Q9BZL6
P61218 P62306
O60331 P63261
P30876 P62314
P16520 P51681
O14744 Q8WXI9
P08047 Q9UBD9
P15153 Q14957
P32248 P62879
P15056 Q15382
P28336 P63211
P42575 Q15628
O00232 P43686
P55290 Q9Y5F3
Q8TAP6 Q9NVX0
P19387 Q05519
P10275 P28702
P10071 P32121
O43353 Q05513
Q9BYX7 Q9UM54
Q9BYV8 Q9UPV0
Q15796 Q8WUH2
Q4LDE5 Q9HCU4
P07332 Q13480
P21728 P25098
P12110 P56199
Q8TAB3 Q9Y5F9
P02671 Q13349
O60508 P31943
O43609 P62993
P14778 Q86XR7
O96000 Q9Y6M9
O15264 Q8IXL1
P10644 Q9UMX1
O15230 P17301
Q9BZA7 Q9UN71
Q14814 Q92769
Q71SY5 Q96RN5
O75435 Q9BRQ0
P08631 P48061
O00334 P42226
P53778 Q15750
P12931 P31321
P04085 P42336
P42575 Q03252
P35568 Q6WWJ7
O75925 P61968
O95644 P01571
P08912 P63218
P38405 Q8NGC2
P0C0L4 Q8WUK3
P09471 P35462
A8MTJ3 P41597
P00414 P12074
Q04206 Q12824
A4D1J9 P26006
P26373 P62841
P29083 Q92985
P13631 Q92793
P63261 Q96HB1
P25100 P29992
P61981 Q96RT7
Q5VT82 Q9Y5H7
P18621 P62495
P62158 Q9UQM7
P42566 Q96B97
P61218 Q08170
O43318 P30086
P17081 Q8WZ64
P11532 Q9Y6N6
O43923 Q9BYX7
O00622 P03372
Q12769 Q9BZD4
P04629 Q9Y4K3
P08754 P28223
P63279 Q06413
P62191 Q9UJX3
P30556 Q9HAV0
Q13202 Q6PIE6
P42677 P62249
P45985 P48023
P52298 P67809
P19447 Q01831
P10721 P42224
Q9BZA7 Q9Y5H4
Q13247 Q9Y3B4
Q96F32 Q9HAV0
P12931 Q06187
Q04726 Q9UJU2
Q07889 Q8WV28
Q7Z391 Q9UKX5
Q15691 Q8NHV4
Q96GD4 Q9Y6D9
P11802 P31947
O14593 P56524
P41145 P63096
O75925 P42224
P05386 Q07020
P26006 Q9NVD7
P27694 Q9UJA3
O15169 Q9Y6R4
P01106 Q659G9
P62258 Q9GZM8
O75122 Q13352
P08581 P12034
O00463 Q9Y275
O75496 P61289
O95206 Q9Y5G5
O95136 P27361
P12110 Q96HB1
Q14315 Q8IYN9
P18084 P60709
O14561 P03897
Q5VT82 Q9Y5I4
P62851 Q13217
P01732 P01892
P61218 Q16629
O43157 P63000
P50150 Q6NT27
P05556 P11047
P29083 Q04206
Q04771 Q13145
P62081 P62913
Q9UN72 Q9UN75
P43034 Q8WUM0
P20702 Q8N3F8
P29992 Q9Y6F9
O43525 Q9HBA0
P26010 P61586
Q02078 Q9UKV0
P01189 Q01718
P35222 Q9Y5H8
O15504 Q12769
Q07889 Q9Y4H2
P08047 P35348
Q8IWP3 Q9UBI6
P01308 Q16821
P31785 Q06124
P13569 Q16539
P04234 Q29718
P50151 Q96LD9
P03905 P19404
P61513 P62750
P28062 Q9UNM6
Q9UII7 Q9Y5F1
P11912 P23443
Q6IFM6 Q8N433
Q15669 Q9NRY4
O14508 P24394
P29083 Q15544
P22612 P51787
P04435 P42081
P08754 P20309
P62304 Q15427
P05771 Q8WWG1
Q13161 Q9NXZ6
P18084 P21333
P00533 P14210
P39060 P49023
P63261 Q7Z5M1
P08514 Q7Z4F3
O95393 P62942
P12931 Q8WWG1
P20702 Q14289
P08621 P62875
A6NGY5 P38405
P30512 Q6H2H3
P12814 Q6VU67
O14965 P60900
Q4LDE5 Q9UN70
P29084 Q16514
P25963 P29460
P39060 Q7Z4I7
P12107 P60709
P06737 P27482
P62258 Q13362
P55289 Q9Y5H3
P24043 Q7L1I2
P28066 P48729
Q8TAP6 Q96SN8
O14775 P34995
P05549 P14136
Q01955 Q8IYN9
P05556 Q9HBI0
O43187 Q9Y4K3
O95648 P20618
P04626 Q9UQC2
P22607 Q9UEF7
P07948 P52735
P06756 Q05707
P35268 P39019
P21917 P63218
O60262 Q8N2E5
Q09472 Q8WUI4
Q04206 Q13501
P55268 Q01453
P09651 P35637
Q15642 Q96A65
O75947 P18859
P06239 Q8WV28
P68032 Q14993
Q15459 Q9BUQ8
P17676 P41182
O14786 Q14563
O94844 P15498
P12814 Q86UL8
Q86UP0 Q9Y5G7
P43307 Q9UHB9
Q9C0K7 Q9UGI9
Q03468 Q9HCS7
O00220 Q12933
P46776 P46779
Q03692 Q6VU67
O75694 Q14493
O75309 P19022
P51946 P51948
P53675 Q14832
P42677 Q96IY1
P09958 Q99466
O00483 O75489
O14561 O95139
O60508 P35658
P04637 Q8NDW0
Q6V1P9 Q9NPG4
P51955 Q9UJX3
O14561 O75251
P05230 Q9GZV9
P50613 P52298
P42336 P49767
P17301 Q05707
P09544 Q6NT27
P21802 P41743
Q13153 Q9Y2U5
P53420 Q08043
P01733 P13765
P08708 P18621
P19087 P51160
P14859 Q13487
Q01130 Q9Y3B4
P15927 P40937
P02458 Q8N3F8
P05107 P48059
O43516 P01854
O14777 Q8NBT2
Q96B71 Q9UBV4
O60262 P56704
O95644 Q9NR55
P35221 Q9NYQ8
P05129 Q13480
Q86V81 Q9BUJ2
Q10567 Q99962
P35346 Q15835
P06756 Q8NFW1
O95229 Q9Y6D9
P05106 Q13753
O14795 P23763
O14804 P63218
P36544 P45984
P00441 P19544
P37840 P38646
P50151 Q13255
P01138 Q13905
Q8IUP8 Q9NPG4
P13861 P31323
P23396 P46777
P08173 P32298
P13807 P46976
P02708 P11047
O00585 Q5QIP1
O00334 P62993
P15391 P31749
Q68CU6 Q9UQC2
Q8IXH8 Q9Y5G7
Q14315 Q9HB63
P48730 Q96MT8
P37023 Q6KF10
Q5NV85 Q6PIL0
Q00610 Q9Y6I3
Q6DKG8 Q6GMV6
Q13797 Q7Z391
P55795 Q9BUQ8
O43914 P06239
O00512 Q96GM5
P07942 Q6PID4
P14778 P19838
Q14993 Q9Y6N6
Q5BJF6 Q96RT8
P46060 Q7L7X3
P42081 Q9UL17
P35269 P35637
Q8NFH4 Q96H22
P62258 Q9P209
P60900 Q9UM13
P00734 P63092
Q13233 Q9UJU6
P62316 Q9BZI7
P52435 Q14241
O15078 Q7Z460
O43255 Q5H9R8
P07942 P20908
P41208 Q5JTW2
O43805 P23258
P46734 Q9H408
Q9Y5E5 Q9Y5G8
Q8N2H2 Q9UJF2
P25963 Q04206
B3KS12 P20936
Q13191 Q9UHF4
Q6FHJ7 Q9NPG1
P08754 Q8WVE9
P62081 P62249
P49023 Q60FE7
Q92674 Q9HBM1
P30954 P62873
Q6KF10 Q9H2X0
P27986 Q9UKW4
Q8WX97 Q96C71
O43390 P61218
P04234 Q29836
P05106 Q14050
Q07954 Q9BYD4
O15514 Q08945
Q5JXJ2 Q6L981
O00222 P63096
P30304 P51665
Q16549 Q8N2D4
Q13077 Q13489
P62081 Q13347
P20042 P50391
O14965 P17980
P05106 Q08431
Q05048 Q15428
O00585 P19086
P25787 P43686
Q13151 Q15428
P02746 Q6U2E9
Q08J23 Q96GD4
P53778 Q9BUB5
O15371 P23396
Q8NFH4 Q9P2I0
Q7Z3L1 Q9Y5G9
O75822 P42677
Q9H1J7 Q9UK08
Q6ZS96 Q92997
P29353 Q9UQC2
O14777 Q96EE3
P16220 P62993
O75914 Q14118
Q08722 Q9P1W8
Q13257 Q92731
P27361 P29475
P51511 P63267
Q6AWB3 Q96JB1
O14543 Q14765
P10071 Q8N752
P09651 Q15366
P62873 Q96F32
Q5VT82 Q9Y5H9
P16144 P48736
Q13554 Q9UQM7
O00750 Q05513
P12109 Q14315
P52564 Q9NYJ8
Q6ZMQ2 Q96AD6
P04899 Q712M9
P49674 Q7Z7A1
O75578 P16144
Q8WTR2 Q9Y6R4
P30622 P49450
P61247 P62263
O75643 P35637
P22003 Q8TCL9
P05129 P78536
Q8IXH8 Q9ULB4
P21918 Q92806
P16144 Q16363
P62736 Q7Z727
P60763 Q13224
P24468 P61244
P01019 Q16539
O43248 P09848
P12931 P35222
P02452 P18827
O15398 O60229
O95704 P05067
P15260 P50591
Q16363 Q8IYN9
P20929 P35609
P01112 P19878
O43463 Q01094
Q56D06 Q86X95
P41143 Q9UK08
P32298 P41594
O00232 P28066
O43920 P03891
Q71F23 Q9BU64
Q15750 Q8TCL9
P25098 P35367
P26368 Q13151
O00222 P32298
P11362 P13591
P17252 P23229
P55285 Q9Y5G4
Q9BRQ0 Q9NQB0
P08123 Q13683
P25789 P62195
P17252 P63092
O00574 Q9Y258
P61812 Q13145
P61513 Q12849
P15880 P62987
O75084 Q8IXA3
P01733 P30479
P62851 Q9UNX3
Q16584 Q9Y4K4
P01602 P02746
P30679 Q5QIN9
Q13435 Q16629
O00459 Q9NRR6
Q13243 Q15029
O14593 P33076
P35367 P43250
P42677 P42766
Q9HCU4 Q9Y5G6
P02768 P17676
Q9NRH3 Q9UPN4
Q02224 Q8NG31
Q7RTX0 Q8TE23
P10276 Q14511
P35609 P56199
P62745 Q2M1Z3
P17612 Q7Z727
P62714 P68400
O75376 P55055
Q10570 Q96DI7
O00217 P56181
P62829 P62906
O15399 Q7Z513
P08754 P61586
P01343 Q05655
O43307 P08134
P11142 Q00610
P22694 Q92793
Q9H158 Q9Y5G3
P20963 Q6PIJ0
P22626 Q8IX12
P35609 Q03692
Q9BZA8 Q9Y5I3
P24941 Q9UL46
P27037 P55103
O95429 Q13077
P61218 P62304
Q9H3R5 Q9HBM1
P17947 P61769
P40189 P42336
O43609 P12931
P12107 Q9HBI1
Q9HAV0 Q9ULW2
P02461 P23229
O15514 Q15459
O60353 P50150
O43295 P63000
P78352 Q16478
P33151 Q9UN74
Q5HY53 Q6FHW5
P63215 Q9UK08
Q15797 Q9NRA1
P07942 Q68CX6
P01589 P10145
O43390 Q15365
Q5SRE5 Q86V81
P30876 P50750
O60262 Q9P1P5
O75581 Q7KZY0
P68133 Q9H6Y6
O75182 Q9P2E3
P51946 P52434
P36954 Q15542
O95644 O96004
P38936 Q14186
Q9BUG9 Q9Y490
P61758 P68371
A8K8P3 Q7Z460
P22223 Q9Y5H5
P16671 Q07869
P61247 Q9Y3U8
Q15629 Q9H9S3
P30679 P56703
Q86UP0 Q9Y5H2
Q02224 Q96BD8
P61586 Q9NZN5
O00585 Q96AD6
P09012 Q00839
P60709 Q6FHW5
O43674 Q9NX14
O00487 Q9UJX2
P05771 P12931
Q96EE3 Q9H081
P17081 P61160
P35222 Q9NPG4
P04350 Q8TCU4
P08151 Q13635
O43242 Q9UJX3
P08651 P16118
O75578 Q9BUG9
P12830 Q8IUP8
P30050 P62266
O95750 Q9HCT0
P02786 P18846
P56747 Q9UDY2
P62424 Q02878
P55289 Q8IUP8
P10721 Q13191
P35244 Q01831
P68371 Q96RT8
P27635 P62280
O75900 Q5T8M8
Q96BT3 Q9BPU9
O43242 P25787
P35609 Q86W93
O15379 Q04727
P25788 P62195
P00533 P01133
O00311 Q13156
P01116 Q9NPI3
Q96L91 Q9NQB0
P34741 P49746
O75096 Q92870
P48047 P56385
O95400 P55795
Q9BW27 Q9NQS7
P48729 Q9GZT5
P04437 P30495
P02585 Q08043
P24928 Q15428
Q16671 Q9NXZ6
P42858 Q6PIV8
O94906 P33240
P08648 Q14055
Q8NHV4 Q9HC77
P49841 Q06323
P14770 P40197
P12814 Q5PR22
O00459 P33681
P32121 Q8WZ56
O15354 P17066
Q09472 Q99966
O43639 Q16513
P01733 P30462
P08572 P16144
P29274 Q9UBI6
Q07869 Q13133
P63211 Q8NGD5
O75694 Q9BZI7
P16333 P45983
P15880 P23396
P17612 P42262
O14579 P84077
P07948 Q07889
P55289 Q7Z738
P06400 P42574
P02751 P15336
P02458 P11215
P38405 Q96R27
Q01970 Q9ULW2
O75496 Q99436
P15153 P39086
P35637 P62875
Q15080 Q16539
O00303 P62277
P25398 P32969
O00292 P01137
P11021 Q5VVX4
Q12864 Q9Y5H0
P19388 P52272
P21730 Q9Y4X3
P62861 P62945
P02776 P11488
P04899 P51451
P08047 P17947
Q8NHV4 Q9NVX0
O14804 P62873
P08047 P55273
O43597 Q15303
P16520 P28223
P20849 Q16363
O75925 P42226
Q8IUP8 Q9H159
P08581 Q9NSA1
O60716 P16591
P06756 P12111
P24385 Q14209
P18564 Q9Y490
Q12769 Q5FBB7
O43390 Q15393
P61758 Q13509
P55196 P60709
P01764 Q5NV92
P53420 P63261
P30550 P61952
Q86YW0 Q8N6C1
O60508 Q8TEM1
Q03188 Q8NBT2
P12830 Q8WW43
O76093 P05230
P25067 P56199
O60262 Q9Y5Y3
P09693 P30504
Q6P4R2 Q9Y5H3
P19174 P52797
P04637 Q13535
P18031 P27986
Q5T1C6 Q96RU7
O15264 Q9Y6W6
Q15669 Q9Y3M8
O00232 P30260
P18031 P56945
P16234 Q92915
P21583 P33992
P19784 P67775
O15169 Q9UP38
Q9Y5G2 Q9Y5G3
P05129 Q9BVT0
P29083 Q15788
Q09472 Q8N1P4
O15514 Q01081
P22223 Q9Y5R2
A4D0S4 P29400
P01138 Q9NY61
Q8TAB3 Q96SF0
P41743 Q96RG8
O43181 Q9UI09
Q96T98 Q9Y5G1
Q969J5 Q9ULV8
P12074 P13073
Q15223 Q8WW43
P19087 P19876
P61313 Q13217
P05106 P25391
O60330 Q9Y5E5
Q9NYQ6 Q9Y5E7
P08069 P61328
P62736 Q96H55
Q6P152 Q9Y5F8
O14917 P55283
P01918 P20963
P13984 Q15543
P15153 P46940
Q14332 Q5T4F7
P61077 Q99728
P48551 P84022
P02751 Q5R3A8
Q14203 Q9HC77
A8MW06 P63261
P35609 Q05707
Q96PU5 Q9Y3F4
P46777 Q9UNX3
P42345 Q12933
O75084 P32121
O43172 Q14683
Q99460 Q9NYG5
P62316 Q92620
O00743 P68400
Q07092 Q658W2
Q96RT8 Q9BV73
Q8N1F7 Q8WXD5
O75438 Q16718
Q01955 Q05397
P01111 Q59FL9
P17612 Q8TEP8
P38405 Q8NH03
Q9HCL0 Q9Y5G0
P05771 P16885
Q14031 Q9Y490
Q14204 Q6IQ37
O60496 P24394
Q13705 Q9HCE7
P05556 Q5HYA4
P05129 P21860
P02458 P26006
Q15691 Q9UPN4
O14818 P48556
P63096 P63218
P27037 P39905
P05997 P38570
Q9Y5F3 Q9Y5H9
P55287 Q9UN74
Q5BJF6 Q96MT8
Q01968 Q8WYR1
P53778 Q5W554
O94806 P21860
P46109 Q9UJU6
O95837 P32121
P19838 Q14790
P59768 Q969N4
P07766 Q29940
Q5T3S9 Q5U0C3
P36873 Q14008
P06756 Q9BUG9
P14923 P36402
P20701 P35609
O00291 P60709
P25398 P61313
O95837 P24530
O00231 Q13616
P46531 Q8NBS4
Q15303 Q92542
P08588 P25098
P14859 Q99966
P16520 P31391
Q9Y5G2 Q9Y5H6
P26006 Q6ZRA8
P31323 Q8TAP6
P12931 P62834
O75369 P25067
P26927 P63104
A4D0S4 Q07092
Q53HL2 Q9H900
P49454 Q8WVK7
P62879 Q93097
P63261 Q9UDA2
O95400 Q9UKF6
P18621 P47813
P31947 Q04912
P11487 P55075
O76093 Q9GZV9
O75581 Q9P2W3
P52597 Q16629
O94844 P10911
P57740 Q8NFH4
O95206 Q9Y5E7
P04085 P12931
P14598 P14780
P28749 Q96ST3
P29992 P42336
P08754 P08913
P37231 Q96A54
P61812 Q6IR47
P01375 Q13158
P50914 P62244
Q6FHJ7 Q93098
P49747 Q9UKX5
Q5H9R8 Q8WZ56
P62861 P62917
Q96T98 Q9Y5F2
P01185 P22415
P30876 Q14241
P10415 Q14790
P00740 P05067
P62244 P62857
P35221 P55291
Q14765 Q8NHY9
P52597 Q9Y5S9
Q5VTT9 Q6IAR2
P05019 Q9BXP8
P78352 Q9ULV1
P62244 P62753
O95229 Q13257
P24864 Q01094
B5M0B4 Q9Y4H2
P53803 P62304
P61254 P61313
Q12834 Q99661
Q02388 Q9H1U4
Q03188 Q9BU64
P14784 P45984
P29474 P31749
P27658 Q68CX6
P52435 Q13889
O00329 P08069
Q6ZN33 Q9H4N7
O14775 Q9HAV0
P40938 Q07864
P61764 Q9P2U7
P26358 Q13547
P08700 P12931
Q12864 Q9Y5G1
O00512 Q6ZRS2
P17987 P68371
Q13546 Q9Y6Y9
P68133 Q9H306
O60674 P01588
O94827 P62745
O14549 Q9UMD9
Q96RT8 Q9UGJ1
P29350 P41743
Q05519 Q15427
O95644 P14859
Q9NYQ6 Q9Y5F6
P26718 Q9BZM6
Q9H159 Q9Y5E8
Q6UW60 Q9NZL2
O00487 P28062
P21918 P61952
Q15691 Q7Z7A1
P52333 Q68D00
P09661 P61326
P62424 P62495
P48730 Q9ULW2
O60244 O95402
P30679 P41221
P26232 Q9BYE9
P41208 Q96SN8
P42336 P63096
P57740 Q9BU64
P20936 Q15768
P68133 Q9NWB7
Q13480 Q5SR50
P14678 P78406
P55285 Q9Y5I2
P08621 P51991
P14866 Q8N684
P16520 P78423
P11215 P16109
P20963 Q30118
P0C0L4 Q5NV80
Q03135 Q9BUM6
P0C0L4 Q6PJ28
P29320 P52798
Q8NFH4 Q8WXD5
P46781 P83731
P12645 Q8NER5
P07766 P78314
P31391 Q00610
Q96MT8 Q9BV73
P10415 P18146
P62158 Q8NFM5
P49918 Q00534
P16520 Q03113
O95837 Q8IUM6
P06396 Q8TBX8
P61160 Q99542
P12270 Q9P2I0
Q02224 Q9H410
P12272 P19838
P23229 P25940
P11055 Q9P2M7
P20618 Q15369
O75044 P08134
P09693 Q8NA04
P13765 P19174
P01589 P35568
Q8IXH8 Q9Y6N8
P52272 P62875
P42338 P52735
Q96QU1 Q9Y5E4
P01213 P63211
P01112 P08651
P11047 P13942
P08173 P29992
P62834 Q5T3S9
P15153 P54792
P20963 Q13094
P12111 P68032
P25098 Q6ZMQ2
P01213 P61952
P68366 Q86SQ7
Q8WZ56 Q9BZK7
Q8TAB3 Q9Y5G5
O00483 P19404
Q8WXZ9 Q9UK08
P68032 Q14315
Q9H159 Q9Y5F7
P61812 Q9NXZ6
P04275 P41240
P49841 Q16401
P30613 P41235
P50150 Q86V80
P25787 Q06323
Q9Y5H2 Q9Y5H3
P01111 P20936
P04435 Q5Y7C6
P49770 Q9NR50
O14775 P48146
P25940 Q6VU67
Q6FHD7 Q9ULV8
Q96EB6 Q9H3D4
O75791 P01111
P12814 P13942
P04637 P63165
Q6NSJ8 Q8WXH5
Q08170 Q9UBU9
P35658 Q8NFH4
O95178 P49821
P30679 Q8NGQ8
O60383 Q8NER5
Q13885 Q99471
O95168 P03923
P35221 Q08174
P61927 P62851
P11532 P45378
O00329 P04626
Q9NYQ7 Q9Y5E9
O60674 P13612
P01275 P61952
P00519 P12931
P14921 Q15257
Q15111 Q8WVE9
O14744 P54105
P48556 Q15370
Q5JYH8 Q6VU69
P31321 P63092
P84103 Q00839
Q9UN74 Q9Y5G5
P30550 P50151
P17612 Q9UKL4
Q96TA0 Q9BZA8
P53803 Q13435
O00291 P42858
P06400 P30279
O14497 Q12824
O43809 O94913
P05549 Q12864
P57087 P62714
P18077 P63173
Q13841 Q6PK16
P01848 P18463
P05107 P25940
P11047 P53420
P02452 Q16363
P42356 Q59F77
P33991 Q9UBD5
P42224 Q15628
P08648 Q7Z391
P08047 P27540
P53708 Q7Z4F3
P55290 Q9UII8
O15371 P46782
P62873 Q8NG76
P21728 P63211
P18206 P53708
O00482 O75376
O14980 Q12834
P53618 P84077
P35368 P51671
O60262 Q96RG8
O00144 O00744
P47813 P61353
P08579 Q6P2Q9
P57740 Q9H840
P35222 Q7Z2Q5
P07949 P16333
P25787 Q9UL46
P18858 P62937
O95972 P27037
P25788 Q6L982
P10523 Q9HCP0
P61163 Q6PK16
Q5T7S3 Q9BUG9
P50613 P62487
P78352 Q16099
P28566 P62879
P17612 Q13561
O60832 Q15185
P56645 Q16526
P63000 Q68EM7
P23396 P25398
P62263 P68104
O75935 Q9BSJ2
P07478 P25116
P05549 P21579
P62906 P62913
O00232 P06493
P20042 Q15056
O00139 Q8NG31
P32969 Q07020
O15194 Q15796
Q16363 Q60FE7
P18827 P35443
P08621 P55795
Q8NBT2 Q9HBM1
Q12834 Q8NBT2
P61758 Q9BVA1
P42224 Q9H8N7
Q00597 Q9HB96
Q8IXI1 Q8N392
P18084 Q5HYA4
P16520 P56706
Q6V1P9 Q96QU1
O15169 Q92997
P51955 Q96CW5
Q16539 Q9UBD5
P41235 P84022
O95837 Q9UBY5
P49368 P61758
O15143 P18206
Q5NV79 Q6P055
Q9BYX7 Q9UKX2
P28070 Q9UMX2
Q9Y6R4 Q9Y6W6
P00734 P12931
P17181 Q13469
P01112 P29323
P52434 Q13242
P00742 Q15911
Q68CX6 Q8NFW1
O15335 P23229
P27986 Q4LE43
Q6ZS96 Q9UP38
Q13936 Q7LDG7
Q8IXH7 Q92759
P55291 Q9UN74
Q5U0A0 Q9H315
P26232 Q9HAB4
Q03405 Q969N2
P41235 P55318
P25942 Q9Y4K3
Q6P1K2 Q9NQS7
O60716 P18206
Q12834 Q96EA4
P15260 Q14610
P42575 Q92844
P36954 Q14683
P01570 P48551
P25940 Q5HY53
P29597 Q6NSJ8
P01133 P06239
P08047 P43034
Q96P88 Q9HAV0
P06756 Q9HBI1
P62993 Q8IXP2
O95997 P51668
P38570 Q6PI59
P39059 Q9Y490
P09012 Q9Y333
P42336 Q8N3E9
P62745 Q92619
P18084 Q08043
P35557 P37198
P17252 P25391
P05556 Q9P286
P61313 P62891
P08887 Q05655
P25205 Q9UM11
Q15393 Q92620
P26368 P62875
P29083 Q06413
P62834 Q8WZA2
P09493 P28289
P31994 Q6GMW0
O14908 Q16620
Q13888 Q15544
P05386 P62829
P46060 P50748
P09012 Q15428
P46782 P83731
P35658 Q7Z3B4
Q13409 Q6MZZ3
O15239 O95167
P55291 Q9Y5G8
A4D1J9 O75578
P35609 Q9NVD7
O60674 P04234
P30086 Q96L52
P06241 P26010
Q12864 Q9Y5F2
P00918 P01100
Q13017 Q9BVT0
Q8IXI2 Q9UN86
A8MTJ3 Q9P2W3
Q9Y5F2 Q9Y5H5
Q08999 Q16254
P61218 Q15365
Q9NSP4 Q9Y6D9
P06756 Q99715
P15153 Q9BR65
P08069 Q06124
Q14832 Q15835
P08572 Q86W93
P63211 Q8NGC6
P31749 Q99558
Q13485 Q15788
P46108 Q9UJU6
P06241 P98077
Q9NYQ7 Q9Y5H1
P55289 Q9HC56
P55289 Q9HBT6
Q13634 Q6P152
Q7Z738 Q9Y5I2
P28066 Q8NHZ8
P62873 Q96R47
P20936 P52333
P40763 P50416
Q8NEB9 Q8WU20
P18564 P51636
P00747 P01344
O94906 P14678
P05230 P12034
O60262 P37288
P50148 Q16539
P48730 Q9BYV8
P24941 P28072
P56705 Q14332
Q13588 Q6PID4
P05412 Q659G9
P45984 P51654
Q5PR22 Q9Y6N6
Q8N3F8 Q9H1U4
Q92806 Q96P88
O43432 P42575
P25067 Q8N6H6
O75309 Q9NRJ7
P47813 Q9UNX3
Q7Z3L1 Q9Y5I1
O00303 P60866
P30153 Q9Y243
P07900 Q00987
P18564 Q13797
Q8IXH8 Q9UJ99
O95999 Q9NYJ8
P49792 P62304
Q93074 Q9NVC6
P42574 Q16539
Q68CU6 Q9Y243
Q8N433 Q8NH03
P01112 P30679
P28482 Q07889
P13805 Q8WZ42
Q9H158 Q9Y5H2
P49458 Q9Y5M8
Q8WUM0 Q9BW27
Q71SY5 Q9UHV7
P31749 P61586
P40763 Q9UBK2
O95256 P60568
O75369 P48059
P49407 Q5U0K5
Q02224 Q92674
Q01130 Q15393
P31751 Q13362
P49674 P56704
P42338 Q07889
Q15746 Q9NZT1
Q7Z3L1 Q9UN75
P14866 P52272
O14905 Q13467
P14866 Q15366
P35626 Q6ZMQ2
O00422 Q92793
B5M0B4 P51452
P62241 Q07020
O75309 Q9Y5I3
P52952 Q15796
P01737 P41240
O14543 Q8IU57
Q13557 Q9NQ66
O43390 Q9P2I0
P52434 Q15366
P05771 Q01970
Q53QZ3 Q7L0Q8
P98170 Q9HCE7
P42025 Q6PK16
P35250 P56282
P60953 Q99819
B3KTK9 P01343
O43674 P28331
P10114 P56945
Q14204 Q9UPN4
P14923 Q99542
P62826 Q92621
Q08174 Q9Y5F9
P08754 P30872
P29475 Q04206
O14818 Q5VVX4
P46109 Q9ULV8
P18564 Q5GFL6
P15056 P31946
P17252 P25098
P06241 P20702
Q8IXH8 Q9Y5E1
O60841 Q9Y3U8
Q9HCL0 Q9Y5H7
O60841 P62263
Q8WWS9 Q9UJF2
Q06323 Q13616
Q9Y5E8 Q9Y5F2
P38159 Q8IWZ8
O95402 Q9Y2X0
P14555 P63096
Q9NVD7 Q9UMD9
Q6P4R2 Q9Y5I2
P38936 Q00534
P51817 Q70SY1
O43930 Q4LE28
P01589 P04234
P09958 Q04721
O43676 Q9Y6M9
P62136 Q7Z3T8
O15264 P35637
O00750 Q9Y2I7
P08476 Q13705
Q14DU3 Q7Z727
P30050 P61353
O75937 P55795
P08253 Q9Y5S8
Q14008 Q8NG31
P20936 Q8NIA3
P16885 Q14573
P26232 Q9Y5H5
P08754 Q9H3N8
P53350 Q9H410
P46783 P61247
P02775 P63211
O15519 Q9UER7
P19022 Q13634
Q9Y4H2 Q9Y6K9
P17980 P28066
P01733 P30488
P63211 Q6IEY1
P62249 P83731
Q5U5U6 Q8N5D8
P01112 Q8IZL8
P49798 Q4KWH8
P02778 P63215
P07910 P61978
Q6P152 Q9Y5E3
P49450 Q8NFH3
P41145 P48549
Q9ULB5 Q9UN71
P49407 P63211
P07996 P18146
P07900 Q13409
P04435 P42701
Q96JP9 Q9HC56
Q15008 Q9UJX2
Q96JP9 Q9HBT6
P28221 P63215
Q14980 Q9BSJ2
Q8N5B3 Q9UII8
P53675 Q5VX04
P09693 P30492
Q8N1P4 Q9HCS4
P42574 Q9UKA9
O14610 P08912
O14508 Q9UHF4
P30153 Q15691
P06400 Q99741
P16070 P50281
P60568 Q09028
P09769 P21709
O15530 P62988
Q13255 Q13554
P18206 Q01955
Q02763 Q06124
O75376 Q96RI1
P19838 Q15628
P49720 P63208
P98082 Q92997
P39019 P62847
P17066 Q5VVX4
O95206 Q9NRJ7
O60674 Q9ULV8
P49790 Q92621
P35968 Q07889
P46060 Q14008
O60330 Q12864
O95206 Q12864
P09693 Q08881
P24723 Q92529
P20963 Q9TQE0
Q60FE7 Q9UKX5
P59768 Q712M9
P28482 P46734
P13591 Q06710
Q9Y5E7 Q9Y5F7
P24928 Q13243
O15169 P49840
P06493 P37173
O43831 Q9BW27
P24385 Q9NQB0
P10826 P11597
Q9Y5E3 Q9Y5G0
P63208 Q9UBE0
P35222 Q9ULB4
Q07955 Q9Y333
P09471 P24530
O75496 O75832
Q9UN73 Q9UN74
Q14050 Q9Y6N6
O00139 P05549
P32121 Q5SRQ6
P17947 Q14209
A8MWC4 Q16584
P22681 P48736
P19838 Q9Y297
P53350 Q8TCU4
O43157 Q9NZN5
Q5HY54 Q68CX6
P55286 Q9NRJ7
P24043 Q7L0J3
P20701 Q5GFL6
P53621 Q8WZ64
P61163 Q5JW49
P11532 P28289
O14917 Q7Z738
Q7Z7A1 Q86SQ7
P28066 Q99741
P04150 Q04206
P14151 P15336
O43674 P03891
P04843 P60468
P39059 Q08043
O15444 P11488
P28482 P55211
Q14289 Q96PN1
P84095 Q96M96
Q15303 Q7RTW5
P62745 Q53QZ3
Q9Y266 Q9Y6D9
Q16787 Q9UMD9
P46777 P62753
P01138 P29353
P62826 Q9UKX7
O60841 P23396
Q09161 Q9BUQ8
Q8N1F7 Q8NFH3
Q9H1R3 Q9NZT1
P27635 P62913
P22626 P62306
P04085 P51692
P53708 Q14315
O75632 Q6GMT4
O43920 O95178
P28070 Q9UM11
P23396 Q9Y3U8
O14917 Q9UN66
Q8NFH3 Q99567
P09012 Q9BWJ5
P15172 Q01094
P31749 Q04917
P55286 Q9UN67
Q13435 Q14103
O15372 P62081
P56705 P60953
P23443 P63151
O75694 Q08170
P05019 P17936
Q8N752 Q8NEV1
P05129 P30086
Q8WX92 Q9Y5B9
Q15147 Q8WYR1
P04436 P30464
P78556 Q5QIP1
P22694 Q8NFM4
P23258 P62258
P14921 P38936
Q6V1P9 Q9Y5H6
P08069 P49023
Q6MZZ3 Q96JB1
Q6MZZ3 Q96DT5
P55289 Q9Y5E6
P26006 P27658
Q01831 Q13888
P46776 P62913
P25092 P49715
Q6ZN33 Q71TU5
Q9Y5E9 Q9Y5H4
Q59FL9 Q9GZV9
P38405 Q8NGE0
P56556 Q9Y6M9
P21980 P35368
Q9NYQ7 Q9UN66
P01918 P19174
Q15223 Q9UI47
P25398 P62841
P01019 P31321
P07766 P15498
P24390 Q9ULH1
Q15797 Q6PI57
P62875 P63272
P30872 Q00610
P21580 Q13546
Q96HF1 Q9UP38
Q8TCU4 Q9UPV0
P42677 Q9P258
Q96TA0 Q9HCL0
O15551 Q9UDY2
Q9BRQ0 Q9NRZ9
P01579 P24468
P26373 P30050
P22694 P61224
Q8IXP2 Q9UK67
O00292 P36896
P29322 P52803
O00444 Q96SN8
P57740 Q03188
P38159 P51003
Q8TD86 Q96LZ3
P05386 P35268
P18124 P62829
P17980 Q13042
Q15427 Q92989
O00762 P35998
P04054 Q8IY73
O75632 P35367
O75821 P23396
O60245 Q9ULB5
Q9Y5F1 Q9Y5F8
P42858 Q9Y6Q1
P01116 Q96KE5
P15153 Q8IWW6
P60709 Q14289
P36896 Q9UBE8
P07910 P62318
Q6IC53 Q6P9H2
P34130 Q16620
O14641 P56704
Q6ZSP0 Q9H4N7
P31947 P37840
P62993 Q9NPF7
O43805 Q96RT8
P78406 Q13243
P47914 Q9UNX3
Q6P1K2 Q8N0S6
P48443 P48552
Q9NYQ8 Q9Y5G0
Q13151 Q15459
P01137 Q03167
P63211 Q8NHC8
Q12769 Q96IY1
O95149 Q92621
Q6FGM5 Q9UK08
Q13485 Q96JT8
P31947 P48730
O00401 Q9BY11
P16144 P46109
Q02080 Q15788
P63211 Q8IXH9
Q7RTQ9 Q9NZL1
Q9H349 Q9UN73
P04637 Q7LG56
Q96DI7 Q9Y5S9
P23677 Q01970
Q8N433 Q8NGY0
P46108 Q9NZQ0
O75531 P37198
P42338 Q9BRC7
P25098 Q8NI49
P09769 Q9UN19
P01583 P40933
O00238 P62136
P34947 Q6UQ80
Q86XR8 Q9HC77
Q8TEP8 Q9BV73
Q00994 Q99523
P16284 P49023
Q8IY78 Q9UN70
P30874 P38405
O60216 Q14683
Q562F6 Q96BT3
Q08211 Q8IWZ8
P52597 P62875
P60953 Q13017
P04435 Q5Y7A8
P08651 Q9Y261
P24844 P60709
P13861 P20810
P12931 P14210
P60763 Q7Z6J4
O00459 P42338
P62316 Q86U42
P01112 P51636
P62314 Q8TEQ6
Q99661 Q9NSP4
Q13217 Q9UNX3
P61289 Q13257
P39019 P62249
P08651 P55317
Q5HYD7 Q96NV5
O14744 Q09028
Q15287 Q8N684
P01570 P38484
Q10570 Q14683
P61513 P62906
O14905 Q8N474
O75665 Q13409
O14640 P04628
P08243 P18847
O94913 Q9BZI7
Q5VVX4 Q6L982
P55735 Q9H3R5
P19022 Q9Y5H8
O43508 Q12933
P26368 Q9UKX7
P08572 Q6ZRA8
Q9H159 Q9Y5G6
Q59FP0 Q9Y624
P35269 P52756
O43172 P09012
P55287 Q9HCU4
P35221 Q86UP0
Q13469 Q16539
Q6P152 Q9Y5E9
P42336 Q68D00
P50613 P63272
P09884 P27694
P49023 P68133
P30050 P62753
P16234 P46108
P09651 Q86U42
P18074 Q9NYV6
Q13241 Q5SPT5
O75821 P62266
O60330 Q86UP0
O94906 P62316
P51965 P53350
Q96AD6 Q9Y5N1
P24928 P62318
P05386 P46776
Q9H349 Q9Y5F2
O15273 P67936
Q9BUG9 Q9HBI1
Q9NPG4 Q9Y5E8
P08949 Q9HAV0
P06400 P18146
P35658 Q07955
P11274 P23443
P35268 P49207
P10276 Q12796
Q5SRE5 Q92621
Q00403 Q16594
Q15813 Q99426
P25098 P37840
P04637 Q5JST9
P15692 P29474
Q8TAB3 Q9Y5E7
P08173 P11488
O15111 P31749
Q96GD4 Q9BU64
O43930 P49841
P13497 Q16671
O60353 Q8IUM6
O14818 Q13177
P62318 Q8IYB3
Q6IPU0 Q7L2Z9
P07910 P09012
P26006 Q05707
Q9H349 Q9Y5H2
P46109 Q13683
P62993 Q15768
O43264 Q9Y266
P50613 Q15573
P00734 P40197
P49792 Q9UHI6
Q9H349 Q9Y5E3
P29992 P50150
Q13042 Q13200
O43264 Q12834
Q08174 Q9Y5G0
O00139 P08047
O43561 P07766
O00512 Q9HBD4
P62316 Q9Y5S9
P49798 Q15111
Q8IY78 Q9BZA7
Q02078 Q9Y6J0
Q6P152 Q9Y5I0
P27482 P54750
Q9Y5E7 Q9Y5I2
P35558 P37231
P09651 P35269
O60266 O75632
O43303 Q96SN8
P19235 Q13191
Q15303 Q68D00
P08700 P49715
P23396 P61313
P01111 Q9P0L6
P61313 P62854
P25788 P40306
P62753 P62847
Q9Y5H7 Q9Y6N8
P42336 Q9UBK5
P62873 Q96R30
O94906 Q14683
P22694 P55011
Q6V1P9 Q9Y5F0
P62330 Q14185
Q09028 Q13485
P07948 P47712
O75643 P61326
P36507 Q9Y6R4
P42336 Q7Z783
P02675 P56945
P02751 P08123
O43609 P29350
P55290 Q9H158
P62854 P62891
P62280 P63220
P22694 Q08462
Q8IXH8 Q9Y5F8
O14818 P61289
P22681 Q13094
P12034 Q9UEF7
O00422 Q09028
P49682 P61952
P05107 Q8N3F8
Q8NG31 Q8NI77
O43684 Q9H3R5
P09237 P62736
P42226 Q9Y6X2
P50914 P61313
P13385 P51451
O14904 Q96B71
P09012 P55795
Q16795 Q9UI09
P06730 P55212
P52434 P62308
P02458 P05107
P53803 Q8N684
Q5TBX0 Q9UBI6
O14905 Q9Y6M4
P24043 Q5HY53
O95813 P56705
O60921 Q6WBX8
P42261 Q05586
P51532 Q92831
Q60FE5 Q7Z391
Q16787 Q5GFL6
P18074 Q16531
P13765 P28068
P07949 P49023
P50748 Q9BZD4
P22090 P23588
Q6IQ37 Q7Z6M0
P17980 P53350
P08138 Q9Y4K3
P04899 P39877
P51955 Q5JTW2
P10912 P52333
P08134 Q92974
P05536 P09693
Q59F04 Q9NRA1
P35568 Q6ZMQ7
P63211 Q8NGA8
O14744 P62308
P09429 P11215
P25098 Q9Y5N1
Q00610 Q96LD9
P25391 Q03135
Q6PI59 Q7Z391
P04637 Q02548
P23497 Q09472
P19447 Q6NZI2
P46531 Q14738
O00213 Q9NZL2
P19022 P55289
P01850 P01892
P62273 P68104
P05412 P23975
P04150 Q12824
P49454 Q53HL2
P42677 P62495
P10275 Q8NHX1
P16144 Q5JP94
A4D0S4 P02452
P05013 P38484
P07996 Q13797
P31749 Q16665
P46109 Q9HBL0
P30556 P63215
P19875 P62879
P20936 P24723
P18074 Q92759
O15198 P28482
O15239 P03905
P01138 Q92963
P06748 P35269
P05067 P36544
Q14050 Q14055
O60262 P51686
Q9NPG4 Q9Y5F7
P00414 P15954
Q8N684 Q9Y3B4
P30876 Q92759
P08637 Q5NV85
Q13554 Q4LE43
O75581 Q8TAN2
Q7L0Q8 Q8IZM6
O60245 Q9Y5G1
Q96DI7 Q9BZI7
Q14031 Q9Y6N6
P07766 P30484
P62736 Q9Y623
P15036 P15976
Q9UJ99 Q9UN66
P01112 Q8IV61
B3KR14 P52429
P42336 Q06124
Q5STP6 Q9HBI1
P28566 Q00610
P37198 Q9BW27
P41143 P53675
O00139 Q7Z460
P84095 Q9P2F6
P25963 P43405
P41221 Q96HF1
P18089 P34947
P46060 Q99661
Q5H9B2 Q9BR65
Q13606 Q8N433
P26368 P62487
P42336 Q9UHF4
P22681 Q8WYR1
O15105 Q8TEW0
P63261 Q13797
O60353 P60953
P26012 Q01955
P49407 Q6UQ80
Q02388 Q13683
P29466 Q14116
P09493 P45378
O60262 P51677
P05556 Q14055
P53778 Q7Z6C9
Q15139 Q5SR50
P24043 Q02388
P31749 Q9H4C4
Q4LDE5 Q9Y5I0
P48023 Q99683
P08579 Q92620
Q13255 Q5SWX4
P67812 Q15005
P56545 Q06330
Q13363 Q13547
P28074 P38936
Q13435 Q9Y5S9
P51677 Q9UBI6
P50914 P62280
P29992 Q14416
P55285 Q9Y5E9
O14777 P50748
O15371 Q99613
P26006 Q6FHW5
P12830 Q5TIG5
P07437 Q9HC77
P05388 P27635
P08637 Q5NV65
P19387 Q01081
P53365 P84077
O15169 Q9UKB1
P07942 Q13702
P29466 P78344
O43741 Q9NP71
P46531 Q9Y219
P07910 Q9BWJ5
Q17R67 Q9NVD7
P78552 Q8NIA3
Q5U0A0 Q9NVG1
P01148 P08651
P62736 Q9Y5R2
P62318 Q92621
P09619 P24666
P09661 Q9Y5S9
O43676 P03891
Q12933 Q8WXG6
P04629 Q9Y6K9
P16885 Q9UGC6
P04628 Q9ULW2
P33240 Q01081
P21333 P26012
Q03692 Q9Y490
P46734 Q15759
O60245 Q9Y5F2
P21860 Q13535
P32780 P53803
P43405 Q9HCN6
O00311 Q14566
P40938 Q9HCU8
Q9ULB4 Q9Y5H1
O43707 Q96QZ7
P59768 Q86YR5
P62304 Q7RTV0
O00459 P35568
Q30085 Q8NA04
P04275 P08123
Q9BZA8 Q9UN71
P01133 P11362
P33151 Q9UJ99
P49840 Q9BTT9
Q9NRJ7 Q9Y5H4
P11215 P27658
Q562F6 Q96EE3
P02452 P11215
P15153 Q13153
Q14CB8 Q96L33
P02452 P26010
P01137 P49116
P46777 P61313
Q5JP94 Q8N6H6
P49458 P60059
P19793 Q06710
P04085 Q07889
Q15797 Q9HBD4
P28566 P35626
P07942 Q969J9
P11216 P46020
P62987 Q92901
Q5JP94 Q9HBI1
P17612 Q14008
P19876 Q9UK08
P18621 P62829
P52272 Q15459
Q5BJF6 Q7Z460
P05549 P49279
P05556 Q14185
P11055 P63267
Q8NFH4 Q9H410
Q6PI59 Q8N3F8
P08913 P62873
O95813 Q93098
O75376 Q96F24
P13861 P51671
P37173 Q01082
P07942 Q14247
P32121 Q8NGG3
P51959 Q96DS4
P15260 Q14609
P08631 Q8IYN9
Q9NYG5 Q9UM13
P01574 P17181
P30874 Q6B6N3
O14543 P29350
P02768 Q9NPD5
Q96F32 Q9UFT3
Q02388 Q13753
Q8N433 Q8NGD4
O14904 P08151
P06493 P17612
P61978 Q14103
P53350 Q12834
P61978 Q8IX12
P31943 P52298
P08865 P47813
O60262 Q5TBX0
P11055 P35609
P12644 Q9NXZ6
P17612 Q9Y6M4
P31152 Q6FHX4
Q01970 Q15599
Q9BUJ2 Q9Y333
P51452 Q15759
P01111 Q8NHX1
P05556 Q5JP94
P31751 P36873
Q6P4R2 Q9H158
P01907 Q8NA04
P24941 P46527
P56199 P68133
Q12769 Q9UHI6
P10275 Q9GZU7
P08648 P49023
P01100 P34741
O95965 Q16787
P35221 Q9Y5I4
Q01130 Q9Y5S9
O60245 Q9Y5E3
P13984 Q9Y5B0
A8K8Z5 Q96GK1
O14818 P62191
Q92783 Q99962
Q6FGM5 Q92806
Q7Z4I7 Q99715
P05106 Q07092
P38405 Q8NGC1
P06756 P37173
P51946 Q8IXH7
P62753 Q9Y3U8
P78368 Q93098
O75747 Q6ZRA8
P42677 P62273
P04792 P49137
O15239 O43181
Q00610 Q9H573
P28072 Q9H1A4
O60344 P05305
P19793 P23443
Q6FHX4 Q9H408
P07910 P67809
P01308 P63027
Q9NVX0 Q9UGJ1
P35221 Q9Y5H1
P13639 P60866
P13805 Q14896
P39086 Q9UPF8
P38405 P50406
Q86X55 Q92793
P31943 P61978
P14635 P31323
P45983 Q96JT8
Q86XR8 Q96CW5
P29083 P53803
P63173 P84098
Q8N433 Q8NGZ3
P06493 P51948
P07947 P10721
P34995 P63092
P17301 Q5T7S3
Q6P152 Q8IXH8
O15146 P21860
P13591 P20719
P50406 P63096
P46527 P61586
P35609 Q14050
O94906 Q86U42
P04899 P48145
P59768 Q9NPG1
A8K8Z5 P29475
Q8N0S6 Q8N2Z9
P17661 P45378
P04899 P18089
P50406 Q9P2W3
P83876 P84103
P12931 Q8WU20
P43308 Q9UNL2
P05412 Q8TAQ2
Q5NV86 Q6PIL0
P05549 P42830
P30279 P42773
Q15797 Q9Y3Y4
P25398 Q04637
P42226 Q9NSE2
P19022 P55287
P09544 Q9P2W3
P55290 Q9BZA7
P07992 Q13888
P04049 P17252
P14859 Q5SXM2
P26232 Q9Y5G6
P31040 Q99643
P35249 P56282
P62304 Q00839
O60583 Q9Y5B0
P08908 P09496
P36507 P67775
O94913 P08621
P05106 P12109
O75534 P01106
P36507 Q07889
P62753 Q15056
P20936 Q05513
Q13546 Q9Y4K4
P62241 Q8IYD1
P28067 Q6NSA0
O14980 Q7L7X3
O75475 Q96EE3
Q7Z3L1 Q9Y5E3
P59768 Q9Y5N1
P27658 P38570
P07948 P16885
O60508 Q8N684
P63096 Q86YI0
P17676 Q15759
Q02446 Q9BZC7
P05412 P08493
P57678 Q7Z3B4
O15230 P60709
O75643 Q9BWJ5
P39059 Q03135
O95997 P28074
P20702 Q5HY54
P09341 P62873
O95996 Q9Y2T1
P55291 Q7Z3L1
P13533 Q13841
O14641 Q9NPG1
P42858 Q86YY0
O14917 O75309
P51668 P84022
Q13247 Q15393
Q7L1I2 Q9Y6N6
P42574 Q6NVI2
P52735 Q13177
Q00610 Q96JA3
P49023 Q9BVT0
O00468 P25391
P14784 P21860
P20963 Q08881
P04626 P42338
P35609 P61586
P08913 P63218
P23528 P53667
Q9BZA7 Q9Y5G9
P42226 P42701
P09871 Q5NV86
P32121 Q8NGI9
O14604 P63261
P01569 P05412
O43541 P84022
P84095 Q07960
P08670 P67936
P06756 P49747
P04629 P40763
Q7L576 Q92558
P83876 Q9BZI7
P78368 Q8WZ56
Q6ZN33 Q8NEV1
P62834 Q5IBP5
Q14008 Q9UGJ1
O60264 P36402
P14859 P40259
O14980 O15504
P01344 P08069
P27361 Q02078
P10643 P27918
P37198 Q8NFH3
P02708 Q9NQU5
P00750 P05121
O75694 P62316
Q15796 Q8NE70
P04436 P17693
P45984 Q16690
P01127 Q07954
P29353 P37173
P25024 Q8NIA3
P06756 Q14031
P04229 Q08881
O00238 Q15750
P52434 Q9BZI7
P38570 Q14993
O43707 P18084
O43684 P52948
Q03692 Q9NVD7
P48729 Q04724
O15519 Q14790
Q5JP94 Q7Z391
P16520 P41145
P09622 P36957
Q9BYE9 Q9Y5I2
P19235 P42229
P25391 Q5TAT6
P02652 P04114
O43610 P01133
P00519 Q14114
Q16760 Q9P212
P19022 Q9Y5F2
O60260 Q5U0A0
P46060 Q9P258
P30874 Q9UBI6
Q8N474 Q9H1J7
P32246 Q9P2W3
P31749 Q92769
P30153 Q66GS9
Q7L2Z9 Q9P258
P50150 Q8NI49
P51665 Q99436
P63211 Q13519
P05106 P15692
P41743 Q9UK67
Q13237 Q9Y210
P25788 P35998
P05412 Q13469
P02751 Q13751
Q13753 Q14155
Q12824 Q96GM5
O75900 Q9UI47
P43405 P47712
O75935 Q9UGJ1
Q8N3R9 Q9BYG5
P46060 P61970
Q6ZSP0 Q9ULV1
Q6VU67 Q9UMD9
O43805 O95684
P14138 P25101
Q13145 Q96B86
Q13352 Q8NFH3
P61218 Q12789
P63215 Q14344
Q7RTQ9 Q9Y5Z0
P30050 P83731
P25398 P62854
P83881 Q02878
O14549 Q14050
O95049 Q9Y5I7
O00232 Q13257
P61313 P62841
P05231 P23458
O15371 P62269
Q6IB22 Q6L983
P33151 Q96TA0
P62745 Q92502
P62834 Q68DL3
P32019 Q9NQ66
Q5FBB7 Q9H081
Q7Z738 Q9H251
P09471 Q8IWP3
Q15796 Q99967
P62745 Q68EM7
P60763 Q6P4F7
P19022 Q9Y5G5
P08047 Q06187
P04637 P38936
Q96JK9 Q9UBG7
P26232 Q9ULB4
P12107 P20702
P02462 Q13349
Q08050 Q09472
Q6B6N3 Q8WX97
Q6B6N3 Q99997
Q7L7X3 Q9BPU9
O15145 P61160
Q13467 Q93097
P28074 P40306
P25391 Q08043
P05106 P49747
P60228 P62861
P37231 P43116
O14653 P09497
Q7Z3L1 Q9H349
P62081 P62750
Q8N433 Q8NGC1
Q8IXI1 Q9H8V3
B3KQ22 P42226
P55196 Q9UII7
O60583 P18615
P02458 Q13753
P46094 Q9UBD3
Q14627 Q8NIA3
P01732 P04439
P08908 Q9HAV0
P01889 Q7L8K3
Q6P055 Q6P491
P48051 Q6XGY1
Q15306 Q15788
Q16629 Q8NFH5
P09661 Q15459
P10600 Q13145
B5M0B4 O14733
P51512 Q8IY98
Q9UBT7 Q9Y5I3
P42574 Q5I6Y4
P35052 P37173
Q96JP9 Q9H251
P32121 Q96R30
Q14683 Q9UQE7
P46781 P62266
O43707 Q14315
O15392 O60447
Q13247 Q92989
P06396 Q07812
P55036 Q13200
Q9Y5H9 Q9Y5I1
P02751 Q6ZRA8
O60841 P62945
P04637 Q9BRQ8
P62847 P62861
O43242 Q9UM11
O60262 P59768
Q96HB1 Q9HBI1
P52298 Q8IWZ8
P26232 Q96F04
O60508 Q92989
Q6IC53 Q6PIE6
P62873 Q6ZS96
B3KQ22 P11802
P36896 P58166
P52799 Q13153
O75084 Q8N474
P27348 P98177
P06730 Q8NFH3
P29992 P30968
P14678 Q8IYB3
O43805 P04350
P35222 Q9UII8
Q09472 Q9Y6J0
P08240 P49458
P10398 Q6FHX4
P62487 Q6P2Q9
P03992 Q9NWQ8
O14508 Q5VWK5
P09544 Q8TDT9
O75369 P02751
P25786 Q96GD4
P27986 P35916
P04626 Q15303
Q14397 Q5SRE5
P18206 Q9NVD7
O96017 Q5U0E4
P55317 Q9Y6Q9
P22455 Q9UEF7
Q86U42 Q92989
P27986 Q99704
P12830 Q8TAB3
P35221 Q5TZP0
P61254 Q8IYD1
P06730 P25398
P49207 P62753
O75822 P62847
O75116 Q16539
P52272 Q15393
Q13167 Q8WTQ7
O76100 Q8N433
P57740 Q9H410
P50591 Q6FH58
O14492 P01308
Q96SF0 Q9Y5G4
P53708 Q9UMD9
O75182 P51608
O60671 Q15185
P52564 Q02779
O43318 Q99759
Q02388 Q96HB1
Q92985 Q9Y2S0
Q7L0Q8 Q9C0H5
P24941 Q14181
P57678 Q96HA1
P63165 Q96QH2
P05362 P16220
P05412 P10451
P63267 Q12965
P18146 P80365
Q9H349 Q9Y5H3
P20618 P25787
P09496 Q96P48
P01848 P01850
P57740 P62316
Q2NKX8 Q9NQS7
O00487 Q13257
Q7L0J3 Q9Y6N6
O19760 P01733
P14921 P68400
P17947 Q14186
A6NND4 P62873
P63098 Q8TD86
P55290 Q9Y5G1
P38405 Q6IFG1
P07948 P15391
P00747 Q9GZP0
P23229 P41240
P17980 P38936
O95680 Q9UKX5
P16949 Q13554
P35222 Q9BZA7
Q658W2 Q6FHW5
Q14204 Q9NVX0
P28072 P46527
P14678 Q09161
P62330 Q9UPT5
O94913 P30876
O75747 P40763
P46663 Q6NT27
P49023 Q03692
O95644 P32881
P03372 P24522
P38405 Q8NGF6
P63000 Q6P5Z4
O43678 P49821
P20849 Q658W2
O95648 P25786
P07766 P17693
P17693 Q07444
Q5HYA4 Q60FE7
O15504 Q9H840
O43665 Q6B6N3
Q9UJX3 Q9Y6D9
B3KR14 P29218
Q5VVR8 Q9NRZ9
P24941 P30260
P56704 Q6FHJ7
P20042 Q9NZJ5
P22607 Q13588
P31269 P39900
P78368 Q5U5J2
P09619 P16234
P55196 P62736
P49642 Q13156
P18206 Q8WWJ8
O14492 P09619
O43913 Q16539
O60667 Q14790
Q08043 Q60FE5
O60262 P13945
P03928 P18859
P17948 Q99500
P13232 Q13651
O96014 Q9UP38
O00303 P06730
P10644 Q9NP71
Q96CZ9 Q9H251
O43684 O60566
Q86UP0 Q9NPG4
P49720 Q9UL46
Q7Z460 Q9NRH3
P40429 P46776
P02776 P16520
P55210 Q13751
P01850 P61769
P07101 P25789
P28065 P48556
O76094 Q9Y5M8
O94986 P68366
P35637 Q8IX12
P46778 P49207
P56545 Q5VVR8
P61586 Q14CB8
P42336 Q5JWF2
P35222 Q8IY98
Q9BYX7 Q9UII8
Q08043 Q6ZRA8
O14641 Q96MT3
P30679 P41594
P05019 P40763
P60953 P63000
P01112 Q13554
O75665 Q8TCU4
P63211 Q8NGB6
O15031 Q9C0C4
O75935 P31323
P49407 P51677
P11274 Q9BYZ6
A6NNL4 P06858
P35609 Q9HB63
O60566 Q8NI77
P08754 P32745
O43677 O75380
P08047 P20138
Q15642 Q9NV70
P08621 P61978
Q562F6 Q9BU64
P31943 P55795
O43264 Q03188
P13984 P21675
P05107 Q5JYH8
P25098 P49286
Q92621 Q9H814
P25788 Q12834
P48556 Q92530
P18564 Q9NVD7
P55291 Q9Y5E3
P22455 P41743
P40933 Q8NIA3
Q8IYC8 Q9H0B6
P01189 P11488
P48729 P62988
Q05215 Q13469
P08908 P61952
P19174 Q8WVE9
O76075 P26583
P49643 Q99741
Q658W2 Q9NVD7
P06213 Q13191
P11047 P24043
O75791 Q08881
O43707 Q13753
O60498 P42336
P63211 Q9Y5P1
P56706 Q96B71
P38570 Q5TAT6
P07951 P35609
Q8N4N8 Q8WUM0
P05997 P53708
O15530 O95999
P30304 Q13200
P62195 Q13616
P63000 Q9Y6B5
P42226 P62993
O95484 Q8NI35
P24928 P62304
P04843 Q15629
P14780 P68032
P62314 Q15287
P52298 P55795
P04350 Q13635
P20226 Q15543
P14780 P63267
P29992 Q6I9S9
P62316 Q7Z3B4
P00736 Q5NV89
P51003 P84103
O95407 P48023
Q04721 Q5QPV1
O75380 P49821
P29459 P42224
P62263 P62269
P60709 Q13402
O00459 O43426
P84077 Q00610
P33151 P55290
P23458 Q13017
P62263 P62854
O43390 P19388
P07900 Q13464
Q14028 Q9BRL5
P49023 Q7Z4I7
O96020 P63208
P12319 Q07869
P35579 P63267
O75643 P35269
Q9H251 Q9Y5I4
P17252 Q14765
P01589 P43405
O75694 P62826
O15169 Q99460
P28066 P48556
O15354 P60900
P63173 Q8IYD1
P09693 Q5Y7G1
P41595 P63092
Q86YD5 Q96DX9
Q7Z460 Q8N0S6
Q02750 Q5R3E4
O15539 P08754
Q96QU1 Q9Y5F7
Q02224 Q8NBT2
Q01130 Q8WUM0
P26599 P55210
Q99062 Q9ULV8
P17535 Q12860
P28482 P84022
P35269 P51003
P35269 P53803
Q13435 Q9Y3B4
P15498 Q9GZY6
Q6P1K2 Q9HBM1
P27037 Q13873
Q8TEW0 Q92692
P08579 P26368
P55287 Q9BZA8
P55291 Q9Y5F2
B3KQ22 P06400
P51668 Q13616
P17213 Q02447
P24928 P83876
P55285 Q9Y5H3
P08651 P13726
Q5TAT6 Q60FE7
P26012 Q14993
P16070 Q96BI3
P16520 Q9UK08
P61163 Q5BJF6
O43597 P01112
Q15306 Q8TAQ2
P62979 Q02878
P35221 Q12864
Q9UN74 Q9Y5H5
P00740 P40197
P50991 P78371
O95648 Q99436
P42336 P62993
O00311 P35244
Q9BS57 Q9UKX5
Q6ZRS2 Q8WYB5
P35222 Q96CZ9
P12931 Q9Y2U5
P52434 Q00839
P48736 Q9C004
P01308 P52945
P55285 Q7Z3L1
O60508 O75937
Q16659 Q5U0D0
Q15759 Q6P9C2
P29992 Q9H1J7
Q9Y5F6 Q9Y5H2
Q05195 Q92769
P12107 P31431
P61024 Q15843
Q96L52 Q9H4N7
P38405 Q8NFM5
Q9Y5E9 Q9Y5G3
Q96LD9 Q9UBI6
P10276 Q92731
P37173 Q9UNH7
P01732 P20963
Q5JW48 Q6YL44
O95965 Q6VU67
P15923 P41134
Q49AN0 Q9UNS1
O95684 Q7Z7A1
P46778 P61313
Q15287 Q15393
O60229 Q9UPF8
P46821 Q14204
P30876 P52597
P16333 P43146
P30461 P61769
P61586 Q7Z6I6
P14625 Q16665
P01850 P30488
P02746 Q5NV89
P14780 P14921
P21675 Q00403
P39656 Q15629
P55283 Q9UN75
P27540 Q12797
P52434 Q6NZI2
Q6P152 Q6V1P9
O60245 Q14517
P63000 Q5T8M8
O14917 Q9BZA8
O95149 P57678
P23560 P27986
P63000 Q96P48
P43220 Q02447
P56524 P62826
Q15173 Q9H4N7
O95147 P53779
P27539 P36896
Q13683 Q9UQP3
O00212 Q9C0H5
P18206 Q9BXV5
P01215 P29992
P84095 Q6ZSZ5
P31785 Q99665
P48059 Q60FE5
P05771 P78536
P14866 P62308
P01100 P45983
P18621 P62273
Q05923 Q16539
Q5U0I7 Q9Y6M4
P60568 Q16539
Q13363 Q6PI57
Q6FGM5 Q96C71
Q9HAV0 Q9ULZ1
P22223 P26232
O00463 Q02223
P45985 P46108
O95996 Q71TU5
P04626 Q68CU6
Q9Y5G9 Q9Y6N8
O43264 P36873
O43157 Q9NPR2
P02745 Q5NV91
Q6PID4 Q9P218
O43707 Q658W2
O43831 P26368
Q02224 Q9H900
P42677 P57740
P42677 P55884
P42575 P55210
P24394 Q07889
Q13489 Q68HC0
Q15459 Q7RTV0
P08514 P12931
P01111 Q6KH11
Q02363 Q14469
O14610 O14804
Q8WXE1 Q9UBD5
P01375 Q7Z2Y5
Q13277 Q5U0B5
Q13145 Q5HYA2
P01137 Q15797
P12931 Q15303
P04350 P07900
O95684 Q13561
P56945 Q04759
P11274 Q8IXI1
P35222 Q13616
P37173 Q16625
P16520 P51684
O14775 O15467
O43929 Q9Y5N6
P55196 P61160
P08651 Q9UM82
O43318 Q13233
P09471 P57771
P35346 Q8WTQ7
P46776 P62244
O14818 P28062
O00468 O96013
Q07955 Q13242
Q7Z460 Q96EA4
P09497 Q8IVW0
O75578 Q08043
P27361 P33316
Q15459 Q9UKF6
P08651 Q16531
Q9Y5E2 Q9Y5F1
P11047 P63000
P29353 Q04917
P07305 P09429
O43678 P03901
P04275 P12931
P62269 P62888
Q9BSJ2 Q9UGJ1
O94906 Q8IYB3
P27986 Q9UBY5
P00533 P42858
P32121 Q96L51
O75578 P04275
Q13634 Q7Z3L1
P62195 Q9UJX3
P61586 P62993
Q8NFH4 Q96IY1
Q99755 Q9BRC7
P30153 Q7Z727
P19387 Q13243
P08047 P21549
P09497 Q9Y5Y3
O75533 Q9UKF6
O43264 Q7L7X3
Q8N433 Q96R45
P16220 Q16566
P01116 P42336
O00233 Q9UJX2
P03956 P37231
O14654 O15111
P61163 Q6P1W8
P62888 Q02878
P49720 Q96GD4
Q7Z783 Q8NEB9
P46776 Q02878
P08514 Q9UMD9
Q14416 Q6B6N3
O75122 Q8NI77
O75228 Q04759
P52434 Q9Y250
P36897 Q7Z3T8
P17081 Q6ZW31
O43524 P31749
P51948 Q9H9Y6
P04080 P05412
O43181 P03923
Q68CT4 Q8IZC6
Q9Y5E1 Q9Y5E4
Q9NQC7 Q9Y6K9
P05106 P20908
P62988 Q15370
P63027 Q04917
P32856 Q5U0B5
P56915 Q14209
Q9BZA7 Q9Y5F6
P55291 Q9BYE9
O00267 P55199
O60563 P50750
P16220 P35348
P68371 Q86SQ7
P62979 Q04637
Q9BUB5 Q9HBH9
P26010 Q6VU67
P35609 Q658W2
Q12979 Q96L33
P08648 Q05707
P05412 P61244
P17252 Q13480
P01570 P17181
P19022 Q8IUP8
P11308 P15144
Q15147 Q92569
P62318 Q96RS0
O43541 P16220
P18089 P53675
P18124 P62910
P32298 Q8NGW5
O95169 P28331
P08708 P30050
P46734 Q6IC53
O75632 Q5VX04
P00734 Q15389
Q10570 Q9Y333
Q12996 Q13247
P24390 Q8WZ64
P52630 Q8NEV9
P19087 P41145
P35637 Q13151
Q13478 Q5VWK5
O43805 Q99996
P05129 P15056
Q9UII7 Q9Y5I1
P47901 Q9HAV0
P08912 Q9P2W3
P01133 Q9NQ66
P06241 Q8WWJ8
P29992 P50052
P25786 P53350
P35558 P54619
P14316 P51532
P35346 P61952
P14866 Q9P2I0
Q99741 Q9Y5N6
P39019 P62945
P01106 P60568
P05976 Q00872
P32745 P63092
P55289 Q9Y5I3
Q13153 Q96D37
Q12996 Q13151
P13639 Q92901
P63096 Q96RG8
Q09161 Q9H3P2
O75197 Q9ULV1
P13861 P62873
P63215 Q86YI0
P12644 Q1PSW9
P56706 Q9H461
P60953 Q13094
P84077 P98171
P42858 P62158
O43307 Q96L33
Q14573 Q9NZQ8
P37198 Q9UKX7
P55290 Q9Y5E3
O95299 Q9P0J0
P26927 P61981
P09884 Q13416
P62841 Q02543
P12931 P42336
P28340 P35249
P08949 P50150
P31749 Q14765
O43809 P83876
P11233 P45983
P07550 P13569
Q9H9S4 Q9UGI9
Q92966 Q9Y250
O14802 Q13487
O95644 P01375
P28223 Q00610
P35269 Q14241
P16234 P98077
Q13177 Q15008
Q9HCU4 Q9Y5H6
P17542 Q02535
Q8TEW0 Q9BX67
Q03113 Q9BZM2
O14512 Q13651
P05198 P27361
O76094 P09132
P48730 Q13362
P01275 P50151
O43303 P51955
P05783 P55212
P11142 Q16143
P52597 Q86V81
P28482 Q4LE71
Q9NZC9 Q9UJU2
P26006 Q9H1U4
Q9BYE9 Q9Y5E9
P84077 Q9NZ52
O60674 Q01201
P09693 Q13094
P21860 Q8NEB9
O14549 P08514
Q96MG7 Q99523
P05129 Q14643
O00305 Q8IV61
P17301 P24043
O00267 Q9H3P2
O43683 Q9P258
Q86XU3 Q86YI0
Q04206 Q14213
P55103 P62942
Q9NRJ7 Q9Y5I0
P31943 Q14103
P01138 P55212
P31323 Q9NVX0
O00231 P43686
P10636 Q13557
P35222 Q9UPN3
O60381 Q15759
P01112 Q96GK1
O15111 P19838
P42025 Q96H55
P38398 Q06609
P51571 P61009
P31943 Q16629
P62487 Q12996
Q8WUM0 Q96BD8
P15311 P63000
Q14814 Q9UKV0
P35609 Q07092
P01732 P61769
P30153 Q9P209
P00747 P02679
P35658 Q9P2I0
P09471 Q8WW09
Q9NRJ7 Q9P2E7
P30512 P43632
Q5HYA4 Q99715
O15467 Q9UK08
Q7Z3L1 Q9Y5F6
P55289 Q9Y5G4
Q86UP0 Q9Y5F3
Q9NXR1 Q9P258
P09497 P30411
P30153 Q9BV73
P55290 Q9UN73
P10643 P13671
O75051 P15153
P16234 P56945
P08134 Q13972
P24394 Q9Y4H2
Q4LDE5 Q9Y5F1
Q15154 Q9UGJ1
O75376 P51843
P07942 P12110
P16144 P42574
Q06124 Q8N109
P21815 P53420
P01848 P30490
O15504 Q01081
Q7RTQ2 Q9NZL1
P49458 P61619
P32121 Q8NGF4
Q9H408 Q9UNI6
O00222 P49407
P08754 P19174
Q6P9C2 Q6PIE6
P42338 Q68CU6
A4D0S4 Q16363
P62081 P62829
Q13114 Q9Y275
Q13277 Q9BRV4
Q5T8M7 Q5TIG7
P62304 Q8NFH4
P19793 Q9Y2S0
O60669 P35613
P62158 Q9H1R3
Q07955 Q7Z3B4
P46782 P62910
P19105 Q9H1R3
Q07889 Q9BZL6
P14921 Q14213
Q13555 Q9UQL6
P56703 Q6NSL8
P42574 P78344
P51531 Q8WYB5
P63000 Q9BSQ5
P18084 Q16787
P54619 Q02156
P00403 P14854
Q5HYI3 Q5I6Y6
P10071 P56704
P43146 Q6UXZ4
P22557 P36551
P01732 P30464
O15239 O43678
P08708 Q13217
P38405 Q9P1Q5
Q86UP0 Q96SF0
O15455 P51617
P27986 Q59F77
O95648 Q5U0A0
Q5VVI0 Q9UBC0
O00501 Q07157
Q6FHM7 Q6I9T1
P51965 Q06323
Q68CT4 Q8WWJ8
Q13156 Q14181
Q96EA4 Q9NSP4
O14909 Q9H4E5
Q86SQ7 Q8TAP6
Q9UII7 Q9Y5H6
P08581 P14921
P45983 P50148
P12931 Q5HYA4
P01589 Q8N6Q7
P60763 Q9NQU5
Q5Y7F8 Q6PIV3
P02745 Q5NV65
Q99715 Q9HB63
P42336 Q15464
P55769 Q9Y5S9
Q13562 Q5VVI0
P42081 P43403
Q14839 Q9BQA1
O75508 Q4LE30
Q15029 Q15393
P50613 Q01831
Q9UN66 Q9Y5H0
P52272 Q8IYB3
P49407 Q9NYF0
P62324 Q13111
P56703 P62879
P05387 P49207
P13942 P31431
P09497 P41143
O60240 P37231
P09661 P55769
Q96JP9 Q9NRJ7
O60674 P07948
P01733 P18465
P29350 Q15116
Q5FWG5 Q6IA17
Q9Y5G8 Q9Y5H7
P62745 Q8N5V2
Q8N4N8 Q96EA4
P33765 P48549
Q5GFL6 Q9HB63
P56704 Q9UP38
P02708 Q16363
P46108 Q15389
O75306 P03886
P52948 Q8WXD5
P42336 Q9Y2X7
Q15008 Q92530
P48788 Q8WZ42
P56703 Q8IXA3
Q658W2 Q8WWJ8
P08727 P10276
P01308 P41743
O75084 P31431
O95400 Q15029
P32121 Q8NGR8
Q9GZT5 Q9Y5W5
O14610 Q99997
P61244 Q00534
P02745 P06312
P46781 P62861
P16949 P27361
P63027 Q10567
P31943 Q09161
P01033 P16220
P25391 P35052
Q14938 Q9NVU0
Q02447 Q16873
P55103 Q6IR47
P26599 Q15366
P14866 P30876
Q9ULB4 Q9Y5I4
O75581 Q16539
O76094 P60468
P08754 Q13167
Q8WUM0 Q9BPU9
O75446 P01100
P10451 P26010
P25787 Q96MY5
Q92793 Q99466
P04049 P49407
Q92793 Q9Y6Q2
P24928 Q13888
P13639 P42677
O15350 Q96EB6
P25963 Q8IUD2
Q6PIL0 Q6PJA3
O96020 Q5VVX4
P63000 Q14185
P51991 P62306
P43630 P61769
P14784 Q13191
P12931 P30273
P09529 P37173
P38405 Q5TZ20
P22003 P36896
P39019 P60842
Q16718 Q16795
Q8N433 Q8NGJ4
P05305 P24530
P17081 Q9H7P9
O14543 P29460
P62879 P63211
Q5JYH8 Q9H1U4
P52948 Q96HA1
P01308 P22681
Q6P1K2 Q92674
Q13131 Q9C0K7
P12110 Q13797
P42224 Q8NEV9
P55286 Q9Y5H6
P31946 P49815
Q9Y5G0 Q9Y5G2
P16885 Q9NP31
P01732 Q13094
P35968 P46940
P49407 Q14832
P06400 Q92769
P05771 P0C869
P22003 Q1PSW9
P12814 Q68CT4
O60258 P08581
P50406 P53675
O15056 P48426
P19387 P52272
P49023 Q9P218
P33240 Q9Y5S9
P68032 Q8IUG5
Q14289 Q5TCU6
P53803 Q08945
O14543 P16871
Q08170 Q9BUQ8
P14921 Q14314
P16220 P52657
P28074 Q16401
P26010 Q9HB63
P10911 P62745
O15056 P48736
P24468 P55317
P68133 Q8WVD2
P23396 P83881
P05412 P08253
P01210 P41143
P49792 Q96EA4
P11215 Q9NVD7
P62888 Q9Y3U8
P45984 Q9Y6W6
P55795 Q9Y5S9
P17693 P26715
Q8TAB3 Q9Y5F6
P0C0L4 Q5NV69
O96019 Q969G3
Q13257 Q8WYP5
P08047 Q04206
P10071 Q9Y6C5
P28066 Q9UJX3
P84095 Q8IVF5
P08253 P18847
P31391 Q92806
P23229 Q07092
Q01362 Q05397
Q96AP0 Q9NYB0
O43182 Q7L0Q8
P20265 P41594
P41143 P50151
P09471 P49802
P21854 Q8WV28
Q13002 Q9UPF9
P42338 Q9HBW0
Q7Z3B4 Q8NFH3
P55957 P78560
Q14031 Q9NVD7
Q96L52 Q9Y2T1
O14818 P53350
P68366 Q99471
P06493 P30291
P35222 Q96L91
P13942 P26010
P01137 P09529
Q9NYQ7 Q9Y5F8
P02708 P63211
O00334 Q6PID4
Q14050 Q658W2
Q14240 Q9UBQ5
P51991 Q92620
P21583 P40763
P01733 P13747
P05412 P09619
P62910 P84098
Q01955 Q5HYA4
O14610 P02775
O75159 P19235
P01275 P18146
Q9NR97 Q9Y6Y9
P32121 Q9H208
P29474 P51841
P11047 Q60FE7
O43557 P36941
P15260 Q13557
P05771 P14555
A6NMZ7 Q9UKX5
O75821 P46783
P01138 P31946
P10826 P12272
A8MQ20 Q8NHZ8
Q96SN8 Q9NVX0
P63096 Q9NRJ3
O95837 P43115
Q15633 Q9UPY3
Q13753 Q86W93
Q9GZV9 Q9UEF7
P31749 Q15303
P56282 Q13415
Q15459 Q92620
P12110 P21333
O14775 P08172
O95750 P22607
P21815 P53708
Q86T65 Q92997
P02461 Q6ZRA8
P02778 P04899
P02751 P27658
Q5TAT6 Q68CX6
P09493 P48788
P35462 P48051
P24928 Q8N684
P05386 P61353
P08123 P40197
P07947 Q9H1D0
P49792 P55735
Q01081 Q8NFH3
P24928 Q03468
O60262 Q13519
Q08334 Q8N6P7
P19387 P61218
P07766 P33681
P27348 Q13469
P51809 Q96PC3
Q8WUM0 Q9P2I0
P05388 P62857
P20042 P62266
P08047 P31749
P15153 Q5VSF5
P40429 P62987
P23396 Q14240
P39900 P63261
P04229 Q9NWQ8
P29317 Q8N5V2
A1A5D2 Q8IXI2
O43513 Q96RN5
A0A5C9 P31994
P30260 Q9UNH5
Q13485 Q8NER5
P01111 Q96GK1
Q03135 Q5GFL6
P27482 Q16566
Q12769 Q8WYP5
P52756 P55795
P60953 Q9Y6F9
P24522 Q01860
P10415 P45984
P02751 Q16363
P21854 P29350
P14923 P68133
B5M0B4 Q96GA9
P08581 P61224
O00232 O75832
P63096 Q13519
Q8IUP8 Q9ULB4
P41208 Q66GS9
P01848 P29459
Q15008 Q99436
P29475 Q02108
Q5VT82 Q9Y5F6
P47869 Q9UMX0
P30086 Q16537
P20618 Q9UMX2
Q9NPG4 Q9UN72
P11274 P60484
O95168 P17568
P04435 Q6DKG8
P55795 Q05519
Q8IXH8 Q9Y5G8
P12272 Q13485
Q5BJF6 Q96RT7
P61513 P61927
P23458 Q9UQC2
P12034 P62993
O75159 Q99650
O19760 P43403
O00232 P28074
P49458 P61803
P12830 Q9UI47
O43684 Q8WUM0
P51991 Q9P2I0
P01871 Q06187
P40429 Q9Y3U8
P49720 Q6L981
O94906 P52597
P09693 Q9UJU6
P40189 Q6ZTT5
P30304 P62191
P51003 P51991
P42336 Q14765
Q96JP9 Q9H159
P12931 P31323
Q8WXZ9 Q9UBI6
P56704 Q9UBI6
Q6ZS96 Q9UG07
P48730 Q8NHV4
O43677 P03897
P19087 P51684
P78536 Q05655
P49674 Q5U0K5
O00334 Q8IYN9
Q8IY78 Q9UN73
Q9ULW2 Q9Y6F9
P13945 P18846
O95007 P38405
P12814 Q5STP6
O60841 P61254
P52298 Q13435
P28066 Q9UJX2
Q15572 Q92831
P07910 P55795
P46778 P47813
P25398 P83881
Q9NYQ8 Q9Y5H0
Q9H159 Q9Y5G5
O95471 Q9UDY2
P01112 P29475
P42858 Q13224
Q86V81 Q9BW27
P07919 P14927
Q5NV69 Q6P055
Q5T8M7 Q9NWB7
P08754 P25106
P42701 Q9ULV8
Q8NIA3 Q96KE5
Q93098 Q9UK08
O60258 Q9UEF7
O60906 P08138
P52333 Q99650
P05230 P62993
P52597 Q86U42
O43923 P68032
P17081 Q8TAG9
P98171 Q8IXI2
Q02156 Q8NEB9
O75928 P51692
O95206 Q9Y5E8
P17252 P24043
P30622 Q8N0S6
P62081 P62891
P05019 Q13219
P51948 Q15361
P18564 Q68CT4
P61278 P63218
P62873 Q9UIA0
P06241 P35222
Q08043 Q14031
Q6PI57 Q8IY44
P62841 P62906
Q03692 Q08043
P60709 Q15306
Q6PID4 Q99715
O95613 Q9UPN4
P53708 Q9HBI1
O14672 Q9Y219
P38398 Q92466
Q8WYP5 Q9H3R5
O15169 O60907
O95257 P06493
O00232 P28065
Q8IZC6 Q8N3F8
P26373 P62851
P10276 Q16518
P28482 Q9UNK4
P05129 Q9BQD2
P42338 Q9NQ66
P60900 Q15019
O75578 Q5HYA4
P04275 Q05397
P62879 Q9UK08
P31323 Q96RT7
P23560 P42336
Q04725 Q15797
P08138 P19838
P17612 P41208
Q13751 Q8IYN9
Q5SQP8 Q6PRX2
P68363 Q15813
Q92793 Q96AG7
P19838 Q92633
Q13467 Q6ZSP0
P05556 P27658
P11161 P42226
Q13257 Q16401
Q9H158 Q9Y5G4
Q8NHZ8 Q9UNH5
P49790 Q9Y5S9
O15123 Q15389
P25391 Q14155
P62244 P62854
O95983 Q92769
Q7Z3T1 Q8N433
Q5FWG5 Q9Y6Y9
P30411 P62879
Q7Z3B4 Q8TEM1
P62304 Q8NFH5
P01912 P06340
P49207 P62857
P01903 Q6NSA0
P84103 Q9P2I0
P26010 Q68CT4
Q13415 Q9UM11
P62318 Q96HA1
Q8IUP8 Q9Y5F1
P62987 P63173
Q6P597 Q8IYC8
P52333 Q5VWK5
Q9BZA8 Q9Y5I2
Q13616 Q9UBE0
O15504 Q9BZI7
Q8N4N8 Q8WVK7
Q96QU1 Q9Y5E5
P39060 Q5R3A8
P46777 Q02878
Q5HY53 Q9H1U4
O95178 P03897
P20936 P28562
P05387 P46778
P63000 Q9P2F6
P29350 P78552
Q8TAB3 Q9Y5G6
P61163 Q8NHV4
Q9BRL5 Q9UQM7
P23588 P60228
P10145 Q15469
Q8IWP3 Q96AD6
P30464 P61769
P04049 Q9P286
O43426 P27986
P27986 P98172
P62277 Q99613
P47914 Q07020
P04437 P30487
P29084 P36954
O43318 Q15750
P33151 Q9UN75
P24043 P31947
P41279 Q13469
Q9Y5F6 Q9Y5G1
P61254 P68104
Q96CW1 Q9UBW5
P31946 Q99759
P25445 P78560
O75419 P15927
P42858 Q6FH17
P27986 Q14185
P53420 Q60FE5
P34741 P49747
Q9BZA7 Q9Y5H3
P37840 Q99436
P35221 Q9NYQ7
P62714 Q5SRQ6
P46821 Q14114
P53350 Q16401
P18463 P61769
P35221 Q9ULB5
P13533 P28289
P30876 Q03468
Q13753 Q96HB1
O60266 P04899
P02452 P34741
O75369 Q01955
P50914 P62841
P06493 Q15008
Q99832 Q99867
Q03135 Q14055
Q92542 Q9UKB1
P04350 P48643
Q15691 Q9BV73
P61218 Q6P2Q9
P43034 P68400
Q9BU64 Q9P258
P10145 P61952
O60343 P31947
P62487 Q15365
P08581 Q53XY6
O43889 P51817
P01589 P61769
O43930 Q70SY1
P55290 Q4LDE5
P04226 Q6PIV3
P46776 P62273
Q12834 Q9NXR1
O15273 P45379
P55196 Q05397
O75533 P14678
O75578 P18206
P49674 P61981
O14893 Q8TEM1
P53675 Q14831
P30872 P63215
Q6V1P9 Q9Y5H1
Q12874 Q9BUJ2
Q7Z4P5 Q9NXZ6
P21579 P60880
O14775 P01210
O43678 O96000
P49207 P61254
O75937 P52298
O14625 P49682
P19388 P49848
P17252 P29966
P99999 Q92934
P20849 P23229
P25098 P35368
Q06323 Q9NYG5
Q8IY98 Q96F04
O60331 Q01970
Q09472 Q13363
P15056 P61224
O95832 Q9NQS3
P32121 Q8NGS7
Q02224 Q9Y266
P52435 Q13216
P46779 P62249
O14901 Q96ST3
P17301 Q5HY54
P49454 Q92674
O75610 P36896
P09884 P40938
A8K8Z5 P00540
O95965 Q60FE5
P33992 Q9HAW4
Q5JYH8 Q9Y6N6
O94907 Q8NCW0
P08590 P35609
P53803 P55769
P10415 P16220
P32248 P63096
Q9HAV0 Q9NRJ3
P35222 Q9Y5H7
P12110 P18206
P49454 Q9BPU9
P00533 P05783
O43264 Q2NKX8
P38405 Q96R28
P49137 Q15759
P01111 Q7LDG7
Q7Z4I7 Q8IYN9
Q8NFH4 Q8TEQ6
O15111 O43318
O14543 P51692
Q07889 Q12778
Q8NER5 Q9NXZ6
P20702 Q8IZC6
P01127 Q14055
P40933 Q15469
P13569 P31323
O00144 Q15147
P41240 P56199
O00233 O75496
A6NNL4 O95864
P53778 Q13424
Q00722 Q8NFN6
P00451 P17676
P21860 P35236
P32121 Q96RA2
P13612 Q8IZC6
P37173 Q7Z4P5
Q9Y5E9 Q9Y5H1
P62495 P62913
Q96JQ0 Q9ULB4
P07948 P21453
O00444 P68371
P22223 Q9HC56
P22223 Q9HBT6
P48426 Q9Y2I7
P61586 Q53QZ3
P00414 P99999
O43318 P36897
P35626 Q6NUM3
P51532 Q8TAQ2
P04899 P25025
O94832 P68133
O00144 P59768
O00292 P36897
Q99741 Q9UL46
Q9Y5F1 Q9Y5F7
P02751 Q8NG19
P09038 P10767
Q5SRE5 Q8TEQ6
P18084 P35442
P01127 P02461
P51003 Q15428
Q02108 Q13237
O43426 P42336
P78556 Q5QIN9
P20309 P53675
P83731 Q92901
P78552 Q6WWJ7
P48059 Q9HBI1
Q96SN8 Q9BV73
P23458 Q8WXH5
P42677 Q96EA4
O00233 O43242
P36578 Q92901
O75309 Q9UN70
P13612 Q8NFW1
P07996 P56199
O15372 P62249
P38405 Q8NH00
P04070 P05121
Q8WUX3 Q99706
Q13976 Q9HBA0
P02778 P09471
P17252 P29350
P04899 P47898
P53778 Q8TCL9
P61289 Q9UM13
O14777 Q6P1K2
P05556 Q9HBI1
Q9NYJ8 Q9Y4K3
Q9HCU4 Q9Y5G5
O60353 Q9UBI6
P05771 P51817
O43914 Q13241
O00459 P41743
Q8IUP8 Q9Y5I0
Q06187 Q8WUK1
Q8NHX1 Q9NZ20
P03915 Q16795
P08047 Q7Z6C1
P60763 Q7Z5H3
Q9HCL0 Q9Y5G1
P39059 Q7Z391
Q12864 Q9Y5I4
Q03188 Q96BT3
P14866 P62316
P06730 P55884
P05093 Q02447
Q96HR3 Q9NVC6
Q16690 Q8NHX1
P84077 Q9NP61
P67809 Q15459
Q92966 Q9Y535
P05771 Q9NRA0
P25789 Q92530
P62495 P62753
P47813 P62945
P62081 P83881
P18124 P62495
P41159 P49715
P36896 Q13485
P01732 P29459
Q12834 Q9HBM1
P15336 P22003
P05386 P25398
P62263 Q9UBQ5
P47901 P63211
O14625 P11488
Q9Y5E1 Q9Y5I0
O14561 O75489
O00217 P03886
Q32MK0 Q9NQU5
P25116 Q96IY4
P43686 Q99436
P01903 Q9UL17
P62308 P67809
P04350 Q13561
P52945 Q8NHW3
P35268 Q9Y3U8
Q96BD8 Q96IY1
P10966 P33681
P23396 P46778
Q9H1A4 Q9UM13
P25024 Q6ZVH3
P02745 Q6GMW0
Q14993 Q8N6H6
Q15303 Q9ULV8
O43831 Q9UKF6
O14561 Q9UI09
Q9Y5G4 Q9Y5H2
P12110 P26006
Q5HY54 Q6VU69
P08865 P55010
P01730 P29460
Q13972 Q9H4E5
P25940 P26010
P17987 Q13885
P11215 P29279
P40763 Q13131
P16885 Q8WWS9
P63173 P68104
P05771 Q07889
O43677 Q9NX14
Q9Y5E5 Q9Y5G9
P63211 Q92806
P49023 Q6QEF7
P42772 Q13485
P48544 Q8IWP3
P35221 P55290
P23396 P49207
O00232 P61024
Q86YI0 Q96C71
P20823 Q13485
Q96H22 Q9H081
Q5JXJ2 Q6L982
P27361 P52333
O43741 P35558
Q5FBB7 Q8WYP5
P12931 P52799
P17081 P98174
P04899 P35346
P28482 P48552
P08254 P23560
P05412 Q15466
Q13151 Q15427
P49407 Q5SRQ3
O43914 P61769
Q14936 Q8NHY9
O75747 Q4LE43
Q6FHJ7 Q93097
Q13634 Q6P4R2
Q96C71 Q9Y4X3
P11532 Q13702
Q96FE5 Q9BZR6
Q13797 Q6FHW5
P04899 P63218
O14965 Q9UJX2
Q8NGM5 Q96C71
O43182 P84095
Q14527 Q5VVR8
Q9H2X6 Q9UBE8
P01889 P07766
P80098 Q9UJU2
P12110 P18564
P26992 P52333
O94973 Q9Y6I3
P38405 Q8N127
P19174 Q96NV5
P06858 Q6Q788
P56705 Q13469
P32856 Q9BRV4
P41143 P59768
Q86SQ7 Q9UGJ1
Q15052 Q8IXI1
P35916 P35968
P06741 P67936
P09471 Q14831
P30518 P61952
P35222 Q8NB64
P17301 P35443
P42677 P49454
P49720 Q92530
O14579 P53621
P42025 Q9UKN7
Q5U0K5 Q8N474
Q96BD8 Q9BS16
P27986 Q96PE3
O75886 P60568
P08047 Q13233
P46777 P46778
P42338 Q8NIA3
P16885 Q01968
O14917 Q9HCU4
P21860 Q9Y243
P21730 Q9HAV0
O95996 P35222
Q15287 Q9BZI7
O00422 P08047
P99999 Q07812
Q9H159 Q9Y5E7
P20226 Q92759
P05549 P14921
O43610 P62993
P17081 Q9UNA1
P21583 P33991
Q7L0Q8 Q9Y3M8
P04626 Q658W2
P49841 Q5U5J2
Q02388 Q13485
P42226 Q8N1E8
A6H8Y1 O75971
Q6P4R2 Q9Y5G3
O00329 P31751
O00267 P36954
Q6UW60 Q9NZL1
Q15303 Q92569
O14744 P62314
P51692 Q8N1E8
Q7Z4I7 Q96HB1
O15111 O15530
P26010 P53708
O75581 Q9UBV4
Q96T98 Q9Y5F1
P25789 P62877
Q14344 Q92888
P27986 P35568
Q9ULB5 Q9Y5E9
Q9UN74 Q9Y5H8
P11511 P17676
P62195 Q16401
P15531 P50570
P08172 Q6P5Z2
Q8IWZ8 Q92989
Q14803 Q15759
P04637 Q53FA7
O95049 Q16625
Q16254 Q8NE70
O43929 Q14181
O75419 P33991
P62736 Q7KZY0
P55210 Q9NR28
P07910 Q86U42
P62745 Q15052
P02461 P26010
P07948 P35052
Q13588 Q8NEB9
P67809 Q9BUQ8
P24385 P51692
P14416 P16520
Q96CZ9 Q9UN72
P11940 Q13347
P11215 P39060
P15036 Q99075
Q4LE43 Q59F04
O43920 P19404
O14543 P40189
P40306 P49841
Q96N78 Q9UDY2
P10276 P31749
P62308 Q9UKX7
Q13242 Q7RTV0
O60258 P00533
O00233 Q9UJX3
P18206 Q16787
P35244 Q8WXE1
O60934 Q13315
P26718 Q9BZM5
Q00403 Q92750
Q9H159 Q9Y5F6
P19404 P56181
P09693 P30491
P61586 P63000
P26992 P40189
P19388 Q09161
P13612 Q9UQP3
O14512 Q8N6P7
Q9Y376 Q9Y478
Q5JSP0 Q8IXI2
O75937 P31943
P62736 Q15223
Q15835 Q86V80
Q9BVT0 Q9Y623
P01308 P08069
P10275 P10606
O75694 Q9P2I0
Q5QIP0 Q9Y258
Q9NYQ6 Q9Y5E4
Q9NYQ6 Q9UN67
P15509 P29597
P51681 P59768
P12645 Q16671
Q8NI42 Q9NWW3
P46783 Q9UNX3
P16144 Q14031
Q00839 Q9UKF6
Q13905 Q6P5Z4
Q96JP9 Q9P2E7
P50553 Q09472
P09884 P35249
Q9Y5H2 Q9Y5H4
P17252 P28702
P61160 Q9UII7
P01842 Q6P055
O14904 P29992
P63167 Q96RT7
P57087 Q05655
P51003 P62875
P04629 P63172
P09341 Q04206
P35658 Q16629
O43318 P62873
P14138 Q6UW36
P01116 Q9NPI2
P24043 P27986
P05129 Q9BX93
Q13480 Q9HBW0
P51668 Q9UBE0
O95178 O95182
P19419 P30279
O43242 Q9UJX4
O60674 Q14610
P04637 P51959
Q16816 Q16821
P63000 Q9Y490
O75531 Q9BVL2
P49720 Q15019
P62701 Q9UBQ5
P49721 P61289
Q8TDF6 Q9UHB1
P25106 P63215
P04628 P16520
Q6ZS96 Q9ULV1
Q92558 Q96F07
P13535 Q9BYX7
O14641 O75474
P42830 P63215
O43390 Q15366
P18074 Q16514
P25025 Q96C71
P36873 Q99661
P02655 Q6Q788
Q08170 Q96DI7
A8MT69 P22415
P12830 Q92692
P05386 P46779
O75665 Q8TEP8
P16519 Q5STG5
Q9HC56 Q9P2E7
P20042 P60228
Q9HBT6 Q9P2E7
P01571 Q06323
Q9BW27 Q9UKF6
P62304 Q15428
Q9NPG4 Q9UI47
P01375 P18146
P49450 Q8WVK7
O00329 Q9NRR6
Q5FBB7 Q8NFH4
P08253 Q99075
Q6NT27 Q9GZT5
P62306 Q9NRG9
O15146 Q13153
P40429 P62888
Q86UP0 Q9Y5H7
P52434 P62316
Q59FP0 Q9NSI5
Q12923 Q14790
P02751 Q5STP6
P21802 Q96KE5
Q00839 Q13243
P16234 Q92914
Q8IVH8 Q99759
P05112 P52333
P20618 P54368
P84022 Q96PC5
P01106 Q02447
P63211 Q8NGD4
Q15628 Q8TEL6
P05771 Q9BRC7
P50151 P51679
O14656 P08107
P35269 Q9Y5S9
Q96NV5 Q9P212
P03891 Q86Y39
P29460 Q02447
P55290 Q9UII7
P25398 P61513
O43559 P21781
P62266 Q02543
P55283 P55290
P48544 Q6FGM5
P04085 P42224
Q9Y5G2 Q9Y5G6
P01138 P49795
Q07812 Q5HCI0
Q8WTQ7 Q8WXZ9
P55289 Q9Y5H4
P63096 Q96NV5
O00468 O75914
P22455 P24723
P60709 Q9H4E5
P05556 Q5TCU6
O15467 P41597
Q9UII8 Q9UN71
P19087 P59768
O14827 Q7Z3S7
Q4LDE5 Q9Y6N8
P15927 P40938
P04070 P13726
P15311 P21860
P18825 P63211
P15391 Q8WV28
Q6V1P9 Q9Y5G2
P04899 P08754
P06400 Q06413
P23945 Q9HAV0
O75475 P78406
P56817 Q6PK65
P21860 P42701
Q9H159 Q9Y5G1
Q15746 Q9BRL5
Q01968 Q15147
P04637 Q96EY1
P62979 Q9Y3U8
P39060 Q658W2
O43541 Q99717
P42858 Q8WXX0
P11215 Q60FE7
O00329 P21860
P49821 Q16795
P14416 P35626
P01589 P42336
P59768 Q8TAN2
O43831 P61326
P32121 Q8IXE1
Q00722 Q6NT27
P46781 P61513
A8MTJ3 P19086
P04054 Q4LE43
Q8TEM1 Q9BVL2
Q96MT8 Q99996
P62993 P98172
Q16787 Q7Z6C3
Q14192 Q8IZL8
P23258 Q66GS9
Q12996 Q13435
Q8N433 Q96R30
Q16665 Q8WUI4
P01854 Q9NYA1
A8K8Z5 Q13557
P19438 P19838
P08172 P48549
Q8WWN8 Q9BYZ6
O95602 Q15653
O60262 P56705
O75116 Q96A32
P49715 Q99576
P08047 P68036
P51828 Q9HAV0
O00444 O75935
O14980 Q9HBM1
P08514 P53708
P05107 Q03692
P46777 P62861
O60566 Q96BT3
O75056 P53420
Q71U36 Q9BUF5
P08648 Q5HY53
P12111 Q6ZRA8
P29460 Q9NPF7
P31994 Q5NV66
Q5T8M7 Q9NPA2
P04114 P84022
P61247 P84098
Q7Z3L1 Q9UN72
P62701 P62888
P11532 P63316
P19087 P30411
P29353 Q9BQD2
P12830 Q9UJ99
P15882 P63000
Q01130 Q9UBU9
P03923 P49821
P55287 Q9UN75
P55291 Q9Y5G9
P24928 P61326
O60566 P46060
P24522 Q8WWL7
P35658 Q9H814
P09497 P62736
O75694 Q01081
P05556 Q8NG19
Q6PID4 Q9Y490
P20702 P25940
Q92793 Q96L91
P01308 P33176
Q96QU1 Q9ULB4
P35609 Q9P218
O60671 P35244
P62988 Q04206
Q71SY5 Q96G25
P29084 P51948
P63261 Q5PR22
P35658 P52298
P02458 P05106
P08620 Q9UEF7
O14939 P37840
P50591 Q13546
Q14765 Q8NIA3
O60245 Q9ULB4
P31943 Q6P2Q9
P10275 P24593
P10147 P14921
O75044 Q19AB5
Q15147 Q9UBF8
P51946 P54727
P01100 P05412
P62314 Q9Y5S9
Q9NYQ7 Q9Y5H0
P52952 Q96BH3
O15264 O15350
Q13485 Q14974
P14416 Q9UBI6
Q13485 Q9Y297
O95400 P26368
O95983 Q14839
P24928 Q15365
O95819 P98172
O95402 Q96G25
P35372 P63096
P03923 P56556
P16520 P28566
Q14008 Q8TEP8
Q5VVX4 Q6L983
P36897 Q9BY44
P52948 Q8WVK7
P25054 P61289
Q7Z3L1 Q9Y5I0
Q13936 Q13972
Q9UN66 Q9Y5E8
P36544 Q92736
P15153 Q16099
Q14186 Q499G5
Q14738 Q5U5J2
P02462 P56199
P17301 Q5HYA4
Q8WXI9 Q9BQA1
P32298 Q6UQ80
P04899 P47712
P49407 Q5TBX0
P46109 Q13905
P02452 Q04206
P33240 Q15287
P13612 P18084
P15880 P62424
P63261 Q13753
P61218 Q15366
P06241 Q6S5L8
P35222 Q9ULW2
P05106 P05997
P10916 P19429
P13612 P19320
P14866 Q15365
P12830 P51512
P48643 P49368
P19388 Q12857
P62987 Q9Y3U8
P01111 Q9P0L7
P52434 P61218
P20618 P28070
Q6P152 Q9Y5E8
P09884 P49642
P13984 Q01081
Q01968 Q15669
P12109 P17301
P63261 Q9UBC5
P68133 Q16363
P23229 Q658W2
Q6P3V5 Q8IWA8
Q7LDG7 Q9UF02
O43172 P14678
P18846 P30990
P10301 P48736
P20674 P24311
P06241 P20701
B5MCC7 P35222
P27540 Q99814
P22888 Q9UK08
P27037 Q9UK05
P19105 Q86XU5
Q67BC3 Q92851
P01343 P14616
P49795 Q6B6N3
P02462 Q9BUG9
P55273 Q15796
P05305 P30679
Q14116 Q5W006
O75030 P26367
P52272 Q15427
P12830 P55283
Q86UP0 Q9Y5I2
O94810 Q6B6N3
P07947 Q6PID4
P16220 Q02363
P08107 Q5VVX4
P24864 Q8NDW2
P06396 P27986
P17081 Q53QZ3
P02765 P36894
O75122 Q9BS16
Q9Y5I4 Q9Y6N8
Q9HCL0 Q9Y5H8
Q5T8M8 Q9Y5R2
Q14493 Q9UBU9
P49792 Q8TEM1
P62942 Q96S42
Q9Y5E8 Q9Y5F3
P13569 P17612
Q13889 Q9Y2S0
P45983 Q96GC6
Q04206 Q16548
Q16533 Q9Y250
Q13243 Q9BUJ2
Q04206 Q15389
O95837 P01233
P19235 Q07889
P15880 Q04637
Q5T9I5 Q92793
P56748 Q9UDY2
P07766 P09693
P07942 P48059
P13631 Q9UL19
P62258 Q9HC77
P34741 P35442
P35658 Q13247
P06493 Q9UKL4
P05387 P62424
Q15370 Q9H3P2
Q68CT4 Q9P218
P15153 Q9P107
P63267 Q9NPA2
P06730 P55211
P26951 P29350
Q9NQU5 Q9Y6N6
P01344 P22692
P02452 P08047
P61224 Q8IV61
O60733 Q7Z727
P55795 P62308
P22681 Q9UHF4
O95813 P56704
O15212 Q9BUF5
P36897 Q15796
P35222 Q9BY41
Q9ULB5 Q9UN72
Q05519 Q13243
Q9BQ87 Q9Y2T1
P07900 Q9UPN4
Q8N6P7 Q8WXH5
P06239 P43405
Q15583 Q92769
P15056 Q96II5
Q13797 Q9HBI1
O15392 Q8WVK7
Q13683 Q8WWJ8
P01579 P31749
P00533 Q13882
Q07955 Q9NRG9
P31323 Q15691
Q9Y5E8 Q9Y5G6
P01906 P79483
Q6L985 Q8NI42
O95613 P51955
P55769 Q05048
P09012 Q15427
P61247 P62277
P06239 Q9NWQ8
O60330 Q8N5B3
P30622 Q9BU64
P35916 P45985
P04637 Q9H3D4
P63211 Q8NGK1
P52566 Q9HBH0
P18825 P62879
P42025 Q13402
O00487 Q9UJX3
O00217 O75438
P51955 Q9UM13
P49368 Q9BVA1
P50914 P84098
P50151 Q9ULW2
P01848 P18464
P11387 P42574
O15056 P28562
P55290 Q13634
Q8IY78 Q9H349
P26010 P56945
P05067 Q8N2D4
P52435 Q13151
Q7Z783 Q96KE5
P23458 Q969J5
P03372 P23142
P12931 Q8N5V2
O95229 Q9BS16
Q9Y5E3 Q9Y5G1
P25786 Q92530
Q96TA0 Q9BZA7
O43295 Q19AB5
Q9UI47 Q9ULB5
P62857 P62910
P11274 P40259
P25100 Q9UBI6
Q9BUG9 Q9BUM6
O14610 Q8IVW0
Q8IXH8 Q9Y5F9
P25067 Q9HB63
O00487 P63208
P45452 Q9UI47
P62873 Q8NG77
Q5HYM4 Q6B6N3
P24043 P25940
P04437 P30479
O95837 P03372
P26599 P53803
Q5NV80 Q6P055
P24385 Q92530
Q8N6Q7 Q9UME6
P11047 P11532
P24468 P48551
O15371 P46783
P57771 P63096
P01912 P43403
P61218 Q92889
P19022 Q8IXH8
P63218 Q14344
O00267 P19447
P63096 Q5T1N8
Q86XP1 Q9NQ66
P07550 P15311
P51812 Q4LE71
Q8N3E9 Q92569
O95147 Q15759
Q7Z7A1 Q9NRH3
Q6P4R2 Q9Y5I3
Q13683 Q9Y4G6
P27635 P62910
P02751 P07942
P56545 Q9BY41
O14777 O15392
P49407 Q8IXB0
P02776 Q9UK08
Q13634 Q4LDE5
P53675 Q96RG8
P48729 Q92530
P13535 P35609
P10721 P62993
Q96BI3 Q9NZR2
P13639 P83731
P27361 P61586
P51970 Q16718
O14905 P32121
P29353 Q5T022
Q9HBH0 Q9NRY4
P55289 Q9Y5E7
P09874 P55210
P08572 Q16787
A8MTJ3 O14775
Q8NFH3 Q96H22
O14802 Q92664
P35222 Q9UBE8
O95602 Q15572
P01233 Q9P2W3
P48145 P50150
O43172 P33240
P41091 P62244
P09471 Q86YR5
Q13003 Q5VSF9
P04350 Q9BYV8
P62736 P84095
P49450 Q8NFH4
P42224 Q15303
O00334 Q8NIA3
P84095 Q6ZRI8
P07942 Q9Y490
O14610 P01019
Q9NYQ6 Q9Y5H9
P13942 Q6VU67
Q9ULB4 Q9Y6N8
O00231 Q9UNM6
P52435 P61218
Q02224 Q9BZD4
Q9H9Y6 Q9NYV6
P52434 Q13243
P08621 P35269
O95299 P03897
O14818 O15354
P16520 P35372
P11274 P63000
O43286 P05549
P32969 P61313
O75019 P03989
Q6P3V5 Q9NZ42
P14151 P18847
P62875 Q8WX92
P25788 Q6L983
P10451 P53708
P43686 P62195
Q92769 Q96ST3
P21918 P62879
P02458 Q8N6H6
Q86U42 Q9Y333
O43264 Q9BPU9
P08865 P60842
P04226 Q6NS87
Q71TU5 Q93098
P13807 Q16821
P55735 Q9H410
P53803 Q9NW08
Q15052 Q9NQU5
P18206 Q9UI47
P01138 P63000
P17947 P33076
A2KUC3 A2NXD2
P59768 Q9NRJ3
P06756 Q9HBI0
P05783 P08047
P62333 Q13415
P55289 Q86UP0
P38936 P51948
P35998 Q9UL46
P50914 P62854
P13984 Q00839
P35244 Q9Y5N6
P32745 P63218
P42229 Q07890
P19087 P50052
Q02388 Q9HB63
P24539 P56381
P29460 Q01201
P53350 Q8NHV4
Q9Y5E9 Q9Y5I4
Q8N433 Q8NGZ4
P34820 Q04771
Q7Z738 Q9Y5I1
Q60FE7 Q6FHW5
O95317 P42025
P08069 P11487
P78556 Q96AD6
P00533 Q5SR50
P12931 Q15759
O00238 Q9BU40
P63000 Q7Z6I6
P19387 Q00839
P23588 P42677
P36575 Q05193
P16499 P18545
O43318 Q99558
P09651 Q15365
P05107 Q60FE7
Q8N433 Q8NGY1
P11055 P42025
P02649 Q07954
P10916 P60709
Q15118 Q8WYR1
P32780 Q92889
O43930 Q05469
P04233 P07766
P39023 Q92901
Q8NFN6 Q9UPR0
O75084 Q8IUM6
P11362 P41743
P26367 P52945
O43805 Q8NHQ1
P14598 P19320
Q14315 Q6PI59
P22694 Q8TEY5
P24462 Q02447
O95972 P36897
P37840 Q8NI42
P01308 P31749
O60245 Q9Y5E2
P61313 P62263
A8K389 Q15746
P21860 Q13547
O75380 P56556
Q5FBB7 Q9Y266
P20936 P98172
P01138 Q9NZ42
Q6ZRA8 Q8N381
O75581 P10523
P01889 P04435
P17612 Q93100
P25098 P28566
O00574 P50151
P62316 Q8WXD5
P46527 P63208
P08754 Q5TBX0
Q08174 Q9Y5G1
O75971 Q5SXM2
P55317 Q9Y261
P21802 Q68CU6
P13056 Q9Y618
P19838 P43405
P55795 Q8IYB3
P53803 Q8IXH7
P63261 Q96AF9
P52429 Q9NQ66
P35557 P78406
O60566 Q12834
P26010 Q658W2
P63096 Q8NGW2
P28222 P62879
P01579 Q8NHX1
P62875 Q13888
Q08170 Q8NFH5
P52333 Q02156
O95429 Q16539
O43707 Q14050
P01583 P14784
Q06124 Q96S59
Q8IY78 Q9BZA8
O00750 P19174
P35609 Q9H1U4
Q8IY78 Q9Y6N8
Q16671 Q9NR23
P16144 Q17R67
P05019 P05412
P01907 P79483
P34741 Q05655
P01116 Q8WV28
P18074 P52657
P40189 P42224
O43930 Q13522
Q9UBC2 Q9Y6I3
P27635 P62851
Q9H158 Q9Y5H3
P11229 P48061
P29320 P51451
O00585 P46092
Q13277 Q9BUC2
P49674 P56705
P63261 Q8IZC6
P37231 Q9HAW8
P07910 P33240
P16144 P56199
P29353 Q6P4H5
O60883 P34931
Q15691 Q9HC77
Q13153 Q99759
P31749 Q13418
Q13751 Q5TAT6
Q9NPJ6 Q9UHV7
P27361 P28702
Q15365 Q9Y333
P60709 Q9UBC5
P26718 Q29983
Q9HCP0 Q9UBV4
Q6V1P9 Q9HCL0
P46782 P49207
P47901 P59768
P51003 P52756
Q86UP0 Q8IXH8
P04049 Q5U0I7
O75197 P62879
O00762 P20618
P10275 Q9NQU5
O00233 P24941
O75578 O95680
P07942 P68032
P11233 Q15759
O94986 Q9BV73
P14921 P31268
P34947 P47898
P14210 P27361
Q9Y5E7 Q9Y5I1
O75581 P30679
O00233 O00762
Q14155 Q9HBH0
P38484 Q68D00
P54257 Q96JB1
Q6NT27 Q9Y271
P17301 P29400
P61313 P62857
P62263 P62945
P29353 Q02763
Q08462 Q9HAV0
P06241 Q9UKX5
P35568 Q05655
P05067 Q96BI3
O60262 P48549
P49368 P78371
Q8N6H6 Q9Y6N6
O43707 Q5HY53
O15273 P48788
P07949 Q13480
O95965 Q7Z391
O43623 P28482
P08708 P62891
Q96G25 Q9UHV7
O75419 Q14691
Q9BUQ8 Q9BWJ5
P01567 P61289
Q8N1F7 Q92621
O43707 P05106
Q9Y5E7 Q9Y5G3
P19237 Q13976
P05997 P13612
P18084 Q14031
P04637 P20248
Q05513 Q13588
P50151 Q8TAN2
P21815 P22413
P61968 Q05655
Q01968 Q9HBH0
P04435 P20963
P42356 Q16539
P62873 Q86YI0
P12235 P99999
P07948 P54756
O60258 P05230
P26232 Q9Y5H4
O95178 Q16718
Q7Z2Q5 Q9UJU2
P05412 P11161
P42858 Q99963
P35609 Q60FE5
P31947 Q12778
P10275 Q05086
O00744 Q9H461
P45985 Q8IYJ9
O14793 Q13161
P55287 Q9H158
P01185 P20265
P07858 P22415
P06241 Q16787
P18077 P60866
P42025 Q5JW46
P08138 Q04206
P52948 P84103
O14909 P84095
P29992 P55774
P26599 Q14152
P17301 Q08043
P08621 P55769
Q5TCU6 Q9HBI1
Q01344 Q9HBE4
P49407 Q6GMT4
P05556 P39060
Q658W2 Q9H1U4
P36894 Q9NR23
P07949 Q05397
P48729 Q9H1J5
Q5HYA4 Q96HB1
O75084 P30679
P08865 P32969
Q09472 Q13469
O14818 P51965
P08134 P10911
P08621 P36954
P36578 P39019
P55285 Q9UII8
P06730 Q92621
P51665 P51668
P07900 Q15691
P13497 Q8TCL9
Q96SN8 Q9NXR1
Q09161 Q7Z3B4
O14775 P02775
P19544 P48745
O00574 P63096
P60866 Q14240
Q02763 Q15389
P49720 Q15369
Q13094 Q5T6N8
Q59FP0 Q9UI47
Q96T98 Q9UN67
Q9UBV4 Q9ULW2
P04899 Q4QRJ1
P25788 Q9UM13
O15198 P36894
A1A4S6 Q96L33
Q13247 Q9BW27
P07942 Q8WWJ8
O95206 Q9Y5G6
P18564 P39060
P28335 P48061
Q04759 Q9Y624
P08708 P62424
O94844 Q15311
Q14765 Q5T7H7
P05106 P39059
P62158 Q16566
P43405 Q96EY0
O75821 P62269
Q86XP1 Q9P212
Q96GC6 Q9Y4K3
Q13415 Q8WXE1
Q13841 Q9H6Y6
Q13363 Q9UP38
P36578 P62750
P25786 P63208
P62158 Q96LZ3
P08572 P11047
O00459 P14616
Q9NYQ7 Q9Y5E4
P20309 P49407
P01308 P21359
P15927 P23025
Q8N1F7 Q8NFH4
P52735 P62993
Q5NV89 Q6PIL0
Q07092 Q5HY53
P62304 Q9Y5S9
P25789 Q99741
P48059 Q9NVD7
Q9HBD4 Q9HCS4
Q08170 Q9BZI7
P41595 Q86XU3
Q14203 Q8IY52
Q96SF0 Q9Y5I1
P12319 Q9NYA1
Q14831 Q6NT27
P78356 Q92569
O14905 O75581
P39900 Q5T8M7
Q86W93 Q9BUG9
O14777 O75122
P26441 P42702
Q7Z738 Q8IY78
P48736 Q86YW0
P04899 P19876
O75293 P37231
P13498 P63000
P01282 P15336
P62266 Q15056
Q9UN67 Q9Y5E9
B2RA89 P62070
Q9H349 Q9UN72
Q6NWN6 Q9UII7
Q92614 Q9BYX7
Q8IYB3 Q8TEM1
P19388 Q01081
P01913 P41240
P19022 Q9UJ99
O14640 O75084
Q6P4R2 Q6V1P9
P08727 Q16539
Q5SP00 Q6PIV3
Q9NWZ3 Q9Y2C9
Q9H461 Q9Y6M4
P08865 P62899
O43805 Q96RT7
O75182 P08151
Q6I9S5 Q96C71
Q8NHZ8 Q9NZH5
A8K8P3 O43303
Q01970 Q9UGC6
P04628 P50150
O43923 Q8IY98
P46531 Q9Y2E6
P05106 P27361
P22894 P61160
Q15691 Q8N2Z9
Q13753 Q15052
P56705 Q9UG07
P35442 Q08722
P22004 Q13253
Q05513 Q92529
O43508 Q92851
P11802 P24385
P55291 Q9Y5H8
O00762 Q96GD4
O00144 O14641
P33240 P83876
O94827 Q9H4E5
Q5R3E4 Q9Y6W6
O95613 P30153
Q00839 Q14683
P01374 Q06323
P09871 Q5NV61
P22607 Q92913
Q8N4N8 Q99661
Q96QD5 Q9HBH0
O14641 Q9UP38
P02585 P13535
O14788 Q9Y6Q6
P84103 Q8N1F7
P52657 P53803
P42338 Q8WWW8
B4DKC5 P84022
O75475 P52948
P35414 P63211
O14543 Q01113
Q01970 Q8WVE9
P37198 Q86V81
P05556 P49747
O00161 Q12846
P63215 Q96LD9
P07332 Q15389
O14980 P49790
P11229 Q13177
P39023 Q02543
O14656 P11021
P78406 Q13242
P11309 P40763
P03971 P10826
Q15691 Q9NQS7
P14678 P52756
P35222 Q9ULB5
P54750 Q9NZT1
P05305 P09769
P08637 Q5NV89
B2RA89 Q13936
Q14289 Q5PR22
P30679 P62879
P62736 Q5TIG5
Q9NYQ8 Q9Y5G1
O15372 P47813
Q05513 Q9UK67
A2KUC3 P01834
P16520 Q9ULW2
P21918 P48549
P20701 Q13751
P60709 Q9UDY2
Q5HY53 Q6PI59
P08579 P55795
P24928 Q13242
P32121 Q8NGP2
O75444 P17275
Q13177 Q9Y6N6
P55196 Q15223
P04899 P62873
O43561 P12931
Q96H22 Q9H900
P14210 P22681
P18510 Q9H0E2
P42677 P62701
O75962 P63211
O00548 Q04721
P61254 P62847
P06493 P31323
P08648 Q9Y6N6
P22681 Q13651
P46782 P60228
Q6YL44 Q9H6Y6
Q7Z6I6 Q8IXI2
P06239 Q30118
P55291 Q9Y5E4
P49407 Q14833
P35222 Q9UG07
P47871 Q9UK08
Q9H251 Q9ULB5
Q8N9K4 Q9BYX7
O75822 P41091
Q9Y5G0 Q9Y5G1
O15530 Q9Y243
P09471 Q9UNK4
P62993 Q6ZR19
P60866 P62857
P22612 Q96BA8
Q7Z7A1 Q96MT8
Q00403 Q12962
P54257 P63167
P42338 Q86YW0
Q8N433 Q8NGD3
P52803 Q9UF33
P08637 Q06124
O43921 P61586
Q03692 Q8WWJ8
B3KR14 Q16760
P22681 Q14185
O43426 P42566
P12107 P18827
Q5SWX4 Q9BRL5
P14635 Q13972
O75962 Q9H4E5
P42680 Q13094
P49841 P51665
P32121 Q8N127
P63000 Q17R89
P12111 P16144
O75369 P49023
P05976 P19237
P05106 Q6FHW5
A8K8Z5 P29474
O75197 Q9H461
Q13347 Q14240
P04629 P27361
P39060 Q86W93
Q8NGM5 Q8WTQ7
O00459 P78356
Q15691 Q71U36
P68363 Q99426
P24928 Q92889
O95370 Q96BI3
P63010 Q9UI12
O43303 Q5BJF6
O15111 Q04759
P04436 P10966
P37198 P62304
Q8TAB3 Q9Y5E8
P35222 P45452
Q86UP0 Q9BZA8
O75747 P05129
P51828 Q02156
P19838 P42345
P38159 Q8IYB3
P07101 P25788
P07992 Q13889
P24043 Q9NVD7
P26232 Q9Y5G5
Q7Z3L1 Q9Y5E2
P08631 P62993
Q06330 Q9BYE0
P09471 P49758
O15230 Q9NVD7
P35367 P49407
Q15554 Q96AP0
P08754 P13501
P28335 P32298
P30279 P42772
P16298 Q92934
P06400 P15336
P62241 Q12849
Q08174 Q96T98
O14904 P30679
P27986 Q02763
P02675 P62834
Q6IPU0 Q9H900
P11047 P39059
P51685 Q6I9S9
P25398 P62280
Q12965 Q5T8M7
Q9H159 Q9H349
Q15413 Q9P0X4
P35658 P49792
P35609 Q15942
P14784 P29459
O43831 P49790
P36897 Q9NPB6
O43915 P05556
O43237 Q6IQ37
P36873 P53350
Q03135 Q5STP6
P68032 Q8IZC6
P46776 P61927
P08908 P09497
Q00597 Q9NW38
P01031 P50150
P67775 P68400
O15467 O60262
Q6PI57 Q9HCS4
Q13145 Q7Z4P5
P31946 P56524
Q8NFH4 Q9BVL2
O94986 Q5JTW2
O14775 P09341
Q13409 Q9NVX0
P26232 P61160
P62277 P62424
O43831 Q86V81
P41743 Q92529
P22223 Q14517
O43255 Q6I9T8
A4FU14 P32121
O75309 Q96JQ0
P31323 Q9UD71
P02751 Q6PID4
Q13485 Q9HCE7
Q562F6 Q8WUM0
O43831 P57740
P01732 Q29963
O15085 Q8IXI1
P13569 P22612
P61254 P62750
P46776 P62424
P09871 Q5NV87
Q13617 Q15370
Q04724 Q86VC8
P49023 Q86W93
P00533 P48551
P08708 P63173
O43915 P00533
Q01974 Q14332
P61586 Q92619
P08754 P31391
Q14653 Q96GM5
P62249 P62861
P26373 P61927
Q9UJX6 Q9UM13
O00744 Q9UBI6
P49454 Q99661
P22090 P23396
O00744 Q6FHJ7
O60403 P38405
O15524 P52735
P62993 Q8IYN9
Q96BT3 Q9BZD4
O95782 Q05193
O75971 Q9Y250
P13533 P62736
O75197 Q96B71
Q5W005 Q9H6Q3
O14492 P22681
P19387 Q15427
Q12996 Q9BWJ5
Q9Y5E7 Q9Y5F8
P11047 Q6PI59
Q13888 Q15370
O15198 P35813
P07766 P30485
Q9NPG4 Q9Y5F8
O60841 P61353
O15264 Q9H596
P01579 P15336
O15111 Q9Y243
O14492 P35568
P05198 P08708
Q9BRQ0 Q9NW36
O75632 Q6B6N3
O00444 Q8TCU4
P20963 Q9UL17
P62241 P62753
P55075 Q59FL9
P42677 Q12834
Q6PK65 Q9UM47
P25398 P60842
O75935 Q9BV73
A8K8P3 P41208
Q92621 Q96HA1
P53675 Q9H3N8
P04150 P10914
P08514 Q8WWJ8
A8MTJ3 P41145
O15264 Q16690
P01892 P61769
P35606 P53618
P04054 P05771
O00444 Q7Z460
P12931 Q9HBW0
O75419 Q01094
P01375 P10599
O95684 Q96SN8
P43080 Q4VAP7
P35609 Q96HB1
P07910 P14866
Q14031 Q5R3A8
P38405 Q8NGP2
O00750 P32019
P52272 Q01130
P15153 Q96GA9
P51991 Q13435
P61966 Q9Y6Q5
Q07157 Q9Y624
P84095 Q17R89
P53778 Q9Y5S8
O95819 Q99836
P05120 Q03405
Q6P4R2 Q96TA0
P14416 P63215
O00401 P61160
O96020 Q5JXJ2
O14796 Q9BZW8
P09493 P45379
P50151 Q5VX04
P13639 P62861
P35221 Q9BYE9
O95864 P28702
P01344 P35568
P16473 P63215
O00755 Q9Y6M4
P05771 P29474
P27986 Q9NQ66
Q6ZS96 Q9NPG1
P42224 P42229
P49798 Q5VWL4
Q9H349 Q9Y5G0
O15056 Q9P212
Q7Z3L1 Q9UN66
P42338 Q08881
O95997 P28062
P05129 P20309
B5M0B4 P46109
P12882 Q9BYX7
P50150 Q96RI9
P01732 P17693
P25788 Q15369
Q8IUM6 Q92765
P62701 P62753
P54257 Q96FJ2
Q9ULB4 Q9Y5H4
P28908 Q12933
P42336 Q13191
P10827 Q9Y618
Q17R89 Q8IXI2
Q01968 Q8IXI1
O43683 Q8NBT2
O43320 P22455
P02458 P48059
P12814 P39059
O60330 Q9Y5H9
Q9BYE9 Q9HCU4
A6NIJ9 Q8N433
Q9BZI7 Q9UBU9
P06213 P42336
P04637 P27694
Q6P4R2 Q9HCU4
P62318 Q9UKF6
Q8N433 Q8NGC0
Q13639 Q86XU3
P09237 P16144
O15239 P51970
P56945 Q05655
P13984 Q9Y3B4
P06400 Q13309
P43250 Q8NGW5
P55769 Q8IYB3
P52803 P54764
P38405 Q8NGF9
O94777 P37287
Q5U0E4 Q6IC53
P49407 Q8NEV1
O60245 Q9Y5F1
Q13889 Q9NYV6
Q9BZA8 Q9UN70
P25067 P26006
P04637 Q92466
Q8NER5 Q96S42
Q6IPU0 Q8N2Z9
P10276 P30042
B5M0B4 P04637
P08047 P22223
P02788 P49715
Q5HY53 Q96PN1
A8K8Z5 Q07889
P19404 Q16795
P19174 P31749
P05771 Q6NUK7
O94827 Q15669
P30622 Q6P1K2
P53779 P54652
P35998 Q15370
Q13634 Q96CZ9
P63267 Q13402
O19760 Q6GMV6
P46527 Q99436
O00232 P60900
P49407 Q13362
Q5VT97 Q9BYZ6
Q6P4F7 Q9HBH0
Q5U0A0 Q8WYJ6
P01588 Q16539
O14917 Q9ULB4
P32248 P78423
P04628 Q08117
P50748 Q9BW27
P08514 Q68CX6
P17980 Q15008
P06756 P27361
P28482 P36544
P06730 P78406
P42226 Q15139
P55289 Q96CZ9
P39060 P55268
O00744 O75581
P29275 P63211
Q9Y5H6 Q9Y5I3
P26010 Q6PI59
Q05086 Q9P2E3
P84095 Q96QG5
P62917 Q9Y3U8
Q7Z3L1 Q9H239
P61978 Q08211
P49841 Q6I9T8
O00443 Q8WUK0
P40763 Q92523
P04114 Q07869
P15153 Q9UPF8
O15514 O94906
P19438 P20333
P20618 P25786
Q86XR8 Q8TEP8
O00231 Q15369
O14641 Q9ULW2
Q16099 Q5VSF5
P53350 Q71U36
P08069 P09038
O00585 Q9UBI6
P01185 P30679
P30086 Q96L51
O75159 P26992
Q92974 Q9HBH0
Q13753 Q969J9
P56282 Q7L590
P61812 Q16539
P01764 P09871
P01579 P46527
P25788 Q8NHZ8
P17612 Q1PSW9
P30153 Q8NHV4
Q9UJX5 Q9UNM6
P20702 Q5HY53
P63211 Q6P9E5
A4D1J9 Q17R67
P08123 Q7Z4F3
P56945 Q9Y2X7
P60568 Q9UQC2
P52948 Q96EE3
P40199 Q15853
O43684 Q15691
P02452 Q96HB1
P42345 P53041
P78352 Q9UPF8
Q09472 Q92664
O14654 P42345
O14746 Q92731
Q5U0I7 Q9H4N7
P35222 Q12778
Q9H2A7 Q9UBI6
Q5SRE5 Q8NFH5
Q04724 Q15797
P09237 Q8IY98
P01100 P01563
O00212 Q96P48
P28062 P48556
P16220 Q8WUM9
P28065 P61289
P55290 Q9Y5G0
P04004 Q9UBF8
P25940 Q96PN1
P18621 P36578
P24468 Q9P2E3
P01042 Q9UK08
Q8TCU4 Q9Y2I6
P08754 P33765
O60331 P18206
P62988 Q9UM13
P49792 Q9UBN7
P35611 Q02363
P62988 Q03181
Q6P1K2 Q9H410
P48556 P51668
P35637 P62316
P25024 Q6WWJ7
P06241 Q7Z4F3
P61353 P62081
Q8TAQ2 Q9UIG0
Q9NXR1 Q9Y266
Q03188 Q15691
P08648 Q16363
P08754 Q7Z4K4
P35222 P68133
P21860 P62993
Q04759 Q12968
O60645 Q96KP1
P32298 P35368
P23229 Q9UMD9
O15467 P61952
P62280 P62888
P07947 Q9Y6F9
P21583 Q13416
P18124 P62913
P08648 P24043
Q15029 Q9P2I0
Q13573 Q15796
Q9HCU4 Q9UN70
O15264 Q6PIE6
P04435 P22681
P41208 Q96MT8
P20827 P62993
Q5VT82 Q96T98
Q9H6Q3 Q9NPF7
B3KQ22 P35222
P15336 Q99717
P36578 P63220
O75665 Q9UGJ1
Q6I9T8 Q9H4N7
P42224 Q9BY69
P01375 P55212
Q8N433 Q8NH16
Q8N433 Q8NGP6
P31749 Q9BXL7
A2NJV5 P09871
P21781 P55075
P39023 P83731
A4D0S4 P25940
P33151 Q86UP0
Q06124 Q8WU20
O43677 O96000
O75578 Q9NVD7
O60245 Q9HC56
O60245 Q9HBT6
P06400 P50120
P06400 Q14566
Q8NFM4 Q9P2W3
Q9HAB4 Q9UI47
P62873 Q8NGE0
O75116 P28482
P01903 P29353
P04275 P26006
P35346 P63215
Q14493 Q8TEM1
O00750 Q01970
P17081 Q96QB1
O75197 Q96BI3
P08514 Q07889
Q5T8M8 Q5TZP0
O76094 P46977
P08913 P63215
O95680 Q13683
P12814 Q13751
Q07889 Q12929
P60763 Q9C0H5
Q08170 Q9P2I0
Q13561 Q9BV73
Q8NEB9 Q9UBF8
P55290 Q9BZA8
P49795 P63172
P18077 Q9Y3U8
O60229 P42858
P01889 Q99706
O75581 Q6ZSP0
Q16787 Q9NQU5
Q8N3U4 Q8WVM7
P42262 Q12879
P02458 P07942
P41146 P50150
P36896 P55103
P15260 P25445
Q8N3R9 Q9BYG4
O43678 Q86Y39
Q9P2E7 Q9Y5E9
O43920 O75251
O75832 P25786
P08637 Q5NV75
Q5U0A0 Q6L982
Q15759 Q8IYC6
Q9NR97 Q9NYK1
O43264 Q12769
P50052 Q9HAV0
P25789 Q12834
P15498 P60953
P30679 P41595
P18074 Q15544
O14933 P63165
Q15797 Q5T0F6
Q9BZA7 Q9Y5G8
P56817 Q16549
Q04206 Q92922
P41091 P62857
Q5VT82 Q9H159
P00156 Q9UDW1
O00220 P05412
P19838 P41182
P60484 Q99755
P05305 P29992
Q9NPG4 Q9Y5E9
P03901 P51970
P51681 P78556
Q8N3F8 Q9HB63
O75578 Q96GA9
P55290 Q9Y5H2
P42226 Q9Y6Q9
P27361 P35568
O95149 Q7Z3B4
P51665 Q93034
P43250 P61073
Q9HAW0 Q9Y250
Q13257 Q5FBB7
P50748 Q03188
P46108 Q7KZ72
O75581 Q9ULV1
P22455 Q96KE5
O95782 P13236
O15078 Q14008
P62318 Q8IWZ8
Q09472 Q5W1B0
O60262 P01225
P56199 Q13751
O95837 Q92731
P63165 P63279
P10916 P20929
P62241 Q13217
O14610 Q8IXB0
P05556 Q9NVD7
O60674 Q13651
P18077 Q9UNX3
P17081 P85298
P28749 P84022
P63261 Q9UQB8
P52948 Q96IY1
P55283 Q9UII7
P27361 P35236
P04150 Q92922
P32121 P45985
P62191 P62195
P49023 Q6VU67
P51946 Q03468
P25205 P38936
Q09028 Q14186
P56199 Q05513
A4D0S4 P05107
P12931 Q9NQ66
O00329 Q9C004
P13498 P19878
P48643 Q13509
O75643 Q00839
P04275 P05106
P42858 Q86YY1
O75182 Q05086
O15514 O60583
P51677 P62879
P17252 P29474
P62277 P62945
O60245 Q9Y5G0
Q14344 Q15438
P01213 P19086
P40306 P62191
P16520 P41146
P62873 P63218
O95206 Q9UII7
Q8IX07 Q8WXI9
Q07869 Q6PCB7
P01019 P61073
O43707 Q60FE7
P26599 Q9BUJ2
O15105 Q09472
P05388 P13639
P01112 P12931
P26006 P29400
P52333 Q8WWS9
P63261 Q9NVD7
O95819 Q13233
O43242 P28072
P52756 Q9Y333
P06730 Q8NFH4
O94973 Q05193
P31943 Q15428
P27986 P56945
Q5R3E4 Q8TBR3
P12931 P43403
Q5FBB7 Q8N2Z9
Q13751 Q5PR22
O60383 Q13161
P63000 Q15811
P30622 Q96JB1
P12109 Q7Z4I7
P01100 P02795
P62241 P62888
P32248 P78556
P42338 Q14289
O00459 P08581
P51665 Q15008
P10145 Q00653
P78536 Q05513
P59998 P61160
O00329 P27986
P67809 Q15428
O14921 Q8N7S5
Q14315 Q9H1U4
P04637 Q15796
P26012 Q13683
P51511 Q7Z3L1
P29466 Q13489
P62191 Q15008
P29597 Q14774
P01737 P18465
Q14344 Q9NQ66
P15692 P46940
P07437 Q14008
P55287 Q9HC56
P55287 Q9HBT6
P22415 Q16539
Q14028 Q14CN2
P02458 P06241
P61289 Q15370
P03372 P50453
P11488 P29973
Q8WUM0 Q99567
P25391 Q07092
P18075 Q16671
P24928 Q15370
P21802 Q8NEB9
Q6IB22 Q6L982
P68032 Q9H306
P42229 Q15139
P08631 P21709
P49768 P56975
P09012 P61978
Q8NEB9 Q96KE5
P43250 Q96P88
Q01970 Q14643
Q13349 Q8IYN9
P32121 Q8NGG2
Q13409 Q96CW5
Q5H9R8 Q9HCP0
P06241 P29317
O60674 P24394
Q13797 Q6VU67
P22223 Q9Y5G0
P56696 Q13237
Q01955 Q16363
Q12769 Q16637
B3KS12 P00519
P15153 P68133
O76002 P63211
P30279 Q9HCS4
P08754 P35368
Q13751 Q14118
P49407 Q9UBV4
O75096 Q9BYD4
P02778 P62873
Q15139 Q9BQD2
P19087 P61952
Q04724 Q13363
O15372 P60842
O95782 P68133
Q6FHJ7 Q6ZSP0
Q92674 Q9Y6D9
P35244 Q13535
P01737 P01850
P07942 Q14055
Q6FGM5 Q8WTQ7
P28702 Q13547
Q8TAB3 Q9Y5H4
P10914 Q05195
P07550 P25098
P04085 P29400
P27361 Q99973
O14904 Q92765
Q8NGU3 Q96AD6
P62847 Q14152
O60260 Q6L985
P34741 Q06124
P10828 P13631
P63000 Q8IVF5
P48051 Q99997
Q5VT82 Q9HCL0
O60262 P08912
P01583 Q99836
O60934 P16104
Q12846 Q9UIQ6
P01019 P07550
P50150 Q9H1J5
P24941 Q9NYG5
P38405 Q8NGX0
P38405 Q8NH90
P48730 P68366
P53675 Q6NUM3
O14735 Q59F77
Q7Z4I7 Q9BUM6
O94973 P01730
P28370 Q9UJU2
P05556 P12110
O14662 O60499
Q9H349 Q9Y5H6
Q60FE5 Q6FHW5
Q6IC53 Q9BUB5
Q68D00 Q8WXH5
P49407 Q14738
P17301 P35609
P04899 P30874
P30556 P59768
P00747 P31431
Q96QD5 Q9BYZ6
P60709 Q9Y5R2
P11229 P56199
O43597 P18031
P08100 P10523
Q16537 Q9Y6M4
P06756 Q07092
Q15797 Q86VC8
Q92974 Q9H4B7
Q8N433 Q8NGJ5
P04350 Q96RT8
P16520 P47898
P63220 Q15056
Q8N433 Q96R48
Q02388 Q9Y490
O60890 P63000
P05112 P51692
P51617 Q08426
P62266 P62899
P63215 Q9Y4X3
P53708 Q5PR22
P22003 P36897
O14610 Q8IWW4
O95613 P07900
P28482 P37840
Q06413 Q9UKV0
P00813 Q9UJU2
P51677 P61952
P26012 Q5HY54
P13805 P19237
P04222 P04436
O43561 P01850
O75581 P56706
Q13751 Q15052
P61247 Q13217
Q6ZS96 Q8N752
P04049 P36507
O14757 Q13535
O75116 Q8NHX1
Q04721 Q9UM47
P84095 Q9P2N2
O75122 Q9BU64
P04637 P58005
O75419 P09884
Q96JQ0 Q9UII8
O00750 P21583
P08123 P68032
P11488 P41143
P53779 Q8TCL9
Q5JYH8 Q9HB63
P08559 Q15119
P37231 P48443
P01127 P20849
Q92793 Q96ST3
P15941 P42224
Q96BT3 Q9Y266
Q9H0E2 Q9NPH3
O14950 P36873
Q9Y5E1 Q9Y5E3
O14777 Q92674
O60353 Q8N474
P11215 Q8IYN9
P18074 Q15573
O43929 P46527
O95429 Q8WXG6
P51817 Q92934
O60262 P35372
P25054 Q9UNM6
O75015 P42336
O15399 Q05586
P33240 P35269
P06213 P35568
P25391 P31431
O75061 P63027
O43930 P51787
P53778 Q15080
P08047 P09455
Q00839 Q12996
Q13753 Q496J9
O75084 O95837
O15504 Q13247
P14616 Q9GZP0
Q7Z6J4 Q9BYZ6
P50151 Q6NSL8
P30968 P50148
P01732 P10747
O14904 Q71TU5
P17252 Q2M3C7
O95006 P63211
P05129 Q96GK1
O15303 P32298
Q9H1J5 Q9H461
P08648 P26367
Q99755 Q9Y6U3
P19447 P29083
P60709 Q969G3
P04075 Q16665
P20618 P24385
P35269 Q86V81
Q96SF0 Q9Y5G3
P32121 Q8NGH9
P11215 Q9BUM6
O43684 Q8WVK7
P08865 P61313
P12314 P40763
O95965 Q14315
Q6B6N3 Q8NGM5
O15111 Q16695
P49736 Q9UBD5
O60583 Q15370
P55769 P62308
Q07890 Q15469
P55289 Q9Y5I4
P08708 P62753
O75676 Q13541
O14920 Q99759
O75962 Q9HBH0
O60936 Q15744
O00574 P63211
P63261 Q9Y6W5
O14921 Q15147
P34947 P35367
Q9BYX7 Q9UII7
P68133 Q9UII7
Q8NG31 Q9BZD4
O00303 P60228
P01737 P30495
A2NJV5 Q6P055
P42336 Q9C004
P16220 P30968
P00488 P05160
P61513 Q02878
P01733 P30498
P05556 Q6VU69
O43707 Q14289
O14980 Q03060
O15398 Q16099
O60331 Q4LE43
P28070 P62191
O96015 P09496
P35749 Q6YL44
Q13753 Q8NG19
P30504 P43631
P08865 P62750
Q6PID4 Q8NIA3
O75821 P46782
O15392 Q9P258
P25025 Q6I9S9
P14678 Q8TEQ6
Q13464 Q8TBX8
P08949 P50151
O43242 P62333
P47813 P47914
P01127 P04085
P12830 Q9UN75
P21860 Q01094
Q13573 Q8TAQ2
O00712 P52434
P04114 P05107
P28074 P53350
Q96TA0 Q9Y5F9
P42336 Q8N6Q7
O95251 P10275
Q13751 Q8N3F8
P46531 Q86Y01
O43610 P00533
Q13634 Q9NYQ8
Q14103 Q86U42
O14543 P42226
P61160 Q9NWB7
P61326 Q08170
P49715 Q9HCU5
P12004 Q01094
O43390 P35637
O15169 P68400
P26368 Q15427
Q14442 Q92535
P49407 P84077
Q05519 Q9BUJ2
P05556 Q6NVY8
P13612 Q60FE5
P35626 Q6P9E5
P06241 Q13797
Q9Y5E9 Q9Y5F1
Q04206 Q9Y6K9
P12110 Q17R67
Q9UG07 Q9UP38
Q06413 Q9UBK2
P22888 P62330
P18124 P62701
P09471 Q9BZM1
O14965 P62191
O14493 Q07157
Q8NFH4 Q96EA4
P26599 P55211
A4D0S4 Q01453
P08754 Q9H2A7
P61353 P62917
P04004 P18084
P05556 P21926
Q9UII7 Q9Y5I2
P13236 P34995
P38936 P61024
Q04206 Q12933
P29400 P38570
O43805 Q86SQ7
A6H8Y1 Q9NW08
P05089 P16220
Q5HY53 Q6VU69
Q04206 Q07817
O95168 O96000
Q8N742 Q8WUX3
P17301 Q9HBI1
P18206 Q05707
P20908 Q9Y490
P22004 Q8NER5
P35346 Q96C71
P27986 Q13418
Q03135 Q9BUG9
P02745 Q8NEK0
Q9NPG4 Q9UN73
Q96TA0 Q9Y5G8
O95972 Q647K2
P38570 Q5GFL6
O00139 Q15691
P08571 Q9Y4K3
P63000 Q13753
Q96QU1 Q9Y5F8
P12110 Q60FE7
P51692 Q9BZL6
P59768 Q6ZSP0
P08047 P17936
Q99523 Q9Y4K3
P08590 P13533
P22694 Q7Z6C1
Q68CU6 Q8WU20
P01213 P59768
Q15008 Q9UKT4
Q13485 Q15329
O60508 P24928
P28062 Q9UKT4
Q13042 Q16401
P52948 Q14008
P16144 Q7Z391
P48051 Q9UK08
P46663 P50148
P12830 P38570
P11171 Q9UDY2
P55291 Q9Y5F3
O43390 P19387
P27361 P47712
P50150 P51828
O75578 Q16363
P30876 P62316
P06239 Q99704
P84095 Q92502
P08134 Q93096
P04234 Q29882
Q14315 Q5GFL6
P12107 Q03135
P08651 P13727
P55289 Q9Y5F6
Q05048 Q9Y5S9
O75578 Q13751
O00555 Q9UK08
P58180 Q8N433
P07942 P12111
Q6P9E5 Q96AD6
P18124 P26373
O14733 O75553
O15504 Q8WUM0
Q5JXJ2 Q9NVG1
Q9Y5F3 Q9Y6N8
P63211 P63215
P48357 Q13191
Q5SRQ3 Q96L52
P78406 Q9UBU9
P07814 P41252
Q9Y5G3 Q9Y5G4
O96017 P04637
Q9HCL0 Q9Y5E8
P01567 Q13469
O00268 Q92750
O75438 O95167
O15239 O43677
Q08170 Q7RTV0
Q4LDE5 Q9Y5E1
Q8N752 Q9BRF5
P63104 Q04912
P52756 Q05048
A3KFT3 Q8N433
P29992 P35368
Q9H251 Q9Y5H0
P04899 Q9H573
P16144 P48059
P48549 Q6FGM5
O15078 Q8TAP6
Q8N433 Q8NH79
P24043 Q7Z4I7
P03886 P28331
P56704 P62873
O14543 P41159
Q5VV41 Q9HBH0
Q5TAT6 Q6PID4
Q5JWF2 Q9UBI6
P18621 P62910
P61927 P62263
P19022 Q9Y5G8
P14859 P24522
P56750 Q4LE30
P30049 P48047
P30154 P57087
O75937 Q6P2Q9
P18510 P27930
P31749 Q8NEB9
O15155 Q8N4B8
P29350 Q07889
P50151 Q8NGW2
A7KAX9 P04629
P25789 Q5VVX1
P84095 Q6P4F7
P63000 Q5T8M7
P02708 P62873
Q99814 Q9HBZ2
P09471 P31749
Q07092 Q86W93
Q9Y5E9 Q9Y5G8
P62304 Q05048
Q96T98 Q9Y5G0
P17535 P53539
Q09472 Q9UFT8
P62861 Q13347
O95648 P49720
P55287 Q7Z3L1
P09693 Q29940
Q99653 Q9BRL5
P11488 P41145
O15212 P49368
Q92903 Q9Y6T7
Q6ZVH3 Q99665
Q9Y5E4 Q9Y5I3
Q15796 Q9GZU7
P06239 P52803
P42224 Q12933
P07766 Q9H6Q3
Q15813 Q9BQE3
P53803 Q03468
P23458 Q13555
O95782 P01730
P62324 Q13112
P04436 P30480
Q13115 Q13164
O43920 Q9Y6M9
P46783 P62753
P01106 P05549
P29353 Q96KJ8
P33947 P98171
Q7Z4I7 Q8IZC6
Q5VVR8 Q8IY44
P32121 Q8NGQ1
P32121 Q8NH21
Q6P4F7 Q9BYZ6
O15169 Q96L52
P17980 Q13257
O43831 Q09161
P05556 P63261
Q95HC2 Q99706
O43707 Q9BUM6
P20226 Q16533
P49790 P61970
O00303 O75821
P25445 P38484
P26006 Q9HB63
P48736 Q9NQ66
O43684 Q8N2Z9
P39019 P62277
O43559 P31371
P02675 Q05397
O15198 P12755
Q14203 Q7Z7A1
Q5TAT6 Q5TCU6
Q15185 Q9H611
O95400 Q96DI7
Q16539 Q6V3B1
P62873 Q8NGF3
Q09472 Q14527
P29275 P63096
O00422 O75182
P19105 Q9BVT0
P04637 Q00987
P02745 Q5NV92
P42858 Q8N2F8
O94913 Q00839
P08476 P27037
P07942 Q8IYN9
P15172 Q02080
P08908 Q96C71
P08708 Q14240
Q13841 Q5HCH8
P23588 P46783
P55268 Q5GFL6
Q5SPL1 Q6PK65
P28065 Q92530
Q96DI7 Q9Y3B4
P42677 P55735
P08912 P50148
P10966 P30466
Q6NWN6 Q7Z3L1
O00459 P17948
P01112 P01308
P34969 P49407
Q14765 Q8N2H2
P01732 P30491
Q14103 Q8IYB3
O00755 Q6NT27
O95837 P28336
Q5VVR8 Q9UBE8
P62306 Q15365
P15153 Q01968
P29992 P62873
P29459 Q13478
P35637 Q16629
P05107 Q5PR22
P06241 P78509
P63220 Q14152
P01137 Q15796
P42702 Q13191
Q9UII7 Q9Y5H7
Q15428 Q9BUQ8
P10966 P22681
P50748 Q7L2Z9
P05107 P15498
O43559 P12034
P01019 P29992
P09622 P12694
Q13753 Q68CT4
O14732 Q96PE3
P31943 Q9P2I0
P33765 P35626
P04899 Q7Z4K4
O75496 Q92530
Q14683 Q9P2I0
O14802 Q9Y535
P62495 P83731
P00488 P02679
P41208 Q8NHQ1
Q13547 Q9HCE7
P09651 Q13243
P56746 Q8NI35
P60484 Q86UL8
O15504 Q8N1F7
P34741 Q07889
P41143 P50150
P01116 Q8NIA3
P01730 P01913
P62158 Q4VAP7
P08621 Q9BWJ5
P68032 Q6VU69
O14775 Q99731
P13945 P63218
Q6P4R2 Q9H159
P60709 Q14055
P49454 Q8NI77
P08134 Q9H0H5
O14957 P47985
P60866 P62750
P02462 Q13797
P46527 Q92530
P62913 Q92901
P01848 P07766
P62753 P62906
P27482 P27987
P19404 Q86Y39
O94906 P07910
Q8IUP8 Q9Y5E2
P14635 Q9UM11
Q15759 Q9Y5S8
O75044 P15153
Q6B6N3 Q9H573
P05129 P62736
O00334 P42224
P10276 P17405
P01733 Q7YPT8
P01100 Q9BZS1
P60763 Q3KRB8
P46663 P48544
Q96NV5 Q9NQ66
O43831 Q8IWZ8
P35626 Q9H573
P40306 Q13200
Q08170 Q13242
P55286 Q9Y5H5
P36873 P55735
Q59F77 Q9ULW2
P35221 Q9Y5I1
P36894 Q15797
P15036 P38398
Q8TAB3 Q9Y5F7
P0C0L4 Q5NV68
P01215 P01229
P41235 P52945
P16520 Q9Y258
Q03692 Q9H1U4
O43823 P13861
P28702 P54868
P28335 P63092
P01100 P11161
P01019 P11488
O43929 P15927
P62273 P62906
Q7Z3L1 Q9Y5G8
P30622 Q8WYP5
P52298 Q01081
P35225 Q8N6Q7
O15198 Q6FHM7
P51692 Q02763
P26927 P62258
Q71F23 Q8WYP5
Q9UI47 Q9Y5E8
O43889 Q7Z6C1
P40429 P62979
P05556 P21860
O14497 Q9NQB0
P38405 Q8NGQ1
P38405 Q8NH21
P12829 P17661
P46821 P98155
P19387 Q13888
P00734 P28335
P02652 P18827
P39059 Q9BUG9
O14745 P62873
P20783 Q9NQ66
O14549 Q96HB1
P08514 Q9HBI1
P26717 P30512
O43524 P63104
P63000 Q13153
P43034 Q9P209
Q13002 Q9UPF8
P31391 Q96C71
P31946 P48730
P27635 P62244
P62979 Q9UNX3
Q08211 Q9BZI7
Q99471 Q99832
P08123 P55268
Q9HCL0 Q9Y5H0
P07550 P49407
Q96IY1 Q9P258
P01019 P63218
P84022 Q16254
P02751 P56199
P18074 Q9H3P2
P56282 Q13416
A8MTJ3 P59768
P10275 P30281
O75581 P32121
Q8WXZ9 Q96AD6
P62244 P62841
P05997 P26006
P01019 P01112
P62487 Q9Y5B9
O14640 Q6ZSP0
O43831 Q99567
Q8IX12 Q9BWJ5
P03372 Q92793
O14511 P49768
A8K8Z5 O14827
P10966 P30479
P28566 Q9P2W3
Q13546 Q9Y4K3
Q13683 Q6PI59
O95182 P51970
P31749 Q00005
P11388 P18846
P56199 Q13177
P31785 P51692
P46782 P62263
P31751 P31946
Q8N433 Q8NGN0
P25963 Q05513
Q02388 Q8N3F8
Q99967 Q9UFT8
Q13247 Q86V81
O95684 Q9P209
Q6NXT4 Q8NEW0
O15078 Q99996
P78406 Q9NRG9
P22626 P61326
P01343 P04049
O95256 Q9NPF7
P68032 Q7Z3L1
P63267 Q5TIG7
P20963 Q5T6N8
P38398 Q13535
P08637 Q5NV84
P35637 Q08211
Q9ULB4 Q9Y5G1
O15350 P42858
P43119 P50150
Q05048 Q09161
P20963 P30685
Q92585 Q9UM47
Q13683 Q9UMD9
Q96RI0 Q9UK08
Q02156 Q9UK67
P04626 Q53XY6
P12109 P34741
P32121 Q8NGI8
Q14332 Q9GZT5
O95067 Q9H1A4
P07951 P17661
P30876 Q92620
P27540 Q15788
P55884 P62277
O14802 Q9Y250
P0C0L4 Q5NV92
O00222 O14610
O43318 Q9Y4K4
P32121 Q9H207
P08590 P67936
Q13247 Q9NRG9
P18206 Q08043
O95672 P05305
P12882 P63267
P15153 Q7Z628
P26232 P63261
P68032 Q13753
P53803 Q92759
P01106 Q16539
Q12996 Q8IYB3
P15153 Q13224
P07948 Q96EY0
P55289 Q9Y5G5
P05112 P35568
P62070 Q59FP0
P32121 Q8NGF3
P25054 P62333
O75821 P62701
P51665 Q9Y297
P09601 P11308
O00459 Q70WG0
P04054 Q8NHX1
O43930 P05129
O43707 Q7Z4I7
Q68D00 Q92529
P19235 P29350
P10398 P15056
P50914 P62917
Q4LDE5 Q9Y5F0
P29353 P43403
P19086 P63096
Q15669 Q8N103
P03956 Q7Z3L1
P17181 Q8WXH5
P05556 P24043
P08134 Q68EM7
O75369 Q07092
P04637 P78527
P14672 Q15848
Q13651 Q8N6P7
Q5GFL6 Q68CX6
P28562 Q5VTT9
Q99527 Q9P2W3
O00555 Q7Z727
P05556 Q8IZC6
Q7L590 Q9Y5N6
P08865 P23588
O43809 Q9Y3B4
P28070 P51965
P17081 P31150
P33897 P40855
P04234 Q9UL17
P52735 Q13153
P08559 P11177
P35637 P61326
P22607 P31751
Q9HC77 Q9UGJ1
Q86W93 Q96PN1
P01112 P12270
P01848 P30491
Q1PSW9 Q9UKB1
Q16539 Q9H596
P36575 Q9H1J7
P36578 P62266
Q06330 Q13573
P01848 P06241
P07948 P29323
Q09472 Q86Y01
P12110 Q7Z4I7
P62280 Q13347
P55290 Q9Y5E2
Q15669 Q92619
P03372 Q9UHF0
P30622 Q53HL2
P56706 Q9UK08
Q14609 Q14936
P63215 Q8NI49
P01137 P22064
P46779 P62851
P01100 Q09472
P41743 Q9Y6K9
P24387 Q92731
Q8TAB3 Q9Y5I3
P04628 Q92793
P52597 Q9Y3B4
P22004 Q16671
P56945 Q13797
P61254 P62899
P01031 P63211
P62987 Q02543
P35658 Q9BW27
P14784 P28482
P07900 P15692
Q14517 Q9NPG4
Q5VT82 Q9Y5G6
P04899 P51677
Q16637 Q8WUM0
P09544 Q1PSW9
P05362 Q04912
Q7Z7A1 Q8TEP8
P13942 Q9H1U4
Q13242 Q9P2I0
O15230 Q5TCU6
P08621 Q86V81
Q99665 Q9H6Q3
P30542 Q96AD6
O75309 Q9ULB4
P01848 P04234
P35637 P51003
P51511 Q7Z5C1
O60563 Q15369
B2RTY4 Q8IXI2
Q15393 Q96DI7
P28072 P62195
Q01970 Q9BSS6
P08514 Q6VU69
P05106 P28482
P60468 Q8TCJ2
P34947 Q96LD9
P08579 Q10570
Q07161 Q9BRL5
P13639 P49207
P35221 Q9H239
P55285 Q9Y5G1
O95139 P03897
P32780 Q15542
Q13257 Q7Z460
O95147 P53778
P62487 Q86U42
P42345 Q6R327
P25098 Q6UQ80
Q9BZA8 Q9Y5E2
P26012 Q6VU67
P62258 Q00005
P28065 P53350
Q86Z13 Q8WYB5
P15153 Q5VTT9
P51532 Q96GM5
Q15427 Q9P2I0
Q00610 Q9Y6Q5
P16118 Q16665
P32780 Q6NZI2
O14909 Q14957
O75533 P22626
Q9Y5G8 Q9Y5H6
O75747 P63096
P12270 Q01130
Q13202 Q6FHX4
P24043 Q14289
P13631 P36955
P52735 Q5T6N8
P61163 Q14204
P01730 P49721
A6NMZ7 P18564
P23258 Q96RT8
P15311 P63261
P09884 P39748
Q08334 Q8IZJ0
P25391 Q8NG19
Q5JP94 Q96PN1
P27482 Q01970
O96020 Q5VVX1
P05106 P25940
P55107 Q16671
P29353 P40225
P00533 P51692
P62875 Q9Y5Q8
Q03135 Q7Z6C3
O75581 Q8IXA3
O15230 Q86W93
O60508 P38159
O15350 Q6IC53
P32121 Q8NGR9
P46776 P46778
Q6NSJ8 Q8WYR1
P37288 P61952
P37840 Q8NHX0
P10242 P15036
P13010 P54274
Q6FHW5 Q86W93
Q15629 Q9Y6A9
P48549 P63211
Q13607 Q8N433
P01730 P01903
P27361 P50391
P28221 P53675
P23458 Q8IU57
O60716 P35221
P21815 Q9UKX5
P15336 P60709
P63000 Q5VST9
P23458 Q02156
Q14566 Q9H211
Q8TAB3 Q9UII8
P18077 P61353
P15153 P32019
P13631 P28702
P29597 Q14765
Q8N3F8 Q9UMD9
P13861 P84243
P20042 P27361
O43597 P01133
Q9Y5E4 Q9Y5G2
P78560 Q9UER7
P19838 Q99558
P10275 P12235
P55290 Q9ULB4
O76093 O95750
P26718 Q29980
P21728 Q96AD6
P46092 P55774
Q5TCU6 Q6ZRA8
P33151 Q9ULB4
P19086 P51677
P49207 Q9Y3U8
P68371 Q15813
O60508 P62318
P05556 Q9P218
P61968 Q12778
O43809 Q07955
P07942 P18564
P04004 P26012
O15524 P08887
O15399 Q13003
O43674 O75438
O75084 Q9Y6M4
P00533 Q9NQ66
P07942 Q13349
P05107 P13942
P38405 Q8NGR2
P24864 P25788
Q13797 Q658W2
P20916 P52565
Q9UI95 Q9UJX6
O43683 Q6P1K2
P09651 P52434
Q5JP94 Q8IYN9
O14818 Q6L984
P01019 P51681
O15078 P06493
P00533 P01135
P07992 P27694
P61218 Q9NVU0
P49841 Q59G47
P30411 P63211
O00585 O60262
P07951 P45378
Q9Y5G3 Q9Y5G5
P08047 P20702
P55010 P62241
P07332 P24394
P05556 Q13153
P30542 Q9UBI6
Q16537 Q9BQ87
P62258 Q9Y243
P43034 P49454
O60763 P09497
P60953 Q9P107
O00750 O43426
O75694 Q14974
P51452 Q8NHX1
Q96QU1 Q9UII7
Q96SF0 Q9Y5I0
Q9BZM5 Q9UBK5
P42356 Q92569
P22681 Q8WU20
Q7Z7A1 Q9Y2I6
O43172 P62875
P15923 P84022
P00736 Q5NV85
Q06124 Q07890
P00519 P62993
P14635 Q9UM13
O00329 P29353
P06493 Q02750
P62258 Q15691
P05121 Q01094
P68363 Q8IXJ6
A6NNL4 Q99424
P18564 P49746
Q6ZSZ5 Q96L33
O43677 P03901
Q14289 Q9Y490
O15230 P18206
P01733 P30464
P62241 Q9Y3U8
P09497 P11229
P10415 Q16611
P15880 P22090
Q12834 Q13042
P37198 P62318
P24723 P56945
P19086 P19875
P53350 Q96SN8
P01584 P18510
P08865 P42766
P08754 P49758
O95837 P41221
O14744 P62306
Q7Z460 Q96GD4
P49720 Q12834
P04899 P63096
Q15544 Q16514
O43609 P20936
P54792 Q9H1J7
P11532 P21860
P34903 Q05193
O43929 P56282
P24844 Q9BVT0
P17252 Q96KE5
P35568 P45983
Q92765 Q9H461
P55735 Q13257
P51531 Q9UJU2
P52630 Q8WXH5
O75581 Q9UBT3
Q13158 Q99836
P35568 Q92835
A8MTJ3 P59534
Q15366 Q7RTV0
P46734 Q8TCL9
A8K8P3 Q13409
O75578 Q13753
Q13347 Q15056
P17947 P29460
P04839 P17947
P19875 Q9P2W3
P35658 Q86V81
P18146 P49765
P63218 Q99527
P02458 P21333
Q9Y5E5 Q9Y5F7
P25963 P29597
O00750 Q01968
O14827 Q9H4E5
O60716 Q07157
P63261 Q9H239
Q96L52 Q9BQ87
O60925 Q9H4B7
Q5VST9 Q9H4E5
A8MTJ3 Q7RTR8
Q9NYQ8 Q9UN66
P33151 Q6P152
P14854 P24311
P04435 P28068
P13612 Q7Z6C3
P50148 Q9HAV0
P30876 P61218
P32926 P42574
Q13698 Q15413
O14508 Q01113
P42336 Q13546
P04350 Q9UGJ1
P30518 Q9HAV0
P35637 Q15759
P84095 Q13972
Q5SRQ6 Q96L51
P36575 Q969G9
P01730 P04437
P05549 P13647
P42336 P56945
P08151 P78368
P34820 Q13161
B5M0B4 P28562
O00232 P46527
P35613 Q9UPY5
O14610 P46092
P01903 P19174
P07948 P41240
O00744 P48730
P30307 Q9UJS2
P32942 Q96HB1
O00232 O00233
P19793 Q8TCG5
P28562 P42345
O15360 Q9NW38
O60566 P55036
P50991 Q9BQE3
P09871 Q5NV66
Q14050 Q5HYA4
P07333 P22681
P13765 P79483
P02462 Q08043
P08912 P63215
P31947 P50613
Q9BPU9 Q9HBM1
P27986 P31749
P61981 P63027
P31943 Q92620
P08138 P45983
Q9Y5F9 Q9Y5H5
P20618 P62877
P13942 P68032
P13569 P49715
Q05195 Q96ST3
P10644 Q9UD71
P27694 P56282
Q8NIA3 Q9P0L6
Q96B71 Q9H1J7
P48544 Q9Y5Y3
Q14050 Q8N3F8
P05015 P48551
P31994 Q5NV65
P08579 Q15366
P21802 P31751
P08571 Q15750
P06493 Q14008
P67936 Q14896
Q15223 Q5TIG5
P48730 Q9ULV1
O95613 Q9Y2I6
P30279 Q01094
P50750 P51946
P16035 P50281
P08754 Q9UNK4
Q5VT97 Q9H4E5
Q9UN73 Q9Y5E3
P01111 P20783
P09544 P50151
P49720 Q9NYG5
O43678 O95182
P54792 Q9UBV4
O95168 Q16718
Q8IY78 Q9UN72
P05556 Q14993
P08514 P08572
P55290 Q9UN72
O15350 Q16539
O43684 O95229
P40429 P62829
P46531 Q8IWA8
Q99558 Q9NWZ3
Q5SPT5 Q6H2H3
P29275 Q15835
P12270 P62316
A2KUC3 P06681
O75747 Q14765
Q8NHV4 Q9UPV0
P19022 Q9Y5H6
P38936 Q9Y243
O75586 Q15648
P62910 P62913
P25098 P30874
P08047 Q09472
P01019 P34995
O15230 Q5GFL6
P22223 Q9NPG4
O15111 O95819
P19838 Q9BUZ4
Q6P152 Q9Y5I2
Q14974 Q8NFH5
P31749 P42224
Q13315 Q9H4C2
O75900 P35222
Q13634 Q96SF0
O43639 Q13153
Q15759 Q8WTR2
P51532 Q15306
Q02224 Q96GD4
Q13409 Q9BSJ2
P27986 P63000
O00712 P61218
O14980 Q96BT3
O00213 O75096
O75928 P01106
P43403 Q92918
Q5HYA4 Q9H1U4
O14775 Q9H3N8
Q12864 Q8IUP8
P05230 P31371
P55268 Q02388
P28331 Q16795
Q9UII8 Q9Y5E9
P62847 P62987
O14733 P35813
Q6NT27 Q8N2E5
Q92806 Q9Y5Y3
O75446 P12755
P04436 Q29836
Q03135 Q14993
P08253 Q8IY98
P61289 Q9UMX2
P28482 P36507
P14672 Q8WYR1
P02585 P11532
Q96SF0 Q9Y6N8
O00422 Q13485
P47871 P59768
Q02045 Q32MK0
P36894 P62136
P10071 P56705
P15498 Q96L33
O95190 Q92530
A8MTJ3 P30874
P07766 Q95HB9
P30874 Q00610
Q10570 Q12996
P11047 Q9BUG9
Q9HCL0 Q9Y5H1
P13984 P62304
P05013 Q9UL46
Q96HF1 Q9H1J5
Q12864 Q96JQ0
O95251 Q92870
P55769 Q14103
Q08043 Q8WWI1
O75578 P04004
P29590 Q9HCE7
P32121 Q96R27
P33992 Q99741
P04216 Q13017
Q03188 Q562F6
P01850 Q04759
Q7Z5C1 Q92542
P05362 Q04864
O43674 O95168
P09471 P63215
Q5JW49 Q5T8M8
P46060 P63165
Q03135 Q16254
O43674 P03897
O95613 Q99996
Q92585 Q99466
P13942 Q8IYN9
P01100 P43405
P46776 Q12849
Q8NI77 Q96BT3
P62873 Q9Y6F9
P61326 Q8NFH3
P08138 Q96BI3
P62834 Q9BVT0
P17405 P62993
O95837 Q9UBV4
P13945 P53675
P09496 Q5T8M7
P01112 P63096
P63000 Q52LW3
P29275 P32121
O75633 P50150
P31785 P36507
P25391 P46939
P68032 Q9H6N6
P42858 P62736
P07900 Q99759
O43920 O75380
Q14289 Q14993
P49454 Q9NQS7
O43741 Q9Y478
Q08117 Q9UP38
O14921 P19174
P51692 Q99699
P12107 P18206
P02708 P21860
O60244 Q9ULK4
P13639 P62910
O00762 Q9H1A4
P49848 Q15544
P62241 P62854
P02452 P49023
Q15147 Q9H461
P49841 P62333
P14672 Q92569
P32121 P62491
P10914 P84022
P47898 Q86XU3
O60883 Q99436
Q6FHJ7 Q9H1J5
P45983 Q12933
Q5HY54 Q9Y490
P46778 P62277
Q6V1P9 Q9Y5I3
P11215 P13598
P34741 P35443
O15514 Q16594
P18206 Q6PI59
P16144 Q9UKX5
P51532 Q9UJU2
P04439 P42081
Q99466 Q9Y219
Q13753 Q5TAT6
P23467 Q15389
P08648 Q9H1U4
O75633 P63215
Q14315 Q6VU67
P14921 P15976
P10275 P24385
P31751 Q9Y6K9
P08708 P62829
P84095 P98174
P13942 Q7Z391
P35269 P52272
P42677 Q9NQS7
O15438 P02768
P61158 Q92558
Q13753 Q6PID4
Q13467 Q71TU5
P12931 P68133
O00329 P15498
P52298 Q9BWJ5
Q8WWW8 Q9Y243
P05230 P21781
Q9NYQ6 Q9Y5G7
P26373 P62750
P35222 Q9NW36
P08865 P46777
P01579 P17181
P08912 P62873
P01112 Q9NP61
P35575 Q9UGI9
Q05193 Q9Y6I3
P04440 P13765
P20042 P62249
P16234 Q8WYR1
Q9Y5E5 Q9Y5H5
O43747 P09496
P07437 Q96SN8
P24844 Q15746
O96020 Q8TAA3
P52435 P83876
P63027 Q9Y4I1
Q9Y5H2 Q9Y5H5
P63211 Q8NHA8
P27482 Q5SWX4
P00750 P05549
O14905 P54792
P25391 Q8WWJ8
O14965 Q15398
Q13349 Q6VU67
P18074 P50613
Q5U0I7 Q9BZK7
P02452 Q9BUG9
P53621 Q9NZ52
P30968 P63211
P06493 P28062
P13861 P63211
P50150 Q15878
Q06187 Q07889
P26599 Q8IX12
P39019 P40429
O14654 Q05655
P34947 P41594
O43236 Q5JXJ2
Q13467 Q59F77
P17096 Q5SRE5
P61224 Q06124
P32121 P35462
P01111 P12931
P46777 P62495
P24941 P31947
P05386 P62495
Q6PID4 Q6VU67
O00750 P42356
P55210 Q68HC0
P41594 Q9UK08
P07900 Q66GS9
B5B2U9 Q9BSS6
P08754 P45983
P09884 P40937
P28340 Q14181
P38570 Q02388
Q15572 Q6NZI2
P01732 P30493
Q9Y5E7 Q9Y5G8
O95965 Q658W2
P13984 Q8WX92
O15239 O95178
Q08174 Q9NPG4
Q8NEB9 Q8WWW8
P04628 P49841
P00533 P48736
Q02750 Q9UQC2
P51946 Q09161
P62745 Q5JSP0
Q96JP9 Q9NPG4
O15327 Q8NEB9
P52298 Q8WUM0
P05198 P62841
P18077 P62891
P60842 P62241
P25054 Q9UL46
P20309 P35626
P08648 P12107
P26006 Q5HY53
O60229 P17081
O75694 Q9UKF6
O75578 P02462
P52948 Q9BZD4
P08865 Q12849
P62873 P80162
P06312 Q6PIL0
P27348 Q12778
P59768 Q6GMT4
P36873 Q9Y243
P06493 P48556
P13984 P26368
Q5FBB7 Q8NFH3
P63167 Q15691
P11912 Q92835
Q13352 Q71F23
P14780 P14923
Q8NBT2 Q9BW27
P53350 Q13352
P09958 Q5STG5
P14784 P46109
P29460 Q14116
Q15669 Q9NR80
P20309 Q96C71
P17948 Q9NQ66
P05496 P56134
P46782 P61313
P35609 P42336
P11047 P11229
P52565 Q9BYZ6
O75182 Q02447
P78406 Q13247
P32004 Q68DN3
P04899 Q86YR5
Q02156 Q14289
P62304 Q8IWZ8
Q9H159 Q9ULB4
P18621 P22090
Q5TCU6 Q9UKX5
P10398 Q7Z727
B3KS38 Q4VJB6
P01111 P60568
P42575 P60842
Q6PI59 Q86W93
Q13464 Q99755
P24043 Q13683
P29353 Q9HBE4
P52948 Q7L7X3
P32248 Q9Y258
P23025 P50613
Q8TAB3 Q9UN67
P01892 P07766
Q13200 Q13616
P43034 P46060
O75369 Q16363
P25963 P28482
P57740 Q96GD4
P29597 Q01344
O14810 Q05940
P53778 Q5SY30
P62195 Q13177
P46776 P46777
Q13161 Q9Y6L7
O75578 Q5JYH8
P05129 Q14573
O75306 P51970
P00750 P05107
O60583 Q9H3P2
P08631 P37840
P20936 Q15389
P30556 Q9Y264
Q6IPU0 Q7Z460
P10082 P50391
P33947 P80108
O43684 Q03188
Q15788 Q16539
Q6XGY1 Q9UK08
Q9H158 Q9H251
O75914 P46939
O43920 P03901
P04637 Q16589
P30939 P35626
P12931 Q05193
O43390 P33240
Q02224 Q9BU64
P25788 Q6L984
P29353 P62993
P05106 Q13751
O75578 P25391
P36578 Q13217
P40306 P49720
O75821 P62273
P06400 Q07869
P04435 Q6NSA0
P42224 Q15139
P30679 Q9UBI6
P01850 P01909
Q96GD4 Q9BW27
P04436 P30462
O15516 Q8TAR6
P05386 Q9Y3U8
Q8N1P4 Q92793
O43805 P63167
P27986 P37173
P31943 Q13151
Q8TAN2 Q92997
P17980 Q9UL46
Q9NPG4 Q9UN75
Q01130 Q12874
Q96BT3 Q9NQS7
P29400 Q13751
O14549 P68032
P49736 Q14566
O60882 P61160
O14511 P05771
Q14344 Q9HAV0
O14775 P30874
P01848 P78314
Q02224 Q96EE3
P25391 Q5JP94
P36578 P62249
Q8NFH4 Q9BPU9
O43831 Q9BZI7
P12830 P42574
P48736 Q02156
P35606 Q9Y678
O14508 P06213
Q5TCU6 Q60FE7
Q6P3V5 Q6PK65
P15336 P35269
O15392 Q9P2J3
Q03188 Q12769
Q8WXI9 Q92769
P38646 Q5JU69
P12107 P35609
P31749 Q6ZN33
O00443 P32019
Q6L984 Q8NI42
P68032 Q7Z406
P51511 P68032
Q15306 Q460N5
P31644 Q9UMX0
P12109 P55268
O95613 Q96CW5
P05556 Q5TAT6
P61769 Q99665
O00238 P12643
P10746 P14859
Q13253 Q6GTN3
P13984 P52657
P17676 Q13007
P28566 Q96AD6
O75694 Q99567
Q96QU1 Q9ULB5
P09326 Q9BZW8
P24522 P38398
Q16629 Q5SRE5
O94832 P68032
Q00610 Q96RG8
P63211 Q6GMT4
A2NXD2 P0C0L4
P28566 P53675
Q01130 Q96DI7
Q6IPU0 Q8NI77
Q9Y5F1 Q9Y5G5
P18084 Q86W93
P53778 Q9Y6W6
P84243 Q9UQB9
P56746 Q07157
P01100 Q03405
P49407 Q8IWW4
P78423 Q96C71
P09497 Q14416
O14610 P29274
A4D0S4 Q02388
P08700 Q07889
P01116 P42338
P50281 Q05655
P02461 Q13349
P29597 P78552
P22223 Q9Y5E5
P05386 Q02878
P37288 P50151
P39023 P62753
P54257 Q6AWB1
Q7L2Z9 Q9H900
P14921 P23458
P78536 Q16513
P21918 P53675
Q8WW43 Q96JU8
Q12996 Q15287
P21854 P40259
Q9HCU4 Q9ULB4
P63261 Q8N3F8
O15392 Q9NQB0
P19174 Q07890
Q6P4R2 Q9Y5I0
O75822 P62851
Q15008 Q9UJX4
P62993 Q9NPI3
P16144 Q05707
O43929 P09884
Q09028 Q13547
O43303 Q9HC77
P38405 Q9H208
P18621 P46778
O60262 P41143
Q01130 Q14103
Q5U0K5 Q9UG07
Q8N119 Q9UI47
Q13841 Q6P1W8
P17612 Q96MT8
P38405 Q8NGI7
Q8NHV4 Q96SN8
O75051 Q92730
Q13683 Q14050
O43242 Q99436
Q68D00 Q9UK67
O00329 Q15139
Q5VVX4 Q96MY5
P35222 Q9UN74
P24928 Q6P2Q9
Q6PID4 Q8NG19
P51970 Q9P0J0
P01127 P20936
P05412 Q15583
P52948 P62826
P05556 Q7Z6C3
Q9UN74 Q9Y5H7
P19544 Q04206
P62258 Q13751
Q8TD07 Q9UBK5
Q9UBI6 Q9Y5Y3
P17301 Q8NG19
P19086 Q16539
O95393 P36896
P07948 P29320
P15880 P18124
O15392 Q9Y266
Q13841 Q8IUG5
P48729 Q5SRQ3
O43831 Q7Z3B4
Q92793 Q9P2W1
P78352 Q8TCU5
P19438 Q8TEL6
P24941 P28070
O95996 Q8IXA3
P17980 P25054
Q16584 Q6NUQ9
Q9H158 Q9Y5G5
P29274 P48544
P15153 Q9Y3M8
P53778 Q14814
Q13115 Q6P9H2
P12036 P41219
Q8N0S6 Q9NXR1
P51828 Q9UBI6
O95167 P51970
P62158 Q5SWX4
P42336 Q9BQD2
Q8IWW3 Q92806
Q15329 Q8NE70
P01100 Q9Y2W7
O15514 Q6P2Q9
P05230 Q96GA9
Q8TEP8 Q9UPV0
Q12874 Q13243
P08047 P09601
P19387 P29083
P16333 P51636
O43242 P06493
O43623 Q13547
P60842 P62979
P13747 P26715
P32121 Q8NGR5
P04899 P11488
P16520 P46663
O00238 Q7Z5Y6
P52298 Q8NFH3
Q9P2E7 Q9Y5E1
O94844 Q96P48
O14965 Q9Y2X7
O75084 Q8N2E5
P05154 P07225
P01730 Q9TQE0
O75610 Q13873
O75533 O75937
P63104 Q16787
Q86U42 Q9UKF6
O43181 P28331
P19235 P52333
P37198 Q8WUM0
A7KAX9 Q8IXI2
P61313 P62987
Q8WZ56 Q9Y2T1
P28074 Q9UM11
P22626 Q15459
P09661 Q7RTV0
P18074 P54727
P05997 P20702
P19086 Q8NG41
O00443 P05106
P08648 P18564
O60508 P33240
Q14116 Q9UDY5
O14732 O15327
Q14765 Q9UJF2
P22090 P62899
Q6P152 Q8TAB3
P15172 P41134
P09493 P13533
P21675 P68400
P49792 P52292
P62244 P62979
P04899 P19087
P09497 Q9NZ52
P46781 P62841
P61163 Q9Y623
Q08043 Q9BUM6
P63211 Q9UIA0
P39060 P48059
Q7Z6B7 Q9HBH0
Q96PE2 Q9BYZ6
P35637 P61978
O75122 Q96BD8
P55210 Q9UER7
P07384 Q15049
O95631 Q6ZN44
O95813 P12643
O43559 P20936
P10451 Q13797
P43034 Q9NRH3
O00139 Q96EA4
Q68CX6 Q8IZC6
P16284 P29350
Q15691 Q7Z460
P01112 Q92569
Q00839 Q8N684
O43930 P20941
P42262 Q13557
Q92974 Q9BVA1
P27540 P35869
O60841 P62277
Q7L0Q8 Q9P2N2
Q13489 Q8WXG6
P63092 P63218
P55196 P68133
O75159 Q01344
Q9UBI6 Q9ULV1
P18074 Q8IXH7
Q02763 Q8NFZ5
P07477 Q8TEW0
Q7RTP8 Q8N2D4
P05423 Q9Y5Q8
Q9UKF6 Q9Y3B4
Q5STP6 Q6PID4
P25786 P62195
P61952 Q07325
P83859 Q96P65
P36578 P62987
Q9Y5E9 Q9Y5H6
Q13555 Q9UQM7
P08588 Q96AD6
P27986 P46531
P42336 Q13588
Q02156 Q68D00
P00533 P24468
P49841 Q14738
O00238 Q5HYA2
Q12864 Q9Y5H2
P62424 Q92901
P24723 Q9Y624
O14917 Q8IUP8
Q08174 Q9Y5I0
O15169 P17980
A2KUC3 Q5NV81
P01106 Q14191
P62308 Q92989
P05412 P18846
Q13634 Q9Y5E2
Q5VT82 Q9Y5E2
Q6B6N3 Q8NGW2
P21333 P26006
O00303 P61247
Q13315 Q9BXW9
O60890 Q8IXI2
P61218 Q9HCS7
O94844 Q13017
P46779 P47914
P02775 P50150
P55769 Q9Y3B4
Q13905 Q6QEF7
P18615 P51946
P12110 P24043
Q9BYV8 Q9Y2I6
P17081 Q9NV70
P55268 Q14118
P61353 P62906
P28066 P51965
O60610 P68133
O00444 P30153
O00444 Q7Z7A1
P00451 P19838
P22694 Q9BUB1
Q13702 Q13753
P04628 P63215
P62266 Q9Y3U8
Q02363 Q16666
Q9Y5G0 Q9Y5I1
O96013 P45985
P08754 Q7Z4K3
P28068 Q04759
A8K389 Q9H1R3
P29992 Q15147
Q96EE3 Q9Y266
P12111 Q5HY53
P09496 P21728
Q8IXI2 Q96P48
P61981 Q9HCP0
Q9NQ66 Q9UQM7
P56199 P78509
O14986 Q01968
P35222 Q8IY78
Q12879 Q16478
O43426 Q92569
P25786 Q9H315
Q6KF10 Q8NER5
O00238 O14793
Q8IXH8 Q9Y5H4
P02458 Q13751
P62899 Q02543
Q15303 Q9UKM1
O00744 Q5T4F7
Q04206 Q9BUZ4
P28065 Q8NHZ8
O75916 P08754
O43639 Q07889
Q13094 Q8NIA3
P16144 Q15149
P27635 Q12849
O14610 P35414
O75369 P56199
P35557 Q9BVL2
O43303 O75665
P01116 Q13972
O95684 P07900
P08253 P11215
P07766 Q6GMV6
P51817 Q7Z727
P67775 Q9H4N7
P07947 P41240
O60508 P12270
P00519 P29353
O00512 Q13485
P14859 Q92966
P18124 P60866
P01343 P35968
P01242 P10912
Q9HCL0 Q9Y5G2
Q53T94 Q9H9Y6
O15530 P06213
Q02447 Q92973
P08949 P63218
P28715 Q13216
Q9BZA8 Q9Y5G0
Q02763 Q9Y264
P51955 Q9NRH3
Q8N433 Q8NGI6
O00233 P54368
P07942 Q03135
P12931 Q14289
Q6B6N3 Q8IXB0
P20807 P25963
P42226 Q00978
P04070 Q13485
P16473 P16520
P33947 Q9NP61
O96020 Q9UKB1
P09132 Q9H9S3
Q15029 Q86V81
Q8IXI1 Q9UNA1
O95067 Q9UJX3
Q9Y5G0 Q9Y5G4
O15498 Q96AJ9
P11802 P46527
P26368 Q07955
P22223 P60709
P60709 Q9Y4I1
Q03135 Q5JP94
Q6ZS96 Q9H4N7
P23769 P27540
P08571 Q99467
P15153 Q9BVT0
Q01955 Q9Y490
P36897 P55103
P63167 Q8NHQ1
Q15369 Q9UNM6
O75154 P62491
P53350 Q13257
Q5JXJ2 Q5VVX1
P12109 Q8WWJ8
Q8IYN9 Q8N6H6
O43869 P63211
P05976 P13805
P19388 P33240
O00750 Q9Y243
Q8N5B3 Q9Y5H4
P43686 Q9NYG5
O75964 P05496
P49790 Q14493
Q7Z4I7 Q9BUG9
Q8WVE9 Q9NQ66
Q6ZN33 Q8IUQ4
P04435 P30504
A8MTJ3 P08908
P06756 P18564
O14549 O75578
P06730 Q96EE3
P12107 Q5HY54
P11362 P55075
Q5VVX4 Q6L984
Q16576 Q9BQA1
P18848 Q4LE28
P49767 Q16665
P20226 Q14186
P22612 P51828
P02452 Q96PN1
P46531 Q9NZ42
Q13002 Q5VSF4
O43597 P16220
P08908 P34947
P08588 P43250
O15379 P13056
P01116 P04626
O00232 P51665
O15354 P25787
P31947 Q16363
P35268 P62266
O00463 O75888
P20701 P60709
P62314 Q16637
P62875 P67809
Q14289 Q68CT4
O15514 P62487
A6NNL4 Q06710
P05106 Q68CT4
P08621 P19388
P01583 Q07890
P22612 Q15850
Q5T8M8 Q9H306
P36954 Q09161
Q9NR82 Q9UL62
Q9NPG4 Q9Y5E6
P14866 P53803
P62805 Q16695
Q86YI0 Q9UFT3
P04899 P19174
O00487 Q9UMX2
P62487 Q7RTV0
P24394 P52333
O75747 P62993
P12830 Q68DA7
P30050 P63220
O15371 P23588
Q562F6 Q8N0S6
P19086 P51686
O76100 P32121
Q5T8M7 Q6PK16
P49790 P84022
O14508 P08887
P12814 P48059
O43741 Q13131
O43923 Q5T8M7
O60496 Q9UQC2
P41091 P62263
Q9NYQ8 Q9Y5H5
P39060 Q9H1U4
P01133 Q03135
P40763 P53779
P23458 P43405
Q8N433 Q8NGH3
Q9H251 Q9Y5G6
O75694 Q5SRE5
P31751 Q15172
Q08209 Q15147
O43903 P55210
O43264 Q96GD4
Q15393 Q9Y3B4
P18206 Q13683
P35222 Q96QU1
P10145 Q14627
P56181 Q86Y39
P40429 P62750
P05976 P06741
Q6P152 Q9UJ99
Q9Y5H8 Q9Y5H9
P05177 Q15853
P41221 Q9Y5W5
Q14993 Q7Z4F3
O00468 Q9NQU5
Q6VU69 Q8N3F8
P36897 Q9NR23
Q5JST9 Q6ZN33
Q15691 Q6P1K2
O14893 P14678
Q68CT4 Q8NFW1
Q13753 Q14118
O14508 P17181
B3KS38 Q16539
P33993 Q7L590
P15498 Q14289
O60832 Q05086
P06493 Q14203
P25391 P27348
P13984 Q13242
Q96BD8 Q96GD4
P25398 P30050
P62979 P83731
P39900 P68032
P32019 Q7L0Q8
P37288 Q9HAV0
P55283 Q5VT82
P18146 P60568
P23588 P55010
P35222 Q9UII7
O75578 Q9Y6N6
P01116 P15056
P08887 P29353
P46109 Q15942
P14672 P27348
P06730 P60866
A6NNL4 P11310
O75935 Q9Y2I6
P49715 Q16539
O00231 Q9Y297
Q16539 Q8NEJ0
P49840 Q9UP38
Q9HBT6 Q9UN70
Q9HC56 Q9UN70
P05067 Q9NZ42
P12814 Q5TAT6
P55287 Q9H159
P01848 Q04826
P27694 Q7L590
O14733 Q13233
Q12979 Q15669
Q9HCU4 Q9Y5E2
P16520 P35346
P61586 Q13972
Q29878 Q6NS87
P09661 Q08211
O43597 Q9UBC2
P12931 P19086
A8K8P3 Q66GS9
P12107 Q9H1U4
Q16478 Q5VSF4
P04234 P23458
P83881 Q13217
P19883 Q96B86
P62736 Q8N9K4
P55287 Q5VT82
O43264 Q9H3R5
P32780 P52435
O95997 Q13200
P08588 P09496
Q13114 Q16539
P09493 P19237
Q8WW43 Q9UM47
P05771 Q14289
P36575 Q8NEV1
P01106 P10244
O75665 Q96SN8
P09497 Q96RG8
P49815 Q13573
P02746 Q5NV83
O60671 P40937
P04436 P41240
P49721 P54368
P19838 P29597
P01100 Q15797
O14549 P02461
Q02156 Q9UJF2
Q03188 Q9NXR1
Q15669 Q6ZW31
O15350 P00519
P49407 Q9Y6M4
P01344 P11717
P08123 Q9Y6N6
P23229 P35609
O75937 Q8IYB3
O15123 Q16539
P17612 Q86XR8
P49848 P52434
P02647 P04114
O43432 P05198
P06493 P28066
P07942 Q15052
P16473 P50150
O00459 Q9H4E5
Q92993 Q99697
O75937 P24928
P63261 Q96F04
P62263 P62266
P84077 Q96PC3
O00329 P16144
P01583 P62993
P22694 Q9UP23
Q14204 Q9NRH3
O14610 O75632
P63096 Q8WZA2
O14964 O75886
Q02108 Q13976
O15514 P49848
P60763 Q8N5V2
P20618 P61160
P49841 Q9Y243
P05106 Q5TCU6
Q5STP6 Q9BUG9
P36544 Q15759
P28072 Q9UMX2
P14635 Q00526
O14893 P12270
Q71U36 Q9UPV0
P48729 Q8TDT9
P30273 Q9NYA1
P28702 Q6IQ27
P11487 Q9HCT0
P38405 Q6IF42
Q9BRQ0 Q9NZC9
Q09028 Q13363
P35269 Q9UKF6
O14735 P27986
O43555 P30968
P16234 Q658W2
Q12834 Q96H22
O15520 P22607
Q15762 Q92692
P62191 Q9UMX2
P46781 P60866
O75380 O95139
Q13257 Q6IPU0
P32121 Q8NGS4
P00749 P05120
P27037 Q9NR23
P55268 Q13753
Q9BQ95 Q9Y4K3
Q04206 Q14765
P26012 P68032
O60841 P46783
O00233 Q96GD4
O60883 P49720
P29350 P42336
P01185 P59768
Q9NYG5 Q9UM11
P11142 P49407
O00744 P35222
O43390 Q14103
P30411 Q92806
P47813 Q15056
O15264 Q6P9C2
P04229 Q06124
P19174 P31751
P08134 Q8IWW6
P63218 Q07325
P52756 Q7RTV0
Q9HCU4 Q9NPG4
P16144 Q68CX6
Q6DU44 Q96QR6
O75309 Q96SF0
O94906 P22626
P42338 Q9BQD2
O14905 Q8TAN2
P29323 Q13153
O75228 O95837
P11308 P37173
P18031 Q7Z5R6
P20936 Q05397
P13232 Q9NPF7
P40306 Q15369
P28482 P28702
P03992 Q04759
P51991 Q01130
P62316 Q96HA1
P32121 Q6IFK9
P04350 Q96CW5
O14818 Q9UL46
Q8WUM0 Q9BZI7
P84022 Q16665
O14610 Q5VVW2
P49841 P60900
Q15365 Q15427
P01111 Q13009
O00755 Q9HAV0
P15153 P52757
P26232 Q6V1P9
P19447 Q92759
O60245 Q9Y5H9
Q9HCL0 Q9Y5F3
P01127 P16234
P11362 Q9BS56
P09496 Q86V80
O14625 P19087
O14641 O95996
P07992 P24928
O75084 P50151
P06241 P53708
O14561 O95298
Q9H159 Q9Y5E6
P48444 P53621
P51665 Q9UJX3
Q9P258 Q9Y6D9
P37023 Q13873
P04004 P17301
O94906 Q10570
P11487 P62993
Q13841 Q68D67
Q9NYQ7 Q9NYQ8
O75368 P00533
P08708 P18124
P10767 P22607
P22736 Q16665
O60262 Q9H573
O15230 P38570
P22223 Q9UN74
P30876 Q16594
P27361 Q07869
P61163 Q9UDA2
P61218 Q03468
P15172 Q14186
O15335 P18084
P18621 P68104
P03372 P21589
A4D0S4 P18206
Q8IY98 Q9UII7
P12111 Q9HB63
P61586 Q16512
P28066 P54368
O00750 Q13480
P04150 P29083
O60674 P01732
P35367 P50148
O75665 Q96MT8
P62873 Q9NRJ3
O60266 Q13976
P17301 P49746
P42858 Q92793
P61218 Q13888
P20036 Q6GMR4
O00329 Q9UBK5
P41146 P59768
Q05655 Q9UNK4
Q12879 Q14114
P06340 P20036
Q06643 Q13546
Q8N684 Q9BWJ5
O95573 Q07869
P13639 P61927
Q13257 Q9H900
O14775 P19875
O95206 Q9ULB4
P10415 Q9UL32
P11142 Q13485
P04350 Q9HC77
P10415 Q13794
Q02080 Q9UKV0
Q7Z738 Q9Y5I0
O75937 P13984
Q15172 Q9BZK7
P51532 Q92985
Q8IXH8 Q9Y5G5
O43525 Q9UL62
P23258 P61163
O00744 P16520
O75182 Q92769
P17948 P27986
O00311 P09884
Q9Y2I7 Q9Y6U3
O43684 Q13200
Q9UN75 Q9Y5F7
P09471 P42830
P02751 P12110
P40306 P51668
P61981 Q92934
P15498 Q08881
P55884 P62701
P20908 Q13751
P51828 Q5JWF2
Q6VU67 Q6ZRA8
P23396 P46779
P56705 Q9UBI6
P01589 Q6VVE6
P29120 Q8IYC8
Q96JP9 Q9BZA8
Q12834 Q96BT3
O43524 P31947
P55291 Q9Y5G6
P07437 Q15691
P00533 P18031
P04049 P61225
P14921 Q13489
P27986 Q8IYN9
P12814 P12931
P21860 Q9Y6W5
P55212 Q14152
P07948 Q15759
P08887 Q13480
P52948 Q92621
P41091 P62851
P12109 P53708
P38936 Q9UNM6
P15880 P62841
P78536 Q5STG5
O15530 Q5T1C6
O43823 P54619
P36578 P61247
P07766 Q5Y7G1
P40617 P53365
P32121 Q9Y585
O60262 Q96RI8
Q08999 Q96ST3
Q7Z4F3 Q9BUM6
P12111 P49023
P22626 Q05519
O43677 O95167
P05412 Q8TEB7
P07288 P19838
Q9H158 Q9Y5H4
O75061 P56377
P01732 P30466
P06493 P25788
P05549 P55212
P63000 P98174
P32121 Q8NH67
P43308 P60059
P62854 Q07020
P56180 Q8N381
P25789 Q13415
Q8IVF5 Q8WYR1
P48039 P50150
P14866 Q08170
P29597 Q04206
P25787 Q9UJX4
P62714 Q5JST9
P10916 P63261
P50914 P61247
P04085 Q9NRA0
P06241 Q07092
Q96JQ0 Q9Y5H8
P46781 P62917
P00519 P06400
P14923 Q5TZP0
P12830 Q9NYQ8
P12883 Q5T8M8
P09429 Q09472
P21728 P48549
Q8N2Z9 Q96BD8
P39656 P43307
O43323 P54826
O14543 P29597
Q9GZM8 Q9NXR1
P43307 P51571
P26368 Q9BUQ8
Q13349 Q8N3F8
Q6P1K2 Q7L2Z9
P41159 Q9Y478
O75578 P25067
P35221 Q9Y5H4
P07942 P11532
O14640 P56704
P60763 Q9NZN5
O95622 P25101
O94855 P55735
P25025 P43250
P01215 P08651
O43745 P43146
O95139 P03915
Q86TH3 Q8TAN2
P45983 Q8WTR2
O75914 P56199
P56282 Q07864
P18089 P49407
Q16539 Q99996
P68032 Q9NWB7
P21675 P35269
P49790 Q9NRG9
P53778 Q9H596
O60566 Q99460
O95221 Q8N433
P13945 P63092
P06239 P28482
P10966 P30460
O00585 P09471
O95831 Q13014
P14678 Q12996
P37108 P61619
O75914 P11532
P09958 P78536
Q7RTX0 Q7RTX1
Q6ZTT5 Q96BB4
O14549 P55268
Q6V1P9 Q86UP0
Q14674 Q8NDV3
P48444 Q8N6T3
P61769 Q9TNN7
Q7Z6J4 Q8IXI1
P06748 Q15596
P01019 P35368
P52434 Q09161
Q16659 Q9BQD2
O15354 P25789
P08581 Q9GZP0
O00238 Q9Y6L7
Q92674 Q9H900
Q13616 Q8WUE3
P53778 Q8IYJ9
P02679 Q96IY4
P03923 Q16718
P49721 P61024
Q92736 Q9UHB1
P07942 P23229
P09471 P19174
P36954 Q13216
P61163 Q9ULV0
P12109 Q5HYA4
Q14050 Q7Z4F3
P63096 Q86V80
Q4LDE5 Q9ULB5
O94973 P68032
Q6NSL8 Q6ZSP0
O96004 P52952
P13612 Q14993
P61981 Q14203
P05106 P14921
P62913 Q13217
P55957 Q92934
Q9HCU4 Q9Y5G8
P62306 Q15459
P18206 P56945
O14512 Q9UHF4
P13942 Q9Y6N6
O00238 O95813
O43390 Q92620
P16284 P35222
P01112 Q16204
Q8TAB3 Q9ULB5
P63261 Q9HBI1
P16220 Q9UQ84
O00257 P06400
P30273 Q13094
O94806 P51692
O75533 Q15459
Q9Y5G8 Q9Y5I0
P35557 Q9BW27
P62081 P62987
Q5VT82 Q8TAB3
P25398 P63173
Q9ULB4 Q9Y5I2
P45985 Q96II5
O14733 P78509
Q15147 Q8TD86
P50395 P60953
P07437 Q8TAP6
P62877 P84022
P42081 Q68DL0
Q04727 Q9BY41
P28072 Q13415
O95684 Q9BYV8
Q15878 Q8IV61
P04234 P09693
Q8NFH3 Q8WYP5
O95182 P56556
P05106 P12931
P61163 Q14008
Q04637 Q9UKA9
Q14008 Q96SN8
O75446 P01106
Q9H4C5 Q9Y243
P00533 Q92529
P28562 Q05193
P50613 Q9NYV6
O14549 P12107
P05423 Q9H1D9
P62891 P63173
P39059 Q14315
Q9NYQ8 Q9Y5G7
O15514 P18074
P55283 Q9HCU4
P05129 Q12879
P27987 Q59F77
P05386 P61927
P59768 Q14831
P22455 P31371
Q13191 Q9C004
A6NL08 Q8N433
O95750 P08069
Q96BT3 Q9HBM1
P12830 Q6V1P9
Q86U62 Q8WYJ6
O15514 Q9Y5B0
P62241 Q02878
P20701 Q03692
P35249 P49642
P51617 Q13501
P04629 Q92529
P08708 P13639
Q12802 Q9BYZ6
P13861 P63092
P13497 Q6IR47
Q70WG0 Q8N381
P13942 Q7Z4F3
P05186 Q01955
P12757 Q15797
P05305 P12931
P18564 Q6NVY8
O60431 P63211
P01116 Q15768
P01737 P18464
P19793 P49815
O15111 Q01201
P01100 P15036
Q14315 Q99715
P05106 Q9HB63
P09651 P53803
Q05923 Q6FHX4
P21333 P55268
P63261 Q5JW48
O00213 Q92993
Q14315 Q5JYH8
P49207 Q9UNX3
P19022 Q9Y5F0
O00231 P54368
Q93097 Q9H461
Q96IY1 Q9Y6D9
Q92989 Q9UKF6
P67775 Q5U5J2
P33151 P55283
P20963 P30498
P52564 P60763
P13612 P21333
P10398 Q5H9B2
Q5TZP0 Q7Z3L1
O00487 Q13042
P49023 P62330
P60763 Q5TG30
Q9H349 Q9Y5G1
Q9NPG4 Q9Y5I0
P53350 Q9GZM8
O60260 Q99436
P05106 P24043
P21860 Q9BQD2
B5B2N9 Q08209
O15198 Q5T0F6
Q16478 Q7Z513
P08581 P22681
Q5KTZ5 Q92870
O14910 Q9Y6N9
O14980 Q8WUM0
Q07161 Q9UQM7
P09661 Q9BZI7
O75643 Q10570
P30622 P36873
P35221 Q9UJ99
P38405 Q8NGF8
Q8N433 Q8NGC3
P11802 P30279
Q5HYA4 Q6VU67
P09497 Q13585
Q13797 Q7Z6C3
P05198 P23396
O95206 Q96CZ9
Q8IYD1 Q9Y3U8
Q9H349 Q9Y5H5
P48544 Q9H573
P07942 Q04917
P63261 Q7Z6C3
P56880 Q8NI35
P01106 P08651
P60763 Q9P286
P35557 Q8WUM0
O43242 P35998
Q92925 Q9UJU2
O75489 Q16795
P14416 P50150
P08151 P22694
Q9H1J5 Q9P2W3
O75376 P06401
O75937 Q01130
P15428 P18848
P13501 P63096
P27361 Q14765
P50151 Q6UQ80
P52735 Q92569
O15467 P50150
P55795 Q14103
Q05513 Q66LE6
P09012 Q10570
P28749 Q15796
P46108 Q68DL3
P05387 P62899
P24928 P32780
P84095 Q15311
Q13415 Q13416
P51946 Q92750
P01308 Q9H9S3
P62841 P83881
P62249 P62979
P05423 Q14938
P04234 P10966
O43674 O95178
P52803 Q58F15
Q96L52 Q9Y243
P30512 P43629
P29459 Q6UWB1
P05129 P11362
P08865 P20042
Q5STP6 Q6VU69
P15880 P42677
P43686 P63208
P23763 Q5U0B5
Q6ZVH3 Q9NPF7
Q6PID4 Q6ZRA8
P35557 Q13233
P28562 Q99704
O75369 P18084
P35579 Q6YL44
Q96QU1 Q9H349
P08590 P10916
P04628 Q13485
P09529 Q13873
P63211 Q86YR5
P33151 Q9Y5H2
Q04721 Q9Y644
Q8IVW0 Q9UK08
O76094 P37108
Q13683 Q7Z4I7
P08709 P13726
Q15813 Q71U36
P05198 Q13144
P62263 P62847
P48729 Q5U0K5
P35658 Q13243
Q9H251 Q9Y5H5
P05067 P22415
Q8NFH4 Q8WYP5
P32121 P58180
Q8IXI2 Q9C0H5
Q9HBE4 Q9UDY5
P13498 P14780
P06756 P53420
P20929 Q00872
P11678 P19838
P05107 P09429
P13726 P18146
P59998 Q92747
Q13131 Q15831
O00743 Q5U5J2
P49407 Q15172
P49674 Q8NEV1
P22003 P36894
P55884 P62280
O14549 Q9BUM6
P07947 P35968
P10644 P22612
P20936 Q8WWW8
O95229 Q8NFH4
P08100 P62873
Q13976 Q9NR82
P12830 Q9H239
P24941 Q499G5
Q8NIA3 Q9UHF4
P55291 Q9Y5H6
Q15691 Q53HL2
O00303 P62861
O14549 P48059
P50395 Q8IXI2
P16144 Q14289
P08865 P22090
Q5JVZ5 Q6QEF7
Q01130 Q9BUQ8
Q12789 Q9NVU0
P52756 Q15393
Q15428 Q9Y3B4
O43561 P08631
Q8WU20 Q96KE5
P0C0L4 Q5NV67
P07384 P49023
P19387 P52756
P01308 P09132
P52272 Q14103
Q9H349 Q9Y5E1
Q14980 Q96RT8
O14512 P16871
O95965 Q13751
P62316 Q07955
P20036 P20963
P08579 P31943
O60566 Q9UJX5
O43320 P08069
P49674 Q49AN0
P06493 P30305
O60503 P04899
P23458 Q13191
P07942 P17301
P61254 Q9UNX3
Q9H251 Q9Y5F0
Q99460 Q9HC16
O43684 Q9P258
P16234 Q4LE43
P05089 P08651
P17275 Q6I9T1
P18084 Q96GA9
P29992 P61073
P00403 P09669
P20936 Q99704
P48059 Q5GFL6
P05997 Q14289
Q08174 Q9Y5G7
Q9Y5E4 Q9Y5I0
Q71U36 Q9NXR1
P51955 Q5BJF6
P17252 Q15119
P39059 Q7Z4F3
Q8TDT9 Q96HF1
P62753 Q04637
P50914 P61353
Q8N5D8 Q96MY5
Q15303 Q9NZ42
O00231 Q9H1A4
P55286 Q9UN75
Q16665 Q16877
Q13485 Q7Z2Q5
P08865 P62861
O14610 P48549
O43610 P22681
Q96T98 Q9Y5E9
O75533 P52298
P42345 Q9BVC4
P25788 Q13257
O75197 O94907
Q13243 Q13247
P07766 P30495
P17480 Q9H9Y6
O43623 P10721
Q9H349 Q9Y5H0
P01730 Q9NWQ8
P62318 Q9BUJ2
Q9H349 Q9Y5I4
P17096 Q9BVL2
Q13131 Q7RTN6
B3KS54 Q14571
P20226 P29084
P54792 P67870
P47813 P63173
P55795 Q16629
O15520 Q59F04
P19086 Q9H228
Q9H251 Q9Y5G0
O15111 Q02156
Q6NSL8 Q9HAV0
P29992 Q96RG8
O95147 Q6PIE6
P25787 P51665
Q16671 Q96S42
Q13480 Q8NEB9
P09544 P16520
P14921 P15018
P20701 Q5HY53
Q01344 Q9UME6
Q13352 Q92542
P12830 Q9UN74
P49286 P63211
P08172 P09496
P05198 P20042
O14512 Q99650
P13671 P27918
P78352 Q05586
P56703 P78368
P55285 Q9Y5I4
P61812 Q16671
Q15366 Q8N684
O00755 P10523
Q9H159 Q9UII7
P51965 P60900
O43597 Q96B97
Q5TAT6 Q9NVD7
P10966 Q29836
Q12834 Q7Z460
P51671 P61073
O43805 O95613
O00231 P49841
P29597 P42336
P32298 P35367
P07942 Q13797
P56703 Q9HCP0
Q13467 Q9GZT5
P04628 Q13363
P40763 P62993
Q01130 Q8IX12
P35558 Q9Y478
O00743 Q8NEV1
P42766 P62945
P30968 P61952
Q9Y5E5 Q9Y5H9
O00232 Q06323
P32969 P50914
Q13616 Q8NI42
P62333 Q9UJX6
O43303 Q13409
O14921 P29992
Q13873 Q7Z5Y6
O75791 P07766
P08123 Q9HCN6
P20618 P25789
O75533 Q13242
P46060 Q9BS16
Q12769 Q96BT3
Q9Y5E9 Q9Y5F6
O60240 P36873
O15372 P62273
P32298 Q6GMT4
Q5VT82 Q9Y5F0
Q9Y5E4 Q9Y5F8
P02452 P26012
Q13255 Q8WTQ7
Q7Z3T8 Q96B86
P58166 Q8NER5
P19525 Q5U0E4
O75197 Q9ULW2
P06241 P21453
P05387 P13639
Q9NYQ6 Q9Y5E1
Q9NYQ7 Q9Y5E7
Q5R3E4 Q5U0E4
P98077 Q5T6N8
P22413 Q01955
P03372 P31260
P15976 Q09028
P62241 P62750
P05412 P37231
P35749 P61163
P19784 P62714
Q4LE43 Q86XP1
P59768 Q9ULZ1
P39059 P48059
P03905 P56181
O14746 Q96BK5
P63211 Q96R28
O76094 P04844
P50750 P63272
O95393 Q16671
P49790 P63279
P50748 Q8WVK7
P01375 P55957
P27635 P62269
P50750 Q09161
O95965 Q6PID4
P63215 Q6ZSP0
P37287 P57054
P55316 Q13485
P05362 P49715
P04275 P14859
Q15382 Q96B36
P63261 Q9UDY2
P35968 Q16665
P19876 Q9UBI6
P17980 P28072
Q07889 Q92529
P15735 Q86X09
O00220 Q14790
Q16401 Q96GD4
P09429 P26583
P01215 P03372
P31751 Q8NEB9
O00754 Q9UKM7
O00253 P32245
Q9Y5F6 Q9Y5H0
Q99832 Q9BUF5
P62873 P63092
P52435 P55199
P39905 Q8WU20
O00267 P13984
P52434 Q15459
P05106 Q9NVD7
P84022 Q09472
Q99715 Q9BUG9
P17948 P48736
P04628 P10071
Q15669 Q96QB1
Q6FHW5 Q8N6H6
Q9UBT7 Q9Y6N8
P19784 Q71TU5
P61163 Q13459
Q9UN72 Q9UN73
P01106 Q6IC53
P32121 P50406
O94844 Q9H8V3
O14793 P36894
P06241 Q99704
P62081 P68104
P33992 P33993
P38405 Q8NH67
Q8N3E9 Q8WUK0
O15372 P46782
P27540 Q15596
Q4LE43 Q99653
Q9ULV1 Q9Y6F9
Q5T0F6 Q6I9T1
P10244 P11464
P04226 P09693
Q6NT27 Q93097
O60229 Q5VSF5
P40763 P45983
P20701 Q8WWJ8
Q86V81 Q96EE3
O43541 P49711
P60228 Q9UBQ5
Q6V1P9 Q9UN66
P35222 Q7Z3L1
Q6P4R2 Q9BZA8
A4D0S4 O75578
O60583 Q08945
Q8N0S6 Q8NBT2
P20809 Q14626
Q09161 Q14493
P19388 Q8WX92
P51991 P62308
A8K8P3 Q14008
P01375 P15336
B2RA89 Q9UHB1
P17612 Q08462
P21675 P50613
P06396 P42574
O75228 P05129
P32246 P78556
Q13535 Q99741
P12644 P27037
Q6DKG8 Q6GMR4
O95965 Q14050
Q7Z7A1 Q9HC77
Q14938 Q9NW08
P04628 P29992
P40763 Q92793
O95613 Q9BSJ2
O75935 Q8TE73
P12107 Q7Z391
P32248 Q99731
P03951 Q8TCE1
P08134 Q96PE2
P24723 Q9BX67
P42768 Q13177
P49682 Q9UBI6
P28222 P38405
O43707 P12107
P49207 P62829
Q9UN74 Q9Y5F1
P15336 Q00403
P30050 P39019
O14733 Q9UER7
P52597 Q13242
Q9BXW9 Q9NW38
Q6P1K2 Q96BD8
Q09472 Q8NFD5
P29460 Q04206
Q9BZA7 Q9UN70
Q96FJ2 Q96LC9
P23229 P35613
P09661 P62487
Q5VVR8 Q8NFD5
P30876 P53803
O14549 Q02388
O75056 Q9BS57
O75791 Q8NIA3
A5PKW8 Q8NFZ4
O14610 Q96C71
Q9H251 Q9ULB4
O14893 P49792
P57678 Q9UKX7
P62308 Q12769
P50613 Q8IXH7
Q8NGW2 Q96C71
O14640 O14905
P60866 P62424
P52298 Q8IXH7
P31323 Q71U36
O60260 Q6L984
P43034 P51955
P36896 Q9HCE7
P15336 Q92831
O43318 P12644
P01730 P10747
Q16629 Q8IX12
Q16787 Q8IYN9
P14635 Q15021
O00512 Q9NZC9
P35222 Q9H306
P25940 Q658W2
P28062 Q9UM11
Q969N2 Q96S52
P49682 P50150
P36402 Q9H6I2
P40763 Q9UGI9
P35222 Q5TIG7
O75122 Q96BT3
Q9ULB5 Q9Y5F2
O60566 Q8NHZ8
Q6P152 Q9Y5E4
Q9NYQ8 Q9Y5H6
P25098 Q6FGM5
P20849 Q14289
Q08211 Q86U42
P21860 P35968
P31785 Q02156
O00418 Q16539
P60953 Q8IWW6
P08754 Q8NFM5
Q14055 Q6ZRA8
O75293 P04637
O00212 Q14155
Q9ULB5 Q9Y5E3
Q09161 Q9Y3B4
O43831 P83876
P19429 P45379
Q16829 Q6PIE6
P09693 Q6GMR4
Q96RR4 Q9UGJ0
O00585 P50150
P15036 Q9Y251
Q8NEV1 Q9H4N7
P19087 P41143
P52434 Q9UKF6
Q9Y5F2 Q9Y5I3
P51668 Q13257
Q99661 Q9H900
Q8IUP8 Q8IXH8
Q66GS9 Q96RT8
Q14055 Q9BUG9
O15530 P48736
O14775 P48145
B2RNC9 P32121
Q6VU69 Q7Z4F3
P32121 Q00610
P50151 Q8N2E5
P52298 Q01130
P18206 Q9Y490
P01111 Q5VTT9
Q9NTG7 Q9NUB1
Q14DU3 Q4LE43
Q6AWB3 Q8TD57
O75533 Q14103
Q9BRL5 Q9NQ66
Q96TA0 Q9Y5E7
P35637 Q13243
P11229 Q13753
P14635 Q06124
A3KFT3 P63211
P27986 Q658W2
O14980 P61981
P17948 Q07889
O43172 Q86V81
P50151 P51681
Q02156 Q12933
P08047 Q15648
Q15469 Q96KJ8
Q10570 Q96EE3
P11177 Q15119
Q15154 Q9HC77
Q5R3A8 Q6PI59
Q96ST3 Q9UQL6
P61254 P62979
P06400 Q13363
P21802 Q7KZ72
P22223 Q9Y5F6
P62306 Q8IWZ8
P06213 P08651
P22557 P22830
O95965 Q9HBI1
O00444 P06493
Q9Y5E8 Q9Y5G8
Q9H159 Q9Y5H0
P13073 P14854
Q15154 Q9NXR1
Q9Y5F1 Q9Y5H7
Q93074 Q96HR3
P21675 Q16594
O60566 P28065
O60566 Q15008
O95067 Q9NYG5
P01562 Q12968
P05106 P11047
Q6P152 Q9Y5H1
P35998 P61024
P18074 Q15572
Q5SPL1 Q9NZ42
P36897 Q9HBP0
P61923 Q9Y678
P49023 Q14247
Q9UN74 Q9Y5G0
P11047 Q5HYA4
P62913 P83881
P18089 P32298
Q8IXI1 Q99819
P12644 P43694
P08949 P50148
O14939 O15127
P46782 P50914
P10071 P15151
Q9Y5F2 Q9Y5H4
O95256 Q14765
P17081 Q13459
P31431 P53420
P49450 Q8N4N8
P61218 Q7RTV0
P49720 P62191
Q16629 Q8IWZ8
Q6ZS96 Q71TU5
P17535 P30990
Q92542 Q96GC6
P31751 Q5T1C6
Q5JXJ2 Q5VVX4
P42677 Q99613
P05412 P51532
P68032 Q9Y5R2
Q8N433 Q8NGI7
P02787 Q16665
Q14315 Q7Z391
O00213 O95251
O00743 Q5SRQ3
P61513 P62249
Q9H0E2 Q9Y6Y9
P22455 Q8NEB9
P13807 P36873
Q8NGU3 Q92806
P50391 P84243
P47890 Q8N433
Q9UII7 Q9Y5I3
P46776 P62861
P24385 Q15008
P15498 P60763
P01903 P33681
Q86V81 Q8N684
O00574 Q96C71
P25067 Q6PID4
Q60FE5 Q96HB1
O60841 P18077
P60900 Q9UJX3
O94844 Q9P2N2
O14965 P43686
P01589 Q14116
P49023 Q96GA9
O75347 Q9BTW9
Q9Y243 Q9Y2T4
O95190 P28074
P19838 P35354
P19022 Q9Y5G3
O94913 P51003
P09884 Q14181
P41146 P50151
P11473 P51532
O95206 Q9Y5F1
O00755 Q92997
O00459 P62745
O15169 Q15796
P42336 Q8NHV7
P49023 Q60FE5
Q9NVC6 Q9UHV7
Q7Z460 Q9P258
Q6V1P9 Q9Y5E7
P41091 Q14152
P16473 P63218
P06756 Q5STP6
Q8IZM6 Q9BYZ6
P01589 Q6ZVH3
P35968 P56945
O00555 Q9UBI6
P46778 P50914
P28482 Q9BUB5
P36888 P42229
P62750 Q8IYD1
P06756 Q14055
P38405 Q8NGP3
P01848 P30483
P04085 Q59F04
P62241 P62847
P03905 P56556
P62906 Q92901
Q02045 Q9H1R3
Q12769 Q9H410
P32121 Q8NGI7
Q9H159 Q9Y5F0
Q92997 Q9Y4D1
P08123 Q68CX6
Q8NFH5 Q9BW27
P04114 P11150
P00403 P00414
Q13363 Q9NQB0
P26232 Q6P152
P40429 P62847
O00139 Q9H3R5
P28482 Q5U0D0
O95644 P48551
P53803 Q05048
O43809 P13984
P12270 Q14397
P18074 Q15543
P49746 Q13797
P19087 P28221
Q8WUM0 Q9H840
P10070 Q15465
Q6ZRA8 Q9H1U4
P01737 P30490
O75533 Q05048
P62988 Q9Y6K9
P09693 P30490
P60468 P61803
P53803 Q9HAW0
P22612 Q16816
P13612 P57087
A3KFT3 P32121
Q13233 Q16539
Q9NRJ7 Q9Y5I2
Q5HY54 Q7Z391
P62750 P62906
P12931 Q59F04
P60484 Q01968
Q9ULB5 Q9UN73
P29353 Q7Z783
Q14738 Q99996
P35269 Q6P2Q9
P63211 Q9H2C8
Q7Z5M1 Q9UII7
Q4LDE5 Q9BYE9
P25100 P50151
O43497 Q09428
Q4LE30 Q8N7P3
Q99717 Q99966
Q6IQ37 Q8NCM8
P26010 Q9HBI1
Q8N0S6 Q96GD4
P20908 Q6VU69
P12931 P48061
P38405 Q8NGH8
P49023 Q9HBI1
Q7Z738 Q9H158
P61978 P84103
Q05513 Q92569
Q96TA0 Q9UJ99
P08581 P16333
O15514 Q9Y5B9
P13500 Q04206
P07992 P62875
P02461 P63261
O14905 Q1PSW9
P01222 Q9P2W3
Q9UII7 Q9Y5H0
P42025 Q8IUG5
P02462 Q9Y6N6
O43242 P25789
P08865 Q9Y6N6
P08134 Q8TCU6
Q17R67 Q6NVY8
O15056 Q9Y6I3
P01579 P42224
Q9Y5H6 Q9Y5H9
O14827 O43497
P22223 Q9UN70
P62988 Q13257
P06239 Q08881
P19838 P68400
P06400 Q02447
Q6NSL8 Q9GZT5
P14678 P54105
P49841 P68400
Q15691 Q9NRH3
P00533 Q8NIA3
Q6FGR9 Q9UNA1
Q9H410 Q9P258
O14549 P20702
P62857 P62861
P25445 Q9UNN5
P04440 P20963
O43915 P02452
P02675 P02751
Q96GD4 Q9P258
O75935 Q13561
A4D0S4 Q969J9
O95750 P11487
P30153 P31751
P49407 Q8NI50
P55287 Q86UP0
Q9UKX5 Q9UMD9
Q5JTW2 Q7Z460
P46060 Q8NBT2
O94986 P07900
P25490 Q09028
P56199 Q9HBI0
Q07092 Q5R3A8
P06241 Q8NFW1
P01567 P48551
P19237 Q14324
P12814 Q8N6H6
P04899 P40145
Q5VT97 Q8IXI2
B3KR14 Q8WUK0
O43525 Q13507
P61927 P84098
Q04771 Q9NR23
P11912 Q96EY0
O00399 Q8TE73
P05198 P55010
P36954 Q08945
P24394 P51692
P07492 Q9HAV0
O15230 P13612
O75665 P63167
O60262 P38405
O75309 Q9ULB5
P04628 P25054
Q9HCS4 Q9NZC9
P62873 Q96R27
O43677 Q16718
O14549 Q8N6H6
Q9P218 Q9Y490
P01848 P01913
P36873 Q9NSP4
P28335 P63211
P37840 Q92876
P08253 Q9BYX7
P41208 Q96RT8
Q5SR50 Q8WWW8
Q9BYE9 Q9Y5I0
O00330 P09622
P30622 Q03188
O00232 P49721
Q96MT8 Q9Y2I6
P48729 Q08117
Q32MK0 Q9P286
Q08043 Q13753
P48556 Q12834
O00334 Q68CU6
P05412 P30968
P49815 Q8N122
P84022 Q9UJU2
P52434 Q5SXM2
O75578 Q5PR22
P13942 Q6ZRA8
O75791 P62993
O43236 P25789
O15143 Q99963
P14859 P52434
P02745 Q5NV67
P05549 P22676
P27361 P84243
P22607 Q06124
P52948 Q9BS16
P13591 P17481
P26006 Q6VU69
P68133 Q13459
Q9UN73 Q9Y5F6
P39023 P50914
O75533 O94913
Q7Z3L1 Q9Y5G7
Q5SP06 Q6NS87
Q68DQ4 Q9UMX1
O95229 Q96BD8
P19388 Q16514
O15068 O94844
O75182 Q9H4R4
P26010 Q08043
P84095 Q9BYX7
P07332 P23458
P08069 P09471
O75586 Q9ULK4
P13612 Q7Z391
P40145 Q9NZT1
Q5KTZ5 Q96Q18
O60330 Q9Y5E7
Q15691 Q96MT8
P04844 P49458
P48730 Q93098
O14939 P11234
P53779 Q9BVT0
P29350 Q32M46
O15392 P30086
O75489 P49821
P09496 P33765
P35558 P54646
P04626 P19419
Q99759 Q9NYJ8
P01903 P04233
P09341 P16520
P28702 P35558
Q6AWB3 Q8IVF4
Q9Y5F1 Q9Y5F2
P35749 Q13841
P07332 P51805
O95206 Q9Y5G0
P35414 Q9UBI6
P24864 P40306
P52756 Q8IWZ8
P36954 Q03468
P19022 Q9UI47
Q5VT82 Q9BZA7
P09884 P35251
Q6P4R2 Q9HBT6
Q6P4R2 Q9HC56
Q13242 Q86U42
P15153 Q9UPY6
O94844 Q3KRB8
P49815 Q13111
Q96T98 Q9UN70
P56696 Q9UL62
Q15029 Q92620
P43034 P53350
P53708 Q92752
P35269 P63272
O60921 Q15185
P39019 P41091
P16333 Q9P286
P41208 P62258
P08047 P15514
P49683 P81277
P04437 Q9TQE0
Q96RT7 Q9UGJ1
P29353 Q14626
P55290 Q9Y5G3
Q13485 Q15831
P62879 Q13519
O14763 Q13546
P63000 Q7Z5H3
P19438 Q13158
Q9NQB0 Q9NRZ9
Q9BZD4 Q9NSP4
P51617 Q13404
P55286 Q9Y5H8
P62316 Q8IWZ8
P02751 Q9H1U4
P55769 P62318
P15153 Q13003
P15880 Q13217
O43390 Q16629
P62306 Q8WXD5
P24043 Q8IZC6
Q8WXH5 Q99650
P19838 Q05655
P33765 P50150
P04637 P58004
P19876 P61952
Q9H158 Q9UN67
P04899 Q7Z4K3
O94986 Q9UGJ1
Q4LDE5 Q96SF0
P01112 P23458
P41743 Q8IVW0
P29274 Q15835
P20849 P25391
Q96CW5 Q9NRH3
P16220 P20226
Q07157 Q9NYL2
O60262 Q9UK08
P62829 Q12849
P24928 Q01543
P28062 Q9UL46
O95965 P35609
P05412 Q15796
P01889 P61769
O43255 Q5U0E4
P04436 P30490
O15524 P51692
Q8TEM1 Q92621
P21815 P26006
P30542 Q96C71
Q5HYA4 Q60FE5
O14920 O95819
P09651 P36954
P63211 Q8NGE0
P25391 Q5HY53
O43683 Q8NG31
O43929 P21583
P35269 P55795
Q14008 Q8NHV4
P49450 P55735
P11802 Q01094
P32745 Q86XU3
Q13257 Q92530
P29992 Q5QIP0
O60503 P22694
P63000 P63211
P32969 P42766
P01229 P50150
P11940 P62244
P05386 P39023
Q96T98 Q9Y5F0
O15379 Q8IY44
Q7RTN6 Q9UGJ0
P01213 P08754
P62314 Q8IWZ8
P10176 P12074
Q03692 Q13753
P15336 Q15306
P13236 P62873
A8K8Z5 P27482
O60566 P49792
P38405 Q17R53
O14610 Q5TBX0
O15105 P27037
P33121 P50416
O75093 Q19AB5
Q9Y5G1 Q9Y5H8
Q15835 Q8IWW3
O14640 O75581
P10523 Q9NPG1
P25789 P38936
P00533 Q9NRA1
O95049 P56747
P60953 Q9NYF5
Q06413 Q15796
P13942 P26012
O14807 O14827
Q15303 Q9UQC2
O76093 P08069
P49450 P50748
P17858 Q16665
O75937 P67809
Q6UW60 Q8IYC8
O75438 Q16795
P38398 P61077
P05106 Q13418
O43320 Q9GZV9
O15169 P61289
P42677 P62753
Q96L51 Q9Y243
P62873 Q15438
O43559 P42338
Q13634 Q9Y5G0
P22626 Q13243
Q16584 Q92974
P32019 P48426
P55291 Q9Y5E1
Q68D00 Q8NHY9
O00231 Q9UJX4
Q14103 Q14683
P15153 Q13459
Q9NYQ7 Q9UN71
P25024 Q9HAV0
Q01970 Q9HBW0
P63211 Q8NGD1
Q6P9H2 Q9Y2U5
P22736 Q04206
P43403 P79483
P05387 P32969
P63279 Q8TEM1
Q8N3E9 Q96NV5
Q9BZA8 Q9H349
P63027 Q12846
O00268 P52657
O14924 Q6B6N3
Q9NZH5 Q9UJX4
P78560 Q13077
P09661 P62875
O60883 Q86U62
P30872 Q86XU3
P49790 Q09161
P53708 Q9Y4G6
Q6P4R2 Q9Y5H2
Q99683 Q9UER7
P61024 Q16401
P13945 Q9UK08
P13942 P48059
P29965 Q04206
P04629 Q8WU20
Q6FHW5 Q9HB63
P61586 Q6ZW31
P11464 P14859
Q8IY73 Q9BZM2
Q9Y5G3 Q9Y5H4
Q96CW5 Q9UPV0
P62847 P62854
P52294 Q8WUM0
P40429 P50914
P22223 Q9Y5G9
O14920 Q99558
Q13634 Q9H158
P07949 P45983
P18206 Q9Y2I7
P08572 Q658W2
P16220 Q12797
Q86VC8 Q9HCS4
P30533 Q14114
Q9BZA8 Q9Y5F0
Q8IUM6 Q8N752
A8MTJ3 P31391
P04628 Q5T4F7
P42336 Q92569
P06493 Q7Z460
P28482 P61224
Q92783 Q96B97
P11532 Q8WZ42
P31947 P52294
P04049 P20936
Q15365 Q7RTV0
P17301 Q9HBI0
P51003 Q9BZI7
P07204 P15036
O60264 Q9Y3Y4
O00422 P84022
Q92806 Q9H573
P27694 Q92759
Q13003 Q13224
O43255 P62714
O43242 P54368
P20908 Q68CT4
P06239 Q15759
P01210 P63215
O00334 P21860
P49768 Q9Y4K3
Q96RQ3 Q9HCC0
P68133 Q7KZY0
P84103 Q14103
Q9BV73 Q9Y2I6
Q15256 Q16539
P17947 P36222
P01033 P05549
P26715 Q8WUX3
P06681 Q5NV61
A7KRL9 Q8NFZ4
O15519 Q6KF63
Q9H158 Q9P2E7
O95149 Q99567
O60260 P17066
O14775 Q96B71
P52434 P55769
P35269 Q15544
Q14397 Q8NFH3
O94988 Q96L33
P10276 P19793
P21917 Q9HAV0
P19086 P47898
P18564 Q8NG19
O43707 P29400
P62701 Q07020
P61224 Q6P5Z4
P25788 Q06323
P55291 Q9Y5F0
Q7L2Z9 Q9Y6D9
P49792 Q96EE3
O15078 O43303
P04637 Q96DS4
Q5VT82 Q9ULB5
B3KS38 Q15759
P04899 P35372
O43508 Q93038
P55290 Q9Y5I0
Q03135 Q13797
P20849 P48059
Q9P1P4 Q9P2W3
P62306 Q6P2Q9
P06730 P20042
P23193 P24928
Q13007 Q9UHF4
P26599 P35637
P57740 Q8NI77
P27361 Q99500
O94906 Q12996
Q8NFD5 Q8WYB5
Q9BZA7 Q9Y5E5
P29400 P49023
P48730 Q9Y2T1
O75197 P56705
P46781 P62701
O96020 P60900
P49767 P62993
Q6IB71 Q8WYJ6
O15078 P48730
P38936 Q14209
Q13841 Q9ULV0
P25398 P62861
Q6ZSP0 Q9UP38
O00499 Q13492
P13727 P17676
P08708 P62269
Q8TAB3 Q9H158
Q14161 Q16363
P51955 Q9P209
Q6L985 Q8N5D8
O14965 Q9UJX6
P49643 Q15054
Q7Z3L1 Q9BYE9
P19447 Q13888
P46781 P46783
P45984 Q8TCL9
P62306 P62314
P49721 P62191
P56199 Q9BS57
Q14181 Q9Y5N6
P49643 Q14181
P28222 P49407
O95271 Q99973
P32248 P43250
P55283 Q7Z738
P63000 Q6KH11
Q6P1K2 Q96GD4
Q5T8M7 Q9UM54
Q13243 Q15427
P10276 Q13547
Q9NYQ6 Q9UN71
Q07889 Q14631
Q13541 Q15382
P63211 Q96R47
P31323 P63211
O75369 Q5JP94
O95400 P08621
P29317 Q9UKW4
P29274 P48051
Q12834 Q6P1K2
P08913 P62879
Q0VF96 Q9BYX7
Q2M1Z3 Q7L0Q8
Q6AWB1 Q9NYC9
P45983 P56945
P35244 Q07864
O95147 Q6P9H2
P21860 Q9NQ66
P19022 Q9Y6N8
Q07161 Q5SWX4
A8K8P3 Q14204
O95613 Q9NVX0
O96019 Q02880
Q14571 Q59F77
P35637 Q15365
P38405 Q8NH49
P38405 Q8NGS9
P00533 P15498
P30260 Q99460
P45985 Q13158
P63096 Q6I9S5
Q8IZM6 Q9HBH0
Q07890 Q96KE5
O43521 P53779
P16885 Q14765
P30153 Q8NHX1
A8K8P3 Q86XR8
Q8WW43 Q99523
P51692 Q5TE63
O15169 Q96L51
P62140 Q16816
P12643 P15336
P62917 P62987
Q15811 Q9BYZ6
P05771 Q96RG8
O43707 Q5GFL6
O60353 P56705
P27539 P36894
P13688 P22415
Q16821 Q8TD86
O95206 Q9H349
P37198 Q96HA1
P12830 Q14517
O43242 P24941
P04839 P13498
P62805 Q9BSI4
P62861 P62906
O75309 Q9Y5H3
P11215 P35609
P11926 P49721
P49662 P78344
P42858 Q8TBF7
P02751 Q8WWJ8
Q5TG30 Q7L0Q8
O75632 P50151
O75531 Q9HC16
Q13151 Q15393
Q15759 Q6PIE6
P26368 P61978
P13945 P59768
P47898 Q5JWF2
P60763 Q53QZ3
P99999 Q9UDW1
P26232 Q5T8M7
P07766 P43403
O75122 Q14008
O43303 P63167
P05771 Q9NZK7
P14784 Q02750
P42766 Q9Y3U8
P12931 P56945
P06756 P39059
P52747 P53803
P43403 Q5Y7C9
P52434 Q9NVU0
P28074 P62333
P52756 Q8IX12
P32121 Q9H343
O14549 P12110
Q92878 Q99728
P41145 P53675
P04637 Q05CT6
O43292 Q9H490
P15153 Q68EM7
P55075 Q9HCT0
P51532 Q92664
P68371 Q9BQE3
Q5T8M7 Q9UKX3
P48730 P63104
P25398 Q92901
P07900 P51668
O00139 Q03188
P07550 P16220
Q99567 Q9H840
P19086 P61586
O95251 Q86Z13
P30050 P46779
Q07889 Q16539
P29474 Q9BRL5
Q13683 Q5R3A8
Q15428 Q16629
Q5VT82 Q9UII7
Q92530 Q9UJX5
P04843 P43308
O94827 Q7L0Q8
P29350 Q8IXP2
O00762 O75832
Q96QU1 Q9HBT6
Q96QU1 Q9HC56
P63000 Q9Y6W5
P52799 P63000
P00540 P01112
P28715 P52434
O75632 P28566
O14640 P25054
P32969 P46782
P53350 Q96BT3
P05198 P46783
P39060 Q9HB63
P63215 Q93097
P62873 Q8NGA5
P25098 P47898
Q8IUP8 Q9Y5E3
P61326 Q96DI7
P04629 Q05513
P08648 P60709
P46821 P78509
P26010 Q01955
Q16576 Q92793
P49711 Q99717
O95837 Q13467
P25098 P32246
P25398 Q13347
Q86UZ1 Q96BI3
Q92870 Q9NZ42
P07942 Q14161
P01111 Q5VU66
P35658 P62314
Q9UHI6 Q9Y618
P30874 P61278
P17948 Q6S5L8
P01106 P09086
P31431 Q9BRJ7
Q6ZN33 Q9HCP0
P62879 Q96RJ0
P04049 P06400
O43318 Q13164
P52564 P61968
Q13469 Q8TEB7
P03372 Q86X55
P50151 Q96RI8
P01854 Q07889
Q6ZS96 Q9HCP0
Q92769 Q9UJU2
P49407 Q96RE8
P26010 Q6VU69
P48730 P61163
O75122 Q8N0S6
P08123 Q9H1U4
P56159 Q9NR12
P38405 Q9GZM6
P56545 Q13547
O14610 Q9HAV0
Q16539 Q5W554
P35414 Q9P2W3
P48549 P50151
P60568 Q06124
P32121 Q8NGH8
P02462 Q9Y490
Q7Z6C3 Q8N6H6
P60709 Q4VBQ4
P08047 P53779
O95206 Q9NYQ7
Q8IWW3 Q96AD6
Q5SP06 Q6NSA0
P32246 Q16663
P14780 P62736
O75962 Q14344
B2RTY4 P62736
P12830 Q8N5B3
Q8NFW1 Q9H1U4
P35222 Q6PRX3
P13639 P18077
O60244 Q9UHV7
P04626 P14210
O95613 Q14203
P14678 Q9BQA1
P17301 Q7Z6C3
P08865 P62851
P01210 P04899
A0A5C9 P02747
O75182 Q96ST3
P36507 P48736
P33991 Q13535
Q14814 Q92831
O00267 Q08945
P48556 P62195
P40763 P48357
P17252 Q9Y6J0
P06400 P20226
P62736 Q9NQX4
P07900 Q96SN8
O00267 P61218
Q5STG5 Q8IWA8
P51970 Q9Y6M9
P08069 Q9HCT0
O14641 Q9Y2T1
P61952 P63092
Q6P4R2 Q9Y5F9
P30550 P62873
P09234 Q01130
O00750 P00533
Q13797 Q5JYH8
P42336 Q08043
P01908 P04234
Q5Y7C3 Q6GMV6
P36402 Q03181
P51948 Q6NZI2
P02751 P06756
P12830 P63261
P28370 P36402
O00716 Q14186
Q9H251 Q9Y5F1
P01589 Q13191
P20618 Q6L983
Q9Y5F3 Q9Y5G0
P60763 Q6ZRI8
P62873 Q8N628
P49848 P51946
Q8IUP8 Q9Y5F2
Q96GD4 Q9NXR1
A1A5D2 P60763
P49023 P56159
P62195 Q9UM11
P08637 Q5NV83
P17612 Q66GS9
P11182 P21953
P20936 Q8WU20
P19235 P29597
Q08211 Q15365
P02751 P16220
P78423 Q5QIP1
P07550 P63218
P62495 P62906
P57740 P78406
P28222 P32121
Q9Y5I0 Q9Y5I2
P51677 Q9P2W3
Q96JQ0 Q9H159
Q9UII8 Q9Y5F9
O14917 Q9NYQ8
Q9BZA7 Q9Y5G3
O95965 P26006
P41221 Q14332
P13984 P61978
B3KS38 Q04917
P38570 Q5JYH8
Q13435 Q15459
O15078 O95684
Q13094 Q9Y6B5
P07996 P18564
P49768 Q9NZ42
P01343 P05019
Q13469 Q9Y6F9
P30542 P48051
P01116 P36507
P18124 P62277
P55290 Q9Y5H5
O14777 Q96BT3
P01732 P30483
P13686 P19838
P62316 Q92621
P35222 P37173
Q13753 Q8N3F8
P07947 P16284
Q13546 Q9NYJ8
O15297 P04637
A7KAX9 P01138
P23458 Q92783
Q13753 Q96PN1
Q9P2E7 Q9ULB4
Q9NYQ6 Q9Y5E8
O43831 P52272
Q5NV81 Q6P055
O94844 Q13009
P63261 Q03692
P04049 P62714
O75309 Q9Y5I0
P29353 Q9UDY5
P06400 Q13952
P10600 Q13705
P08865 P46776
P12830 P63267
Q07955 Q12769
Q5JTW2 Q9NRH3
Q01344 Q07890
O94906 P24928
P17252 P63104
P55268 Q04917
P03372 P62993
Q8N5B3 Q9BYE9
O00743 O43255
O15303 Q8WTQ7
Q9BVL2 Q9BW27
P84095 Q12879
B3KR14 P23743
P20618 P63208
O60841 P61247
P34947 Q8IWW4
P29474 P30411
P01019 Q96CW1
P68400 Q9ULW0
P55290 Q9UN75
O14818 O60566
O15524 Q9UHF4
P09496 Q14416
Q6P152 Q96SF0
P14151 P19838
P21589 Q16665
P62993 Q9P0L7
P61163 Q9UKN7
Q02880 Q15648
Q7Z3B4 Q96EE3
P04626 Q07889
Q9H158 Q9Y5H5
Q9HCP0 Q9Y2T1
P11362 Q96KE5
P19087 P63215
Q13547 Q96ST3
Q6P152 Q9UN66
P20226 P36954
O43684 Q9Y266
P20618 P38936
P07492 P29992
Q5T8M8 Q8WVD2
A4D1J9 Q13797
Q6PIE6 Q99759
P07942 P35609
P62241 Q13347
Q6P152 Q9Y5I1
P63261 Q8NFW1
P05787 Q15759
P62266 P83731
P05771 P42338
P49848 Q15543
P04437 P07766
P52952 Q15797
P11215 Q60FE5
P15036 P49715
P41594 Q8IY73
Q9HCL0 Q9Y5H2
Q6NUM3 Q9UBI6
O95837 Q9Y6F9
P52333 Q92569
Q969G9 Q9UP38
P13232 Q5W005
O43898 Q00610
P07101 Q5VVX1
P20963 Q6GMR4
P63092 Q6B6N3
P08047 Q92769
P33765 P63096
Q5T8M8 Q9UES5
P14616 Q9NRA1
O14920 P19838
O15514 P35269
P25963 Q9Y2U5
Q5VWL4 Q9UGC6
Q8WWS9 Q9BZL6
P55289 Q9Y5E1
P15498 Q9HBH0
P42224 Q9UQM7
P62993 Q14116
P35367 P62879
P06730 Q9BW27
O60262 P50148
O43559 P31751
P12109 Q6ZRA8
Q08170 Q9NRG9
Q6P152 Q9BYE9
P48736 Q68D00
O15372 Q99613
O75633 P50151
P01112 P62873
P12270 P62306
O43684 P35998
P61011 Q15629
O14802 P61218
Q15008 Q9UJX3
P51679 Q9Y258
P28221 Q9UK08
P59768 Q8NG41
O43674 O95169
O95402 Q96RN5
P30487 P61769
Q9H251 Q9NYQ6
Q96JQ0 Q9HC56
Q96JQ0 Q9HBT6
P55036 Q9UL46
P49407 P50570
O00762 Q9NYG5
Q5HY54 Q658W2
Q5JYH8 Q96HB1
O60258 P55075
P52434 Q13888
O14818 O96020
Q7Z3L1 Q9UJ99
Q14416 Q8WTQ7
O43318 Q12933
P62851 Q8IYD1
Q86WJ1 Q92793
P20333 P78536
Q59F77 Q8N6C1
P30968 P34947
O15169 O75581
Q16099 Q9H4E5
O95178 P03891
Q92621 Q9P2I0
Q03181 Q92523
O14508 P42701
Q53HL2 Q8NBT2
O43609 P29353
Q8WXG6 Q9HB75
Q9Y5G4 Q9Y5I3
O94913 Q05048
Q6ZRI8 Q9H4E5
P02461 P26012
P28566 P49407
P07225 P25116
P08173 Q9UK08
A8K8Z5 Q7Z727
P53803 P62316
P0C0L4 Q6NSA4
P17081 Q15311
P50150 Q96C71
P31323 Q99996
P04899 P41595
Q15223 Q7Z3L1
Q30085 Q6GMV6
P32121 Q9H2C5
P31785 P42336
P21462 P49407
P30050 Q9Y3U8
P04436 Q04826
O14512 P51692
P27635 P63173
P09496 Q15311
Q6I9T1 Q9HAU4
O95704 Q9Y5Z0
P62875 Q15542
Q9BZA7 Q9Y5G2
Q05707 Q7Z391
O75914 Q13094
P25054 Q9UP38
Q15572 Q53T94
P41240 Q17R67
P18621 P46777
Q05086 Q92769
P05412 P19419
P62316 Q14683
P03886 Q16795
Q68DS0 Q6I9T8
P62318 Q9BZI7
O43930 Q7Z727
P62140 Q96A32
P55036 Q13415
Q9BYE9 Q9Y5H1
P61586 Q5VT97
O00329 Q9UQC2
P12110 Q60FE5
P34947 Q8NI49
P60709 Q7Z6C3
P23229 P56945
Q15648 Q6P2C8
P50150 P50151
O15492 P08754
P06241 Q08881
O95409 P08151
O75822 P20042
O60508 Q8NFH5
Q13416 Q9UJA3
Q5SR50 Q8NIA3
P19387 Q14103
P52564 Q99759
P51828 P63096
O43148 P19447
P04229 P29350
P02458 Q7Z391
O00305 Q13972
P09871 Q5NV67
P46531 Q9Y644
P14866 P51991
Q96IY1 Q9BU64
P48544 P63215
O00161 P63027
O95178 Q9Y6M9
P68371 Q15814
Q7Z738 Q9Y5G1
O15078 Q15154
P14859 Q9NW08
O00574 P62879
P39019 P62266
O60245 Q9HCU4
O96019 Q92922
Q96AD6 Q9Y4X3
P01133 Q9Y6N6
Q8WV28 Q9NQ66
P52948 P62316
P05387 P42677
P29992 Q4KWH8
P49790 Q16637
P62070 Q07889
P42575 Q14152
O14980 Q04206
O14893 P54105
P14678 P35658
P19087 Q99731
P09619 P60484
Q05655 Q9NZ20
O75900 Q5T8M7
P22455 P22607
P52298 Q9UBU9
P08754 Q92569
O00231 P35998
O43809 Q9Y5S9
O15399 Q13002
Q93098 Q9Y6M4
O15504 Q99567
P06493 P28065
P06493 Q9NRH3
O14610 Q13639
O75197 P56706
P23588 P62244
Q5T8M7 Q9H239
Q9UBV4 Q9Y5W5
O60674 P38484
P50150 Q9UP23
P16333 P21860
Q8N2E5 Q9UBI6
Q86SQ7 Q9UPN4
P19387 Q13889
O14921 P63096
P40933 Q14626
P12544 P25116
P05230 Q8WYL5
P31749 Q07889
O00548 Q9NZ42
Q07890 Q6ZMQ7
P19438 Q14790
P00734 P09958
P46781 P62979
P09467 P22415
P34947 P41595
O14775 P01225
Q6AWB3 Q9C0G6
O75306 P03901
O75914 P49023
O75533 P26368
O14965 P40306
Q86Y39 Q9Y6M9
P29590 Q09472
Q14289 Q60FE5
P10275 Q16543
P36954 Q9P2I0
Q9Y5H2 Q9Y5H6
P09496 Q5T8M8
Q15173 Q5U5J2
O14543 P14784
P50748 Q9H900
Q5VSF4 Q96QG5
O60498 Q08881
Q16718 Q86Y39
Q6UW60 Q8N2D4
P11802 Q14186
Q9H836 Q9NQB0
P13501 P51679
P52272 Q96DI7
P36578 P62851
P27348 Q13751
O43157 Q9C0C4
Q96TA0 Q9HCU4
O75475 Q9NRG9
P43250 P48039
P20701 Q9Y6N6
P00533 P62993
O95400 P62304
P26373 P62829
P11473 Q9Y5B9
Q13546 Q9NY59
P03372 P29474
P61586 Q9H7P9
Q05655 Q8IVW0
P34947 P35368
P09497 P41146
O14980 P49792
P23229 P46109
O14733 Q12852
P62316 P83876
P61952 Q9H3N8
Q5U5J2 Q71TU5
P04637 Q01094
O60331 O75116
Q9Y5E5 Q9Y5F8
P25024 Q9UBI6
Q562F6 Q96EA4
P63092 Q8NI50
Q9H159 Q9Y5E5
Q8IUP8 Q9H158
P63215 Q6P9E5
P24043 Q8N6H6
O75084 O96014
P09471 P46663
O75593 Q9UFT8
P33240 P61326
O43683 Q03188
P41594 Q9UQM7
O15230 P61981
P38405 Q9Y3N9
P53778 Q16829
P38405 Q6B6N3
P25940 Q9Y490
P16885 P21854
P63211 Q13607
P35606 P48444
Q13634 Q96QU1
Q658W2 Q8NFW1
P23458 Q14614
O00444 O95684
P05067 Q14790
P13942 P18564
P35658 Q9Y5S9
P61513 P62854
O43303 P49674
P16234 Q59F04
P31994 Q5NV68
P16520 P50151
Q68DN3 Q9NS98
P09661 Q9BWJ5
P19387 Q8WX92
P05386 P62891
Q92620 Q9UBU9
Q96JQ0 Q9NRJ7
P21860 Q99075
P19174 Q8NFN6
Q15788 Q8TAQ2
P23588 P62841
P55774 Q9NPC1
Q13501 Q15628
P54257 Q13003
P30260 P62191
P60484 Q658W2
P07766 P30504
P42771 Q13535
P62745 Q8WZ64
P63092 Q8NI49
P04435 P33681
O15230 Q9UMD9
O75914 P11047
Q8NIA3 Q9P0L5
P27986 P42701
P59768 Q7Z5S8
P03923 P56181
P21453 Q08828
Q8N5B3 Q96QU1
P36544 P45983
P18510 Q9NPH3
P35268 P62888
P22090 P62910
Q9HC16 Q9UNM6
P07947 Q6ZRA8
P06756 P12110
P15336 Q15759
Q12933 Q15750
P02751 Q07092
P46531 Q96BI3
P33151 P61586
P40306 P49721
P78536 Q02156
O00160 Q13841
P17405 Q9UQC2
P20701 Q13753
P37198 Q8IYB3
P05106 P18031
P01100 P24928
P61353 Q9Y3U8
P15153 Q6ZRI8
P14210 P29353
P02458 Q08043
P05067 Q7RTQ8
P11362 Q07889
O60674 P42224
P12643 P37173
Q8NES3 Q99466
O00233 P35222
P46663 P61952
O94844 P52566
P78527 Q13426
P12036 Q15759
O14818 Q6L983
Q86X95 Q96JU8
P54750 P62158
P49790 P52292
P35637 Q07955
P52597 Q6P2Q9
P60059 Q9H9S3
P62258 Q7Z7A1
P26599 Q92620
Q6P152 Q9NYQ6
P27348 P31751
O00483 Q9P0J0
P60709 Q60FE7
P51991 Q05519
Q13191 Q6FHD7
O00401 P61158
P27482 Q9BSS6
P62745 Q96M96
P08134 Q13459
P09493 P17661
P52435 Q8IYB3
P16220 Q9UHN1
P06729 Q06124
P08138 Q96GC6
O43559 P34741
P57740 Q8NFH5
P18825 P49407
Q8IY78 Q9UN75
P59768 Q96RE8
Q13557 Q9UQL6
Q05923 Q9Y6R4
P04350 Q13748
Q8NEB9 Q9BQD2
Q6NS87 Q7YPT8
P05129 Q9Y6J0
P24723 Q8IVW0
P49407 Q14831
P31323 Q13561
P00533 Q92915
P49407 Q8N752
P60763 Q9H8V3
O43831 Q9Y5S9
Q59EA4 Q6ZS74
Q9Y5F1 Q9Y5G4
Q14974 Q8NFH4
P13501 Q8TDP5
B3KR14 P49441
P39905 Q04771
Q9BRL5 Q9H1R3
P62854 P83731
Q9UM11 Q9UM13
Q9HCS4 Q9UBE8
P04436 P30481
Q07654 Q07889
P24941 P30304
P35269 Q96DI7
P63215 Q6UQ80
P12319 P43405
P19784 P25054
O43318 Q96B86
O00287 P33076
P26012 P27658
P19087 P63211
P22694 Q8NHX1
P08631 P29323
Q13247 Q15459
Q15118 Q9Y243
P19875 P62873
O43318 Q9Y4K3
Q6V1P9 Q9Y5I0
Q8NFH3 Q99661
P62910 Q92901
P62993 Q99075
O94906 P62875
P22090 P61353
P08172 P62879
P01308 P67812
P18124 P68104
P38570 P39060
Q13242 Q15029
Q9UII8 Q9Y5E6
O43683 Q96IY1
P04637 P12956
Q15382 Q8N122
B3KR14 P48736
P07910 P83876
Q8N264 Q9H4E5
P46734 Q9Y6R4
Q6NT27 Q6XGY1
P07949 P12931
P27694 P50613
P30556 P50148
P48023 Q9Y243
O75935 P49674
O15379 P19438
P12830 P55289
Q9Y5I2 Q9Y5I4
P20702 Q5JP94
P53803 Q92989
P31947 Q00534
P62993 Q9NPI2
P51668 Q92530
Q15596 Q15788
P12107 Q5R3A8
P61978 Q9Y3B4
P01133 P01579
Q13363 Q86VC8
Q03113 Q15438
P11940 P62280
P49407 Q8IWW3
P46779 P84098
O75159 Q08334
P09496 Q8IVW0
P55795 P67809
P48544 P63211
P05556 Q5R3A8
P21333 Q9P218
P62306 Q8IYB3
P13569 P51817
P46109 Q6ZTJ0
Q14008 Q9H081
O43390 P52597
P61326 Q8NFH4
O75444 Q12968
O15169 P10523
P50991 Q9NYA1
P22694 P46020
P09544 P35222
P16520 P48146
Q6P4R2 Q9Y5I1
Q7L0Q8 Q8N264
O43353 Q13501
P01308 P11362
O43683 Q9BW27
P08138 P29353
P08047 P14780
O60733 P05129
P09496 P32745
O14980 O75122
O00220 P27361
O15379 Q15797
P43034 Q9UPV0
Q96NA8 Q9UEU0
P23588 P62081
P16144 P55268
P22681 Q9H6Q3
P42224 P61244
O95013 P38405
P21781 P34741
P07437 P17612
P16234 Q9NRA1
P02743 P04637
Q15759 Q9Y346
P16885 Q5SR50
O14965 Q9ULW0
P10275 Q92913
P19793 Q13133
P55289 Q9Y5F0
O60907 Q14738
O15551 Q07157
Q8TAP6 Q9UGJ1
P08047 Q05086
P62158 Q86XI6
P55285 Q8IUP8
P60568 Q9Y4H2
P12074 P20674
P46776 P62081
P21817 Q9P0X4
P52298 Q8NFH4
O00750 P24723
P08865 P62888
Q8TDT9 Q93097
P12074 P24311
P23458 P42338
O14986 P42356
O00217 P03897
Q96JP9 Q9UN74
Q08043 Q8IZC6
O94906 Q8N684
P07948 Q13191
P54646 Q13131
O95393 P27037
P24941 Q9H4C4
P31751 Q15173
Q15583 Q16576
P63261 Q13459
A2KUC3 Q5NV75
Q7Z3L1 Q9Y5H9
O14512 P10912
P63208 Q13309
Q00610 Q6NUM3
P34969 Q9UBI6
O75694 Q13243
O75578 P02461
Q12874 Q8IWZ8
P09958 P49768
P35414 P62879
P01148 Q03052
P53708 P60709
Q8WUE3 Q99436
P30154 Q9UBS0
P01112 P21359
P25788 Q9H1A4
Q9H1J7 Q9NPG1
P50613 Q15369
O60563 P62875
P38936 Q9UJA3
O60496 Q07889
P23743 Q9BRC7
Q8IXH8 Q9NRJ7
P62195 Q15370
Q9HCL0 Q9Y5G3
O43678 P03891
O14610 P19087
Q86YW0 Q8TBX8
O14561 Q86Y39
Q9BWJ5 Q9Y3B4
Q9Y5E5 Q9Y5H8
P46109 Q92569
Q9HC62 Q9NQB0
Q13164 Q7Z727
P20827 P29317
P05556 P12107
P24864 P25787
P34995 Q96C71
P22223 Q9Y5E2
O15379 P48443
P05412 P18146
P50150 Q99997
P06681 Q5NV92
P56706 Q9ULW2
P07814 Q15046
O00233 P62333
P68371 Q96RT7
P08575 Q9NWQ8
O75419 Q8WXE1
O75347 Q9BVA1
Q05193 Q96CW1
P35222 Q16537
P19419 P28482
P11229 Q9NQU5
P02751 Q5HY53
P08865 Q07020
P11234 Q6ZSD5
O14986 P42336
O43831 Q8N1F7
O15105 P35658
Q5TBX0 Q96C71
Q9UN73 Q9Y5F3
O43929 Q9UJA3
O60763 P09496
P50613 P62875
P62258 P68371
P27540 P40337
O75578 P49023
P19793 P55055
P11047 P38570
P04628 P49840
P38405 Q8NG75
Q14116 Q5W005
Q13002 Q5VSF5
Q9H3R5 Q9Y266
P35222 Q9HCL0
P01185 Q9UM02
P01918 P09693
Q14627 Q9H6Q3
P63167 Q15154
O75030 Q8NHX1
P49116 P61812
P18564 P20702
Q6ZN33 Q9UKB1
P01185 P30518
Q8N2Z9 Q96GD4
P04899 P19086
O75369 P08123
P35354 Q04206
P51946 Q9HCS7
P98171 Q96L33
Q9Y5G3 Q9Y5G6
Q9UN74 Q9Y5H2
A2KUC3 Q5NV82
P62306 Q9BVL2
O14543 P17181
P12830 Q9BVG8
Q9Y5E3 Q9Y6N8
A8MTJ3 P54750
O75030 Q9NQB0
O43930 P17302
P02747 Q6P055
A8MTJ3 P59535
P25205 Q7L590
Q9HBH0 Q9NYF5
Q93098 Q9H237
P50151 Q6ZSP0
P04406 P05067
P62854 P62888
P62318 Q9Y333
P20309 P50151
P62745 P98174
P19447 Q15543
P19838 P60568
Q6I9S9 Q96AD6
P61513 P62841
P22694 Q13522
P09496 Q6NUM3
Q8WUA4 Q9Y535
P35268 P42677
O95147 Q6IC53
B3KS54 P16885
P26368 Q8N684
P56199 Q14118
O15524 P06239
P05386 P18077
O00212 Q9NZN5
P00325 P07327
Q7Z6C1 Q92585
O60498 Q13094
O14610 P16520
P25788 Q6L985
P08047 Q00653
P05231 P18846
O14497 Q13111
P26022 Q04206
O75832 Q99741
P08138 P45984
Q9NQS7 Q9Y6D9
P38405 Q8NH02
O75937 Q92989
P49792 Q15691
O14610 P18089
O43306 P19086
Q8NBT2 Q8WYP5
P01308 P35568
P07910 P08579
P08138 P20916
P36954 Q9BZI7
P50148 Q9HBW0
P04436 P30461
P63215 Q6NUM3
P08397 P36551
P62888 P63220
O94906 P62487
Q01130 Q9Y333
P03992 P06340
P08173 P43250
O75747 P51692
P00451 P04275
P46776 P62280
P08311 P25116
P51991 Q92989
P10301 Q8NIA3
P09661 P22626
P04899 P34995
O60262 P28221
P36954 Q00839
Q05519 Q8NFH3
P62308 P62487
P06239 Q8NA04
P61254 P62277
P02462 P07942
P61981 Q04912
P28335 P29992
P61927 P62750
P01308 Q15853
P13612 Q6VU69
P05771 Q59EA4
P05107 Q96PN1
P11215 P21333
O43831 Q8N684
P18124 P47914
P42566 P62988
O95067 Q9UJX2
P21918 P63096
A6ND48 P32121
O15444 P08754
Q71F23 Q9BPU9
P49674 Q5SRQ3
Q9H349 Q9UBT7
Q14161 Q9Y6N6
P35998 Q13042
O95047 P38405
O43264 Q02224
P62241 P62424
P31946 Q13164
O00548 P49768
Q12789 Q9NW08
Q7L7X3 Q7Z460
O75665 Q5BJF6
O15357 Q59F77
P25205 Q9Y5N6
P04004 P05556
P04436 P28067
P22003 P52952
P15090 P19793
P01308 Q15418
P50148 P51677
Q14116 Q5VWK5
Q2NKX8 Q9BZD4
P08243 P18848
O00212 Q92619
Q92934 Q9BSS6
O96014 Q14332
O75056 Q8WW43
O15354 P25788
P47890 P62873
P23677 Q86YW0
P62861 P62910
P13501 P61952
P63279 Q8N2W9
P31321 Q9UD71
P56703 Q9ULW2
Q496E2 Q8WUX3
P04899 Q9BZM2
P48736 Q06124
P06730 Q8NFH5
O43181 P51970
P56704 Q9H461
Q13257 Q9NYG5
O14920 P41743
P16520 Q9ULV1
P18084 Q5JYH8
P34947 Q8IXB0
O60498 P05107
P25024 P50151
P49841 Q9UPN3
P52597 P55769
Q01081 Q9UKX7
O15398 Q13002
P22681 P30273
Q02962 Q9UQF2
P52333 Q9UKT9
Q16629 Q8NFH3
O43665 P08754
Q7L3H5 Q9NQU5
Q03405 Q9H490
P01737 P04435
P16234 P46109
P22223 Q9UJ99
A6H8Y1 P61218
P15882 Q9BYZ6
P63215 Q6GMT4
Q9BZA7 Q9UN73
P18206 Q9UMD9
Q96BT3 Q96GD4
P03956 P22223
P09471 Q13255
P49848 P52655
P33993 Q9HAW4
A2KUC3 A2NJV5
O43524 P31946
Q96BI3 Q9Y4K3
P08579 Q9BWJ5
P60900 Q9Y6H5
P36873 P49841
Q13547 Q9UKN5
P19086 P51685
Q9H159 Q9ULB5
Q9Y5G8 Q9Y5H0
A4D0S4 P21333
O43541 P01579
P35813 Q99717
P36578 P61353
O00422 P24468
P02746 Q5NV84
P46060 Q9Y6D9
P67936 Q14324
O15444 P62879
Q12834 Q8WVK7
O43561 P20036
Q01081 Q01130
P09544 P49674
P35244 P51530
P01588 Q9UQQ2
P43034 Q8TCU4
P12931 P55196
Q9BVA1 Q9NQP4
P38405 P51828
O00311 O75419
P01189 P41145
P61812 Q14738
O60260 P54652
O00399 Q9P225
Q9H159 Q9Y5E1
P25098 Q6GMT4
P63261 Q6ZRA8
O60936 P08651
Q7Z6J4 Q8IXI2
P08590 P13535
O95206 Q6P4R2
Q29882 Q6NSA0
O75056 Q5T7S3
O43923 Q5T8M8
P04275 P13224
O75438 O95139
O00217 O95298
O43678 P28331
Q93034 Q9UL46
P49207 P61247
P60763 Q9Y2U5
Q15003 Q9NTJ3
P46108 Q9Y4H2
P11047 P39060
P06493 Q14204
P35222 Q9UN75
O15078 Q5BJF6
P00533 Q9UBC2
P62847 P63173
Q8IWW3 Q8WTQ7
O60602 Q9NYK1
O75015 Q06124
P62495 Q8IYD1
P06396 P42336
O00232 P35998
P48730 Q7Z460
Q9Y5E7 Q9Y5G9
P01112 P28482
P30622 Q8N4N8
P38405 Q9H209
Q9H2A7 Q9HAV0
P62993 Q03403
P01913 Q04759
Q86V81 Q8IX12
P46781 P63173
P62266 P62277
O00459 P01138
P34969 Q00610
P06576 P56134
P68032 Q9UES5
Q13547 Q92993
P07766 P14784
P09544 Q9ULW2
P19086 P25106
P01138 P42575
O43148 P50613
P62736 Q9UKX2
Q03135 Q8NG19
P10451 Q14289
P40189 Q9NPF7
P27658 Q14289
P04899 P15692
P30279 P55273
P04628 P78368
P53708 Q9NVD7
P13942 Q17R67
O76075 P42574
Q15669 Q96QD5
P63096 Q13639
O15520 P62993
P17301 P18564
O60245 Q9UJ99
Q13111 Q13573
P42566 P62993
Q13257 Q99661
O00625 P20618
P01133 P07942
O60602 O60603
P12814 Q9HBL0
P61981 Q14204
O94986 Q96RT8
O00334 P10747
P05556 Q9UQP3
P00533 P05305
P01023 P40763
P17612 Q92793
P20393 Q99743
Q9P2E7 Q9Y5E2
P62750 P62913
P49450 Q9H900
P24864 P38398
O60412 P38405
P25391 Q96PN1
Q8IV61 Q9UHB1
O14610 Q14416
P04637 P42858
O15287 P38398
P16144 Q96HB1
P62277 Q99558
P01213 Q9P2W3
P12757 P51668
P13639 P30050
P25787 Q6L981
A8K8Z5 P35228
O14802 Q92966
Q8NG31 Q9BU64
Q2NKX8 Q96EA4
P12882 Q5T8M8
O60244 Q96HR3
O15514 P19388
P01732 P42081
P28074 Q12834
P68371 Q7Z7A1
P05549 P10909
P0C869 P63092
P11055 P67936
P06241 P19174
P40763 Q05513
P04350 Q96SN8
P06737 Q16816
P49848 P52435
P04626 Q9BQD2
P01024 P01031
P12814 Q6FHW5
P09651 Q15287
P30550 P50150
P11047 Q5R3A8
P01730 P28074
P20701 Q9P218
P62316 Q8NFH5
Q07157 Q9P2M7
O14775 P35368
P05997 P20701
O43677 Q86Y39
P21728 Q00610
Q05655 Q07889
P12931 P43405
O43676 Q9NX14
P25786 P49721
Q5VTT9 Q6IC53
P51686 P63218
Q13247 Q92620
P04062 P05412
Q15648 Q9NPJ6
O95996 Q13362
P01732 P30492
P63104 Q92934
O15398 P39086
B4DKC5 P07585
Q08174 Q9Y5I1
O43809 Q15365
P35346 P63218
P08572 Q17R67
P35637 Q8IWZ8
O75084 Q86TH3
P05107 Q7Z4I7
P16298 P48454
P00533 P05412
O15230 P18564
P11362 P31431
P06213 P08047
O15230 Q13702
O15372 P46781
P13631 Q92831
P04435 Q29882
O43707 O60331
O75937 Q8IWZ8
Q5VT82 Q9Y5E3
P13498 P19320
O14827 P17081
Q9H0H5 Q9HBH0
P38405 Q8N0Y5
Q92997 Q9H461
P35998 P55036
O60262 Q6ZMQ2
P49841 Q9Y2T1
P43686 Q96GD4
P17302 P68363
O75586 Q6P2C8
P16591 P42229
Q8NFH3 Q9UKF6
P35222 P51665
O60671 Q8WXE1
P53778 Q6IAR2
Q02224 Q7L7X3
Q9NPG4 Q9Y5E7
P30279 Q14765
O00212 P50395
Q01831 Q13889
P35221 P61586
P35557 Q96HA1
P39060 Q6VU67
Q9UN70 Q9Y5F9
O14733 Q13077
P05976 Q14896
O14625 P19086
P10244 P78396
P06400 P11802
P50552 Q68DA7
P01730 P01909
P07992 P30876
P07947 P49023
O00233 P25786
P20702 Q7Z6C3
O60245 Q9BZA8
Q13535 Q9UBD5
Q9UBU7 Q9UJA3
P10644 P13569
P12270 Q16629
P62487 Q86U44
P04629 P15056
Q13797 Q6VU69
Q15147 Q99755
Q9BVL2 Q9H814
O43930 Q8NFM5
P10966 P30443
Q8NI77 Q9H410
O14818 P30304
P06493 Q13200
P33151 P55291
O95997 Q15008
Q562F6 Q9Y6D9
Q8WUM0 Q96IY1
P21583 Q16827
P19086 Q9HAV0
P62873 Q08462
Q15029 Q9BZI7
Q9BZA8 Q9Y5G1
P40227 P61758
O14909 P39086
P15498 Q92569
Q08043 Q16363
A2KUC3 Q5NV62
O95347 Q15021
P07949 P20936
P25963 Q9UKB1
P63261 Q5TAT6
P01215 Q9P2W3
Q13177 Q13751
O00743 Q9BRF5
P68032 Q7Z7A5
P00533 Q9BR65
P50748 Q9Y6D9
O75197 Q9H1J5
P63211 Q13585
A1A5D2 P60953
Q6P152 Q9Y5F9
P20908 Q7Z4I7
Q13751 Q5JP94
Q01955 Q5HY53
Q99665 Q9UME6
P08708 Q15056
P56199 Q8N3F8
P28715 P32780
P28331 P56181
Q59F77 Q9UBF8
P11229 P43250
P28288 P56589
P07332 Q9UIW2
O75643 Q13243
Q8N5B3 Q9Y5H9
Q5U0E4 Q8TE47
P16885 Q99653
P17301 Q5GFL6
O14641 O96014
Q9ULB5 Q9Y5F3
P22090 Q9UBQ5
Q92769 Q9P2E3
P01589 P40763
Q6ZRI8 Q8IXI1
Q9UN75 Q9Y5F8
P25398 P62424
Q8IXH8 Q9Y5G6
P84022 Q96RN5
Q8WYP5 Q9P258
P32019 P61586
O43831 P12270
P19838 P29474
Q8N433 Q8NGD5
P35222 Q6PJ06
Q13797 Q9Y490
Q12769 Q7Z3B4
Q13464 Q8N8S7
Q92925 Q9NQB0
P34982 Q8N433
P10523 Q5U0K5
O14949 P31930
P00533 P21781
P56945 Q9UKX5
P56748 Q07157
P25391 Q7Z4I7
P08574 P14927
P55291 Q9Y5G7
P63211 Q8N0Y3
Q96RT7 Q96RT8
Q14203 Q15154
P29474 Q9Y243
P26368 Q09161
Q5HYA4 Q6PID4
P46663 P63096
P63000 Q9P2N2
P26012 Q60FE7
P62487 P84103
P45984 Q92934
Q96TA0 Q9Y5H3
P19237 P63316
Q9BYZ6 Q9UKW4
P28068 P43403
P04899 Q9NZ20
P52298 Q9UKF6
O43236 P20618
P04637 P29317
P31946 P98177
B5B2N9 P53779
O15504 Q92621
Q13243 Q16629
P62316 Q16637
P04155 P35222
O00291 P09496
O95257 Q9NYZ3
Q8IXI1 Q8TCU6
O60262 Q96RI9
O14610 Q9NRJ3
O14744 O94776
O43831 P49792
O43561 Q9TQE0
Q13888 Q9HCS7
P08754 Q9NZ20
P11362 Q9NRA1
P08621 P19387
O14965 Q13042
P05305 Q05193
Q03135 Q14186
Q13535 Q99708
P21860 Q16539
P08514 Q07092
P04626 Q99075
O95190 Q9UL46
P62993 Q92529
P42773 Q00534
P07996 P18084
Q06187 Q96AA6
P43034 Q53HL2
P01112 Q8NHX1
Q9H3S1 Q9ULL4
Q8N684 Q9BZI7
P51575 Q15413
P06239 P62993
P28065 P42224
P61244 Q5R3E4
P22607 P22681
Q9NR96 Q9NYK1
P19022 Q9Y5H9
O75821 P46781
P62753 P62857
Q05048 Q9BWJ5
P61224 Q6QEF7
P01215 P62879
P30876 Q13216
P12814 Q14993
P33240 Q7RTV0
P17858 Q01813
P13987 P62330
Q12834 Q96EE3
P10914 P19838
Q14978 Q15942
P20248 Q01094
P15923 Q13485
P29350 Q01113
P55283 Q4LDE5
P42229 Q13651
P02452 P16885
O15530 P38936
P10451 P15036
Q7Z738 Q9NRJ7
P01127 P21802
O75665 Q9HC77
P30305 Q16539
Q7Z2Q5 Q9UBG7
P46783 P83881
P55286 P55291
P84098 Q02543
P08172 Q6B6N3
Q96TA0 Q9Y5I3
Q5STP6 Q9NVD7
P01589 P27986
Q07890 Q8NIA3
P07942 Q96PN1
P16885 Q16760
P20849 Q96HB1
O43707 Q03692
O15085 Q9H4E5
O43707 P20702
Q13409 Q14203
P24864 Q8NDW0
P08107 Q8N2E6
Q5JW46 Q5T8M8
O14543 P05231
Q14203 Q8TBF7
O00329 P29350
P19784 Q5U0I7
P43250 Q14416
P68133 Q12965
Q15691 Q96SN8
P10966 P30461
P62333 Q99460
Q08174 Q9UII8
O43264 Q562F6
O14818 O43684
O14610 P63092
P01106 P18754
Q15797 Q9NW36
A8K8Z5 Q92569
P06400 Q01094
P63092 Q9NZ20
P05113 P17947
O00329 Q96GA9
Q96AD6 Q9NPC1
Q08117 Q13363
P39905 P61586
P20618 Q15019
O75056 P10145
P20701 P53420
P51003 P61978
O95168 P51970
P60842 P62847
Q15029 Q8IWZ8
O43561 P42768
P35348 P53675
Q5SP06 Q6GMV6
Q8TAB3 Q9ULB4
P61218 Q9P2I0
O00468 Q15052
Q8NFH3 Q9P2I0
P23588 P62857
P13535 Q13841
O43741 P48357
P11168 P41235
Q01970 Q9UQM7
O75376 P10589
Q13233 Q99836
P40429 P62891
Q14050 Q5TCU6
P17301 Q6VU67
O00257 Q16254
Q9HCU4 Q9Y5G7
P45983 Q9UPT6
Q13153 Q13702
P62318 Q8N684
P43034 P50748
P01100 Q15796
O00444 Q13561
P49207 P62081
P06681 Q6P055
P01023 P04070
O00232 Q16401
P23458 P23469
P31943 P35269
A4D0S4 P02458
O00212 Q8IZM6
O75084 P48729
P17987 P78371
O15520 P09038
O95400 Q9P2I0
P28069 Q92731
O75419 Q14209
P35221 Q9Y5H5
P05112 P29460
P02751 P41240
P05129 Q6NUM3
P02679 P02751
P25054 Q99436
P53779 Q96GA9
P62191 Q9UL46
P09012 Q12874
P62158 Q9Y6J0
P32121 Q8NGS1
P35658 Q01130
P61326 Q9Y5S9
P35244 Q13888
Q07955 Q9BWJ5
P08138 Q8WW43
O60566 Q9BPU9
O95139 P03901
Q13315 Q96DS4
Q14683 Q15393
O15169 P49841
O00217 O95167
P61769 Q8N423
O00231 P28066
P19087 P51677
Q12874 Q15393
A6NNL4 P22680
O15524 Q08334
P19838 Q13478
Q01201 Q12824
P23588 P62979
P63215 Q9NRJ3
P05129 Q07157
Q9H461 Q9H4N7
P14616 P62993
P08709 P09958
Q02543 Q9UNX3
Q9Y5E7 Q9Y5F6
P31943 Q13435
P49207 Q02543
P22090 P62266
P11217 P27482
P31391 P63096
O14775 Q96RI8
P07996 P08648
P63000 P63096
P33240 Q15459
P17081 Q13905
P62487 Q92759
P55289 Q7Z3L1
O95782 Q96B97
Q96H22 Q9BU64
P14866 Q9Y5S9
P12544 Q8TEW0
P30273 P45983
P35916 Q53XY6
P04070 P25116
Q9UN66 Q9UN72
O95996 Q68DS0
P07910 Q15287
P30153 Q9Y2T1
O95182 P49821
Q99996 Q9BYV8
P00519 P04637
O75578 Q05707
P38405 Q6IFH4
O00744 Q6NT27
O00767 P19793
P08572 Q96HB1
P55289 Q8IXH8
O00206 Q9Y4K3
O43707 P06756
P28331 P51970
P09471 P20309
P50150 Q13467
P01892 P20963
P35222 Q96LQ7
P51692 Q15139
Q7Z3L1 Q9Y5E1
P01303 P50391
P49674 Q5BJF6
Q08117 Q9NQB0
O43805 Q5BJF6
P61769 Q31610
P06396 P68133
Q15797 Q9HCS4
P21709 P51451
Q15759 Q8TCL9
P36897 Q7Z5Y6
P34820 Q1PSW9
P20823 Q13363
Q96JP9 Q9UN75
P11055 P13533
P55268 Q8IZC6
P78556 Q5QIP0
P61981 Q12778
O95298 P49821
Q53HL2 Q92674
P12830 Q9UM54
P52333 Q8WYR1
P57087 Q07157
P46778 P62249
P01562 P61289
P13533 P13535
P34820 Q16671
Q86V81 Q9BWJ5
P61981 Q8TCU4
P41091 P62841
B2RTY4 P08134
Q9Y5G0 Q9Y5I0
Q15365 Q15428
P57740 Q6IPU0
P18074 Q12962
P61513 P62847
Q05513 Q07890
Q07955 Q8N684
O60508 Q99567
P29084 P52435
Q14633 Q9HBE4
P13945 Q9HAV0
Q8IXH8 Q9Y5H5
O14548 P00395
P31749 P42574
P63000 Q16099
P28482 P35613
P24522 P37231
Q9Y5E9 Q9Y5H3
P01019 P62879
P31323 Q9P209
P06340 P08575
P17081 Q8TCU6
O75228 P32121
O43303 Q9NRH3
P46020 Q9BRL5
P02649 P11150
O15492 P63096
P83731 Q07020
Q4LE43 Q8WUK0
O15524 Q6NSJ8
P49642 Q9Y5N6
P84095 Q9BRR9
P13569 P31321
Q6P4R2 Q7Z738
O75832 Q9NYG5
O14980 Q04917
O75694 Q8WXD5
P52435 P52756
O15514 Q15366
O00459 P21860
P26006 P56945
O75822 Q99613
P61163 Q7Z7A5
P15692 P22681
Q6DU44 Q8NHK6
O75578 O95965
P62714 P67775
O14561 O95299
O14610 O15303
P15153 Q99819
P61160 Q7Z513
Q7Z738 Q86UP0
O60262 Q9H1J7
P08620 P11487
P18621 Q12849
O94806 Q9UQC2
O60229 P08134
P20042 Q13144
P14635 P30304
Q07955 Q96HA1
Q15796 Q9UJU2
P62258 P98177
P22223 Q9UN73
P53675 Q14833
Q01453 Q9Y6N6
P62273 P63220
Q8IXI2 Q9H8V3
P48023 Q12933
P53675 Q68DM8
P30939 Q9UBI6
P25963 Q96IZ0
Q13200 Q9NYG5
P56199 Q5TAT6
P22392 P26583
Q02750 Q6FHX4
P01100 Q13469
P40227 Q13885
O00487 P51668
P14210 P62834
P50914 P62891
P04637 Q9Y2S0
Q16671 Q6KF10
P01848 P61769
P46781 Q15056
Q9Y5F9 Q9Y5H4
P11532 Q14247
P48730 Q8WZ56
P15884 Q9UBE8
Q9HCL0 Q9ULB4
P12107 Q5HY53
P02751 P05107
O75581 Q8IUM6
Q8WZ64 Q9HBH0
P52435 Q9UKF6
O00139 P43034
P07900 Q86XR8
Q6I9T1 Q96JT8
P20618 P25788
Q9ULB5 Q9Y5E4
Q8NFH3 Q8TEQ6
P25100 P63211
O94986 P30153
O43684 P17980
Q15303 Q6S5L8
P01233 P61952
P32298 Q6FGM5
P62891 P62987
P55268 Q16787
P11047 P48059
O43559 Q07889
P11362 P16885
P10912 P23458
P14780 Q15080
P08514 P18084
P09471 Q9HAV0
P68400 Q16625
P48729 P61289
O43915 P56199
P01116 Q8WU20
P09884 P25205
O14727 P04637
P62945 Q13217
P46527 Q13485
Q15427 Q7RTV0
P32121 Q7Z5R9
P15336 Q13485
P0C0L4 Q5NV66
Q68CT4 Q9Y490
O75096 Q92542
P32969 P46781
P01233 P29992
P31152 Q01892
P49023 Q16787
P24468 Q05086
P26583 Q01105
P08514 Q01955
Q14980 Q96RT7
P33151 Q9Y5G0
P10109 Q5I2W7
Q5U0A0 Q8NI42
P09496 P25100
P62851 P62910
P04350 Q9NRH3
P38405 Q6IEU7
Q9H251 Q9Y5G3
Q05048 Q13247
P62826 Q99567
Q13485 Q14623
Q9H1J5 Q9ULV1
P28072 P55036
A8MTJ3 P46092
Q5GFL6 Q9HBI1
P08476 Q13873
P55103 Q13873
Q10570 Q13151
Q9UII8 Q9UJ99
P61981 Q96SN8
O43597 P22681
P51946 P61218
P32780 Q00403
Q92585 Q9UBG7
P22455 P61328
P08069 P48736
P49674 Q9NVX0
Q14442 Q9BRB3
O43929 Q13156
O00139 Q9H410
O43426 P78356
P35637 P62314
P06746 Q9HCU8
P01579 Q9BY69
P53778 Q05923
P05106 P35609
P09693 P42701
P48059 Q5PR22
P05412 P19544
P62750 P68104
P62879 Q8TDT9
P23229 P62993
P05771 P42224
O75122 Q8N2Z9
P55286 Q9UN74
P48736 Q5JWF2
P13501 P50150
P50150 Q96RG8
O43915 P40763
P30874 Q86XU3
P43146 Q8IZJ1
P07900 Q05086
P52948 Q96H22
P55283 Q96JP9
P31321 Q13485
P05412 Q16539
P35221 Q96JP9
O75937 O95400
P12110 Q6PID4
Q5GFL6 Q6PID4
P54792 Q93098
Q15172 Q9Y2T1
P78406 Q14493
P18074 P19447
P08581 P23229
P20618 Q6L984
Q16363 Q5JYH8
O43913 Q9UM11
Q8IUP8 Q9H251
P08621 Q00839
P05556 P51636
Q8IYN9 Q9BUG9
Q08209 Q92934
O75935 Q8NHV4
P19438 Q16539
Q5TIG5 Q9BYX7
P49023 Q16539
P49736 Q9BRT9
P32121 Q8NGI6
P25786 P60900
A6NNL4 Q9ULC5
P53350 Q15691
P05412 Q86VB7
P25391 Q9BUM6
Q8WUM0 Q9GZM8
P09471 P48145
Q7L7X3 Q96BD8
Q14155 Q92888
P51991 P53803
P61952 Q9ULZ1
P13236 P50052
P20333 Q03135
O14904 P49407
Q12874 Q96DI7
Q12874 Q15029
Q04727 Q86VC8
P22626 P55769
P20226 P29083
P52272 Q8IWZ8
Q71F23 Q9H3R5
P55291 Q9Y5H7
P20700 Q5HYI3
P63261 Q5JW47
Q16637 Q9UHI6
P48730 P63167
P18206 P53420
P20701 Q5HY54
P29353 P40763
P09429 Q14653
O95206 Q9Y5F2
O60674 Q13261
P04435 Q5Y7F8
O75632 Q96P88
P12814 Q13753
O60498 Q8WYR1
P01848 P30484
P05388 P62241
Q96MT8 Q9UPV0
O75832 P61289
P25490 Q15022
P41240 Q14289
P05556 Q9Y6N6
Q562F6 Q9P258
O75886 P62993
P12931 P98172
P32121 Q8NH59
P32121 Q8NGT9
P55287 Q8N5B3
P24928 Q8IX12
P07996 Q9BUG9
P19022 Q9Y5F3
Q13077 Q15628
Q03181 Q9HCS4
P13942 P18206
P08865 P63220
O43923 P62736
P28223 P63092
P30086 Q8N2H2
O43683 Q6IPU0
P38159 Q14683
Q8N5B3 Q9ULB4
Q8N5B3 Q9UN75
P61218 Q00403
P11940 P55884
Q13467 Q92765
P60763 P62745
O43148 P08047
P22415 P61073
P26373 P61313
Q13487 Q9HAW0
P47813 P50914
P01913 P06340
Q9BYE9 Q9HCL0
P42336 Q07890
Q93097 Q9HCP0
P41208 Q9Y2I6
P16144 Q9UMD9
P62736 P63000
P46060 Q9GZM8
Q5VT82 Q9Y5G0
P07384 Q05397
O14775 Q8NG41
P14784 Q13261
P32121 Q8NGF1
P02751 P56945
A4D0S4 P27986
P29350 Q01344
Q9H158 Q9UN73
Q86UP0 Q9Y5H0
P62263 Q9UNX3
O00160 P42025
P22090 Q92901
O94844 Q9UNA1
Q16539 Q92793
P67870 Q16625
P26012 Q14055
Q13478 Q14765
P28221 P63218
P42336 Q13651
P07947 Q13480
O15520 P05230
P45985 Q8NHX0
P60763 Q14957
P01112 Q13557
P40259 P42336
Q6V1P9 Q9UN67
O15514 P22626
Q5VT82 Q9ULB4
P27986 Q92633
O14549 P60709
P08754 P41597
Q08170 Q14683
P25054 P49407
O14610 O75633
P53350 P60900
Q5VT82 Q7Z738
P10275 Q15596
P39905 Q9NXZ6
P22223 P55290
P16144 P35443
P06756 Q5HY54
P04629 Q9H4G0
B3KS12 P52797
P41240 Q9NRY4
P53350 Q9P209
P41208 Q86XR8
P55199 Q15369
P25021 Q9UK08
P49674 P63104
P31994 Q6NSA4
P19174 Q9NYA1
Q13115 Q16539
P62316 P62487
P07437 Q9NRH3
P05549 P12109
Q96EE3 Q9Y6D9
O95182 Q9UI09
O00459 P22681
Q8IY78 Q9Y5G6
Q1PSW9 Q9UBV4
O75030 P05231
P55957 Q99683
P24941 Q15008
O43318 P31749
P01241 Q07654
P50052 P62873
Q8TAB3 Q9H159
P63096 Q6NUM3
O00144 Q9GZT5
Q8TAA3 Q8WUE3
P33993 Q9UBD5
Q9NPG4 Q9Y5I1
P35236 P49023
P00734 P50052
P12829 Q00872
P41597 P63215
O60383 Q13705
Q8WYR1 Q9Y243
P10914 P51532
P60763 Q9UKW4
P49407 Q13167
P01737 P30480
P62745 Q96P48
P37198 Q8NFH4
P35268 P62906
P15498 P78314
O95267 P62834
P08559 P10515
P22680 P28702
Q5W1A6 Q92793
P55283 Q9UN70
P32121 Q9BXA0
P39019 Q9Y3U8
O43307 O94844
Q01081 Q7Z3B4
Q13546 Q15750
Q6NT27 Q86SJ1
P15882 P17081
Q15797 Q92922
P26012 Q9H1U4
Q07889 Q13651
P84095 Q9C0H5
Q9UN74 Q9Y5F0
P48059 Q8N6H6
P32121 Q05193
P32121 Q96R69
P16070 Q7KZY0
O00212 Q15811
Q6IAR2 Q6IC53
P42858 Q5VSF5
P19838 P41743
P13612 Q8IYN9
O75914 P24043
O00625 P20749
P11215 P61224
P30622 Q13561
P13497 Q647K2
O15444 P63211
O15111 Q05513
P06731 P08047
Q5TB30 Q9BYZ6
O75747 P20936
Q5JP94 Q9Y490
O95613 Q9BV73
Q70J99 Q8N9I0
Q9Y5F3 Q9Y5I1
O00160 P61163
P14921 Q06643
Q14831 Q6B6N3
O00444 P62258
O75182 Q9UHI6
P36507 P49407
P62306 Q7Z3B4
P30542 Q00610
P45983 Q9BVT0
P62805 Q96EB6
Q9H1A4 Q9Y6D9
Q96SF0 Q9UII7
P13639 P62829
P32121 Q8NGG0
P02452 P04085
O15399 P21817
O00268 P53803
O43318 P62988
O14640 Q8TAN2
Q6B6N3 Q6FGM5
P04049 P27986
P01850 Q29963
P10644 P51671
Q86XR8 Q9BV73
Q8N433 Q8NGG2
P12110 Q68CX6
P62269 Q04637
P00740 Q15911
Q05193 Q16445
P15882 P62745
P45983 P46108
Q68CT4 Q9UKX5
P10319 P10966
P38571 Q03181
P49023 Q5JYH8
P27635 P62277
P25054 P48556
P24390 P84077
P05106 Q5PR22
P62314 Q7Z3B4
P62988 Q93034
Q7RTQ9 Q9NZL2
P30307 P31946
P35626 Q5VX04
P09497 P35367
O00334 Q8N2H2
P42345 Q5T1C6
Q92620 Q9Y3B4
Q9H2A7 Q9UK08
P62280 P62899
P20929 Q8WZ42
Q9H349 Q9Y5H8
P08865 P62273
P63000 Q92997
O76099 P32121
O43561 P46108
O60645 Q15642
Q9Y5E8 Q9Y5G5
P27361 Q15788
P10523 Q9Y6F9
O14804 P63211
Q5VVG9 Q8TDF6
P36894 Q9UBE8
P61586 Q13813
O60566 Q9UJX6
Q71U36 Q9BTW9
Q13751 Q5GFL6
O43566 P09471
Q10570 Q12874
P62330 Q96A65
P25788 Q9Y6H5
P51665 Q9UL46
Q9NRG9 Q9UHI6
Q6B6N3 Q8IWP3
Q13145 Q6KF10
Q16665 Q53XY6
O15514 Q9H3P2
P15121 P18146
P49841 Q92997
Q9Y5F2 Q9Y5I4
P30533 Q13905
P06400 Q96EY1
P62304 Q9P2I0
O15467 P32246
P59768 Q8IXH9
P63215 Q9Y5N1
P31751 P62993
P30622 P50748
P28223 Q96C71
P06748 Q00403
O14980 O15392
Q7L2Z9 Q8WVK7
P28223 P30679
Q8N2D4 Q96EG6
O95831 P09874
P55735 Q9H081
O43815 P31749
P61927 P62081
P08621 Q01130
P68032 Q99542
P11047 P25391
O15547 P21817
P12830 Q9HBT6
P12830 Q9HC56
P19237 P67936
P10911 Q15669
P47712 Q5R3E4
P62875 Q9BWJ5
Q86YD5 Q9BYD4
P49840 P54792
P02458 Q9HBI1
P03372 Q9Y3R0
P62158 Q59F77
P62333 Q13042
P01889 P26715
P57740 Q01130
Q9NYQ6 Q9UII7
P23458 Q14627
O94844 Q96PE2
P09496 P30939
O00206 P14921
P49023 Q8NG19
Q07812 Q8NFF3
P42677 P62841
Q7L0Q8 Q96QB1
Q14203 Q9NRH3
Q6P152 Q9Y5H0
Q13177 Q15759
O00329 Q8WWS9
P01112 Q5SWX4
Q5VVX4 Q6L985
P07900 Q13554
P49821 Q9UI09
Q9Y5F3 Q9Y5H2
P00395 P09669
P28062 P54368
Q96JP9 Q9H349
P46527 Q13309
O14804 P61952
O75030 Q9Y6X2
P25398 P42766
P08708 P61313
P10275 Q9Y675
Q13487 Q16533
Q14738 Q5SRQ6
P00533 P07947
Q04724 Q13485
O14965 P62333
Q8N264 Q96L33
P27658 Q9Y6N6
P62875 Q14938
Q15029 Q15287
P08754 Q8NFM4
P35462 Q9UBI6
O14775 Q07325
P47914 P62888
O95837 Q5U0K5
Q08116 Q96C71
P16144 P29353
P05231 Q07889
P08047 P11511
Q96HA1 Q99567
O15530 Q05513
Q9HCP0 Q9UKB1
P02708 P68133
P27986 P33681
P28702 Q13418
P00374 Q02086
O43677 O95178
P15498 P16333
P15498 P40189
O43526 Q9UL62
O14543 Q68D00
P63092 Q96RJ0
Q6V1P9 Q9Y5E2
Q4VAP7 Q9UMX6
P84103 Q10570
O00443 P78356
P43119 Q9HAV0
P23258 Q5JTW2
P33240 Q15428
O00444 O43303
P43034 Q9BSJ2
P29122 Q99466
P52272 P52597
P18124 P61247
P53041 Q99683
O43707 Q14055
P06312 Q6P055
P61513 P62829
Q6IC53 Q8NEJ0
P10966 P53680
P78356 Q8TBX8
P60866 Q8IYD1
P49454 Q96BD8
P05305 P51681
P01138 Q92824
P45984 Q8NEJ0
P05305 Q8NFM4
P55291 Q9Y5E2
P01308 Q8TCJ2
Q14247 Q9Y6N6
O15524 P52333
P16885 Q15139
Q13322 Q99558
O96013 Q9H1R3
O14810 Q86UR5
P08514 Q99715
O43915 P35916
Q5VSF5 Q7Z513
P08172 P32121
Q8WUA4 Q9Y5Q9
P54840 P62140
P25786 P61024
O00159 P60709
O60496 P20936
P50416 Q5JWV8
P00533 Q9UQM7
O60566 Q96IY1
P28482 P50591
O43831 Q15029
P61326 Q9BWJ5
P00519 P54762
P12544 P14222
Q7L590 Q9UBU7
Q96HB1 Q96PN1
Q15788 Q92793
O75791 P61769
P36873 Q13257
Q07889 Q9BQD2
P19087 P28222
P62158 Q14643
P11215 Q658W2
Q9NRJ7 Q9Y5I1
P56545 Q04727
P10911 Q9BYZ6
P26368 P62306
P53350 Q86XR8
Q8N433 Q8NH59
Q8N433 Q8NGT9
Q14289 Q68CY7
P26010 P50552
P08708 P27635
P00441 P05549
P38405 Q8NGP4
P01033 P42224
P35221 Q7Z738
Q9UII7 Q9Y5I4
Q14031 Q9HB63
P05386 P27635
P18074 P30876
P55769 P62306
Q15465 Q96QV1
P29350 Q8IU57
P18084 Q7Z4I7
O14818 P28072
Q9Y5E4 Q9Y5F9
O00763 P36956
O14656 P54652
P09769 P13385
O43831 Q10570
P04350 Q14008
P53708 Q86W93
P47914 Q02543
P19022 Q9HCU4
O14610 P21730
P16885 P41743
P01907 P06340
P07766 P30487
O43390 P52272
P43034 Q8N4N8
P24723 Q96RG8
P01019 P09769
Q13114 Q8IUC6
P06213 Q9BX66
P32780 Q15370
P20226 P52655
P51003 Q14683
P30876 P35269
P42766 P68104
P18084 P49023
O60508 Q14683
P68400 Q96L51
Q9UII7 Q9Y5H1
Q6UQ80 Q92806
Q71F23 Q9Y6D9
P54792 Q99466
Q13352 Q96BD8
P16298 Q14934
P24385 Q14765
P53420 Q17R67
P29992 Q8N7S5
P19793 Q04206
P09769 Q16539
Q5TCU6 Q9Y6N6
O75791 P46109
P0C869 Q05655
O94986 P07437
P61225 Q13905
Q9BYE9 Q9Y5I3
Q9BYX7 Q9H239
P28702 Q92523
Q7Z3L1 Q9Y5F3
P10644 Q07817
Q9H251 Q9Y5H2
O75061 P49407
O00267 P35269
P63208 Q16401
P18827 Q9Y251
O60383 Q647K2
Q12824 Q5VVR8
Q8IX12 Q9UKF6
O60566 Q6IPU0
P57740 Q9NQS7
Q14050 Q14289
Q6IC53 Q8TBR3
Q13352 Q9H900
P18206 Q5HYA4
P18754 P62826
O43148 P14921
P37023 P58166
P49736 Q9Y248
P46782 P62269
P02461 P11215
P35368 P59768
P02461 Q8N3F8
P06239 Q9NSE2
Q5HY54 Q9Y6N6
P29353 Q16539
P05198 Q99613
P04626 Q13480
P04049 Q14738
Q9UBE0 Q9UK22
P01138 Q9Y5V3
P43026 Q9H2X0
P08621 P38159
O14746 P12956
P19022 Q9Y5G6
P51451 Q14289
P04439 Q99665
P32121 Q9ULC3
Q9Y5F6 Q9Y5H1
Q9BYV8 Q9HC77
O75438 O95169
P08754 P35348
P12830 P51511
Q15366 Q9BZI7
Q14993 Q7Z391
P30050 Q8IYD1
P62873 Q8NGR9
P48059 P53708
P29274 Q96C71
P11511 P16220
P35637 Q12996
P41240 P49768
O75376 P49116
O75791 P01912
P29275 P49407
P51511 Q07954
O15371 P62249
P62263 P62857
P42338 Q13009
Q6NT27 Q93098
O60229 Q5VSF4
P14210 P40763
P52298 Q9Y5S9
O43303 Q8TCU4
P31749 Q96L51
P49454 Q6P1K2
O14733 Q13387
Q86W93 Q99715
Q02388 Q13797
P41743 Q9UJF2
Q8N433 Q8NGI8
Q8WX95 Q96C71
P32121 Q6IF42
P08588 P53675
P20594 Q13237
P52948 Q9H840
Q9ULB4 Q9Y5H2
P33151 Q08174
O00743 P48729
P62277 Q04637
P52298 Q86U44
O43913 P06400
Q13243 Q8IYB3
P30279 Q659G9
O43264 P49792
P26373 P35268
Q13158 Q68HC0
Q9NYQ8 Q9Y5H7
Q13554 Q16566
P53803 Q15572
P12883 Q6YL44
P84022 P98082
B3KS38 P63104
P60900 Q9UNM6
Q13467 Q92997
Q5JP94 Q9BUG9
P13805 Q14324
Q6P4R2 Q9BZA7
Q13352 Q8NBT2
Q8N433 Q8NGC2
P19784 Q04206
P11215 Q03135
Q5HY53 Q9BUM6
O95429 P42575
Q96IY1 Q9BS16
Q07092 Q8IYN9
P62195 Q99460
P08754 Q9NQ66
P49619 Q15147
P01903 P04234
P01906 P19174
P42338 Q9ULV8
P18206 Q99755
O14939 P19174
P12111 Q5HY54
O14802 P20226
P62487 Q14103
O14777 Q9HBM1
P40189 P78552
P21860 P41240
Q14623 Q9UMX1
P27694 P49736
O60674 P05112
P52597 Q13243
O14520 P28702
P02775 P25025
P17081 Q92974
P25116 P63096
Q16566 Q9Y6J0
P12110 Q9HB63
P56282 Q9UBU7
P12883 Q9P2M7
P60900 Q8WYJ6
P35221 Q9Y5G1
Q14631 Q9UME6
Q13753 Q14289
P35637 P62304
P62263 P62495
P08754 P28482
Q5Y7A8 Q8NA04
Q92542 Q9UII8
P21728 P43250
P09497 Q9NP61
P09661 P52756
Q9HBA0 Q9NR82
O43831 P84103
P26599 Q8N684
P24928 P55795
O95400 P52272
O60262 P41146
P29459 P35228
B3KR14 Q01968
Q9H251 Q9Y5H8
P30050 P36578
P04637 P14679
P17081 P50395
P68032 Q9Y4I1
Q13224 Q9BRL5
O75832 P28066
O95965 Q8NFW1
P10523 P25054
P09497 P18825
Q6PIE6 Q8WTR2
P49792 Q13257
P08047 P27986
P28223 P62873
P01562 P48551
P31946 Q16537
P55795 Q9P2I0
P01889 Q13241
P26010 Q9HBI0
P46976 Q04446
O15273 P06753
P32121 Q96L52
Q8TAN2 Q9UBV4
P31323 Q16539
P32927 P62993
P02751 Q16787
P25398 P60866
O43172 Q6P2Q9
A6ND48 Q8N433
P47869 Q16445
Q8IXH8 Q9UN72
P33992 P38936
O15151 Q00987
P55283 Q9Y5E3
Q15835 Q8IWW4
P17301 Q9UMD9
O00212 P11274
P56705 P62879
P01732 P10319
P51817 Q08462
Q12769 Q86V81
P40933 Q99665
Q66GS9 Q96RT7
P05771 P98082
P42566 Q9UBC2
Q13485 Q9NZC9
O14732 P16885
Q06323 Q9UMX2
Q14055 Q8IYN9
P05412 Q96ST3
Q8TEM1 Q92620
P60763 Q9BRR9
P01112 P59768
P43250 P51681
Q8NG19 Q9UKX5
P28066 Q9UNM6
P16333 P52735
P07384 P68133
P01584 P25963
P55286 Q9Y5H7
O60262 P01210
P12270 Q92620
O95206 Q9BZA8
O00334 P60484
O60566 Q13042
P55290 Q9Y5G2
P05106 P38570
O60907 P35222
Q8TBX8 Q9P212
P02655 P06727
P62841 Q13217
P18621 P61254
Q96P48 Q9BYZ6
O43353 O95999
P02462 P16144
O43809 P52298
P06737 P62158
P26006 P63261
O75061 Q10567
B4DKC5 Q99814
P16520 Q96RJ0
P02745 Q5NV64
Q99613 Q9UBQ5
P07948 P16284
P38398 Q92547
P46781 P62495
P29992 P41595
P17301 Q8NFW1
Q86XI6 Q8TD86
P54792 P60763
P13612 Q14315
Q15008 Q99741
P16220 P25445
O14986 Q9Y6U3
P12544 P22392
P53618 Q9Y678
Q7Z460 Q9UPV0
P46527 Q00534
Q08999 Q92769
P51991 Q86U42
O94827 O94844
P01222 Q9HAV0
P17676 P84022
P08588 P35626
P30281 Q15596
P55795 Q15029
P14784 Q01344
Q13257 Q9UJX2
P12319 P27986
P46527 P62191
O60733 Q03113
P61254 P61353
P26010 Q14050
O75912 Q59F77
P63211 Q07889
P01229 P50151
P27694 P33993
P62873 Q8NGE2
P04004 P05106
O60260 P60900
P02462 Q5TCU6
P49792 Q8NFH4
Q92569 Q9NRR6
Q13156 Q9UBU7
P55283 Q9Y5F2
P27635 P62945
P38405 Q8NGI6
P01282 P40763
O95206 Q9Y5G9
P19087 P32246
Q7Z727 Q9UNK4
O75533 O75643
P25786 Q06323
P13639 P62701
Q5PR22 Q96PN1
P84022 Q13616
Q16787 Q7Z4I7
O94844 Q14155
P34947 Q6XGY1
O43684 P62195
O95837 Q9HBW0
O60645 Q96A65
P05387 Q9Y3U8
Q8N433 Q8NH09
Q14204 Q9UPV0
Q53HL2 Q562F6
O75593 Q99717
P09429 Q92985
Q9Y5F3 Q9Y5G3
P08581 P49767
Q5U0A0 Q6L980
P08572 P08648
P63211 Q8NGD0
Q92922 Q9NQB0
Q13485 Q8TAQ2
A4D0S4 Q8NFW1
Q13363 Q15583
O15143 P60709
P04628 Q9UK08
P19387 Q9Y5S9
O14965 P54368
O60671 O75943
P62701 P62891
O00139 O43684
P13639 P46779
Q7RTV0 Q9UKF6
P01023 Q9HBH0
P62318 Q13151
P84095 Q9NR80
Q9NYQ6 Q9Y5E9
Q08209 Q9BRL5
P41221 Q9UP38
P12882 Q13841
O43172 P24928
O14654 O15524
P16885 Q9NRR6
P11233 P45984
P05106 P08123
P17301 P27658
P25940 P49023
Q02763 Q6ZR19
Q9Y5I0 Q9Y5I1
P46531 Q8IZL2
Q5U5J2 Q8N752
Q5PR22 Q658W2
O95965 Q8IYN9
O00459 P01343
P28482 P39877
Q8IY73 Q9BZM1
P05106 P43405
P78406 Q9BVL2
P12111 Q6PID4
O00231 P38936
P52435 Q92620
P42336 Q15942
P32298 Q14833
P08151 Q9H1J5
P55290 Q9Y5H4
P63092 Q8WXZ9
Q13546 Q9NQC7
P42336 Q16363
O60331 Q59F77
P08514 Q9H1U4
Q9Y5G3 Q9Y5H5
Q9HBL0 Q9Y490
P46783 P61313
O14905 Q86TH3
O60883 Q9NWW3
O75822 Q04637
P30876 Q9Y3B4
P24863 Q9UHV7
Q8NBT2 Q9BPU9
P42677 Q12849
P27361 Q99558
P42226 P48736
P01100 P28482
O75056 P08572
P27361 P68400
P04637 Q9H4C2
P00846 P24539
Q9UG07 Q9Y6F9
P05771 P56945
P04899 P51679
P33240 Q92620
P61927 P62945
Q15788 Q8IZL8
Q13634 Q9H251
P36578 Q9UNX3
O94806 P42336
O75822 P62861
P84022 Q13951
P04626 Q02156
P78423 Q5QIP0
Q14114 Q6NUQ9
P14416 P43250
P18084 Q13753
O00468 P24043
O15392 P57740
P04085 P07996
P37023 Q96S42
P01850 P04234
O00744 P29992
P34995 P49407
P62873 Q6IF42
P09471 P25025
P27348 Q99759
P49674 Q9Y6F9
P55212 Q99523
O75935 Q7Z7A1
P01024 P03372
O95704 P56817
Q8NHV4 Q9UGJ1
Q92793 Q9UBE8
P51681 P55774
O43597 P62993
O95977 P63096
O43353 Q9HBH7
P01848 P10321
P23229 P42574
O14610 P08588
Q13467 Q5T4F7
P49746 Q17R67
P49674 Q14738
O95429 Q92851
O43561 Q06187
P23515 Q9BZR6
P40763 P45984
Q01113 Q9ULV8
P29597 Q8IU57
O60508 P35269
P45452 Q7Z3L1
P25786 Q9UJX4
P01308 P36873
O15230 P01133
Q96T98 Q9NRJ7
Q9BZA7 Q9Y5E4
A8MTJ3 P08913
Q13200 Q92530
P22626 P67809
P10747 Q96CW1
Q9BW27 Q9Y6D9
P09769 P29323
P06756 P63261
O95837 Q6ZS96
P36954 Q15428
P08172 Q96C71
P06239 Q496E2
P29400 Q60FE5
P09496 Q9H3N8
P21675 P30876
P36575 P48730
P06730 Q14790
Q9UN72 Q9UN74
P62495 Q02543
P63092 Q6P9E5
P49023 Q6VU69
P09471 Q8N729
P33681 P35236
Q5VT97 Q8IXI1
P46092 P63211
P08865 P60228
P08572 P34741
P60900 Q9H1A4
P62873 Q96R28
P28066 Q9HC16
P60228 P60842
O43831 Q9P2I0
P46531 Q9NR61
Q02045 Q9P2M7
P49207 P84098
O15372 P08708
P28482 P28562
Q9NYQ6 Q9Y5F0
O15078 Q9UPV0
P52948 Q2NKX8
O00232 P49720
P62736 Q7Z5M0
O95704 Q7Z5C1
O00744 P10523
P12830 Q9Y5H0
P26373 P62987
P49815 Q92574
P62906 P83881
P63092 Q969N4
P62318 P83876
Q13247 Q5SRE5
O14920 P12931
P29597 Q8N6P7
P30305 P49137
O95837 P35367
Q7Z3L1 Q9Y5G6
P63096 Q99997
P63096 Q8WX97
A8K8Z5 P10721
P25963 Q13547
O94906 Q9P2I0
P51991 P62314
P29275 Q96C71
P30556 P30679
Q8NFM5 Q9BRL5
P05106 Q8N3F8
P62308 Q16629
P50914 P83731
P01375 Q12968
P08865 Q99613
P20941 P38405
P26012 Q7Z4F3
P08887 P52564
P07900 Q14204
P42677 P62266
P10275 Q9Y6X2
Q9HCU4 Q9Y5H7
Q15796 Q6IR47
O75369 P18206
P19387 Q15370
P21860 P42229
P51965 Q13257
P16298 Q9UD71
Q12834 Q13352
P27361 Q05655
P62873 Q12774
P28566 Q8WTQ7
O00267 O60942
P11274 P11912
P09471 P15692
Q15544 Q92759
Q05655 Q13233
P01344 P17936
Q14203 Q96RT7
Q7Z513 Q96QG5
P15428 P16220
P46527 Q9UJA3
P01133 P55268
P33992 Q9BRT9
P45985 Q02779
O00755 P62879
P22004 P36894
P35236 P78396
P02489 P49137
P52272 Q08211
P24468 P60568
O15145 Q92747
Q13409 Q86XR8
P62834 P62993
Q9NPG4 Q9UBT7
P46779 P61247
P0C0L4 Q5NV75
P61218 Q9Y5S9
P67809 P83876
P02788 Q15744
P48039 Q15835
Q5JYH8 Q7Z4I7
P20226 Q92966
P63000 P78352
P21860 P29460
P61764 Q9H2M9
P52757 Q9HBH0
O43307 Q9H4E5
O95837 P63218
P11362 P34741
P29460 Q00653
Q9NYQ7 Q9Y5G0
P15692 P19086
P13942 Q14289
Q96T98 Q9UN71
P62308 Q7RTV0
Q13352 Q9Y266
Q9H1D9 Q9NVU0
P07948 Q9NYA1
P04844 P46977
Q09028 Q92793
O14543 Q9NPF7
O14641 Q86T65
P07948 Q9NWQ8
P78509 P98155
P01589 Q14289
O95837 P28223
Q07890 Q68CU6
P54792 Q9GZT5
P29400 Q03135
P54646 Q9C0K7
P68133 Q14978
P35414 P61952
O00159 P63261
O60566 Q99661
P12107 Q6PID4
P53778 Q9HBH9
P04141 P14921
O75916 Q6B6N3
Q5NV64 Q6NSA4
P07942 Q5JP94
P61978 Q15459
O75369 Q86W93
Q13161 Q8NI58
P38484 P50591
P36507 P62714
P12643 Q04771
O14746 P27361
Q5Y7C6 Q6PIV3
Q9Y5H9 Q9Y5I4
O14735 P16885
P22223 P51512
P55795 Q13435
P38570 Q99715
P52597 Q08211
Q13459 Q13841
Q96JQ0 Q9UN70
Q15327 Q15797
O75643 O94906
P25098 Q8IWW3
Q01955 Q16787
O60907 Q5JST9
O95190 P28062
P41240 P51451
P63104 Q9UIQ6
Q8N433 Q8NGS6
P05412 Q15797
P05129 Q8NEB9
P62847 P62891
P01100 P01903
P24928 Q92989
O75935 Q66GS9
P19086 P31391
P55010 Q9UBQ5
O60330 Q9Y5E8
P48051 Q6NUM3
Q9Y5G1 Q9Y5H9
Q9UN72 Q9Y5I4
P08620 P55075
Q01196 Q13951
P23258 Q8TCU4
P01112 P09769
P21579 P23763
P01275 P59768
P19387 P28715
P16144 Q92569
P32019 Q92569
P53667 Q9Y281
O95674 Q9Y6T7
P49790 Q9UKX7
P14416 P49407
Q8WUK0 Q9P212
Q7L0Q8 Q99819
P63000 Q96GA9
O43172 Q9Y3B4
P08575 Q32M46
P35626 P49286
P62873 Q8NGA6
Q93074 Q9H944
P17181 Q00978
P08865 P62280
Q13459 Q7L0Q8
P02452 P18206
Q6P1K2 Q9H3R5
P17252 P27348
P10114 Q96GA9
P28562 Q15853
P49441 Q59F77
P36402 Q04724
P36956 Q7L2M7
Q9UJ99 Q9UN74
P18846 P40763
P24928 P35269
P27658 Q8N6H6
P62829 P62861
O95206 Q9Y5H0
P35269 P51946
P60568 Q9NPF7
P23443 P28562
P12931 Q9Y490
P49848 Q13889
P15153 Q92502
O00231 Q9UKT4
P49767 Q07889
P07384 P13861
O60566 Q9BZD4
A8MTJ3 Q13519
P20908 P31431
O00329 P05129
Q5HY54 Q7Z4I7
P14859 P52747
P05231 P16220
Q9NYQ7 Q9Y5F9
P25205 Q9UBU7
P19838 Q13114
P11215 Q14993
P18206 Q658W2
P32246 Q16627
P28074 Q99741
Q14952 Q5SPT5
P30411 P50148
Q9UN74 Q9Y5E9
P25391 Q9NVD7
P51991 P61218
P52565 P60953
P02766 P08047
P39019 P63220
Q16478 Q9UPF8
P48051 Q14831
P30304 Q01094
P09086 Q04206
O15530 Q9UDY8
P01850 P28067
O15392 Q9H3R5
Q9BYV8 Q9UPN4
Q9BUA6 Q9BVT0
P50914 P62241
Q14289 Q8WWJ8
P01111 P05412
Q7RTV0 Q9BUJ2
P63211 Q8NGA1
P19838 P22301
Q9NZH5 Q9UJX3
P60763 Q8WWN8
P01185 P37288
O15078 Q9P209
P10747 P16410
P04054 P04899
P42336 Q12933
P62701 Q02878
P07101 Q6IB22
O75533 Q15366
P98170 Q6ZVN8
P19388 Q03468
Q7L7X3 Q96GD4
O60583 Q13889
P47813 P62249
P31323 Q15154
P35658 P49790
Q14978 Q9Y490
P08581 P29353
Q8NI35 Q96N78
Q6FHX4 Q9Y2U5
P12109 P21333
P24385 Q9UJU2
O15534 P49674
Q6L982 Q8NI42
P07550 P48061
O75925 Q13485
P39086 P60763
P23458 Q6FHD7
P51946 P63272
P63261 Q6VU69
Q6DKG8 Q6NS87
P01375 Q12851
P29323 P51451
P62333 Q9UJX5
P35609 P55268
O43320 O60258
P13631 Q15596
P49207 P62987
Q8IUP8 Q9Y5F7
P46663 P48051
Q68CT4 Q99715
P31943 P52272
O94907 P35222
O75533 Q13247
Q15617 Q8N433
P04637 Q9Y6X2
P08648 Q5R3A8
P48059 Q8N3F8
P28072 P38936
Q5T8M8 Q8IUG5
P42224 Q9NQC7
P62304 Q9UHI6
P04049 P30273
P08709 P38435
P78356 Q01968
O95400 Q13243
P10767 Q9GZV9
P61244 Q16539
P23258 P43034
O95750 P31371
Q5SRE5 Q9UHI6
P48736 Q70WG0
P36873 Q562F6
P32121 Q9NYF0
Q92621 Q9Y5S9
O14917 Q9NYQ7
P14210 Q59F04
P49450 Q96IY1
P46527 Q04917
Q8TAD8 Q99717
P20333 Q13077
P36507 Q05655
Q6UXL0 Q8WXH5
P38570 Q9BUG9
O75900 Q7Z3L1
P35658 Q13242
Q12864 Q9HBT6
Q14397 Q8NFH4
Q12864 Q9HC56
Q12769 Q15287
P15976 Q13547
P15336 P45984
P13236 P63092
P49407 Q6ZMQ2
P42224 Q68CU6
P78368 Q9H1J5
P55291 Q9Y5F1
P11912 P40259
P46821 P49841
O95235 P53350
P08240 P43307
Q9NYQ8 Q9Y5G8
O95977 Q14344
Q15147 Q9NPG1
P01764 Q6PIH4
P08637 Q5NV82
O00329 O60498
P35222 Q96L51
P13984 P51003
Q96MS0 Q9Y6N7
O60825 Q16665
O00744 Q9UP38
P17096 P62937
O14775 P35462
P52735 Q14289
P07766 Q29878
P55290 Q9ULB5
P53779 Q9UPT6
Q5W005 Q6ZTT5
P40306 P48729
P01137 P08047
P53350 Q71F23
P18077 P26373
P17252 P42226
P09086 P51681
P62304 Q6P2Q9
O95178 P03886
Q14839 Q8WXI9
O00233 P48556
P18564 Q99715
O00459 Q5T6N8
O95684 Q9HC77
P02751 P08514
P13807 P62140
Q08174 Q6V1P9
P25391 Q8IZC6
P08865 Q02543
O75747 Q8N2H2
A0A5C9 P02746
P61326 Q15029
P13498 Q9HBY0
Q09028 Q86YP4
Q9NYQ7 Q9UN70
O43831 P51003
P55283 Q9NRJ7
P20963 P30479
O14980 Q96EA4
O96014 Q96HF1
O00487 P28066
P00533 P01579
P46776 P62857
Q14493 Q8NFH5
Q6NT27 Q8TDT9
P23229 P55268
P09769 Q9UF33
P01909 P01918
P33947 Q96P48
Q15691 Q9H081
P04275 Q9UKX5
P12270 Q9Y5S9
P18075 Q1PSW9
P23443 P62753
P24385 P61244
P37231 Q01151
P49721 Q9UL46
P49336 Q6P2C8
P10523 Q9GZT5
P68133 Q14155
P55268 Q5TAT6
Q562F6 Q96GD4
P61247 P61254
Q02750 Q04759
P08579 P14678
P38405 Q8NH48
P38405 Q8NGS8
Q9NYQ6 Q9UN70
O95049 Q8N7P3
P51668 P61024
P53420 Q9HCN6
P62857 Q15056
P29460 Q14213
A8MTJ3 P63096
P04843 P43307
P25391 Q14247
Q7Z460 Q8NI77
Q08170 Q9BWJ5
O94844 Q8WUY9
O60563 Q09161
P52655 P53803
Q01081 Q9BZI7
Q9H0E2 Q9Y4K3
Q8WWL7 Q9UM13
P04629 Q9Y4H2
O75632 P50150
P50151 Q9UBI6
O75791 P15153
P06748 Q09472
P62273 P62917
P23458 Q13557
P60763 Q5VV41
P26368 Q92621
Q02045 Q7Z406
P49368 Q71U36
P01733 P01906
P78406 Q9BZI7
Q01955 Q68CT4
P23588 P62269
P11926 P54368
Q7RTQ3 Q8N2D4
P38405 Q8NGF3
O00750 P16885
P07437 P17302
P09429 Q12824
P27635 P46778
P24385 P42229
A6ND48 P38405
P09496 P42858
P36888 Q92569
P39905 Q13161
O14610 P47898
P14866 P52597
P53420 Q5R3A8
Q13885 Q9BQE3
P23258 Q9Y2I6
P08648 P35442
P01732 Q29718
Q13936 Q9NZT1
P32121 Q92769
P05386 P15880
O75632 Q8NI49
P60709 Q9Y623
O75309 Q9Y5H0
Q8NFH3 Q9H814
O94988 Q15669
B2RND3 P38405
P00736 Q5NV75
O00459 Q8N3E9
Q5T8M7 Q9UKX2
P19086 P80162
Q8N433 Q8WZ84
P27348 P62826
Q60FE7 Q9H1U4
P39019 P84098
P12830 Q99542
P17252 Q5SR50
P49023 Q6ZRA8
P49407 Q93098
P63261 Q14289
P22681 P29320
P25788 Q9NQS7
P62308 Q8TEQ6
Q4LE28 Q96JK9
P04150 P06748
P32019 Q99755
P37840 Q5VVX4
P05112 P24394
P12109 Q5TCU6
Q07889 Q9NPI3
Q53XY6 Q99814
P17081 Q13972
O14549 Q7Z391
P01023 P07225
P08912 P53675
P21731 Q05655
P21333 Q9UKX5
P28062 P63208
Q7Z738 Q9Y5G0
Q01130 Q07955
Q15596 Q16665
P18859 P36542
Q01081 Q15459
P36578 P62269
P01303 P05412
P35568 Q92569
P61218 Q15369
P62306 P62316
Q9HBI1 Q9Y490
Q03135 Q6PI59
P49454 Q96GD4
O96014 Q6NSL8
O96000 P17568
P05386 P62244
P60484 Q92835
P14866 P24928
Q8N5D8 Q9NVG1
P16885 P78314
O14561 O96000
P28336 P50148
P27361 P36544
O00212 Q5JSP0
P12111 Q08043
P39060 Q6PID4
O95837 Q9P2W3
P25101 P38405
P04049 P15056
P51948 Q01831
P09496 P63267
P17252 Q96RG8
P19875 Q9UBI6
P20702 Q5TCU6
Q9Y5H2 Q9Y5H7
P51991 P52272
Q9HAV0 Q9NPG1
P15923 Q08117
O96013 Q13751
P06681 Q5NV91
P25787 Q5VVX4
O00231 P28065
O75382 O75460
O75306 O96000
P04626 Q8WWW8
P55287 Q9UII8
P07947 Q12923
P46527 P60900
Q9H159 Q9Y5E4
Q16537 Q9H4N7
Q9UN66 Q9UN73
P56199 Q7Z4I7
P01732 P30495
O00399 Q9C0G6
P25786 Q9NYG5
P35268 P62280
P05556 P31249
P01116 Q6ZSD5
P02458 P16144
P48051 Q96RG8
Q6P2Q9 Q9Y5S9
P49023 Q13702
P10114 Q6P5Z4
Q14643 Q8N3E9
P11021 Q5JU69
P00750 P15336
Q562F6 Q9HBM1
O00459 Q9UQC2
Q8NHX1 Q9UQM7
Q5HYA4 Q9BUG9
P59768 Q8NGW2
P20701 P49715
P33240 P52435
Q9UN74 Q9Y5H1
P22415 Q16787
Q6PID4 Q6VU69
P22223 Q96TA0
P42701 Q5VWK5
O00217 O95168
P46060 P49450
O15264 P15336
Q01955 Q9Y6N6
P18564 P35443
A0A5C9 P02745
Q9BZA7 Q9Y5E7
Q5STP6 Q86W93
P32004 Q02246
Q96IY1 Q99661
P21728 P63215
P46782 P62899
Q8NI58 Q9NXZ6
O75444 Q13469
P61247 P62241
P19087 P46092
P22090 P35268
P00533 Q99418
P08173 P49407
P01733 P30475
P07550 P13861
Q71F23 Q8NBT2
A7KAX9 O00212
P25942 Q13233
O43741 Q15831
P25205 Q14566
Q8N5D8 Q9H315
P15336 Q9UFT8
Q13202 Q6IC53
Q96B71 Q9UBI6
O60563 Q9Y5B9
Q7KZY0 Q8IY98
Q86XI6 Q9Y243
P04004 P16144
P18124 P62847
O95837 P30989
P60953 Q9BRR9
Q14974 Q96HA1
Q8N433 Q8NGX1
Q13435 Q9P2I0
P21917 P62879
Q9Y5F8 Q9Y5G9
P46109 Q8WU20
P13612 Q14031
P35222 Q9UI47
Q5JTW2 Q86XR8
P35222 Q92837
P29992 Q96NV5
P26232 Q9NPA2
O43306 P22694
Q9NQB0 Q9Y265
P10275 P18146
P19634 Q15759
Q15669 Q7Z628
P09471 P28221
P23458 Q14626
P18124 P46778
P04637 P24522
P61247 P62701
O15105 P36894
P25067 Q7Z391
P49454 Q12834
P52657 Q92750
P06401 P31323
P32121 P35367
P10276 P48443
Q86YI0 Q9UBI6
P63211 Q9HAV0
P10398 P61224
Q96HF1 Q9H1J7
O76080 Q9Y6K9
P22090 P62241
P54829 Q8NHX1
O14733 Q9Y2U5
O43707 Q8N6H6
P00747 P55085
P10912 Q07654
P62304 Q7Z3B4
P09471 P10275
P09012 Q15365
O75084 P16520
P63267 Q5TIG5
P10071 Q13099
O60403 P32121
P62306 Q96DI7
P24043 Q01453
P63211 Q8NGC2
P14210 Q92835
P35269 Q9BUJ2
Q13547 Q99697
O15078 P04350
O15198 P41134
Q96EB6 Q9UBK2
P62906 P62917
P18146 P32239
P46777 Q02543
O43683 Q8NI77
A1A5D2 P15153
P10276 Q15596
P18206 Q05397
P56748 Q8NI35
P62745 Q9H7P9
Q6V1P9 Q9UJ99
Q9Y5F9 Q9Y5H7
Q9UN75 Q9Y5F9
P62487 Q9H3P2
O14610 P08100
P84095 Q8IZM6
P17096 Q9NRG9
P10275 Q92922
P62879 Q9P1P5
O14949 Q9UDW1
Q59F04 Q9NSA1
P04899 Q5JWF2
Q9NYQ7 Q9Y5H5
P50150 Q07325
P19388 P24928
P29400 Q13753
Q9P2W3 Q9Y6F9
P12931 P18564
Q6P152 Q9NYQ7
P55075 Q96KE5
Q9BZA7 Q9Y5F2
P51003 P52435
O95298 P56181
Q13177 Q14155
P29466 P61586
Q9H158 Q9Y5H6
Q9Y5F1 Q9Y5G7
Q9Y5G3 Q9Y5H0
P51003 Q01081
P62888 P62899
Q13459 Q5T8M7
P46060 Q9Y266
P62244 Q9Y3U8
P07910 Q10570
Q13242 Q8N1F7
Q8WWS9 Q9Y243
P28065 P51965
Q9UN66 Q9Y5E7
Q5VZ06 Q9NQ66
Q68DS0 Q9Y6M4
P05019 P35858
P11362 P42338
P63215 Q6FGM5
O14497 Q13485
O60610 P61586
P27635 P68104
O14775 P30550
P26006 Q08043
Q13464 Q16539
P02452 P07359
Q86YR5 Q96C71
P14778 P42336
P05388 P62891
P52565 Q96L33
P53803 Q13243
O43597 P19174
Q7Z5H3 Q8IXI2
P60763 Q5JVZ5
Q96RI9 Q9P2W3
O14775 P30872
P10747 Q04759
P49757 Q04721
O60565 Q6NW40
Q08170 Q92989
P33240 P62487
P49407 Q9BRF5
P41182 P51692
P04637 Q92905
P01229 P22888
P11215 Q6ZRA8
P62873 Q8NHC8
P62316 Q9BUQ8
Q06124 Q92835
P62191 Q15369
P51684 Q9UK08
O95180 Q92736
Q8NIA3 Q96BB4
O75475 Q92621
O94988 P15153
P04085 Q9NQ66
P28221 Q15835
P22223 Q9Y5E7
Q13489 Q99558
P11274 Q96GA9
Q7Z3L1 Q9Y5H8
P36575 Q9Y6F9
P17661 Q14896
P51677 P55774
P55795 P62875
Q9UI47 Q9UN73
P43686 P61024
P49841 Q9Y6M4
Q8NI77 Q8WYP5
P08908 Q8WTQ7
P12107 P26010
P19447 P55199
O75365 P63000
Q04206 Q9Y243
Q96BD8 Q9Y6D9
P06239 P28067
P38936 Q9UBD5
P25054 P28072
O43255 O60907
P16520 P32248
O95644 P15407
O76094 Q9UNL2
P25490 Q12800
P16949 Q9NY65
P29353 Q9Y4H2
Q9Y5G1 Q9Y5G8
O75369 P20702
Q15008 Q9UJX6
O00712 Q92793
P19022 Q9H159
O75376 Q92769
Q9Y5I2 Q9Y5I3
P16520 P48145
P35609 P56945
P55957 Q92851
P61247 P62888
Q5TCU6 Q60FE5
P52434 Q13889
O95400 Q14683
P42336 Q8TBX8
Q13349 Q658W2
P12956 P49917
P04085 P42229
P31947 Q00535
P54792 Q96MT3
P46531 Q8NES3
O94986 Q9NXR1
O43674 P19404
P19447 Q03468
Q9HCU4 Q9Y5F3
P63000 P98172
P04275 P11308
P12110 Q8IYN9
Q15796 Q6FHM7
Q6P1K2 Q9P258
P52803 Q15375
O75665 P30153
Q12834 Q562F6
Q5TAT6 Q9BUG9
P62249 Q8IYD1
P00156 P08574
P18850 Q16539
P10636 P42574
Q13352 Q9BW27
P08648 P49746
P29275 P63092
P61218 Q8IX12
P26368 Q12769
P06213 Q06124
Q9BYV8 Q9P209
P35580 Q5T8M8
P19838 P41279
O43921 Q15375
O14920 Q13233
P50150 Q6B6N3
P04114 P07237
P37173 Q9HAU4
P31749 Q8WU20
P29400 Q16363
Q8N1P4 Q9Y3Y4
P27540 Q96KS0
P26951 P29353
P04899 P41594
P38936 P63208
P05198 P46781
P20849 P56199
P51003 Q00839
Q9BVL2 Q9H840
Q96JQ0 Q9Y5G7
Q96EG6 Q9NZL2
Q7RTQ2 Q8N2D4
Q29882 Q6NS87
P28066 P62877
P22607 P42336
P30876 P36954
O75578 Q9H1U4
P36542 P56134
O95644 P05412
Q9H251 Q9NYQ7
P60880 P61764
O95136 O95837
O00334 P33681
P41208 P63167
P48426 P60484
Q96JQ0 Q9Y5H6
Q96JQ0 Q9BZA8
Q9Y5E7 Q9Y5F1
P01583 P35568
P52298 Q8NFH5
Q5HY54 Q5STP6
Q5T9P3 Q9UER7
P29275 Q8WTQ7
Q13409 Q6AWB1
P24941 Q9H4C5
P00338 P07195
Q71U36 Q9UPN4
Q96RJ0 Q9UBI6
O14732 Q9NQ66
O75122 Q7Z460
P31751 Q96RU7
Q13480 Q15303
O14909 P15153
P30968 P38405
Q13972 Q9HBH0
P61927 P83731
P45983 Q6IAR2
O14980 O60566
Q8WV28 Q96AA6
Q6V1P9 Q9Y5H2
P55286 Q9Y5H9
P03372 P31751
P61163 Q0VF96
P31152 P36544
O14980 Q5SRE5
P22681 Q99650
P63267 P78536
P31749 P62258
P28065 Q13616
O15398 Q13003
A8MTJ3 P30939
O95229 Q8NBT2
O75888 Q12933
Q13243 Q15287
P42766 P62244
P30876 Q9BZI7
Q9BRC7 Q9NRR6
B5M0B4 Q9UQF2
P53420 Q8N6H6
P54792 Q9H2H0
O14610 P14416
P19086 P35462
O75832 Q06323
P02462 P13612
P11229 Q9NQ66
P45984 Q9H596
P25940 Q14315
P19544 Q9BQT8
P48059 Q96HB1
P42771 Q96DS4
P62861 Q15056
P16234 P21781
P05771 Q9Y6J0
O00329 Q14765
Q9Y5E4 Q9Y5G4
O75122 Q9GZM8
P31751 P42226
P39019 P62701
P38405 Q8NG76
O00233 P55036
P18075 Q9HCE7
P21860 P40259
P19793 Q86SK9
P50150 Q14344
A8K8P3 Q8TAP6
Q13561 Q99996
P08631 Q06124
O14610 Q86YR5
P11142 P56377
Q5U0I7 Q9Y2T1
P60763 Q12879
P02751 Q5HY54
O60330 P55290
Q13349 Q5HY54
P04225 P28067
Q13145 Q6X4U4
O15239 P03897
Q8N5B3 Q9P2E7
P62241 P62987
O43242 Q13257
P09871 Q5NV82
P00740 P14770
Q15287 Q9BVL2
P17181 P23458
P27635 P62917
P56199 Q92785
P01588 P21583
P02751 P13942
O43913 P06493
P16520 Q9Y5N1
P07992 P52434
P55289 Q9Y5G0
P31323 P84243
Q6VU69 Q8IYN9
P04899 P30542
P09497 Q14832
P07942 Q7Z6C3
P05362 P61586
O95644 Q05215
A2KUC3 Q6GMW0
P46778 P61353
P10747 Q9UQC2
Q86YW0 Q92569
A6H8Y1 Q8WUA4
Q92925 Q9Y3Y4
O95622 P22694
P08887 Q9ULV8
P63000 Q9Y2U5
P51677 P59768
P20908 Q7Z391
P17693 P43632
P09132 P60468
P19838 Q5TE63
P48556 Q96GD4
P55289 Q96T98
P42771 Q9Y243
Q14493 Q9NRG9
O95684 Q86SQ7
P41143 Q92806
Q14332 Q9UBV4
P04899 Q9ULZ1
P50150 Q5VX04
P05549 P25054
P60763 P85298
P61247 P61353
Q14315 Q9UMD9
P62888 Q07020
O00303 O75822
P45983 P61224
P17081 Q8TCU5
P32745 P63215
P51668 P53350
Q8NI77 Q9BPU9
P37198 P52294
O43831 Q14683
O00268 P50613
A8K8P3 Q9BV73
Q5U0C3 Q8TDF6
O00238 Q9HCE7
P18084 P35443
Q7Z6U2 Q9Y6Q2
P55795 Q9UKF6
P25940 Q6PID4
P05412 P41222
P13765 Q9NWQ8
P25098 Q96RE8
Q08043 Q13751
P11532 Q16787
P62841 Q02878
Q13616 Q99460
O00712 P03372
O60245 Q6V1P9
P62847 Q15056
P46781 P62847
Q14790 Q9NWB7
P35368 Q9UBI6
P15880 P47914
P05556 Q9BS57
P04436 P30491
O95684 Q9Y2I6
O76075 P07305
P01112 P01133
P35222 Q9Y4A5
Q71TU5 Q93097
P47871 P61952
Q6ZRS2 Q9Y3Y4
Q14008 Q9NRH3
P08134 Q9H8V3
P15153 Q53QZ3
P08865 P25391
P11274 Q7L0Q8
O60674 P16471
P06493 Q13257
O14775 P50150
Q6FHW5 Q6VU69
O43707 P23229
P16070 P51511
P35568 Q14626
P43034 P61163
P12956 P78527
P46776 P62269
Q5VVX4 Q6IB22
P98174 Q15669
O15230 Q13177
P53350 Q5FBB7
P05129 P18564
O43566 P08754
P12109 Q03135
P41221 Q01974
O43561 P01730
P31150 Q7L0Q8
Q96GM5 Q9NQB0
P29350 Q9Y243
P05067 Q7RTQ9
Q99466 Q9NYJ7
Q5JTW2 Q71U36
O95400 Q01081
O43264 Q9BU64
P26368 P51003
Q5TCU6 Q9H1U4
O95136 P29992
P61586 Q17R89
Q59F04 Q9BS56
P16144 P25391
P56706 P62879
O15400 O15498
O75610 P37023
Q13164 Q9UKL4
O76093 Q59F04
P46783 P62269
Q5FBB7 Q8NG31
P61313 P62861
Q8IXI1 Q9NR80
P05107 P05164
P46527 Q04206
Q6FHJ7 Q9H1J7
P42575 Q99558
O75084 Q9UG07
Q13156 Q9Y5N6
Q8IY78 Q9UN74
O15530 O43353
P55210 Q9Y6N6
Q9Y5H6 Q9Y5H8
P43250 P51684
P20393 Q9Y618
P55196 P78536
P05771 P20309
Q96RT7 Q9NRH3
P42701 Q13478
P63267 Q8WVD2
Q8NG31 Q9Y266
O75747 Q9BRC7
Q14517 Q9HBT6
Q14517 Q9HC56
Q13002 Q14957
O60245 Q9H349
P33993 P56282
O75937 Q15427
Q96EA4 Q96H22
P21359 P60709
P19387 P83876
P19838 Q9Y239
Q6KF63 Q96RW6
P21860 Q9NSE2
O14744 O14893
O75015 P27986
P49407 Q13639
P27694 Q16539
P09012 P61218
P20702 Q60FE5
P24385 P60900
O14775 P63211
O75182 Q15583
Q6IPU0 Q8NG31
P56705 P78368
Q13936 Q8IV61
Q5HYA4 Q9BUM6
P10071 P56703
P11217 P46976
P29597 P52630
P06213 P31749
Q6P152 Q9UN67
P01116 P15153
P09496 Q9NZ52
P12830 Q6NWN6
P55290 Q9UN74
P11388 P49715
P22090 P62847
O75376 P13631
P29353 Q8WV28
P08865 P40429
Q9HCL0 Q9Y5H3
O95965 Q03135
O75531 Q9NRG9
Q8N729 Q9P2W3
P49207 Q13217
P06493 Q9BYV8
P28908 P32971
Q86UP0 Q8TAB3
P54792 Q9NPG1
P63267 Q92614
P25098 P35462
O14576 Q6AWB3
P63000 Q9H0H5
P05412 Q12824
Q9UKX7 Q9Y5S9
P02679 P12931
O43303 Q9BYV8
P30153 P43034
P19388 Q08211
P01374 Q13233
P63000 Q9UN86
P55289 Q9Y5E2
O14733 P25445
P55268 P60709
Q8N3E9 Q8WVE9
O14905 Q9Y5W5
P09341 Q16539
P06756 Q6PID4
Q8TDT9 Q9HCP0
O14744 P62304
P14678 P24928
P56817 Q9BYD4
Q9H158 Q9UI47
P08047 Q15796
Q7Z3L1 Q9H251
Q5VT82 Q6V1P9
Q53HL2 Q9NXR1
P08754 Q86YR5
P12270 P62314
P03372 P38398
Q60FE5 Q9P218
P05198 P11940
P06730 P46781
P08047 Q02747
A8K8Z5 Q92734
Q59F77 Q8WUK0
O75508 O95049
O60353 Q9H4N7
P09619 Q13322
P63000 Q01968
O15303 P48051
Q9HCU4 Q9Y5H9
P19022 Q9Y5H4
P00533 Q92914
O14508 P42702
Q7Z4I7 Q7Z6C3
P49790 P62304
P12643 P98170
P35346 P38405
P26715 Q95HC2
P62753 P62945
P14598 Q9HBY0
Q06187 Q8WV28
P31152 Q5U0C9
P19174 P20036
P00519 P04629
P32121 Q9H2C8
Q13349 Q14315
O14980 Q9H081
P37173 P98170
O95983 Q9BTC8
Q6P152 Q8N5B3
P05107 Q9BUM6
P29353 Q14627
P22004 P36896
Q14517 Q9BYE9
Q8N3F8 Q96PN1
P12814 P61586
P02751 Q08043
P05014 P17181
O60566 Q96EA4
P04628 P62873
P35368 P50148
O00257 P78364
O00327 P48730
Q8IUP8 Q9Y5I3
P43686 Q9UL46
P19086 P46092
P62316 Q8WUM0
Q08174 Q6P4R2
P09496 Q92538
Q14832 Q96AD6
Q8NIA3 Q8WWS9
P06239 Q9ULV8
P42229 Q8N2W9
P07108 P37231
Q13761 Q13951
Q9Y5G3 Q9Y5H6
P17252 Q6NUM3
P36896 P43026
A8K8P3 Q13561
P40227 Q9BUF5
Q00987 Q09472
P53803 Q53T94
P52434 P62304
P55769 Q08170
Q15147 Q9UQM7
P08514 P21860
Q9UN70 Q9Y5E9
Q8IXI2 Q96QB1
P05019 P49715
P62829 Q92901
P08579 Q8IX12
Q969N4 Q9HAV0
O14549 Q60FE7
Q8NFH4 Q9UKF6
P15407 P17535
P01111 Q9NRB7
P58166 Q96S42
P03372 P63096
P51955 Q9UGJ1
P62877 Q15796
P68032 Q8IYN9
P18206 Q6VU69
O15111 Q06124
P18825 Q9HAV0
O60260 P24864
O14793 P36896
P07948 Q9UF33
P18465 P20963
P01737 P30479
P10275 Q92793
Q13349 Q96PN1
P10600 P62942
O00232 Q15370
P04637 Q16666
Q5VVR8 Q7Z2Q5
P18564 Q86W93
O60260 Q86U62
P09651 P24928
Q13634 Q9UII7
Q60FE5 Q8NG19
P41146 P43250
Q9P2E7 Q9Y5E3
P28072 Q15370
P48059 Q9Y6N6
Q13753 Q7L1I2
Q08170 Q15029
A8MTJ3 P80162
P27361 P68133
O75937 P62306
P31943 P62487
P63261 Q7Z3L1
O75821 P62244
P26012 Q9HBI1
P56706 Q9NPG1
Q03188 Q8NFH4
P52333 Q13651
P61011 P61619
P08107 P53779
O15354 P11142
O43684 P49720
Q562F6 Q9H3R5
Q13409 Q96SN8
P27986 Q08043
P52298 Q86V81
O75694 O95149
P55268 Q5STP6
P35221 Q9Y5H2
O43426 Q86YW0
Q04759 Q05215
P55283 P55291
O00762 P14635
O43707 P68133
P56945 Q9UKW4
P24844 Q13464
Q13009 Q9HBH0
Q9BUJ2 Q9UKF6
P32121 Q9GZT5
P01133 P08069
P29400 Q9UKX5
P12270 P17096
O75475 P13010
Q8NHZ7 Q8WXI9
P32298 Q13255
P52333 Q9HBE5
P32121 Q8NGS6
P05093 P08651
P10916 P36873
P02751 P49023
P04899 P19875
P34947 P50406
Q08170 Q9Y5S9
P20936 P42858
Q9Y5E8 Q9Y5H4
P46778 P84098
P25067 Q9H1U4
P21333 Q13797
Q9HCU4 Q9Y5E4
P52757 P60763
A0A5C9 P0C0L4
O43707 Q14978
O95257 Q9Y6R4
Q14790 Q99558
P10914 Q12824
O14610 P11229
Q16478 Q8TCU5
P15407 Q13485
O14775 P49682
P47813 P62987
O95299 P03886
O00233 P25787
P10176 P99999
P09493 P35609
P42261 Q13224
P08590 P20929
P10636 Q00535
O75116 P26038
P17096 Q7Z3B4
P52298 Q15366
P06493 Q8WWL7
O14775 Q96RI9
O95965 P06756
P14678 Q12874
Q12933 Q13077
Q6V1P9 Q9Y5E8
P12644 Q13705
Q96SF0 Q9P2E7
O60245 P35222
P05771 P50281
P53675 Q7Z5R9
P08047 Q8IUQ4
P84077 Q9Y6Q5
Q12834 Q13616
A2KUC3 Q5NV61
O00221 Q9Y6K9
O95190 P48556
Q5TAT6 Q9UKX5
P05556 Q01955
P09471 Q5VZ06
P26373 P62861
P23193 P50613
P02452 P31431
P08754 Q86XU3
O00206 O15111
P08637 P42224
P31751 Q9Y5P8
Q8IXH8 Q9HCL0
Q14517 Q9H349
P07101 Q14738
O00444 Q5JTW2
P55283 Q6V1P9
P24394 Q4VB52
P31749 P42226
O43318 O95819
P19438 P45985
P54619 Q9NQR9
P47813 Q02543
P49023 Q14161
P60484 Q9NRR6
P62241 P62979
Q6P152 Q9Y5G5
Q6NT27 Q9UK08
O95613 Q9UPV0
A2KUC3 Q6PIH6
O95644 P35354
P11047 Q9UKX5
Q9P2E7 Q9Y6N8
O43707 Q8NG19
P42566 Q9UBW5
P29350 Q99706
P42336 Q15389
P08648 Q60FE7
Q6P152 Q9H349
Q01955 Q5HY54
P55795 Q8IX12
P16220 Q00535
P01127 Q68CU6
P04899 Q8WX96
P35269 P51532
Q1PSW9 Q93097
O75832 Q9UJX2
P31269 Q9Y5J3
O94913 Q6P2Q9
O75643 Q16629
P30273 Q05397
O75632 P04899
P06241 Q99715
P10276 P98088
O60431 P62873
P06741 P45378
P55290 Q9HCL0
P60709 Q8IUG5
P19878 P53778
P28335 Q9UK08
P27986 P62873
O94844 P42331
P30876 Q08170
P46734 Q8NHX0
P28065 Q9UJX4
P01589 P40933
Q12879 Q7Z727
Q08334 Q8WXH5
O94844 Q52LW3
Q8NCW0 Q9UBU2
P02647 P37231
Q7Z460 Q9H900
O60603 Q9NR96
Q13191 Q99062
P84103 Q9BVL2
Q6I7N8 Q8WYB5
P20963 P30462
Q8IY44 Q9HCS4
Q6L980 Q86U62
Q05655 Q07157
P06756 P35568
P62875 Q15393
O43181 Q9Y6M9
P62424 P62945
Q9Y5E7 Q9Y6N8
O95166 P34903
P14598 P53778
P20908 Q13753
P53420 P60709
P32780 P49848
Q8IXH8 Q9Y5G3
O15230 Q658W2
O60503 P51787
Q8WTR2 Q9H408
P42336 Q05655
P07948 P20827
Q6NSL8 Q92765
O60583 P52434
O95965 P20908
P46781 P55010
Q8NIA3 Q9UME6
P37288 Q9UBI6
Q5SXM2 Q9Y250
P11229 Q13751
P33992 P56282
P38570 Q7Z6C3
P10145 Q16539
P40306 P51965
P06493 P25786
Q9HCL0 Q9NYQ6
P50150 Q5T1N8
O00212 Q07890
P04626 P35222
P35968 P42338
O43795 P60709
P08651 P49005
Q6B6N3 Q8WX96
O95067 P31947
P51608 Q13547
P16144 Q03135
P23396 Q12849
O60245 Q9BZA7
P00533 P05230
O75937 Q13243
P05556 P23229
P14672 P63027
P62258 Q9Y5P8
P14678 Q13151
Q9UHV7 Q9Y3C7
P17612 Q9NVX0
P38405 Q8NG94
O75925 P61244
P25787 Q9UJX6
P47813 Q02878
P40763 P42345
O43255 Q9BZK7
Q6IA17 Q9BXR5
P01344 P07711
P52799 Q7Z635
P52272 P61218
P55289 Q9HCL0
Q13247 Q15366
Q08211 Q14683
P46060 Q92674
P16220 P46663
P09496 Q8NGM5
P53350 Q9HC77
O00587 P78504
O14610 Q96LD9
O95997 P28070
P03372 Q9GZR2
P11229 P46939
P08579 Q92989
Q8NIA3 Q9NPF7
Q17R89 Q9BYZ6
O43677 P56181
P14866 P83876
P07900 P61163
O43242 O95190
P08476 P36896
O15357 Q86YW0
P14923 Q9H306
Q5NV68 Q6P055
P00533 P42224
P06241 P13612
O60508 Q12769
P28482 Q9NZ70
O43561 O75791
P61247 P62753
P46781 P62277
Q13247 Q8IYB3
P01111 Q12967
P11362 Q06124
O75376 P10588
P19387 Q15543
O43897 Q647K2
P19838 P48307
P25963 P51617
P18074 Q15370
Q07325 Q9P2W3
Q14241 Q9H3P2
P30622 P49454
P15153 Q99418
P08579 P52435
P29474 Q4LE43
P23588 Q14152
P67809 Q00839
P60201 Q02086
P46531 Q92824
P17980 Q9HC16
A6H8Y1 Q9NVU0
P43034 Q12834
P13535 P63316
Q5VT82 Q9UBT7
P18621 P23396
P52333 Q6NSJ8
P36873 P46019
P19838 Q92851
P24043 P42336
P49454 Q9P258
P50150 Q14416
P07992 P53803
Q13797 Q16787
P09497 Q07960
P14317 P30273
O43561 Q08881
O75832 Q16401
P01588 Q06187
P48544 Q96P88
O14549 P25067
P61073 P78556
A7E2Y1 Q9BVT0
Q5HYA4 Q6QEF7
O14549 Q01955
O15169 P49720
P15692 P46934
P20823 P68400
Q04727 Q9HCS4
P56945 Q68DL3
O75937 O94913
P05107 Q9Y624
O00311 Q7L590
O75446 Q05195
P25789 P35222
P42574 Q92851
P05388 P62917
Q08170 Q13247
O43513 Q9Y3C7
P20702 Q9HBI1
P51512 P60709
P35269 Q15370
P16885 Q9BSS6
P14923 P55196
P62829 P62854
P31150 Q9HBH0
P20618 Q9UJX6
O60508 Q8IWZ8
P06241 P35968
P06400 P29590
P02655 P02656
P06241 P18564
P17301 P39060
O14917 Q9UJ99
P35222 Q9UN67
P05997 P34741
Q16363 Q5TCU6
P07101 P25786
Q12864 Q9Y5H4
Q96AD6 Q9Y258
P26232 Q9H306
P04435 P30492
P04049 P42336
O43747 Q10567
Q14055 Q9HB63
P18084 Q6NVY8
P45984 Q9H408
P43034 Q562F6
O94913 P35269
Q14905 Q6YL44
Q00403 Q8TAQ2
O43809 Q15366
O00487 Q15008
P19387 Q15393
P01100 P01567
P60763 Q96QG5
P35244 Q13889
Q12802 Q9HBW0
P06756 Q15223
P12882 Q5T8M7
P08047 P20062
P05129 Q59F77
P05107 Q14773
P05186 Q12933
Q9HCL0 Q9Y5G4
P28482 Q9BQD2
Q9NR96 Q9NR97
Q9NRJ7 Q9Y5H1
P18124 P62263
O75632 Q9Y5W8
Q8TAB3 Q9Y5H8
Q7L0Q8 Q9P2F6
P29353 P62873
O15085 Q8IXI2
Q13885 Q71U36
P05107 P25067
Q9UBI6 Q9UBV4
P13236 P49407
P26367 Q12778
O43809 P38159
P26599 Q07955
Q8TEM1 Q9BW27
O43707 Q7Z6C3
O75496 Q99460
P61981 Q16363
P55769 Q86V81
P61513 P62269
O15399 Q9NZT1
P01100 Q92769
P40933 Q14627
P85298 Q96L33
P14923 P25054
Q08174 Q9Y5I2
P09496 Q96P88
P05106 P07333
O15514 P83876
Q8IVF5 Q96L33
Q9BRR9 Q9H4E5
O00222 Q92806
O15123 P51692
P40763 Q8NEB9
P62745 Q8TCU6
Q07092 Q68CX6
P14678 Q9UHI6
Q13547 Q3KNW1
Q13243 Q8N1F7
Q13535 Q96DS4
P04114 P06858
P43403 P61769
Q9H1A4 Q9NYG5
P19022 P55283
P30679 Q9Y271
Q13885 Q9UHV9
Q96T98 Q9Y5E8
P07910 Q07955
P29120 Q9UM47
O43795 Q5T8M7
O75074 Q7KZY0
P05129 P63267
P18089 Q15835
P06213 P98077
P20042 P25398
Q8WYP5 Q9BPU9
Q5NV81 Q6NSA4
O95997 Q99460
P04637 Q96PM5
P53803 Q15287
P27361 Q9Y618
P21860 P56199
P28566 Q5JWF2
P61981 P98177
P48145 P50151
P22607 Q9C004
P33151 Q14517
P39900 Q8IY98
Q02750 Q08050
P48736 Q6PID4
P45983 Q9Y2U5
P00734 P05019
O43513 Q9NVC6
P19387 P62314
Q8N1F7 Q9UKF6
Q9NYQ6 Q9Y5H8
P36544 Q5R3E4
P62316 Q92989
Q5VVR8 Q96TA9
P21731 Q03113
B3KS54 Q9BRC7
O75665 Q5JTW2
O43462 P36956
P07766 P20963
P35221 Q9UM54
P11912 P14859
O00115 Q02447
P52756 P62308
Q6FHJ7 Q8TDT9
Q7L0Q8 Q7Z6I6
Q15303 Q9UKM3
P29350 Q8WU20
P13984 P18615
P32121 Q5JRS4
A2KUC3 Q8NEK0
O95750 P22455
P18124 P62917
P31749 P48023
P53803 Q13216
O94776 Q13547
P05549 P19623
O75694 Q14397
O43677 O95299
P11215 Q9Y490
Q6NUM3 Q92806
O60733 Q4LE43
P18825 Q96C71
P43308 Q9Y6A9
P46777 Q12849
P61247 P62249
O43809 P31943
P49023 Q15768
O75446 Q9P2E3
P16471 P22681
P26012 Q13753
P25098 P41146
P53778 Q16828
Q92542 Q99466
Q08462 Q96F32
Q05519 Q96DI7
O00512 P35222
P61586 P62330
P13010 Q99728
P19388 Q15543
Q7RTV0 Q92989
P05121 P37231
Q86UP0 Q96CZ9
O00268 Q15544
P28070 Q8NHZ8
P35568 Q6VVE6
P48730 Q9Y297
Q12864 Q9Y5I3
O00231 P24385
Q96B71 Q9H1J5
P33993 Q9UJA3
P32745 P43250
P35637 Q5R3E4
Q8IWZ8 Q92620
Q6FHW5 Q8IYN9
P07947 P19174
P05107 P24043
P46821 Q14738
O60716 P12931
Q13972 Q9BYZ6
P06493 Q8TEP8
O43707 Q6ZRA8
P08514 Q658W2
Q9Y5E4 Q9Y5I2
P29083 Q16514
P35557 P35658
P54257 Q13002
Q8WYB5 Q9Y3Y4
O60330 Q96JQ0
P40306 P62988
O14745 P32121
O43913 Q99741
O43623 O95983
P13612 P25067
O43639 P29323
O60229 Q13002
P01912 P19174
Q07890 Q14631
P20618 P25054
Q14123 Q9BRL5
P08172 Q05513
P08151 Q9Y6M4
P31749 P98177
O60262 P08908
P27986 Q13009
P00441 Q08209
P09497 P63267
Q9Y5G0 Q9Y5H0
Q9NYQ6 Q9Y5G9
P61077 Q15796
O00311 P49643
P02768 P08047
P18084 Q9Y6N6
P37198 Q07955
Q68CX6 Q6VU67
P09619 P23458
P62873 Q8NG41
P60709 Q6P1W8
O14810 P21579
P01589 P27361
Q86V80 Q9UK08
O60260 Q9H315
Q7Z3B4 Q9H814
Q13889 Q6NZI2
P04435 P18463
P25205 Q9Y248
P10145 P29353
Q13547 Q16539
P62861 P62913
A8K8Z5 Q9NRA0
O75633 P63096
P16520 P46092
Q5HYA4 Q5JYH8
P47914 P50914
P53778 Q13202
O15105 O15169
Q13541 Q92574
P22223 P55283
O00329 P52735
P09544 Q9Y6M4
O60229 P54257
P42574 Q15628
P53803 Q14241
P26927 P31947
Q14203 Q66GS9
P19087 P49682
Q16539 Q99741
P06576 P48047
P42025 Q8WVD2
P01733 P30466
B3KR14 P60484
P09496 P49286
Q8TCU4 Q96MT8
Q14050 Q86W93
P23458 P28482
Q8IZC6 Q9HBI1
Q5JTW2 Q9HC77
Q8WYR1 Q9BRC7
P05556 Q13177
B3KR14 O14986
P07858 Q15853
P01579 P61244
P14780 Q9BYX7
Q68CU6 Q8N2H2
P08253 P60709
Q6B6N3 Q86YR5
P15153 P60953
P14866 Q6P2Q9
P04049 P46734
P22681 P62988
P01737 P04436
Q9Y5H2 Q9Y6N8
O14757 Q13315
P01730 Q9UL17
O43432 P55212
P42677 Q14152
P20309 P41743
Q14993 Q8WWJ8
O14804 O60262
P28062 P61289
P35637 P62308
P62750 P63173
P16144 Q5TCU6
Q71TU5 Q9ULV1
P55287 Q9P2E7
P17405 Q8WXG6
Q13362 Q9BZK7
O75643 O94913
O00512 Q6STE5
P09884 P49643
P63000 Q13393
P60763 Q6ZSZ5
Q9P2J3 Q9P2N7
P04637 Q8IUQ4
Q9NYQ8 Q9Y5H3
P05386 P62861
P53803 Q13487
P55283 Q9H349
P32969 P40429
Q06413 Q16539
P18075 Q13705
P49815 Q9UIG0
Q8NBT2 Q8WVK7
P26010 Q92752
O14917 Q7Z3L1
O00444 Q8TEP8
P52948 Q14397
P08047 P13866
A8K8P3 P61981
P55735 Q96EE3
P42224 Q09472
O75747 P63000
Q9BPU9 Q9GZM8
Q29878 Q6GMV6
O15371 P62266
Q07955 Q9P2I0
P07766 P42081
P17252 P20309
P08648 P12109
Q12996 Q7RTV0
Q15008 Q15370
O00232 P11926
P49454 P50748
Q13409 Q14204
O14908 P23560
P51692 Q8N2W9
Q7Z460 Q8TEP8
P60866 P61513
Q6P9H2 Q9Y6W6
P36873 Q71F23
P48736 Q8N3E9
P31323 Q9UGJ1
P07384 P42336
O60674 P29459
P19429 P63316
P25100 P30679
P01106 P42229
P28070 P28072
Q14633 Q8N6Q7
P32121 Q8NGJ9
P01133 P25391
Q09161 Q8NFH3
Q14155 Q9BYZ6
P62873 Q9P1Q5
B4DKC5 P36896
P46782 P62906
O43320 O43559
P39060 Q5HY54
P39060 Q16787
P62306 Q16637
P49238 P78423
P04156 P08865
P08069 Q15139
Q9NQS3 Q9Y624
O00213 Q9NZL1
P07942 P29400
Q9BRC7 Q9UGC6
P14923 P51512
Q13753 Q9NQU5
O00213 Q8WW43
P35998 Q9UMX2
P12644 Q13161
Q86UP0 Q96JQ0
P03372 Q12796
P05412 P17900
Q13813 Q9Y490
P18077 P18621
P01133 P20936
O60841 P84098
Q96GD4 Q99661
Q6V1P9 Q9Y5I1
P50150 Q68DM8
Q15370 Q8WX92
P03901 Q86Y39
P56945 Q8IYN9
P35637 Q92620
O94913 Q13435
O00555 P63000
O15511 Q8WUW1
P36575 Q9GZT5
P36873 Q8WUM0
P53803 Q00403
O60841 P62266
P06730 P62249
P51617 Q9NYJ8
Q9Y5G2 Q9Y5H3
P52799 P54760
P05067 Q6P597
O94844 Q92502
P15927 Q13535
P14868 P56192
P09661 P14866
Q8IXB0 Q96C71
P62854 P62857
P29350 P42338
P84077 Q92538
Q9NYQ6 Q9Y5E3
O14933 O60260
P49918 P63208
P60763 Q5VTT9
P49795 P63096
P28566 P63092
P06239 P42336
O43639 P01127
Q96GD4 Q9Y266
Q13349 Q16787
P42574 Q9UKG1
P04637 Q4LE71
Q7Z4K3 Q96C71
O00220 Q15628
P20309 Q9P2W3
P41595 P63096
O75056 Q14247
Q9BZA8 Q9UBT7
O43597 Q9UK67
P01343 P04626
P16520 P40145
P18564 P60709
P62266 Q13347
Q9H251 Q9Y5H1
P20701 Q6PID4
P00734 P15311
Q9Y4K3 Q9Y6Q6
O95684 Q9NRH3
O75309 Q9UII8
P42336 P52799
P62158 Q15796
P02671 P05107
P06493 Q9HC77
P67812 Q9UNL2
P02679 Q05397
P11488 Q9ULZ1
P60900 Q93034
P12004 P49643
O43707 Q9HBI1
P30304 P48556
P38405 Q96R67
O75306 O95139
O75116 Q9Y2I7
P05388 P62277
P16885 Q68D00
P01133 P17948
Q07092 Q14289
Q8IY78 Q9Y5G7
P05231 P29597
Q8IX12 Q9Y3B4
O60906 Q99523
P31323 Q8NHQ1
P55290 Q9Y5I2
P01106 P10242
P29992 P35367
P35609 Q9Y2I7
P27658 P63261
O43390 P26368
P04437 P04439
O43303 Q9P209
O95996 Q8IUQ4
Q9H3R5 Q9H410
P60953 Q9BXV5
P16109 Q14242
Q15111 Q9UGC6
Q9UHV7 Q9Y2X0
O43264 Q9P258
P09038 Q12778
P13631 P17612
P10415 P53779
P35557 Q8N1F7
P05556 P62330
P08621 Q05048
Q8TE47 Q9H3D4
O75791 P01913
P51452 Q5VTT9
P05388 Q02878
Q14517 Q96JP9
P41279 Q04206
O14905 Q9UBI6
Q07955 Q10570
P55291 Q9Y5G5
Q6ZN33 Q9BQ87
O15264 P47712
O95206 P55291
P55283 Q9UN71
O00483 Q9Y6M9
P01584 P18846
O00254 P50148
O60674 P04229
P62318 Q12996
P29400 Q8WWJ8
Q9HBT6 Q9UBT7
Q9HC56 Q9UBT7
P60709 Q8NG19
Q13889 Q9H3P2
P14921 P28482
P17987 P68366
P15153 Q9NYB9
P01733 P79483
Q9Y5E9 Q9Y5G7
O14905 Q9ULV1
O14610 Q9UFT3
P55290 Q9Y5G5
O15455 Q13546
P09884 P35244
Q15078 Q16539
Q9NYQ6 Q9UN73
P40933 Q13651
P42702 Q8WXH5
P26006 Q14031
A7E2Y1 P62736
P46777 Q8IYD1
P06727 P98160
Q8IUP8 Q9H349
P08047 Q15759
P11047 Q08043
P50219 P52945
P43632 Q6DU44
Q8IXA3 Q9Y6F9
Q9BZA7 Q9UN72
Q6PIV3 Q95HB9
P15927 Q07864
Q9H349 Q9Y5F0
O75747 Q96PE3
P31323 Q96CW5
Q9NSP4 Q9NXR1
P06703 Q04206
Q9Y5E8 Q9Y5F7
P31152 P40763
P21781 P22607
Q96T98 Q9H349
P30279 P46527
P01850 P30495
O00755 P54792
O15514 P51003
P08670 Q14324
O60674 P01730
P62873 Q92731
Q13416 Q99741
P32246 Q9Y258
P10826 Q9UL19
Q9H159 Q9Y5H6
O75633 P28222
O60262 O95837
P62979 P68104
Q8WVK7 Q96BD8
P11215 Q9Y6N6
P43250 Q8NGU3
P42345 P54646
P15880 P46776
P01733 P01850
P35236 Q13241
P20618 P53350
O75122 Q7L2Z9
P20849 P26006
P05106 P68032
P04222 P04437
Q6PID4 Q9UKX5
P01602 P06681
Q02878 Q12849
P20936 Q8NEB9
O14905 O60353
P13535 P68032
Q96TA0 Q9Y5E9
P12111 P26012
P01024 P05156
P05771 P15056
Q9UN74 Q9Y5G2
O60671 P40938
P49790 Q07955
P11464 Q15853
Q96B71 Q9ULW2
P62081 Q14240
Q59F77 Q6NT27
P55285 Q6P152
P18074 P63272
P32121 Q5SRQ3
P63211 Q13167
Q8NFH5 Q9H840
P51948 Q9H3P2
P52294 Q96HA1
P26599 P31943
P46782 P62273
Q14CB8 Q7L0Q8
Q8IY98 Q9UII8
O75369 Q14055
O15514 Q14103
Q92530 Q9UJX3
P62304 P78406
P02462 P49023
P07947 Q9UN19
Q01970 Q05655
P78352 Q9UPF9
P25054 Q6I9T8
P09493 P19429
P06756 Q5PR22
P61952 Q969N4
P19387 Q13247
P01137 P36894
P17612 P49840
Q9H251 Q9Y5G2
P41595 Q9UBI6
P23588 P40429
P50914 P63173
P06340 Q13094
Q9UN72 Q9Y5I3
P36402 P51532
O43809 Q15029
P62258 Q13409
P40189 P52564
O15230 P53708
P63267 Q9UES5
Q12851 Q15628
P12830 Q9UN67
Q5JXJ2 Q8NI42
Q5SQP8 Q92769
P99999 Q9NR28
P04049 Q9Y3L5
P63218 Q9P1P4
O60330 Q9UN67
P62841 Q14240
Q6P3V5 Q96JU8
P10916 Q7Z406
Q12802 Q15669
O14777 P49454
P61353 P62244
Q8WVK7 Q9HBM1
P02747 Q6PIL0
P05549 P20309
P12107 P25391
P50613 Q15361
P49792 Q8WYP5
P08579 P61978
Q6ZRA8 Q8N6H6
P27482 Q9H1R3
P07585 P17275
P05556 P25067
P47736 Q9UBI6
Q8TAG9 Q9NV70
P50613 Q92466
P84022 Q01082
P56545 Q86VC8
P25098 P28223
O75807 Q15797
P30050 P46777
Q9Y5F2 Q9Y5H2
P38405 Q6IF00
P22223 Q9Y5F8
P30086 Q15750
P50150 Q8N729
P42229 Q9BZL6
P20936 Q15139
P23443 P30153
P14635 P16949
P18825 P61952
Q7Z7A1 Q96RT7
A6NMZ7 P16070
P07148 Q07869
Q13151 Q92620
Q08209 Q13469
P20701 P24043
P28221 Q00610
P40763 Q13651
Q9HCU4 Q9NRJ7
P55010 P61247
O96013 Q14155
Q8N5B3 Q9UN74
P35269 Q09161
P33151 Q8IXH8
P06241 Q14114
O75084 Q6FHJ7
P35236 P45983
P12830 Q96JP9
P11234 Q15759
Q13151 Q16629
P55107 Q13161
O15335 P16144
P62258 Q9UGJ1
P18564 Q9HBI1
P25054 Q8IUQ4
P55211 Q9UKG1
O95977 P27361
Q15393 Q16629
P25398 P62249
O95206 Q9Y5F3
P09429 P15336
P25391 P42574
O95782 Q92783
P52566 P60953
P25025 Q9P2W3
P06396 P55957
Q9H3N8 Q9UBI6
P06239 P08575
Q02763 Q07889
P32745 P63096
P42226 P78552
P15692 P35222
P10276 P22735
P10145 P59768
Q02241 Q9NQS7
O43678 P03905
Q8NHQ1 Q8TAP6
O60674 P16871
Q14397 Q7Z3B4
Q7Z460 Q9UGJ1
O60674 Q92783
P08865 Q8IYD1
P28335 P62879
P29083 Q16594
P09471 P48146
Q2NKX8 Q96H22
P63261 P78536
Q9HCL0 Q9Y5F6
P07948 P12319
P51665 Q9UJX2
P19022 Q9Y5G1
P56199 Q07092
P48736 Q01970
P01737 P30492
B2RC52 Q01668
O00233 Q9UJX6
P15336 P43694
O75937 P51991
P10301 Q8WYR1
O43181 Q16718
O60266 P63096
P18077 P62269
O60258 Q59F04
P08637 Q5NV87
O60942 Q92759
Q08170 Q86V81
P00519 P51692
O15212 Q71U36
P62847 Q13217
P07942 P42336
P52948 Q14974
P12814 P31431
P20248 Q499G5
Q6P152 Q9Y5E6
P49768 P78536
P11217 P46020
P62195 Q9UM13
P28702 Q06710
P12319 P20936
P31431 Q05655
P60763 Q9NR80
O15524 Q6FHD7
P26232 Q9Y5H9
Q5PR22 Q86W93
Q60FE7 Q9HB63
O75122 Q9NQS7
O43306 P63096
P32121 Q8NGR3
P40763 Q13164
P49023 Q5JP94
P30154 Q9BX67
P32121 Q8NGF0
O14939 Q15389
P59768 Q92633
P23229 Q14055
Q9UII7 Q9Y5H2
P01730 P62333
O00459 Q15303
Q09161 Q86V81
P23458 Q9NQ66
Q5VVX1 Q9UKB1
P35251 Q14181
P31749 Q96L52
P26718 Q5SS58
Q15147 Q96LZ3
P08621 Q7RTV0
Q04721 Q9Y219
Q6STE5 Q9NQB0
P05107 Q14242
P43026 Q13705
Q7Z3L1 Q9UN70
Q04725 Q9HCS4
Q7Z5S8 Q9UBI6
P28066 P63208
A1A4S6 Q9BYZ6
Q13242 Q9BZI7
O75821 P62847
O60942 P61218
Q86Z13 Q9NZR2
P19174 Q92529
P11309 P51692
P16520 Q8N2E5
P38405 Q9UGF7
P31946 Q14738
P35269 Q8IX12
Q02388 Q60FE7
P27361 Q15256
Q13253 Q96B86
Q5JRS4 Q8N433
O75791 P46108
P16520 Q5U0K5
P01571 Q12968
Q6ZRA8 Q9P218
P28566 Q9UBI6
P06493 Q9UJA3
P61586 Q9UIA0
O00712 Q9Y250
O75309 Q12864
P13232 P25024
P57054 Q92535
P33240 Q14103
Q9H1J7 Q9H461
P46060 Q8WVK7
P51991 Q9Y333
P62873 Q8NGZ4
O75935 Q7Z460
O60508 P78406
O14949 P22695
P36507 P42338
O14949 O14957
P62854 Q9UBQ5
P07437 Q7Z460
P52333 Q8WXH5
O43559 O43609
P61289 Q99436
P04183 P49715
P16035 P18146
O94913 Q15287
P61758 Q13885
Q14974 Q9BVL2
P36954 Q13242
Q8N4N8 Q96GD4
Q7Z3L1 Q9Y5F2
P11309 Q14765
P51955 Q9NXR1
P15036 P31268
P26006 P60709
Q00653 Q5STV4
P02647 P28702
P39060 Q08043
Q86XR8 Q8NHV4
P16885 P24723
P61218 P62875
P62308 Q8NFH4
O95782 P53621
O15181 P15391
P13861 P22612
P15153 Q9H0H5
P42224 Q13651
P12830 Q7Z5M0
P08151 Q93097
P28482 Q15746
Q02750 Q9BR65
P13984 Q15428
P84077 Q9BXS5
P08134 Q8N5V2
Q9BQE3 Q9BVA1
O15230 Q7Z6C3
P09496 P09497
Q15654 Q9HBW0
P27986 Q86YW0
P63211 Q8NHC4
Q9Y5F1 Q9Y5H9
Q02388 Q14289
Q15750 Q99836
O60266 O75633
O43889 P49841
P26368 Q10570
P51003 Q9Y333
Q66GS9 Q9P209
P30622 Q2NKX8
Q86TH3 Q9NPG1
Q04206 Q9UNN5
Q9NYQ8 Q9Y5G5
Q67BC3 Q6KF63
O75435 Q9Y3Y4
P42574 P42858
Q15427 Q8N684
P09012 Q09161
P19838 P49715
P62306 Q12874
P83876 Q8IYB3
O43913 Q13156
Q86YW0 Q9Y6T7
P60842 P62854
O75084 P09544
P36578 P62753
P04049 Q9NZ70
P38570 Q5HY54
P00451 P07225
P41159 Q16665
Q13467 Q9UK08
Q6PIE6 Q99683
P28482 Q5TC07
O60262 Q14833
P55769 Q8IWZ8
Q7Z3L1 Q9Y5G5
P42858 Q5VSF4
P34947 Q5TBX0
P10145 P17676
P51677 Q9Y258
Q96BD8 Q9BW27
Q13702 Q13751
P50151 Q03113
P25963 P27361
P07766 P79483
P35221 Q9Y5G2
P15153 Q92569
P30874 P50151
P17081 Q8IZM6
P13535 Q9BVT0
O95147 Q6FHX4
P08648 Q9P218
Q13873 Q6GTN3
Q9H251 Q9Y5H7
P09496 P80108
P07942 Q5HYA4
Q08174 Q9Y5F6
P03897 Q9Y6M9
A4D0S4 P08514
Q16665 Q9UFE2
P25940 Q68CT4
P53420 Q7Z391
P11912 P42345
P30050 P62249
O43295 Q8IXI2
P30622 Q562F6
Q92558 Q92747
P36402 Q15797
Q8N433 Q8NGJ8
O43236 P25787
P08047 Q12857
P21918 P59768
P23443 P49815
Q6PIE6 Q9Y346
O43307 Q9HBH0
P30260 Q9H1A4
P13639 P61513
O43303 Q9NVX0
P35998 Q9UM11
P26717 Q07444
P51946 Q15361
P42336 Q9ULV8
O43809 P07910
P52272 Q05519
Q13155 Q9P2J5
P05107 Q9Y6N6
O95622 P63096
P55010 P60866
P62316 Q13151
P19086 Q13519
P23588 P62277
Q16363 Q8N3F8
Q8IXH8 Q9Y5F3
O95918 P62873
Q00975 Q9UBI6
O75937 Q12874
Q9BXH1 Q9HCN2
P26012 P48059
Q13547 Q6PRX3
Q9Y5G0 Q9Y5G6
P55291 Q9Y5H4
Q07955 Q8IYB3
P26010 P35442
P18825 P53675
P24864 P38936
O95149 Q9NRG9
P08069 P12931
P42766 P83731
O96020 Q6IB71
P25024 Q14116
P21860 P48736
Q4LDE5 Q9Y5H5
P26006 Q5HYA4
P01106 P06730
Q6ZRA8 Q8NEB9
O60566 Q9UJX3
P61313 P62913
P07942 Q496J9
P01764 Q8WUK3
O43561 P51451
P38405 Q9GZK4
P08648 Q6VU69
P0C0L4 Q5NV65
Q15797 Q9GZU7
P19174 Q68D00
P45983 Q9BY84
O95206 Q8IY78
P02751 P11215
P14635 Q9UJX2
Q02750 Q05193
P37288 P50148
O95393 Q13705
P38159 Q07955
Q5SRE5 Q9Y5S9
P28066 Q9NYG5
O43609 P22607
P35998 P62877
Q96TA0 Q9Y5F8
Q4LDE5 Q6P4R2
P63104 Q9Y6N6
Q8IXH8 Q9Y5E4
P62316 P62875
P33991 Q13156
P42336 P61224
P27361 P28482
P03372 P36952
P26599 P52434
P15153 Q5T6N3
P52565 P63000
P28289 P35609
O14576 Q6MZZ3
P25398 P49207
P50613 Q13888
P05108 Q02447
O15371 P46781
P41221 P49407
O43237 Q6AWB3
P36575 Q9Y2T1
P60866 P62753
P08047 P63316
Q96EE3 Q9H410
P11274 P62745
O95400 P61218
P55769 P62316
O60602 Q99836
P19087 P46663
P02751 Q5JP94
Q5VSF9 Q96QG5
P05198 P62701
A4FU14 Q8N433
P04049 Q05655
P01116 Q92529
O60266 Q8IV77
P49815 Q8TAQ2
P62277 Q15056
Q8IUP8 Q96JQ0
Q06413 Q9Y3R0
P14416 P25098
P62277 Q07020
P62333 Q9UJX4
Q59G47 Q7Z6C1
P05107 P32942
P17252 P61981
P42224 Q9NPF7
P12830 Q9UN72
P10145 P53778
P30876 Q15287
Q8NG31 Q9HBM1
P01568 Q12968
O96014 Q9UK08
O00212 Q99819
P62877 Q13309
P15880 Q13347
Q13489 Q92636
Q8N5B3 Q9Y5H3
P10242 Q9UBE8
Q02156 Q13546
P63215 Q96RG8
P29353 Q15768
Q13748 Q9UHV9
Q6NT27 Q6NX52
Q7L0Q8 Q8N392
P32298 Q7Z5R9
O75822 P11940
P61326 Q10570
Q92529 Q96KE5
Q14008 Q9Y266
P62854 Q04637
P25067 Q9Y6N6
P18825 Q9UBI6
O94906 Q8IX12
Q5JSP0 Q96L33
P19878 P24390
P84103 Q7Z3B4
P42766 P62847
P08581 P48023
Q6STE5 Q9HCS4
P32121 Q8IXA3
P30050 P62841
Q00872 Q8WZ42
P52333 Q13261
P08571 P49715
A6NMZ7 Q13797
P10721 P19235
O14909 Q96QG5
Q9BYD4 Q9NZL1
O94913 P53803
Q08174 Q9Y5E1
P43034 P55735
Q8TDT9 Q9UK08
P51668 P51965
P48059 Q86W93
O15372 P08865
Q15669 Q68EM7
Q13535 Q9UNS1
O60674 Q01113
P07814 Q9P2J5
P21918 P48051
P52435 Q92759
Q12802 Q96L33
O95235 Q96GD4
P41208 Q13561
Q7RTQ2 Q9Y5Z0
P10301 Q15052
P01850 P30479
P62249 P62269
Q17R89 Q8IXI1
P18075 P37023
O14818 P62195
P35637 P62318
P07766 P30488
P00533 P51451
O43684 Q9HBM1
P20366 P25103
P21802 Q6A549
P04899 P08908
Q9H1J7 Q9Y6M4
O00334 P41743
P42025 Q9NQX4
P05107 P07359
P08637 Q5NV81
O15530 Q9Y6K9
P54619 Q9UGJ0
Q13156 Q13415
Q8NDW0 Q9H3D4
P31323 P56199
O15078 Q7Z7A1
P06730 Q5SRE5
P12074 P14854
P41091 P47813
P61073 P63092
P31751 Q6P9H2
P46663 P48549
P15692 Q76P87
P63092 Q9BX93
O95402 P49336
Q13480 Q9Y243
O14610 P19086
Q86XR8 Q9BYV8
O60906 Q92636
O00626 P51679
O60716 P61586
Q15942 Q9Y490
O15530 P31751
O75935 Q86XR8
O43929 Q9UBU7
P15336 P43354
P62714 Q7Z727
P30304 P49720
P55287 Q12864
Q13077 Q13114
P02751 P08572
Q5Y7C9 Q6GMV6
P11021 Q8N2E6
Q9BUQ8 Q9Y5S9
P25786 Q9UJX3
Q5KTZ5 Q9BYD4
P07900 P12931
Q9NX14 Q9Y6M9
P01019 Q07869
P68400 Q96L52
P12270 Q8N1F7
P47901 P50148
P23193 Q9Y5B9
P52948 P55735
Q6KF62 Q96RW6
P51809 Q9UEU0
P24723 Q8WU20
O60447 Q9NQS7
Q86W93 Q9P218
O60674 Q14774
P62701 P62750
P06756 P35968
Q15008 Q9H1A4
O43805 Q13561
Q9UHD0 Q9UHF4
P43628 Q06124
P02675 Q96IY4
P01111 Q8IYN9
Q14397 Q8NFH5
Q96RT8 Q99996
Q8NFN6 Q9BRC7
P37173 Q9Y6L7
P25391 Q5PR22
P47736 P63211
Q8IUP8 Q9BYE9
P43628 Q8WUX3
P08588 P62873
Q06187 Q9P2D0
Q01094 Q8N726
P50914 Q02543
P03971 P10276
P04637 P22415
O95837 P35368
Q92530 Q9Y297
P48730 Q9GZT5
P62988 Q9Y4K3
P08107 Q00987
Q8N0S6 Q96EA4
P17676 Q01860
P63261 Q8WVD2
P36954 P63272
Q12824 Q13485
Q9HBD4 Q9Y3Y4
O43264 Q99661
P38570 Q9NVD7
P25789 Q13200
P42224 Q5VWK5
A4D1J9 P05556
P02655 P98160
P62736 Q7Z5M1
O43805 P68371
O15078 P07900
P19387 Q9BWJ5
P30495 P61769
O76093 P21802
P27482 Q07161
O43521 P45984
P20702 Q6PID4
Q15256 Q8NHX1
P09471 Q6UQ80
P04899 P42830
O15379 Q6PI57
O75747 Q9Y2I7
P25398 P40429
P19404 P51970
O00139 Q99661
Q15427 Q9Y3B4
P12319 P37231
P46939 P49023
O43320 Q8WU20
P42338 Q8IVF5
P01737 P09693
Q07889 Q8NEB9
Q8WV28 Q9P0L7
O75122 P46060
P08620 P34741
P19793 P33121
P05129 Q14571
P55287 Q96T98
P51452 Q6PIE6
P62879 Q08462
P20702 Q9BUM6
O14893 P49790
P17947 P33241
Q14573 Q14643
P55211 Q9Y243
Q8TAB3 Q9Y5G9
P04437 P30483
P62487 Q9BUJ2
P02462 Q5R3A8
Q6MZZ3 Q9GZS0
P40763 Q5T7H7
P55286 P55289
O60841 P62241
P01850 P01907
O15169 Q9UPN3
Q9H251 Q9UN67
P48730 Q16539
O43930 O95622
P35998 Q93034
P04637 Q15435
P62879 P63215
P15927 P28715
P01834 P02747
P51991 P52298
P16220 P61247
P60953 Q12802
P25391 Q99715
Q5JP94 Q6VU69
O00233 Q15008
P63215 Q13467
Q5R3E4 Q6P9C2
P05305 P51677
Q02078 Q15759
Q08043 Q5GFL6
P23458 Q06609
P18124 P40429
P24941 Q9HAW4
Q5VT82 Q9Y5H8
Q96BT3 Q9H410
P23588 P62753
P21728 Q92806
P05107 Q13753
P35222 Q03403
P78356 Q9BRC7
P46109 Q658W2
Q8N433 Q96RB7
O75116 P36873
P19388 P50750
P24928 Q9Y333
Q6P5Z4 Q6PID4
P60866 P62888
Q99997 Q9UK08
P40429 P63173
P15498 P61968
P26232 Q96QU1
O43831 P24928
Q14566 Q9UJA3
P42677 P62277
P26373 P62081
P62873 Q8NGD0
P54368 P62191
O60566 Q9NXR1
P16070 Q13751
P25098 P30939
P14921 P51587
Q13243 Q96HA1
O43561 P43403
O43898 Q9UBI6
P51965 P62333
P08123 P13224
Q8IUP8 Q9Y5F8
P25098 P32248
O95972 Q6IR47
P62249 P62857
Q13797 Q14031
P25098 Q8IWW4
P63220 P84098
Q29882 Q6GMV6
O60508 P62308
Q13467 Q9UBV4
P30872 P62879
P14316 Q92922
Q8IUP8 Q9Y5E1
Q9H081 Q9NQS7
P14866 Q86V81
P27635 P62249
O14576 P54257
A8K8P3 O75935
P35222 Q659G9
P11215 Q7Z6C3
Q9UM11 Q9Y5N6
P51451 Q15375
P21291 P40763
Q92765 Q9ULV1
O94973 Q9UBC2
P45983 P63096
Q13753 Q14031
Q08209 Q14934
P01589 Q02156
O95644 Q02078
P18074 P52435
P46778 Q12849
P24385 P28074
P00533 Q68D00
P04843 P61803
A8K8Z5 P42336
P34741 Q9Y296
Q12769 Q8N1F7
O60566 P61289
P51668 Q15008
P01008 P49715
P53350 Q06323
P01730 P04225
P67809 Q08211
P27986 Q70WG0
P08833 Q02447
P05108 P05549
P52434 P62314
P56199 Q05707
P18077 P46781
O60882 P60709
P62191 Q12834
O43677 Q9UI09
P29083 Q15543
Q15642 Q9UIQ6
O94827 P84095
P08514 Q16787
P35222 P61224
O95206 Q9Y5H1
P04085 P12110
O75122 Q5FBB7
P30411 P59768
P61968 Q9UQC2
P46531 Q13573
P62987 Q8IYD1
P01850 P30466
P06401 P13861
O15197 P98172
P49848 Q13888
Q8IXI2 Q8N392
Q13257 Q9UJX3
Q8IUP5 Q96RW6
P63261 Q14993
P01100 Q92633
Q9BUG9 Q9Y4G6
P18089 P59768
P02751 Q13797
O75056 O95680
O14732 Q9P212
P52566 Q8IXI1
P42331 P63000
P31751 Q12778
P54829 Q15759
Q96CW5 Q9NXR1
P62158 Q9NQ66
O43148 Q92759
Q9Y5E5 Q9Y5G5
Q16629 Q96DI7
O00512 Q09472
P17301 P49715
Q6P4R2 Q9Y5F7
P31785 P35236
O43920 P03886
P19387 P84103
P24941 Q13309
P20618 Q6L981
O00212 Q7Z628
P01023 P15153
O15372 Q14240
P45984 P98177
Q9BZA7 Q9Y5G5
Q16787 Q6ZRA8
P15391 Q92569
P51965 P62988
P08754 P63096
O43320 O95750
P20226 P52747
P08173 P19086
Q92674 Q9BS16
P49407 Q969G9
P19388 Q12962
P27361 P42224
P48051 Q14832
P38405 Q6IFK9
Q15287 Q15428
O43318 Q9UN19
P15927 P33993
Q9GZT5 Q9H237
P18124 P42766
Q13115 Q5R3E4
O60583 Q13888
Q06330 Q92585
Q86XP1 Q8N3E9
Q9NR96 Q9Y616
Q6B6N3 Q6I9S5
P01116 P98172
O14905 O75084
O14497 Q15306
P03915 Q9P0J0
P16885 Q02156
P07101 Q16539
Q7RTV0 Q86U42
P13501 P59768
P11940 P63220
O95644 Q14974
P27037 P36894
O75508 Q9UDY2
O60674 Q14765
P01579 Q6FHD7
Q16539 Q5U0E4
Q12769 Q53HL2
P98077 Q658W2
P38405 Q8NGI9
P23458 P42702
P62140 Q9BRL5
P51828 P62879
P00533 Q92783
Q5SRE5 Q9UKX7
O14512 P15260
P14866 Q15428
P14780 P60709
P04222 P07766
O00471 P62330
P20936 P52797
P22090 P84098
Q9BYV8 Q9UGJ1
P01732 P14921
Q96JP9 Q96TA0
P42677 Q2NKX8
P09693 P78314
P48039 Q8WTQ7
P31943 Q8IX12
P35221 Q8N5B3
P03956 P28702
P01848 P30481
P08514 P39060
P04350 P68363
O15398 P63000
P10914 Q14765
P62745 Q6ZRI8
O75533 O94906
P06239 P28068
O95471 Q07157
Q8IZL2 Q92793
Q6NT27 Q9UP38
P32121 Q96ST3
P01889 Q07444
P61247 P63220
P11215 Q5JP94
P57678 P62308
A7E2Y1 Q5T8M8
P62805 Q9NYB0
Q03188 Q6P1K2
O14917 Q9HBT6
O14917 Q9HC56
Q6P1K2 Q9H081
P46527 P63104
Q7Z460 Q9HC77
P54619 Q16822
P08590 P45379
P35626 Q14831
O75832 P28065
O15111 Q00653
O19760 P20963
P62745 Q92974
Q562F6 Q92674
P41208 Q9NXR1
P22681 P43403
Q15669 Q9NR81
O75937 P61326
Q6P3V5 Q92542
Q13349 Q14055
P08047 Q07869
P23443 Q9BVC4
Q6IR47 Q75RY1
Q16659 Q5W554
P09038 P62993
P36894 Q9H2X0
P07766 Q04759
O15492 P04899
Q8IXI1 Q92502
O15239 O75306
O60330 Q9Y5E9
P42858 Q5U025
P09471 Q14DU3
O75084 Q9UBI6
P15692 P19838
O14549 P20849
Q96CW5 Q9NVX0
Q9NYQ6 Q9Y5G0
Q6PID4 Q76P87
O43390 P30876
P13942 Q14315
O75084 P04628
P29083 Q92750
Q60FE5 Q9BUM6
Q6IPU0 Q9H3R5
O95837 P47901
O95298 P03905
A7KAX9 Q9BYZ6
Q16629 Q9BUJ2
P62314 Q7RTV0
O14549 P39059
P61326 Q08211
P02745 Q5NV87
P26368 Q00839
Q03135 Q5PR22
P00750 P16220
P62745 Q7Z6J4
P61218 Q15428
P01236 P19419
P23229 Q14289
P08253 P14598
P51532 Q15648
P30876 Q05519
P00441 Q9BUN8
P35749 P68133
P01100 P41222
Q9BZM4 Q9UBK5
P24928 Q10570
P50150 Q96RI8
P35637 P52597
P05067 Q07866
P04626 P16220
P26368 Q8N1F7
P35269 Q15393
O00487 Q9UJX6
Q13485 Q9Y3Y4
P62495 P62917
Q8WWN8 Q96L33
P56704 Q9H237
P04436 Q9NWQ8
O43831 P09651
P25100 Q6B6N3
P08123 Q13797
P31947 P46527
P39905 P62834
Q8NHV4 Q8TEP8
P11831 P68400
P26368 P57740
O60733 P10244
Q9NYQ6 Q9Y5F9
O75446 Q9UMX1
P05388 P61513
P06213 Q6S5L8
P08134 Q8N264
P24723 P30086
P22090 P42677
O95965 Q9NVD7
O00139 Q96IY1
P07947 P29320
P52735 Q9Y6B5
P61266 Q86UR5
Q7Z6D2 Q8NFD7
Q13873 Q7Z3T8
Q9H3N8 Q9UK08
P35268 P83731
O60244 Q71SY5
P04436 P18463
P83876 Q15459
P16473 Q9UK08
P15882 P60763
P61218 Q92759
P14416 Q92806
O94806 P42224
P09012 Q8N684
P35462 P63211
Q04917 Q6ZN33
Q15365 Q8IYB3
P35222 Q13526
O00212 P52757
P39023 Q02878
P40763 Q8N1E8
P39023 P63220
P14921 Q16880
P62263 P62841
P33240 Q9BUQ8
P01733 P01903
P05129 Q14765
B2R6I2 P16885
Q5FBB7 Q96H22
P10070 P12755
P21817 Q00975
P51959 Q8TE47
Q86YW0 Q8WUK0
Q7Z460 Q8NHV4
P63000 Q12802
P01133 P08581
O60245 P55289
P12111 Q13683
P55290 Q9Y5F2
O00750 P42336
P68371 Q15691
P01112 P10275
P28340 P40938
Q6ZRA8 Q8NIA3
P12830 Q9UBT7
P08648 P35443
P08575 P20963
P11215 Q05707
Q96S42 Q9NXZ6
O00422 Q13363
P19388 Q9NW08
B3KQM6 Q9NT62
P52434 Q9H9Y6
P49207 P62891
P20963 P31785
P12270 Q8TEM1
O43831 Q96EE3
P63261 Q5HY54
O75632 P08588
O95644 P01570
O95644 P01100
O00443 O15327
O00267 P62875
P48454 Q9UD71
Q08174 Q9Y5F1
P42677 Q9BZD4
O00311 Q9HAW4
Q8WW43 Q9NZ42
P30876 Q8IX12
P25398 P62750
P08708 P62945
P32121 P49286
P62316 Q12996
Q5STP6 Q6VU67
Q13507 Q13976
O43463 P30279
O60262 P13501
P18077 P18124
P28074 P30260
O15372 P25398
O94913 Q8N684
P42081 Q8NEB9
P17252 Q07889
P46109 P61225
P20309 P24723
Q13885 Q8IXJ6
Q14451 Q6ZR19
P56199 Q14155
O75935 Q8TCU4
O14654 Q8NHX1
Q9HCU4 Q9P2E7
Q13889 Q15543
O15264 Q9HBH9
Q9Y5B0 Q9Y5B9
P62306 Q00839
P35609 P48788
P52757 Q9H4E5
P09496 P61966
P12270 Q92621
P42702 Q9ULV8
P19105 Q32MK0
Q96MT8 Q96SN8
Q6IB22 Q99719
P29474 Q8IVI9
P27694 P32780
Q9Y5E4 Q9Y5H3
P04436 P10321
P41146 Q9UK08
Q92989 Q96DI7
Q68CU6 Q9UK67
P04085 P17948
P84095 Q9Y3M8
P04629 Q8WYR1
P04844 P09132
Q15691 Q8NHQ1
Q08174 Q9Y5G9
O95067 Q9UM13
P17301 Q9BUG9
O00329 Q68CU6
P03928 P56385
O00238 Q99717
P63211 Q8NGE2
Q92621 Q9H840
P21860 Q06124
Q13242 Q99567
P61586 Q15642
P09429 P51532
P27361 P36507
P04435 P29597
O14733 P48023
Q2NKX8 Q9GZM8
O14508 P78552
Q16549 Q8IYC8
O43831 Q8NFH5
Q6P4R2 Q9Y5E8
P07766 P30511
O15105 Q96RT1
P35222 Q9NPG1
P35236 Q14790
A4D0S4 Q7Z4I7
P15153 P15498
P27361 Q14790
O95206 Q9BZA7
P11473 Q92922
P39023 P62701
P01100 Q9NR55
O60508 P26368
O14920 P49116
P19784 Q8WZ56
O00487 P30304
P49746 Q9UKX5
Q8N433 Q8NH19
Q8N433 Q8NGP9
Q96KJ8 Q9UHF4
Q08462 Q9UBI6
P24864 P25789
O15105 Q15750
P55289 Q96TA0
P62875 Q15369
O14610 Q96B71
P35221 Q14517
Q15835 Q8NGU3
O15264 P04637
Q8IWW3 Q9UK08
P08708 P62854
P31321 Q15049
P12644 P14921
O94906 Q12874
P35354 Q7LA65
P24941 Q8NHZ8
P42858 Q8N542
A6NNL4 Q9UKU0
Q9UJ99 Q9UN75
Q14008 Q9BV73
P61088 Q13404
P20908 Q14289
P49792 Q8NFH3
P17948 P20936
P08572 Q6VU69
P30679 Q5VWL4
O14818 P49721
P62879 Q9UBI6
P48454 Q9BRL5
O43805 Q96SN8
P05412 Q06889
P03992 P04225
Q14185 Q6ZTJ0
P49642 Q15054
P08476 P37023
O75376 P42858
Q9NZH5 Q9UJX2
O60508 P52298
P04350 Q9P209
P63000 Q99683
Q86YW0 Q9NRR6
O00212 Q8N264
Q14738 Q5SRQ3
P40238 P42336
O60331 Q9Y6U3
P32298 Q8NGU3
O00220 O14920
O15264 P49715
P05106 P29400
P05771 P60709
O00743 P10523
O60496 Q9UKT9
P60709 Q5JW48
P04271 P04637
Q13585 Q96AD6
P25021 P50151
A1A4S6 P62745
O43390 Q9UKF6
O95750 P21802
O43390 P62487
P42345 Q92835
P01889 P04234
P19388 Q16533
P55212 Q5HYI3
P13535 P20929
P20292 Q15744
P06239 Q04759
Q96QU1 Q9Y5E8
P18146 P37173
P01733 P43403
A8MTJ3 P78556
P29400 Q96PN1
P51665 Q9NYG5
P09496 P18825
Q647K2 Q9Y6L7
P06748 Q96GD4
O75832 P54368
P49674 Q1PSW9
Q12874 Q13435
P61024 P61244
P35222 Q14517
Q06330 Q96JK9
P19387 Q92889
P01138 Q96MG7
O15078 Q8NHQ1
Q12864 Q9UN67
P39023 P46779
P41240 Q9Y490
P46531 Q8WW43
P60763 Q9BYX7
P30411 Q9UK08
P62269 P62753
O75309 Q96QU1
P18206 Q9HB63
O60671 P07900
Q6P4R2 Q9Y5H0
P22223 Q9UN72
P55289 Q9Y5F1
O60674 P52630
P07900 Q9NXR1
O60841 P63173
P01185 P05412
O15379 P23769
P62875 Q01081
Q92878 Q99708
P55289 Q9ULB4
O60262 Q14831
Q96CZ9 Q9NYQ7
P37198 Q9UBN7
P50151 Q8IWP3
Q5T8M7 Q9H6Y6
O00444 Q9UPN4
Q60FE5 Q658W2
Q5T8M8 Q68D67
P61218 Q92620
Q9Y5E9 Q9Y5F8
Q08117 Q15797
P26368 P52756
P08865 P46779
Q9BU64 Q9H081
P56377 Q99962
P13945 Q00610
O75643 P61218
Q8N109 Q8WUX3
Q86WJ1 Q9NQB0
P09496 Q9UBC2
O75832 P25789
Q5JYH8 Q8N3F8
P07948 Q06187
O15514 Q13216
P09661 P52272
P05107 Q04912
Q15746 Q8TD86
P61769 Q15853
Q01449 Q9BVT0
Q9Y5F9 Q9Y5H6
Q13409 Q9UGJ1
P19784 Q16625
P28330 P40939
O60882 Q9UI47
P08754 P62873
P08700 P35236
P22681 Q15303
P48730 Q8TEP8
Q9NYQ7 Q9Y5H4
Q03135 Q13683
P28221 P63096
P36402 Q8NFD5
P27348 Q15173
P08118 P16220
P28062 Q9NYG5
O60330 P22223
Q9UBV4 Q9Y6M4
P10606 P14854
O00329 P04899
P20963 Q14765
P18621 P61353
Q9Y5G3 Q9Y5H1
P36873 Q96BT3
P48061 P51681
P19438 P41743
P46779 P83731
P02751 Q04206
Q9BZA7 Q9Y5F1
O00716 Q8N726
Q9H158 Q9UN66
O95168 O95178
Q00610 Q99962
P39905 Q647K2
P53778 Q8TBR3
P49821 Q9P0J0
Q15853 Q16787
P38484 Q9BY69
P04234 Q7YPT8
P26368 P55769
Q02156 Q9Y624
P23229 Q9P218
P52434 Q9Y5Q8
O43541 P43694
Q6P152 Q9NYQ8
P36894 Q9NXZ6
Q13889 Q9Y5B0
P14867 P47869
P42356 Q8NEB9
P46109 Q68DL3
P19022 Q9Y5H7
O95182 P03886
P24043 Q13797
Q15573 Q92831
P26368 Q13247
A4D0S4 Q8IYN9
P17947 P29590
P38405 Q8N0Y3
P05107 Q08043
P52434 Q14683
Q6L981 Q8NI42
Q9Y5F1 Q9Y5G6
Q7Z5H3 Q8IXI1
O43684 Q9BW27
O43353 O60674
P02671 Q15911
P39877 Q14344
O15230 Q04917
P06241 P09693
P01375 P25445
P50151 Q9NPG1
P35916 P68133
Q12769 Q14397
P00533 P13688
Q9UII8 Q9Y5E8
P22888 P32121
P26010 Q60FE5
Q7L2Z9 Q92674
Q05519 Q15459
Q9NPJ6 Q9NVC6
Q92851 Q9UBN6
P08754 P08912
Q96JQ0 Q9Y5H9
P55289 Q9Y5I0
Q12824 Q92922
O15357 Q9NQ66
O00144 Q9UG07
P09038 P16234
P41595 Q6B6N3
Q8TBX8 Q9NQ66
O15539 Q96C71
P31943 P55769
P28222 Q9P2W3
Q15543 Q92750
P46734 Q9Y2U5
P49023 P98172
P61586 Q13464
O00750 P42224
O00303 P62244
P14619 Q16539
P07550 P62879
P55289 Q9Y5F2
P17096 P42226
P09012 P52435
P07437 P23258
P12830 Q7KZY0
P07910 Q8IX12
P33240 Q15029
Q8NFH5 Q9BZI7
P27986 P40225
P12830 P55287
P18621 P62277
P00533 Q92913
P78318 Q9H3D4
P29353 Q5T6N8
P42025 Q7Z406
P63000 P98171
P42701 Q04206
P25098 Q8IWP3
P07101 Q03060
Q68CT4 Q8NG19
P31391 P63092
P61289 Q99460
Q05048 Q99728
P50151 Q9NS88
O00585 P11488
P04792 P08047
O43674 O75306
O43831 Q08170
P49796 P54762
Q8WUM0 Q9Y266
P63215 Q99997
P63261 Q60FE5
Q5NV64 Q6P055
P25398 Q99613
Q7L0Q8 Q96QD5
P62304 Q09161
P84103 Q9Y3B4
P52657 Q92793
P05412 Q92769
Q14765 Q5VWK5
P05198 P46782
P24821 Q01543
O43264 Q8N4N8
P28715 P35244
P34969 Q9P2W3
O60262 Q13639
P35609 Q9BUM6
P56703 Q86TH3
P63267 Q6P1W8
O00750 Q8N2H2
P63211 Q8IVW0
P14210 P28482
O75309 Q9Y5H1
P51668 Q05086
P21860 Q8NIA3
P18074 Q08945
P21583 P62993
P28065 P30260
P11047 Q5JP94
P19387 P29084
P08648 Q02763
Q8WW43 Q96GC6
P18077 P61254
O00744 Q86TH3
Q5GFL6 Q5HYA4
O00422 Q16576
Q2NKX8 Q9H410
P35568 P56159
Q06432 Q13972
O60907 P62714
O95299 Q16718
P01106 P30304
P23246 Q15233
P14859 Q16533
P22223 Q9Y5E4
P46778 P83881
Q13485 Q96TA9
Q6IFK9 Q8N433
P05412 P36402
O15392 Q15691
P28062 Q99741
P12270 Q9BZI7
O14763 Q04206
P23229 P60709
P01854 Q05397
P28074 P30304
P52597 Q13435
O00221 Q04864
P27987 Q14573
P33151 Q9ULB5
Q8N752 Q9NPG1
P19174 Q9UGC6
P17987 P49368
Q8NHX1 Q9HBH9
P19086 P19876
Q96EE3 Q9BZI7
P02775 P08754
Q6VU69 Q9HBI1
P48730 Q8TAP6
Q7Z3L1 Q9Y6N8
P08581 Q06124
P42766 P62241
Q6AWB1 Q8N542
P25391 Q969J9
P49736 Q8WXE1
Q8NFH4 Q8NFH5
P08575 P21860
Q9Y5E5 Q9Y5H6
P55010 P55884
P08700 P32927
P10912 P35568
O14909 Q7Z513
O75633 P08588
O95837 P22888
Q13224 Q9NZT1
Q9Y5E5 Q9Y5E7
P08047 P20701
O60330 P55291
P61803 Q8TCJ2
Q5HY54 Q99715
O43831 P09661
Q9UN74 Q9Y5H4
P23458 Q08334
P08620 Q9GZV9
P49810 Q96BI3
O60882 P26232
P18124 P46779
P55287 Q9HCL0
O75182 Q99835
P07942 Q03692
P42677 P49207
P05549 P17900
O75044 Q8IXI2
Q9UN66 Q9UN70
P08865 P62753
Q6IPU0 Q7L7X3
P50151 Q9ULZ1
P10275 P15884
P31751 P42229
P26012 Q6PI59
Q13435 Q8IYB3
P12109 Q96PN1
P19447 Q13889
O00238 O15198
P18206 Q86W93
P62266 Q13217
A8K8Z5 Q9NZT1
P25054 P28062
Q4LDE5 Q8IY78
P21453 P27361
Q9NRJ3 Q9P2W3
O14543 P61968
P62736 Q9UBC5
Q13177 Q13233
Q07955 Q8TEM1
P61218 Q15029
P47914 P61254
P63215 Q9ULV1
Q14241 Q9Y5B9
P07910 Q13435
Q14517 Q7Z738
P39060 Q96PN1
P31751 Q8TE47
P19086 P51681
Q13151 Q8IYB3
P31751 P42338
P01892 P04435
P48736 Q15303
P10275 P49715
O43318 P98172
O75159 P52333
P04225 P04440
Q6P4R2 Q8IXH8
P62258 Q14204
P42229 Q8WXH5
P15514 P38398
P61758 Q71U36
P09012 Q15393
P61077 P84022
P46109 P60568
P10966 P31785
P04233 Q6NSA0
O00268 Q15543
P11229 P48544
P29371 P29992
P17096 Q8NFH4
P51617 Q92985
Q9NYQ8 Q9UN67
P48061 P63215
O15392 Q9NQS7
O75578 P53420
O95684 P61163
Q9GZM8 Q9Y266
P05412 Q16576
O14909 P63000
P33993 Q07864
P04844 Q15629
P55036 Q9UMX2
Q9Y5H4 Q9Y5H9
P63267 Q7Z406
P52434 Q13247
P04226 P06239
Q5SRQ6 Q96L52
Q15669 Q6ZSZ5
Q99567 Q9UHI6
P61769 Q8NA04
P51451 P52803
P19235 P35236
Q07889 Q9NPF7
P55291 Q9UN73
Q99665 Q9NRA0
P05305 P09471
O75962 P15153
Q5JYH8 Q6ZRA8
P37173 Q9NXZ6
P16949 Q13557
Q9H159 Q9NYQ8
O15379 P48552
P19438 Q9UER7
P19174 Q9BR65
Q02224 Q7Z460
Q96H22 Q96IY1
P17947 Q04864
O60330 Q9Y5E2
P17081 P68133
Q969G3 Q9NQB0
O60262 P28223
P31323 P48061
P51003 Q13151
P60953 Q14155
P01375 P48023
Q16816 Q93100
P19447 Q92466
P13726 Q16665
P06239 P13765
P52655 Q15596
Q08174 Q8IUP8
P19387 P26368
P01116 Q6KH11
P63000 Q15642
O95149 Q9BVL2
Q99715 Q9Y6N6
P46109 P61224
P60763 Q96PE2
P22612 Q70SY1
Q04206 Q04864
Q03188 Q5FBB7
Q12774 Q13017
P12931 Q9UF33
P09497 P68032
O75475 Q9UKX7
Q13352 Q14008
P12931 P18084
Q96JQ0 Q9NPG4
P36578 P62244
P52298 Q9BUJ2
P30153 Q9NVX0
Q6L981 Q99436
O15144 O15145
P21860 P68133
P23458 Q99650
P18850 P49810
O75446 Q92769
Q8N2E5 Q8N474
P06756 Q8IZC6
P18827 Q92752
P12814 P16144
Q8IXH8 Q9UN70
O43805 P06493
P27986 P40259
Q9HCT0 Q9UEF7
O75197 Q13467
P01850 P03992
Q02078 Q9UBK2
O60353 Q13469
P15498 P20963
O75309 Q9Y5I2
P19838 P48023
P62314 Q13435
P49721 Q13042
Q13177 Q92530
Q8N2Z9 Q9BU64
P04899 P16520
Q14493 Q9BW27
O00238 P12644
O94989 P20827
P63096 Q92569
P04156 P14136
P16220 P24928
O15078 Q86XR8
O00206 Q9H0E2
P62195 Q13257
O60566 Q53HL2
Q7RTV0 Q8N684
O95648 Q8TAA3
Q6P152 Q9Y5I3
O60262 Q6ZSP0
P02751 P25391
P09651 Q13247
O60566 Q5FBB7
P02675 P18031
P59768 Q6FGM5
P35236 Q8NHX1
O75582 P16220
P08476 P10600
P04070 P84022
P23229 Q6ZRA8
O43390 Q9BWJ5
A8K8Z5 Q59FL9
P42025 Q9UDA2
P07900 Q07869
P03886 P19404
O75228 P17252
O75122 Q13257
P00533 P31751
P09544 Q9ULV1
Q9UBU9 Q9UKX7
O43353 P29459
P01906 Q9TQE0
P23458 P27361
P55289 Q9Y5E3
O00267 Q15370
P08754 P21918
Q02156 Q9BQD2
P78536 Q16512
O14512 P40189
P11215 Q8N3F8
P20618 P40306
Q96PE2 Q9H4E5
Q13200 Q9H1A4
P61952 Q9HAV0
P42677 P62269
P01111 Q15389
P08865 Q02878
P60953 Q7Z628
O60563 Q08945
P08913 Q9UBI6
O14775 P23945
P16885 Q92835
O75821 P62263
O60674 P19838
P36507 Q5H9B2
Q8N1P4 Q8WYB5
P06241 P12107
Q96TA0 Q9UBT7
P09497 Q14833
P67775 Q05513
Q9HCL0 Q9Y5H4
O00444 Q9P209
P53708 Q5STP6
P40259 Q9NPI2
P46734 Q9Y4K3
O43831 Q8IYB3
P38405 P47898
P42766 P62269
P19087 P32248
Q5T4F7 Q8N2E5
P24864 Q5VVX4
Q13561 Q9UPV0
Q8TCU5 Q9H4E5
Q05586 Q13224
Q9Y5G1 Q9Y5G9
O60716 P12814
O14497 P52655
Q9UN74 Q9Y5I3
P41091 P62266
P02751 Q9HB63
P62308 Q9P2I0
P38405 P63215
P24043 Q9P218
P58173 Q8N433
O14896 Q12824
P49810 Q04721
O95996 P36575
P37840 Q5JU69
O60563 P61218
P60709 Q05707
Q9HCU4 Q9Y5H8
Q9BQE3 Q9NQP4
P0C0L4 Q8TBC9
P55268 Q9HBI1
B5B2U9 P63098
P35998 Q9Y4K3
P42336 Q8WUK0
P23396 P61247
P63172 Q14204
Q5JW49 Q5T8M7
O75084 Q5U0K5
P51686 Q9HAV0
P30622 Q9BW27
P25116 Q9P2W3
P29992 Q8WVE9
P35251 P49005
P62269 P62987
P18206 Q13349
P51948 P52298
P42858 P68371
P49792 Q5SRE5
P62269 P84098
P11047 Q7Z4I7
P62851 Q9Y3U8
P10176 P13073
P62942 Q8NI58
A1A4S6 Q6ZRA8
P98172 Q7Z635
O60566 Q16401
O75051 P60763
P23528 Q8WYL5
O43497 Q7LDG7
P01602 P02745
P42858 Q13409
P05106 P61224
P11488 P18545
P32121 Q8NGR4
O60258 P22455
P16520 P37288
P01189 P41143
Q9Y5G3 Q9Y5H7
Q13009 Q96L33
P63211 Q8NGD2
P42768 Q9NRB7
P11488 Q99527
P40429 P62753
P04085 P42338
P11047 P25067
Q03692 Q6ZRA8
Q96EG6 Q9NZL1
O95704 Q8WW43
P28072 P62191
P45983 Q9NYJ8
O43561 P22681
P12829 P35609
O14672 P78504
Q05655 Q16539
P37173 Q9H0M0
P09497 Q96CW1
P48357 Q8WXH5
P19447 Q15361
P62306 Q8N1F7
O15504 Q9UKX7
Q9Y5E4 Q9Y5G1
O15105 Q9Y3F4
P54646 Q15831
Q8IZL2 Q9UBG7
P04628 Q92765
P62191 Q13415
P48426 Q9Y6U3
P84103 Q15366
P02765 P08651
O95393 P36897
P26006 P35613
P01100 P31749
P62249 Q92901
P60709 Q9P218
O00334 P51692
P84022 Q8NHX1
Q6P1K2 Q8N4N8
P62487 Q15393
Q8WXH5 Q99665
P15498 P61586
P61218 Q15393
O00468 P63000
P35244 Q13415
P62993 Q9UK67
O60566 P40306
P08579 P52298
P37198 Q14493
P52948 P62314
P03901 P28331
O00232 P24941
Q13888 Q92750
P09651 P52435
P50151 P61278
Q8WUM0 Q9H814
P68366 Q5BJF6
Q13547 Q99835
Q6PK65 Q9NZL2
P02452 P05106
P08631 P35052
P07951 P45379
P11047 P12814
P04150 P16220
Q8TAB3 Q9UN66
P63000 Q92608
O75791 O75914
P46783 Q9Y3U8
Q13115 Q5VTT9
Q9Y5E7 Q9Y5G7
P68400 Q14980
P19388 Q9Y333
P13688 P29353
P35222 Q9H1J5
O00233 Q13415
P42574 Q6UYC3
O15230 Q14161
O00267 P50750
O75489 P56181
Q13257 Q13352
P50150 Q96RE8
B2R6I2 Q9P212
P09693 Q9NWQ8
P09237 Q9BYX7
P63267 Q5JVM0
P08172 Q9UK08
O14827 P84095
Q7L2Z9 Q8NFH3
P52655 Q9Y3R0
P55289 Q9Y5G1
P25205 Q9BRT9
P01189 P33032
P29120 Q9Y5Z0
P07766 P23458
P35222 Q68DA7
P49441 Q8N6C1
O00716 P30281
P60709 Q6VU69
P51684 Q96C71
P54619 Q13131
B5M0B4 Q16829
Q13464 Q7L3H5
P30872 P50150
P04234 Q6GMV6
O95169 P49821
Q5PR22 Q9HBI1
P45983 P63167
Q8N433 Q8NH92
P52333 Q8IU57
P00533 P23229
P23588 P62847
O75553 P31749
P07942 P46939
O60229 P78352
O43390 Q15459
P33992 Q14566
P27037 P37023
P30622 P49792
Q9H158 Q9H159
P03905 P03915
P25786 Q9UJX6
P29460 P60568
P17252 Q8WWG1
P18206 Q68CT4
P20936 P29320
P55211 P78344
P52803 Q8N3Z2
P01308 P61011
Q08170 Q13151
P05388 P62269
P28562 Q14738
P29597 Q00653
P37108 Q15035
P62877 Q92530
Q13158 Q92851
Q14203 Q86SQ7
P01913 Q9TQE0
O00217 O95178
P17081 Q6ZWJ1
P24530 P48764
O43172 P35269
O75084 P62873
Q5TCU6 Q9HB63
O00268 P52655
Q03692 Q8N6H6
P01024 P13164
P61326 Q05519
P01850 Q9TQE0
Q9H159 Q9Y5E3
P27348 Q13753
P15036 Q9NR96
P24941 P78396
P06756 Q9NVD7
P27539 P37023
Q7Z738 Q9Y5H2
P14635 Q08050
O95251 Q9BYD4
O14561 P03905
P62877 Q9UK22
O14964 O94973
Q8IVW0 Q96C71
P08237 P27361
P40763 P48736
P17612 P34741
P06753 Q08043
Q14566 Q99741
P01764 Q5NV80
P61313 Q92901
P29992 P43115
Q15797 Q8WYB5
P10275 Q12778
P01912 Q04759
P05771 P22607
Q7Z460 Q96SN8
O96017 Q13315
P35442 P53708
Q13972 Q5VVG9
O75182 Q99966
P08151 Q9UKB1
P04629 P62993
P12931 P27986
P06858 P18827
P08579 Q15365
P04436 P30492
Q9UKX5 Q9Y4G6
P29992 Q9GZT5
P27986 P29317
P05556 Q14161
P38159 P61978
O94986 Q8TCU4
Q14315 Q6PID4
O43684 Q99661
Q96JP9 Q9NYQ8
P53708 Q658W2
P19086 Q07325
P09544 P63215
P04899 Q13639
P26232 Q8IXH8
P01579 P08047
P62847 P62979
P46734 Q8NHX1
P06276 P14859
P23258 Q96CW5
Q86XU3 Q9UBI6
Q01081 Q08170
P30679 Q6I9S9
Q15459 Q92989
P49917 Q13426
P53420 Q14031
P08579 Q14103
O15198 Q8TAD8
P01903 P23458
P98170 Q15750
Q1PSW9 Q93098
P06730 Q8N1F7
Q13177 Q99759
Q9Y5G0 Q9Y5G5
P25054 P48730
O43639 P15498
Q658W2 Q9BUM6
O75074 Q9NZ42
P18084 Q6ZRA8
O95486 Q9Y6B6
O75533 Q12996
P30304 P62195
P36897 P62136
P61981 Q9UGJ1
Q4LDE5 Q9H251
P62280 Q9Y3U8
O43795 P68133
P60709 Q60FE5
Q8IXH8 Q9Y5G4
Q13042 Q9UNM6
Q08117 Q5VVR8
O60566 Q9UJX4
Q13634 Q9UN66
O75643 P07910
P61077 Q15797
P35637 Q13242
Q15814 Q9BUF5
O75496 P28074
O14775 P46663
P14635 Q13635
Q7Z5H3 Q9HBH0
P60484 Q07889
O14775 O15444
P55273 Q13535
P19447 Q15370
P08123 Q8N6H6
O95229 Q02224
O95168 P19404
O60262 Q9H461
Q9P2W3 Q9ULW2
Q08170 Q9Y333
Q30118 Q6PIV3
P20618 Q9HC16
P19174 Q9Y243
P51668 Q96GD4
P55957 Q9UER7
P06312 P09871
P62829 Q8IYD1
P57740 Q8NFH3
Q08170 Q8N1F7
P36896 Q15796
P05129 P67775
P06241 Q14247
O60258 P11362
O15514 Q8IX12
O95965 P12109
P05536 P06239
Q5VTT9 Q8WTR2
P15260 P38484
P15692 Q15759
O75912 Q8N3E9
P12814 Q7Z6C3
P30050 P62899
O00585 P19087
P09497 Q8NGM5
O75251 P03901
P28482 P63096
P42229 Q00978
P35346 P48549
P14784 Q9UME6
P42338 Q70WG0
P61513 P62945
P42771 Q00534
P47712 P53778
P52298 Q6P2Q9
P36897 Q8WUH2
Q96MT8 Q9HC77
Q9NYQ8 Q9Y5H4
P01112 P54762
Q5SR50 Q8IYN9
P28702 P48163
P14921 P24821
P52434 Q9BUQ8
P08173 Q00610
O15105 P46734
P24385 P46527
P19387 Q15029
P63000 Q9Y2A7
O43306 P09471
P40189 Q14633
O00512 Q9H836
P55036 Q16401
P63092 Q13255
P24390 Q9NP61
P01116 Q15389
O00459 P01127
Q6QEF7 Q92556
P07358 P07360
O00329 Q70WG0
O60674 Q8WXH5
P35222 Q9NQB0
P21802 Q8WYL5
P41586 Q16620
Q13158 Q6KF62
P49840 Q14738
P21333 Q8N3F8
Q9BW27 Q9NRG9
P12830 Q7Z5M1
P03886 P03897
Q9HCU4 Q9UI47
Q15750 Q8IUC6
P14415 P54709
P16234 P23458
Q7Z3L1 Q7Z738
O43172 Q13151
P35222 Q92769
P19387 Q14241
Q6P152 Q86UP0
O00139 Q9BU64
P84103 Q9Y333
P24941 P55036
Q00987 Q92793
P00519 Q9ULV8
O14965 Q9UM13
Q13634 Q7Z738
Q16478 Q5VSF5
O95965 Q7Z4F3
P61163 Q8IUG5
P11532 P12829
P55212 Q04637
Q15393 Q92989
P62826 Q9HAV4
P29590 P78396
O00139 Q7L2Z9
P32298 Q8IXH9
P62873 Q96R69
O43187 P14778
P46778 P62910
P18084 P21815
P62487 Q9Y333
P53675 Q9Y5Y3
Q92674 Q9NSP4
P01903 P01912
P06493 Q13409
Q68D00 Q8N2H2
P14784 Q9NSE2
Q15413 Q9UHB1
P56704 Q9HCP0
P34947 Q96RG8
P98172 Q12923
P38405 Q9NZP5
P15692 P40763
O43293 Q8NHX1
P49792 P62318
P02751 P34741
Q9H3R5 Q9NSP4
P30512 Q07444
Q9Y5G8 Q9Y5I1
P25391 Q13753
Q9NRB7 Q9UKW4
O00233 P25788
O14775 Q00722
P49450 Q7L2Z9
P48061 Q9P2W3
P67812 Q9BY50
P30876 Q01081
P23396 P30050
O60262 P08588
Q9HCU4 Q9Y5E3
O43426 Q9UBF8
O60583 P35269
O00459 Q15147
P63261 Q9HBI0
Q6PID4 Q8N6T3
P07766 P18463
O75665 O94986
P25490 Q92793
Q07890 Q14765
Q5TCU6 Q6FHW5
Q9NP71 Q9UGJ0
P01343 P27986
P17612 P49768
Q05519 Q7Z3B4
P35269 P62487
Q9HCU4 Q9Y5G9
P16333 P35968
P63211 Q9Y6D5
P46108 Q6P5Z4
P19838 P63000
P29474 Q02108
O15169 P49721
Q9HCT0 Q9NP95
O43831 Q9UBU9
O95393 Q9H2X0
P35367 P53675
Q4LDE5 Q9ULB4
O00329 P15153
Q86TH3 Q9UBV4
P34947 Q13639
Q15008 Q8NHZ8
P38570 P60709
O43684 Q13257
P30679 P56706
P62988 Q9H1A4
P06730 P62273
O15068 P84095
P32780 P52434
P16144 Q60FE5
P62487 P62875
O15514 Q8WX92
P30872 P63211
P11274 Q07889
Q9HCL0 Q9Y5G5
O14610 P35462
Q9P2I0 Q9UKF6
P05997 Q9Y490
Q3KRB8 Q9BYZ6
P13631 Q12796
P11047 Q8N6H6
P46663 P63215
Q8TEM1 Q99567
P32121 Q8NGS3
P32121 Q8NH43
P49368 Q9H4B7
P09012 P26368
Q13485 Q99697
O43307 P17081
P28066 Q13415
O60883 Q6IB71
P42226 Q02156
P68366 Q13885
P10145 Q96BB4
P08754 P09619
P40763 P49767
P01106 P42772
Q8N2Z9 Q9P258
O75578 Q9BUM6
O95813 P12644
O15553 Q04206
P32298 Q8NI49
B2RTY4 Q15669
Q13634 Q9UII8
P42830 P61952
Q15365 Q86U42
P49792 Q92674
P57740 Q8NG31
P21860 Q8IZL8
O43927 Q2YD84
P14780 P61160
P49790 P62316
P06493 P18846
Q8NFH5 Q92621
P09544 Q9Y5W5
Q16513 Q6NUM3
P61073 Q9Y258
P60709 Q14315
Q8N729 Q9UBI6
O15504 Q10570
Q14103 Q9BWJ5
P42338 Q7Z783
A0A5C9 Q6NSA4
P08514 P12110
P29353 Q99075
O60353 P62879
P41235 Q13485
P12319 P62993
P49790 Q15796
O14561 P03923
P05423 Q9Y5Q9
P07550 P16520
P08514 Q7Z391
P51809 P84077
Q00610 Q712M9
P17676 P98177
Q9Y5E9 Q9Y5H5
P08572 P13612
P38570 P63261
A2KUC3 Q5NV80
Q13634 Q9Y5E3
P01215 P63218
P09871 Q5NV83
Q13255 Q13557
P55010 P62244
P07942 P49023
Q9Y5E8 Q9Y5H5
P61619 Q8TCJ2
P07992 P52435
Q96H22 Q9P258
P12319 P21860
Q04771 Q6KF10
P62888 P84098
P15692 Q13322
P19086 P62879
P55287 Q9UN66
Q14993 Q8IYN9
P32780 Q92750
P68036 Q6L980
P20963 Q06124
P21917 P63215
P46060 P53350
P02776 Q9P2W3
Q13748 Q9NQP4
P42858 Q8IY52
Q13242 Q8IYB3
P07900 Q99638
Q03188 Q7L2Z9
O43677 O95298
A6NMZ7 Q9BUG9
Q00610 Q8NGM5
P02679 P18031
P42336 Q14116
Q09028 Q15022
O94776 Q86YP4
P34969 P63096
P42677 P47914
P60900 Q13616
P34931 Q9UNE7
P26006 Q01955
P50150 Q8TAN2
P12270 Q15287
P26006 Q5R3A8
P98077 Q5T022
P68371 Q8NHV4
O00213 Q7Z5C0
Q5TIG5 Q8IY98
P41743 Q9Y2T4
P04899 Q9BZM1
Q13683 Q6NVY8
P08047 P45984
P09341 Q04864
P07910 P55769
O14497 Q9UIG0
O60245 P35221
P22223 Q9UN75
Q08170 Q16629
P05362 P20701
P25101 P45983
P15336 P38936
P28066 Q96GD4
P46531 Q6P3V5
P29597 Q9NPF7
O00422 Q01094
Q03181 Q8TCG5
P43307 P67812
Q8NDW2 Q9H3D4
P11215 Q8WWW0
P17252 P22455
O43674 Q86Y39
P02649 P02652
P16885 Q9HCN6
O00459 Q9UBF8
O14745 P27986
P20702 Q14055
P07384 P18031
P03952 P42785
O75475 P49792
P62487 Q13435
P29459 P42226
P13671 Q05CI3
P00451 Q16534
O00212 Q96M96
O43303 P41208
P55316 P98177
P05771 P16144
Q6P5Z4 Q9NZQ0
P50570 P51809
O43303 P68371
Q96C71 Q96RE8
O95429 Q8IUP5
O75928 P42772
O14775 P19876
P61218 Q13889
P21918 Q6B6N3
O60925 P68371
P25205 Q9HAW4
A1A4S6 Q14289
Q9NVX0 Q9Y2I6
P18077 P27635
Q14240 Q99613
P57740 Q8N4N8
P01019 P62873
P16885 Q8N6C1
O94913 Q8IWZ8
P22888 P30679
P24941 Q9UJX2
O00311 P49642
P62875 Q15544
A4D0S4 P39060
P01133 P24043
P05771 P48736
O00334 Q14765
P98174 Q9H4E5
P35346 P62873
O94844 Q9NR80
O95206 Q13634
P42768 P59998
P51948 P62875
P11912 Q06187
Q15878 Q9UK08
Q92831 Q9UM47
Q15287 Q9P2I0
P22681 Q00610
P04435 P30495
P08579 P35637
Q7Z3L1 Q8IXH8
P05106 P49023
P62879 Q9P1P4
P49721 Q15008
P48729 Q9ULV1
O15530 P41743
P60709 P78536
Q14116 Q8NHV7
P68371 Q92974
P51946 Q15370
O15354 P11021
Q6IB71 Q9H315
A1A4S6 Q658W2
P05107 Q6FHW5
P28065 Q13042
P26006 Q07092
P09651 P61218
O00159 Q9BYX7
P17301 Q14055
P00488 P02675
O14986 P12814
P26010 Q9BS57
Q53HL2 Q96IY1
P12882 P42025
P26010 Q17R67
O95813 O96014
Q9HCL0 Q9NYQ7
P42830 P63211
P62750 P62847
P60763 Q15642
Q96JQ0 Q96SF0
P08253 Q9HBY0
O60841 P62847
P01737 P30481
P25787 Q9UJX5
O15399 P84095
P06307 P32238
Q9UGJ1 Q9Y2I6
P16234 Q9NSA1
Q16787 Q8WWJ8
O95013 P62873
Q15750 Q9Y3F4
O60583 P52435
O43432 P55211
P84103 Q15029
P05362 P11215
P04637 Q13315
P08575 P09693
P26038 P60709
P53778 Q8WTR2
P35637 Q08170
P06730 P15880
P01106 P27361
P35998 P51965
P02462 P31431
Q10570 Q99567
P03886 Q16718
P15884 Q13485
P83876 Q13151
Q05707 Q7Z4I7
P05423 Q92664
O75937 Q13242
P26717 P35236
O00329 P23458
P25100 P35626
P19419 Q16539
P01737 P04437
P42224 P51681
Q08209 Q9UN19
P63211 Q8NGB2
P08572 P53420
P42858 P63167
P61313 P62851
Q9UI47 Q9UN74
P04350 Q9Y2I6
P62487 Q12962
O75376 P84022
P51679 Q9P2W3
P01574 P38484
Q14493 Q96HA1
P39656 P43308
P02751 Q60FE5
P35348 Q9HAV0
P08572 P18206
P08514 Q5HY54
P10145 Q9UBI6
P78560 Q9HB75
P31946 Q13362
P28065 Q9UJX5
P24723 Q13588
O60733 P08754
O00755 Q13467
P08514 Q68CT4
P12270 P62304
Q15835 Q6UQ80
Q12769 Q14493
P19022 Q9H158
P38405 Q08828
Q8TDT9 Q9P2W3
Q01844 Q99728
Q13705 Q9UK05
Q15459 Q8N684
P53803 Q86V81
P31785 Q13191
P14784 P43405
O14508 P38484
O75832 Q9UJX6
P06493 P25789
P22064 P35443
P63096 Q8NHA9
O95613 Q9NRH3
O00574 P59768
P00533 P07948
P10997 Q13562
P39748 P62937
P27348 Q14738
P62851 P62891
Q01130 Q12996
P50395 P61586
P63261 Q14031
P23443 P48443
P27986 P52333
O00232 Q92530
Q9NQ66 Q9UGC6
B4DHI8 Q9UDY2
P68366 Q8TAP6
P07942 Q7L1I2
P32121 Q8N146
P62304 Q05519
P55199 Q8IXH7
Q8NEV1 Q9Y6M4
O75807 Q6ZVN8
Q5HYA4 Q6VU69
O75376 Q92793
Q15154 Q9UPN4
P31947 Q9HCP0
P08912 Q05513
P08138 Q99523
P29400 Q7Z4I7
O14548 P20674
P62993 Q658W2
P48146 P62879
P30260 Q8NHZ8
Q7Z6C3 Q9Y490
O14893 Q96EE3
Q9UJX6 Q9Y6D9
P30304 P62988
P60709 P84095
P49458 Q9UHB9
P32881 P38484
Q8IYN9 Q96HB1
Q6V1P9 Q9Y5I4
P35579 P60709
P52298 Q12874
Q13200 Q99460
P46777 P62987
Q9H251 Q9NYQ8
Q9NYQ6 Q9Y5G6
P18206 P39060
Q15008 Q9UJX5
O43809 P26599
Q9H349 Q9Y5H7
P30153 P68366
P06576 P36542
P08631 Q05193
P08237 P17858
P36873 Q9BZD4
Q99436 Q9NYG5
P08620 Q8WU20
O75306 Q9NX14
P02751 Q14315
O15379 Q7Z2Q5
P32121 Q9Y4X3
P61326 Q15366
O75886 P42566
P01588 Q07889
O14818 Q13616
P51991 Q01081
P07919 P08574
P19784 Q9BRF5
P62750 P83731
P08123 Q03135
O00238 O60383
O60330 Q9HCL0
O00231 P11926
Q8NEW0 Q8TAD4
P53420 Q9UKX5
P17947 P42226
P05549 Q9UBJ2
P06213 P41743
B4DKC5 P37173
Q13841 Q6PIF6
Q9P2E7 Q9Y5E4
Q9HCU4 Q9UJ99
P05556 P22681
Q08174 Q9Y5I3
O43242 Q06323
Q8TAB3 Q9Y5H9
P11488 P46092
Q8N2Z9 Q9BW27
P17676 P20823
P55107 Q8NER5
P01100 P01566
Q5T022 Q92529
P16070 Q6NVY8
O00459 Q9NQ66
P42262 Q13554
Q14204 Q7Z7A1
P00846 P56381
P63000 Q05193
P21333 Q6ZRA8
O95429 Q13158
O15514 Q13247
Q15669 Q8IVF5
P28562 P54619
O75197 P29992
Q9NRJ7 Q9Y5H0
Q15759 Q16539
P05549 Q02747
P35637 Q09161
O95317 Q13841
O15392 Q02241
Q9UN70 Q9Y5E8
P12883 Q5T8M7
P47813 P61513
P09619 Q15599
P55211 Q96RW6
P46108 P52803
P98164 Q9NZ42
Q13952 Q15796
P61927 Q02543
P62191 Q06323
O43930 P18848
O75293 P31947
O15392 Q8NFH4
Q03188 Q8NFH3
P31749 Q6A1A2
P52435 P61978
P04141 P28482
Q05707 Q60FE7
O75084 Q6ZSP0
O00329 Q13546
Q96CZ9 Q9Y6N8
P21802 P34741
P15260 Q96EY1
P19838 Q13501
Q92674 Q96GD4
Q86SQ7 Q9P209
P51692 Q8NIA3
P19793 P52655
P05387 P63220
Q92934 Q96LZ3
P07910 P30876
P57740 Q7Z460
Q96T98 Q9Y5E7
O43684 P49721
P09651 Q01130
P04229 Q99665
P14672 P42336
B3KS38 O96017
P01236 P17676
Q12864 Q9Y5H1
P28715 Q16531
Q13485 Q15796
P52435 P62875
P50150 Q9UFT3
P31946 P62826
O60245 Q9NPG4
P47813 P62081
P46781 P62857
Q13247 Q15365
P18615 Q13888
O75159 P29597
P27482 Q96LZ3
P49116 Q12933
P01100 Q04759
P05107 Q6VU67
P05362 P26038
P23396 Q13217
Q9BXR5 Q9NWZ3
Q8IYN9 Q9UKX5
P38570 Q8NFW1
Q8TEM1 Q9P2I0
P20963 P42701
P08700 P17535
P42081 P48736
P04435 P18464
P09497 Q8IY98
P15880 P18621
Q05519 Q15393
Q4LE28 Q9NQB0
O95622 P17612
P10242 P19544
O14786 P35968
P39060 Q6VU69
P20851 Q6U2E9
B2RA89 Q01668
P05129 P42338
P05129 P05556
P06730 P47813
P30939 P32121
O60603 Q9Y2C9
P10747 P61769
P32298 Q712M9
P08727 P10826
P05019 P07711
P25786 Q8NHZ8
P49454 Q9H3R5
P49674 Q8TAN2
O00217 O00483
P60763 Q9BVT0
P59768 Q96RI0
Q13753 Q14247
P01854 Q08881
O95644 P43694
Q13554 Q92769
P29466 P49662
O00222 P08754
P09884 Q9UBU7
Q13158 Q14790
P33151 Q96T98
P16949 Q8NHX1
P02655 P06858
O94979 P53992
P32019 Q9BRC7
P00736 Q5NV86
P35462 P35626
O00487 P35998
P11362 P27986
P07550 P13236
Q6I7N8 Q9Y3Y4
O95400 P62875
Q13841 Q9UM54
P16144 Q5STP6
P13984 Q8N684
P50748 P57740
P28074 Q9UMX2
P19388 Q15542
P30050 P62269
O14672 Q9NYJ7
P62834 Q9ULH0
Q5U5J2 Q8WZ56
Q5VT82 Q9UI47
P06746 Q15054
P14866 Q07955
P08754 P30542
Q9NYQ6 Q9Y5E2
O60239 P16885
P32121 Q6XGY1
Q02363 Q99717
Q8N5B3 Q9ULB5
P62873 Q8NH64
P62873 Q8NGU4
P55289 Q9Y5H0
P43307 Q9BY50
Q15669 Q7Z6J4
P35968 Q13480
O43749 P32121
Q53HL2 Q96H22
O95206 Q86UP0
P59768 Q92806
O15230 P13942
P62249 P62266
P60953 Q07890
P05107 P56945
Q8NIA3 Q9BR65
P59768 Q9UBI6
P26010 P35443
P30050 P46778
O15230 P18827
O60563 Q92759
P13533 P20929
P13498 Q15080
Q92530 Q9UJX6
O60240 P22612
O75309 P55289
P09429 Q8TAQ2
P07510 Q13702
Q8N3E9 Q8WYR1
P35658 P62826
P41743 P63027
P35268 P62917
O15169 P60900
P01111 Q8WYR1
Q96EA4 Q9BW27
P01834 P0C0L4
P09471 P29474
O00212 Q15052
Q07889 Q99665
O75694 Q9UHI6
P63000 Q14289
P54756 Q8N5V2
P08253 P68133
P30968 P48549
Q9Y5F3 Q9Y5H0
P32248 Q6I9S9
P01850 P30498
P14784 P52333
P52797 Q58F15
Q08174 Q9Y5G6
P08240 P61011
P02747 Q6PJA3
O43303 O43805
P41208 P68371
Q9Y5E8 Q9Y5G7
O43561 P10966
Q9UN72 Q9Y5I2
P41221 P49674
Q9NR34 Q9NTJ4
P33240 Q14683
P15153 P52735
Q93100 Q9NZT1
O60353 Q9HAV0
P24928 Q13889
P28335 P63096
P68366 Q9UPV0
Q67BC3 Q6KF62
P20618 P28074
O14921 Q9NQ66
Q93074 Q9UHV7
P09884 P35250
P63218 Q9P1P5
P49841 Q15008
Q02224 Q96H22
P62945 P62987
P26599 P52435
P22090 P62269
P62495 Q02878
P12830 Q9UN66
P08912 Q05655
P40763 Q05397
P20936 Q8WWS9
P43250 Q8NGM5
P34820 Q13705
P49790 Q99567
P62879 Q969N4
O15230 Q96PN1
Q9UN74 Q9Y5G1
O43610 Q15303
P26010 Q05397
P27635 P83731
P30876 P61326
Q96TA0 Q9Y5E6
P01137 P27037
Q7Z4F3 Q8NFW1
O14920 Q00653
P27987 Q9NQ66
Q07889 Q16619
P62857 P62906
P37840 Q00722
O14818 P28074
A4D0S4 Q9HBI1
P11055 P17661
P55212 P78344
O95648 P25789
Q96CZ9 Q9UII8
Q13554 Q9BRL5
Q13404 Q9Y6K9
Q13905 Q9NZQ0
Q14993 Q96PN1
P24864 Q9H4C4
P26368 Q7Z3B4
O14745 P36575
O75964 P18859
P07766 P30498
O43320 P21802
Q15691 Q8WYP5
P42224 Q9GZX6
P12830 Q9UN71
Q13753 Q9UMD9
O15105 Q99717
O00329 Q12933
P41208 Q14008
P12270 Q8WUM0
P04150 Q15596
Q6FHJ7 Q8N474
A4D1J9 P18564
Q9UKT4 Q9Y297
O00755 Q1PSW9
P56545 Q04725
P50416 Q9UKU0
O14777 Q9BZD4
P35222 Q9P2E7
P24043 P63104
P62333 Q9UJX3
O94806 P62993
P49792 P52948
P08621 Q15393
P61218 Q9BUJ2
A1A4S6 Q9HBH0
P12643 Q12841
O95393 P43694
O75665 Q66GS9
P02458 P23229
Q9H1A4 Q9UL46
Q07092 Q5HY54
P01737 P30491
P08754 Q9UGC6
P53420 Q03135
P04899 Q8NGM5
P63165 Q9UBN7
P22612 P31321
P17081 P22681
P61160 Q9Y5R2
P53803 Q92620
P35348 P59768
P13612 Q6PID4
P00734 P49407
Q15648 Q96GM5
P62993 Q01362
Q14203 Q96FJ2
O60890 O94844
P32298 P50406
Q13487 Q92966
P10746 P13716
P22626 P33240
P14416 Q9P2W3
O15392 Q9BS16
Q15797 Q8NHX1
P38405 Q8NGV7
Q04206 Q9UBK2
O95972 Q13145
P63261 Q5STP6
P51692 Q5SR50
O75533 P62308
Q9BYD4 Q9NZL2
Q07869 Q8TCG5
O43172 O43809
P10966 P30488
P62851 Q13347
Q15831 Q96A54
P01854 P45983
P04899 P48039
Q13561 Q9Y2I6
P49792 P63165
P29475 Q02153
Q6P152 Q9Y5E5
Q7Z7A1 Q96RT8
Q15173 Q9BQ87
P01732 P18846
P62280 P68104
O75182 Q05195
Q9H1A4 Q9NZH5
P55769 P62304
P14923 P35221
P08708 P61254
B3KS12 O43921
P50151 Q86V80
P45985 Q12933
Q9H306 Q9UI47
P12830 Q9H251
P05997 P18827
P08648 Q14289
P09651 Q9BWJ5
Q04721 Q9Y2E6
Q9UII7 Q9Y5H3
Q9ULB4 Q9Y5I3
P04435 P30493
P21860 Q03135
P18827 Q9UQP3
P29992 Q14833
P01185 Q9P2W3
P28702 Q6NXF4
P19022 P35222
O14610 Q7Z5R9
P12004 P49642
Q9NYQ8 Q9Y5G6
P08047 Q01094
P20226 P52657
P09471 P50150
P56945 Q7Z5R6
Q7Z3L1 Q9UN71
P62308 Q9Y3B4
P55291 Q96CZ9
Q562F6 Q9NQS7
P25963 P42701
P14678 Q8IWZ8
P52434 Q14103
P42229 Q8N2H2
P07948 Q9P0L5
P42677 Q8NI77
P17948 Q92569
P32121 P55774
P16234 Q68CU6
P19174 Q13588
P59768 Q14832
P04637 Q9BXH1
Q6IR47 Q9HAU4
O95243 P04637
P15880 P46777
Q05048 Q08170
P42229 Q9NSE2
P35348 P63211
O75084 P49674
P12814 P18084
P17181 P21860
O00762 Q9UJX4
P10244 P10909
Q5HYA4 Q9Y490
P50613 Q09161
P19022 Q9Y5G4
Q6P2Q9 Q9BUJ2
P42336 Q9UQC2
Q9H944 Q9NPJ6
P08754 P35346
P47914 P62753
P61353 P62269
P01733 P04435
P63167 Q9BSJ2
P49721 P60900
P08754 Q5JWF2
P38484 P52333
Q13233 Q9UPT6
P53621 Q96P48
P23588 Q14240
P55795 Q96DI7
Q9Y5E4 Q9Y5E9
P55795 Q07955
O14561 O15239
P20618 Q15008
Q8IXI1 Q9NRY4
Q6B6N3 Q8NGW5
P55290 Q9Y5I1
Q8NFH3 Q96EE3
P19022 Q9Y5F1
Q53HL2 Q8N4N8
P60709 Q9BPX5
P02462 P21815
O00212 P15498
P22090 Q8IYD1
P35580 Q9BVT0
P62988 Q9BXL7
Q7Z6C1 Q9HCS4
P42229 Q15788
O75962 P62745
P05107 Q03405
Q13568 Q92922
O60674 P22681
P34947 Q6FGM5
P12757 Q15796
O43463 P11802
Q7Z3L1 Q9Y5F1
P52435 Q03468
P18089 P25098
P23396 P62241
P55283 Q9UI47
Q8IX12 Q92989
P00533 P15692
P62308 Q8NFH3
O96013 P25391
P41143 P61952
P09471 P47898
P23528 P27361
P03372 Q15788
P05112 P78552
P40238 P51692
Q14203 Q8TE73
O43303 Q15154
Q8N433 Q8NGC4
Q8TAN2 Q92765
P41240 Q96HB1
O14727 P42574
Q9NYQ6 Q9UN72
P20908 Q9NVD7
P27658 P68032
P47898 P61952
P07947 P29323
O95996 Q9Y6M4
P63215 Q86XU3
P04899 Q8WVE9
P01912 P04440
P01106 Q16576
P49368 Q13509
Q7L0Q8 Q8TCU6
P62241 P62891
P07900 Q03135
P12111 P84022
P14555 P63092
Q5T8M7 Q7KZY0
P51948 Q13216
P10243 P19338
P46777 P62829
P39023 P49207
P38570 Q01955
P16333 P60953
P17980 P28062
Q6ZRA8 Q7Z391
P63096 Q9NQ66
P33151 Q9Y5H1
P60866 P62906
Q8NG31 Q9H900
P45983 P54652
P26599 Q01081
P01848 Q31610
P17676 Q16539
P35568 P53779
P49407 Q8IVW0
P11047 Q13683
O60674 Q8WYR1
O60508 Q08211
Q6V1P9 Q96JQ0
O14818 P61024
P12883 P60709
P67809 Q09161
P01112 Q9ULH1
O15514 P52434
P01579 Q01094
P04844 P61009
Q13153 Q15759
P06400 Q09028
P01138 P63172
P62987 Q07020
P04350 P61981
P32969 P46783
P01185 P62879
Q13402 Q5T8M8
P0C7T3 P32121
Q9NPG4 Q9Y5H0
O15504 Q9UHI6
P07384 P10644
Q9H1J7 Q9HAV0
O14543 P21860
P18124 P62891
Q14738 Q9HCP0
P06493 Q99640
P07992 Q92466
P62263 P62753
P20809 P40189
Q13889 Q15542
P62263 P62851
P39086 Q13224
P10747 P18146
O75475 Q5SRE5
P18621 P49207
P62263 P62701
Q12996 Q9UKF6
Q9Y5G2 Q9Y5H2
Q5HY54 Q7Z6C3
Q8N392 Q96L33
Q969G3 Q9UJU2
P55317 Q09472
O95750 P22681
Q16790 Q99814
O15372 Q13347
Q6WWJ7 Q99665
P07949 P46108
O14904 P32121
O14543 P42701
Q9NYQ8 Q9Y5G4
P08047 P84022
P55291 Q9Y5H5
Q6P1K2 Q99661
P42336 Q14289
P08754 Q9NZK7
O75832 Q9UJX3
O00743 Q5SRQ6
Q86YW0 Q8WVE9
P28749 Q16254
P10916 P48788
P05412 Q99717
Q71F23 Q9H081
P42224 Q9UJF2
Q8NHV7 Q9HBE4
Q4LDE5 Q9Y5H4
Q5KTZ5 Q8WW43
P26012 Q9HB63
O43541 Q13705
P35579 P62736
P62306 P62487
P10747 P48736
P42336 Q9Y490
O95206 Q96JQ0
P24385 P51665
P09012 Q13247
O75747 P05771
P21781 P62993
P0C0L4 Q5NV64
P17301 Q14031
Q8TAD8 Q99966
P38405 Q9GZK3
O14543 P35568
P22694 P49841
P55795 Q10570
Q13547 Q6PRX2
P20336 P61266
P02746 Q8WUK3
P40259 Q8WV28
Q496J9 Q9Y6N6
P60953 Q8N5V2
Q05586 Q9NZT1
P18074 P55199
O60566 P28066
O14777 P52948
P17980 Q13415
P12111 Q13349
P35609 Q9Y2D8
P02461 Q8WWJ8
Q14683 Q8WVM7
P61353 P62241
P06737 Q8TD86
P36873 Q9BW27
P15153 P46734
O60262 P63096
Q8IUP8 Q9Y5E6
P56199 Q96PN1
P01042 P03952
O00444 P31323
P05023 P08651
P08514 Q9Y6N6
P11532 P55268
P05129 P48443
P14868 P54136
P13497 P37023
P04626 P28482
P02751 P61224
Q8TEP8 Q9UGJ1
Q07161 Q13464
P37231 Q5JWV8
P22223 Q9Y5F9
Q14204 Q8NHV4
Q99661 Q9H081
P49848 P52657
Q05513 Q9Y6K9
P27539 Q13145
Q07955 Q8NFH5
P03952 Q02447
Q05513 Q96HB1
O00139 Q8N4N8
P31749 P62158
P16234 P27986
P35244 Q9UBU7
P32019 P42336
Q68CX6 Q86W93
Q5U0K5 Q9ULV1
P60709 Q5TZP0
O15143 Q9BY11
P38405 Q9H255
P36896 P61812
P62263 Q92901
P35609 Q68CX6
Q13485 Q6PRX3
P15498 Q14344
O00222 P32121
Q8N5B3 Q9UN73
P13501 P63215
P35346 P35626
P09884 P56282
P13861 Q16539
Q9ULW2 Q9Y6M4
O43683 Q9BS16
P40337 P62877
P55289 Q9NYQ8
P61244 Q13485
Q96F04 Q9BYX7
Q16576 Q86YP4
O43915 Q99814
Q16539 Q8TCL9
Q13753 Q9BUG9
P13805 P63316
P18846 P19099
P14866 P84103
P04629 P08138
P13591 P21802
Q15287 Q9NRG9
P27361 Q6P9H2
P25024 P50150
P20849 Q14050
P16885 Q9Y6T7
P03897 P19404
P51531 Q9NQB0
P26599 Q7RTV0
O43182 P53621
P28070 Q9HC16
Q99527 Q9HAV0
P08123 P26006
P42701 Q8NEV9
P14859 P46663
Q13561 Q96RT7
O15287 Q99728
A8MTJ3 Q9UK08
P35998 Q92530
Q14155 Q7L0Q8
P49821 P56556
P05771 Q14145
O14640 Q9NPG1
P15153 Q5VSF4
P63096 Q9UK08
P35268 P62277
O95049 O95471
P43034 Q5JTW2
Q6VU69 Q9BUM6
O00329 P24723
O96013 P15153
P67809 Q8IX12
P46782 Q15056
P31321 Q92934
O75376 P61201
Q8N2Z9 Q9H081
O95644 Q03060
P28482 Q13202
P26232 Q9Y5H8
Q7Z5M1 Q9UII8
Q12834 Q8N4N8
P60763 Q04206
Q16539 Q5VTT9
P30153 Q96CW5
P42677 P62945
P05771 Q9Y2U5
P62266 Q02878
P41240 P43403
P18564 P55268
P49674 P51955
P32121 Q8NGI4
O14965 Q06323
P24468 Q02447
O75533 Q8IYB3
P02708 Q9NQ66
P28482 Q04206
P53621 P98171
P29597 Q969J5
P51003 Q15287
P58173 P62873
O60942 P50613
P28482 P51692
Q8TAB3 Q9Y6N8
O15524 P38484
P08887 P40763
P05305 P27540
P49137 Q8NHX1
P04155 P12931
O95206 Q6P152
O76094 P04843
P06681 Q5NV62
Q5HYA4 Q96PN1
P42338 Q8WUK0
P31785 P35568
P28074 P51965
P17980 Q9UMX2
P61024 Q9UNM6
P09651 Q9UKF6
O75791 P01112
P07910 Q8N684
P60953 Q8WZ64
P61289 Q9UL46
P42704 P62993
P01850 P30685
Q8NGM5 Q9UBI6
P07942 P16144
Q15019 Q8N5D8
Q00403 Q12824
P04843 P49458
P01569 P48551
P06400 P21860
Q68CX6 Q9P218
Q7RTN6 Q9Y376
P04637 P27361
O95317 P68032
P31323 P43034
P09471 P51681
P29992 Q6XGY1
Q7LDG7 Q9Y698
P27635 P62266
P02671 P05106
Q05655 Q4LE43
P62241 P62829
Q14832 Q8WTQ7
P06241 Q02763
Q6L985 Q86U62
Q9NYQ7 Q9Y5E8
P36894 Q96B86
P09693 Q9TNN7
P61218 Q13247
O00231 P62191
P63261 Q5JW49
P29597 Q92569
P08151 Q93098
P19387 Q16629
P01137 P09958
O43557 O95407
P46782 P62913
P08754 P41595
O14549 P13612
P38405 Q9UGF6
Q96T98 Q9UI47
P20702 P53708
P56704 Q8IXA3
P04350 P68371
P30679 Q05193
O15371 O75822
O43678 P03915
P04440 P19174
P01579 P19838
Q9UGJ0 Q9Y376
P42261 Q13557
P53778 Q6P9H2
P06493 P28072
O14904 P50150
P35968 Q99814
P22090 P39019
P19388 Q9BWJ5
P38484 Q6DJX8
P26012 P29400
P22681 P40189
O00231 P35222
P07910 P13984
P18084 Q7Z391
Q14738 Q16539
Q01094 Q12968
P05121 Q15797
P01106 Q14803
Q8WWN9 Q99418
P78560 Q14790
P01733 Q6DKG8
Q9Y5F1 Q9Y5H8
P60953 Q01968
P13984 Q15427
Q13151 Q9BWJ5
O14549 Q7Z6C3
Q9Y5F2 Q9Y6N8
O43236 P25788
P49674 Q96MT8
Q03403 Q07889
Q13797 Q9Y4G6
B5M0B4 Q16828
P49792 Q9UKV0
P08069 P55075
P43034 Q96IY1
P38570 Q5HY53
P84022 Q01094
P35222 Q9NZ42
Q9HCL0 Q9Y5H9
A6NLW9 P32121
Q6P152 Q96JQ0
Q9Y5F2 Q9Y5H3
P05556 P07942
Q7Z460 Q8NG31
P49792 Q03188
P06756 Q96GA9
P12883 P62736
P04629 P35568
P02751 Q13683
P41208 Q96RT7
P32121 P78556
P63027 Q86UR5
P16144 P27348
P63000 Q16539
Q92823 Q9UJU2
O15105 P52564
P28335 Q96AD6
O43283 P46734
P62906 Q02543
O95983 Q16576
P07108 P28702
O14640 O14904
P30679 P46663
O43318 P12643
P01019 P50052
P62906 Q12849
P08588 P63218
P63211 Q8IWW3
P32780 Q9HCS7
P46779 P83881
P62314 P78406
Q7Z3L1 Q9Y5G4
O43426 P28562
O75380 O95182
P62269 P62913
P12814 Q9Y6N6
P09497 Q6XGY1
Q8N752 Q9H1J5
O15078 Q9Y2I6
P11532 P56199
O76075 P01106
P49790 Q9BZI7
P20618 Q8WUE3
P06241 P20963
P61313 P62910
O60229 Q9BYZ6
Q12769 Q9BPU9
P23743 Q92903
O75056 Q92542
P32121 Q9H346
O15230 P56199
Q13705 Q9HAU4
P09471 P28566
P01848 P30495
P21579 P61266
Q12778 Q9UBK2
P32780 Q09161
O75475 Q7Z3B4
O94986 Q96RT7
P62873 Q07325
P57740 Q71F23
P49023 Q14185
P28482 Q7Z319
Q86XP1 Q92903
P63211 Q9NRJ3
P49841 Q16537
Q8IY78 Q9Y5H7
P48730 Q14738
O14561 Q9Y6M9
Q02080 Q13557
P17301 Q6PI59
Q9BZA7 Q9UN75
P37198 P57740
P29350 P42224
P42336 Q14631
O43676 Q16718
P04436 P13747
P18074 Q9HCS7
O60673 P19838
O15303 Q00610
P53708 Q96GA9
P04899 Q99997
P04899 Q8WX97
P04844 P20618
Q8WUK0 Q9Y2I7
Q5JTW2 Q9NXR1
P10145 P42336
O75694 P62308
Q8N433 Q8NGJ9
O76074 P05549
P11229 Q9UK08
P49790 P52294
Q53HL2 Q9P258
P48051 P63215
P35222 P50570
P10244 P28749
P05412 P32881
P80162 Q9P2W3
P68133 Q9H4E5
O15354 P49720
O60260 Q8WUE3
P12270 P78406
Q5U0M2 Q8NHX1
Q12864 Q6P152
Q96QU1 Q9Y5E9
P46060 Q02224
P52434 Q07955
O15504 P62318
O75747 Q6PID4
P09471 Q92633
Q5U0C3 Q68DL3
P20783 Q13009
P04629 P46108
P31946 Q9Y5P8
P55735 Q6P1K2
P52298 P84103
Q5VT82 Q9UII8
O75937 Q15428
Q6ZTT5 Q9UDY5
P07948 P21583
P07942 P25391
P17301 P48059
P22626 Q92620
P46776 P62979
P08708 Q9Y3U8
Q04206 Q9NPH3
Q5VVX1 Q9NVG1
P18074 P52434
P10275 Q12796
P84095 Q9UPF9
Q16629 Q96HA1
P30679 Q99500
P01106 P19338
P06396 Q99755
P04437 P30493
P30876 Q9UKF6
Q08117 Q5SQP8
Q07889 Q96S59
O60262 Q14832
P08138 Q9NQC3
P08047 P53778
P01127 P17948
Q9NYG5 Q9NZH5
P14778 Q9Y4K3
O15197 P20936
Q9H349 Q9UII7
Q9Y5G1 Q9Y5H7
P83876 Q14103
Q13002 Q9H4E5
P38405 Q8NH59
P38405 Q8NGT9
P13765 Q13094
P63092 Q9NZK7
P01374 Q12933
Q8IUQ4 Q8WZ56
P62241 P62857
P06756 Q13753
P28074 Q96GD4
O95182 P19404
O15111 Q5STV4
P00519 P08631
B2RTY4 Q6YL44
P35269 P51948
O95049 P56746
P20618 P51965
Q08174 Q9HCU4
P49810 Q92542
P35222 Q6PRX2
P10276 Q09472
Q9NYG7 Q9UMX3
Q9H251 Q9Y5H4
P51692 Q8WWW8
P33241 Q16539
P12034 P55075
P11182 P12694
P13805 P35609
P61927 P83881
Q6P597 Q9Y5Z0
P11488 P61952
P48051 Q14833
P13497 Q13161
Q96RN5 Q9NPJ6
P46777 P61513
O75665 O95613
P13987 Q05CV3
P40763 Q96PC5
Q5VT82 Q9H349
P37840 Q9UNE7
P48549 Q96RG8
O00487 O95997
Q8N2E5 Q92997
P29460 P42336
Q9HAW4 Q9Y5N6
P23258 Q15154
P32248 P63218
P20849 P53708
P42677 Q07020
O75197 Q9H1J7
P02452 P21333
P46939 P68133
Q8IUP8 Q9Y5I4
P10966 Q95365
P30876 Q9Y5B9
P19875 P63215
O94913 Q9BUQ8
Q53HL2 Q9H3R5
P29353 P40238
P46777 P49207
Q7RTP8 Q9Y5Z0
P05771 Q12933
P35268 Q8IYD1
Q9Y5F7 Q9Y6N8
Q8TCU4 Q9HC77
P56945 Q96HB1
P49674 Q15154
P63096 Q9H573
P30279 Q16539
P52597 P52756
A6H8Y1 Q9Y535
O60566 Q9Y6D9
P31943 Q05048
Q13634 Q9Y5G1
P46782 P55884
P26232 Q9Y5G9
P13942 Q8N3F8
Q6P4R2 Q9Y5H1
P31946 P78368
P24941 P51668
P30260 Q8WWL7
O43707 Q99715
P50914 P68104
O15504 P62308
Q16828 Q8NHX1
P14678 Q16637
P13612 P24043
O75807 P37173
P33765 Q9UBI6
P29992 P30989
P62879 Q9P2W3
P18206 Q7Z391
P08238 P49116
Q07955 Q8N1F7
P13725 P42229
Q5JST9 Q6I9T8
O75581 Q8WW43
Q03167 Q16625
P03928 P24539
Q8N433 Q8NGT7
Q13535 Q8TE47
P20042 P62847
Q13889 Q8WX92
P51948 Q15370
P01737 P10319
P52756 Q86U42
P62424 P62701
P60842 P62263
P26368 P62308
P52435 Q00403
Q13885 Q99832
Q658W2 Q8NHX1
P15153 Q15052
P18075 Q8NER5
P24941 P56282
P62266 Q9UBQ5
O60498 Q8WV28
P05067 P08047
O14920 P21580
Q5HYA4 Q9HB63
O60674 Q13555
Q00839 Q9BUQ8
Q2NKX8 Q7Z460
O43869 Q8N433
Q9BS16 Q9P258
P35269 Q15543
P62487 Q9P2I0
Q92621 Q9UKF6
P62745 Q01968
P28749 Q9Y618
P31749 Q13480
P30685 P61769
P25940 P35609
O15068 Q9H4E5
O75821 P20042
P36954 Q12996
O43809 P30876
Q13156 Q13416
P46092 P61952
P13861 Q15021
B5B2U9 O43745
P62487 Q15369
O15230 Q6PID4
P61978 Q08170
O15438 P51161
P49368 Q9UHV9
Q4LDE5 Q9UI47
P22891 P38435
Q9NYQ6 Q9Y5G1
Q15029 Q9Y3B4
P24928 Q16629
P28065 Q99741
P07947 Q16539
P20963 Q95HB9
Q5T9P3 Q99683
Q7Z3G6 Q9ULK5
Q86U70 Q92993
P49207 P62854
O00443 Q8IYN9
O14921 Q15111
P41145 P49407
P28370 Q9Y3Y4
P00533 Q16363
P39060 Q9Y490
P22223 Q9UN71
P38405 Q96R30
O60330 Q9NRJ7
P01733 P10319
P16284 P35236
O95149 Q8TEM1
P49815 Q92922
Q9BYE9 Q9Y5I1
P49810 Q9UM47
P08637 Q5NV80
B3KQ22 Q07889
O43898 P09497
P19838 Q06643
P09086 P11836
P42574 Q9NR28
Q02388 Q6PID4
Q8WUW1 Q92747
P06730 Q92851
O43831 Q13151
P06213 Q05513
Q05519 Q14103
O60716 P62834
P01733 Q30085
P51532 P60709
P06400 Q9Y2S0
O95996 Q16537
P43403 Q95HB9
P63151 P67775
O43150 P09496
P61163 Q6PIF6
P55210 Q13158
A4D1J9 P56199
P15927 P33992
P26010 Q9UQP3
P17948 Q16665
P28066 P55036
Q92664 Q969G3
O60383 P27037
P06239 Q99665
P01111 P27986
P42677 Q02224
P27361 Q6FHM7
Q8N2Z9 Q92674
O60841 P08865
Q13485 Q96L91
P55289 Q4LDE5
Q06323 Q93034
P08754 Q5T1N8
P02747 Q6U2E9
P25024 P63218
P20042 Q14240
O95400 Q9Y3B4
P04234 Q8NA04
O15105 P12643
Q09028 Q9BQA1
P09471 Q92997
P62070 Q15283
Q9H1J5 Q9UK08
O43674 O75380
P60953 Q8IVF5
Q8NER5 Q9NR23
Q08211 Q8N684
O43323 P04350
Q15669 Q8N5V2
P00734 P14770
P52948 Q8NFH5
Q9H251 Q9Y5I3
P10589 Q04206
P16885 Q9UQM7
P55286 Q9HCU4
P41743 Q9BQD2
P12004 P49005
P09693 P22681
P16520 Q9Y6F9
P02461 Q9NVD7
Q8WYP5 Q96EA4
P30504 P61769
P17301 P35442
P02745 Q5NV66
P08581 Q07889
P62487 Q9UKF6
Q6FHX4 Q9Y243
Q15008 Q9HC16
Q02388 Q03135
P62191 Q96GD4
P20226 Q14209
P05976 Q8WZ42
O14733 Q14738
P61024 Q92530
B2RTY4 Q96L33
P84077 Q15311
P30968 P62879
P05556 Q13797
O00459 Q8IVF5
P63215 Q59F77
Q9UER7 Q9UNN5
Q8NG31 Q9NQS7
O75807 P36897
O43242 Q9NYG5
P19174 Q8WWS9
P24928 Q12962
P55290 Q9Y5F1
Q04917 Q16787
P30542 P43250
P84103 Q8WUM0
P18564 Q8NFW1
P63211 Q96KK4
P50991 P68363
P07996 P23229
Q9UGJ1 Q9UPV0
P35222 Q86VC8
P62993 Q15139
P02458 Q16363
P61927 Q13217
O43639 Q9UKW4
P03886 Q9Y6M9
P13861 P27361
P01258 P22415
O75832 P35998
P63211 Q96RI0
P35462 P62879
P04844 P60468
P62308 Q13242
P15153 Q13002
P05305 P50607
P42262 Q14957
Q15111 Q8NFN6
O60610 Q9Y2A7
P62993 Q8WWS9
P13716 P36551
Q14974 Q99567
P49918 Q15796
P05165 P05166
Q6PIE6 Q9Y243
O15360 Q9NPI8
Q13255 Q9UK08
P35414 Q9ULZ1
Q08174 Q9Y5F2
Q13233 Q99558
Q31604 Q8SNA0
O96013 Q32MK0
P07384 P12931
Q9Y5F1 Q9Y5F3
P09544 Q9UBI6
P50151 Q8IUM6
P08047 P22888
P50281 Q5KTZ5
Q09028 Q8IX07
Q02156 Q9NSI5
O00238 Q9NYJ8
Q9NRJ7 Q9UN67
P18124 P61254
P32121 Q8IWP3
P49207 P83881
Q14103 Q15029
P41221 Q9UG07
P01112 P10398
P51003 Q9BWJ5
Q8IW41 Q9Y6R4
Q02543 Q8IYD1
Q13257 Q7L2Z9
P35568 Q14627
Q13233 Q15796
O95206 Q8N5B3
P61266 Q9BRV4
A4D0S4 Q68CX6
P21709 Q8N5V2
P42858 P68133
P05556 P63000
A4D0S4 P42574
O43805 Q7Z7A1
P55290 Q9Y5G4
P05997 Q96HB1
P14859 Q9HAW0
Q7Z3L1 Q9Y5H7
O14775 Q9ULZ1
P01236 P16471
P62873 Q8NGD1
P00540 P01111
Q8NES3 Q9UM47
Q6P4R2 Q9Y5E9
P33765 P50151
P20849 P24043
O95168 P56181
P53803 P84103
P28066 Q9UJX6
P05388 P62987
Q01081 Q15287
Q86UP0 Q9Y5H6
P00533 P04626
O75293 O95067
P08754 P42336
P02462 Q9UKX5
P49720 Q8WUE3
P01023 Q15669
P09629 P53370
P50052 P50151
P05388 P62899
Q5JWF2 Q7Z5R9
P78368 Q6ZS96
P48556 Q06323
P28566 Q9UK08
P27986 P55268
P55283 Q9Y5E1
P62993 Q8NHV7
P50150 Q14831
P00519 Q15375
P01266 P18846
Q5U0E4 Q96DS0
P01848 P28068
P25391 Q5HY54
P50052 P61952
Q12834 Q9H900
P41134 Q99717
Q9Y5I1 Q9Y5I3
P04637 Q9Y4K3
P09496 Q9NP61
B3KS38 P53778
P12931 P40763
P78406 Q9P2I0
Q13797 Q9NVD7
Q5U0E4 Q86X26
P09237 P26232
P05412 P28482
Q9NYQ8 Q9UJ99
P39086 Q9UPF9
P52756 Q00839
P13984 P19447
Q86UW9 Q99466
P25787 Q9HC16
P46108 P61586
P42575 Q8WXG6
O43639 P06213
P10523 Q8IXA3
P83876 Q16629
P39023 P62081
P55286 Q9UJ99
P57678 P57740
P05387 P35268
O60674 Q16584
Q13257 Q9UJX4
P62899 Q8IYD1
P60866 P83881
P33991 Q14691
P55273 Q00534
P19544 P29279
O14775 P16520
P13612 Q8WWW0
P04085 P12111
P53708 Q96HB1
O15230 P05106
P49674 Q14204
P29323 P34741
Q8NGW5 Q9UBI6
P49768 Q96BI3
Q8WYP5 Q9NXR1
Q8WTQ7 Q96RE8
Q5SR50 Q6ZRA8
P48059 Q99715
P08913 P63211
P19438 Q9UKE5
Q5JYH8 Q9NVD7
Q6PI59 Q96PN1
P55290 Q9Y5H6
P43250 Q96LD9
O14543 Q969J5
P43250 Q9BXA0
P10826 Q9Y618
P38405 Q8NGI8
P61289 Q9Y297
O76080 Q9Y4K3
Q01130 Q86V81
P55196 P63261
P52435 Q9Y3B4
P04234 P20036
Q9BZA7 Q9Y5G4
Q60FE7 Q7Z6C3
O43295 P60763
P19387 Q92620
Q06330 Q92793
P36402 Q96GM5
Q6P4R2 Q9Y5F8
P31751 Q8WZ56
P08195 Q01650
P06241 Q86W93
P68032 Q16787
P62304 Q92620
Q16539 Q6P9C2
Q96EA4 Q9BZD4
Q9H159 Q9Y5G4
P05549 P07101
Q15811 Q9HBH0
P20618 Q6L982
P05556 P31321
P17302 Q13748
Q9Y5F3 Q9Y5G1
P55283 Q9Y5F0
O43172 O75643
Q16663 Q8TDP5
P62942 Q7Z5Y6
P11308 P15391
P06213 Q9NPH5
Q86V81 Q9Y333
P10914 Q96ST3
P26373 P62891
Q15427 Q9BWJ5
P13942 Q96PN1
P41162 Q96ST3
P55285 Q9Y5I3
P02745 Q5NV75
P25101 P40145
O95644 Q9UL17
O60890 P08134
O43639 Q9Y6B5
P30622 P55735
P18621 P46779
A8MTJ3 P19087
Q16363 Q99715
P62330 P63000
O15155 Q13190
P27361 Q92837
Q00653 Q99665
P39023 P46778
P49792 Q05519
Q03692 Q6VU69
P16520 Q9H2A7
P31994 Q5NV67
P08183 P14921
P04626 Q6S5L8
Q86TH3 Q8TDT9
P01732 P04222
P14555 Q7Z727
P68032 Q6NWN6
Q96CZ9 Q9NYQ8
P06753 P13533
P53708 P55268
P08865 P46778
P61160 P84095
P78352 Q9H4E5
P01562 Q6FHD7
Q16537 Q9UKB1
P46779 P62424
P33240 P52272
P08590 P45378
P35626 Q14832
O00555 Q9Y698
P24723 Q06124
Q9BYE9 Q9Y5H2
O75084 Q92765
Q00610 Q6ZMQ2
Q13705 Q9Y6L7
Q86U62 Q8WUE3
Q13257 Q96GD4
O43915 P08123
O15198 P17535
P39086 P78352
Q15223 Q5TIG7
A2KUC3 Q5NV92
P40306 P62195
Q7Z391 Q9HBI1
O14965 Q9UJX5
P17302 P68371
P04628 Q9H461
P24043 Q15052
A7E2Y1 Q5T8M7
O15392 Q8NI77
P51991 P55769
Q13243 Q15428
P53350 Q8NHQ1
P18084 Q13751
P18206 Q13797
Q02045 Q9BVT0
Q13487 Q9H1D9
P43686 P62877
P11473 Q9Y618
P09038 Q15389
P28065 Q9Y297
O75925 P40189
P08047 Q4LE28
P62841 P62891
O94986 Q13409
P06396 Q5HYI3
O14508 Q99665
P46092 P50150
Q8IY78 Q9Y5G8
O75122 Q8WVK7
O75581 P62879
Q7Z7A5 Q9BYX7
P00734 P50607
P53803 Q16514
P05387 P30050
P30304 P49721
P08908 P63218
P19838 Q15306
Q5TAT6 Q7Z4F3
O95648 P60900
O15111 Q9BXL7
O15111 Q05655
P48146 P61952
P29218 Q96PE3
P32121 Q6IFM8
O60508 Q15029
P32121 Q96R67
Q15005 Q15035
P08172 P09497
O00483 P03891
Q6V1P9 Q9H159
P06730 P46783
P23229 P78509
P18564 Q9UMD9
P56199 Q9HBI1
P33240 Q96DI7
P36954 P52298
Q5TZ20 Q8N433
P19793 Q00403
Q6UW36 Q7Z6D2
P19447 Q16594
Q13585 Q8WTQ7
P01024 Q92731
O43172 P38159
Q16363 Q96HB1
O95190 P43686
P18564 P49747
Q13683 Q658W2
P55286 Q9P2E7
P30550 P50148
P32298 P35346
P46776 P62891
P00519 P01106
Q9BW27 Q9Y5S9
Q9BZA7 Q9Y5E6
O00144 Q9HAV0
Q07890 Q96BB4
P27482 Q9NQ66
O75369 P17301
O15519 Q6KF62
P26599 P30876
Q14315 Q8NFW1
Q5SRE5 Q96HA1
P06239 P25963
P62873 Q9P2W3
O14795 Q16623
A4D0S4 Q05707
Q15759 Q6P9H2
P01732 P05412
P46020 Q8TD86
P51991 P62316
P10243 P10415
P62244 P62280
P22680 Q07869
O00311 Q9UBD5
P26232 Q9Y6N8
P08912 Q96AD6
P15153 Q8WV28
P01850 P10966
Q02763 Q99814
Q8NI42 Q9Y6H5
Q9Y5H9 Q9Y5I2
O43831 Q07955
P01909 Q04759
P54727 Q92889
P46783 P62899
O60353 P56706
Q07955 Q13243
O94913 Q8IX12
P53778 Q16644
Q14765 Q15139
Q07869 Q9Y3B7
Q13243 Q8TEM1
P11940 P23396
P61218 Q14241
Q01081 Q8TEM1
P05771 P19174
O15534 P48730
P09651 P52298
P45379 P67936
P02675 P62993
Q16629 Q9BW27
P60763 Q05586
O75533 P19387
P15151 Q15223
Q92765 Q9UBV4
P62263 Q9Y3U8
Q9H410 Q9NXR1
P31943 Q9Y3B4
P15735 Q9UQK1
O43187 P18510
P49768 Q9Y219
P35236 Q13287
P11926 P49720
P08123 Q658W2
P12830 P61586
P33240 P51003
P55268 Q6PID4
Q9BYX7 Q9H6Y6
P35568 Q8N6Q7
P10599 Q99683
P12109 P38570
Q96KJ8 Q99665
P26232 Q5T8M8
P40429 P61513
P35268 P62495
P59768 Q6NSL8
P22223 Q9H349
Q6NUM3 Q96C71
P14678 Q9UKX7
P02751 P38570
P11215 Q03405
O15514 Q01130
P06756 P07900
P04436 P18464
P17081 Q96A65
P36954 Q12874
P04637 Q9H4C4
Q9H159 Q9Y5H5
P08620 Q96KE5
P51955 Q86SQ7
P25445 Q15628
P08047 P15692
Q02388 Q9HBI1
Q00839 Q13435
P32121 P48730
P63208 Q13200
P11940 P62266
P32121 Q8NI50
O95837 P20309
P01229 P61952
P01033 Q13485
P49841 P51817
P62826 Q5SRE5
P63211 Q96R69
P05106 Q9UMD9
Q14493 Q8NFH4
P13236 P35368
P45985 Q05923
P05556 P23443
O43929 P25205
Q6V1P9 Q9ULB5
P16333 Q9NQU5
P61769 Q10567
P36897 P43026
P09429 Q15788
P02462 P53708
Q08117 Q9HCS4
P25205 Q14181
Q13415 Q16539
Q13546 Q86XR7
P21918 P48544
P16410 P29350
P08754 P14555
P08754 Q14DU3
Q12802 Q7L0Q8
P17676 P55318
Q02447 Q13085
P14672 Q9Y243
O00311 O43913
P53350 Q9NQS7
Q03692 Q5HYA4
P04436 Q31610
O60330 Q9Y5H8
Q6P152 Q9Y5H6
P42338 Q59F77
P61218 Q96DI7
P14859 P41597
P20042 P55010
P61224 Q5VVW2
O15504 Q13243
P48736 Q14765
P01106 P31749
Q13972 Q96L33
P04626 Q15139
O60603 Q9H0E2
P01112 P12319
P35998 P62191
Q9UN70 Q9Y5I4
O43677 O95139
P62241 P62841
P06737 P46019
P21728 Q15835
Q9NYQ7 Q9Y6N8
P51160 Q16281
Q96QU1 Q9P2E7
P36575 Q13362
Q6B6N3 Q8IWW4
Q03188 Q96BD8
P08588 Q5JWF2
P46779 P62979
P01571 Q9UL46
P24941 Q00987
Q15642 Q8TAG9
P45983 Q6PIE6
P35557 P49792
P18827 Q9BS57
P23458 Q9Y4H2
Q5HYI3 Q5I6Y4
Q9NYG5 Q9UL46
B5B2U9 Q96LZ3
O00303 P46781
Q8N2Z9 Q8NG31
Q8WWL7 Q9UJX5
Q9Y5H4 Q9Y5H8
P27361 P61224
Q4LE43 Q96LZ3
P09496 P50570
P28482 P30086
Q09472 Q92793
P56703 P56704
Q8N433 Q8NGR6
Q9UJX2 Q9UNM6
P40238 P40763
O95819 Q13158
P07900 P08107
O43559 O95750
P14635 P30307
P52565 Q96FE5
P42574 Q5I6Y6
O14610 P80162
Q13415 Q13535
Q08174 Q9Y5F3
O15520 P16234
P01732 Q31610
P20042 P42677
P19022 Q9Y5E9
Q5HY54 Q8N6H6
P08572 Q13797
P61978 P67809
B3KR14 O15056
Q5TCU6 Q6VU67
Q09472 Q96TA9
P46939 Q02447
P22626 Q13242
P11940 P15880
P06756 Q14315
P30273 Q6PIJ0
Q6ISJ4 Q96RI0
P07910 P52756
O14543 P52630
O75633 Q86YI0
Q13616 Q99466
P19838 P29460
P13236 P36507
Q7Z738 Q9Y5H1
Q658W2 Q99715
P07948 P54764
P19838 Q9Y6K9
O75943 Q8WXE1
P62280 Q13217
O75251 P03905
P62873 Q8NGD3
O75369 P26012
P02748 P07360
Q8WVK7 Q9H410
Q13352 Q9P258
P03886 Q86Y39
O00231 Q8NHZ8
P17301 Q7Z4I7
P05000 Q6FHD7
P50150 Q6ZMQ2
Q9UJ99 Q9Y5I3
P42338 Q15147
Q6NT27 Q99997
P09012 Q01130
P55290 Q9HBT6
P55290 Q9HC56
P20701 P55268
Q86YP4 Q8NHZ7
P46108 P49767
Q8TAN2 Q9HAV0
P04440 P20036
P29590 P62942
P62861 Q02878
P01133 P51451
Q06432 Q8IV61
P62273 P62987
Q96JQ0 Q9UN74
P19022 Q9BZA7
P47914 P62913
P22223 Q8N5B3
P13612 Q07092
P20248 P38936
P06730 P37198
Q5TAT6 Q7Z4I7
P22694 Q70SY1
P14678 Q9Y5S9
Q02224 Q9HBM1
P04637 Q9Y2B4
P52565 Q9NQC3
Q15554 Q9UGN5
O95983 Q8IX07
O43930 Q8NFM4
Q15365 Q6P2Q9
P09012 Q9UKF6
P62873 Q8IUM6
P09936 P37840
O94973 P53680
P05129 P62070
P01112 P24723
P01127 Q07889
P32121 Q15622
P50150 Q86XU3
P61289 Q13200
P51532 Q14653
Q07955 Q9UKX7
P09471 P62879
Q9UJX3 Q9UJX4
P07948 P13385
P19320 P49023
P04629 P28482
Q68D00 Q8TAX8
P56945 Q9HBL0
P62745 Q9P107
Q9H158 Q9Y5E3
Q15596 Q92664
Q6ZSP0 Q8N474
Q13404 Q9BXL7
Q5T1C6 Q9BPZ7
Q9BYE9 Q9ULB5
P01343 P17936
P17275 P19838
P18077 P62847
P08138 Q00994
P62875 Q9H1D9
P09619 Q9NQS3
P56706 Q9H4N7
P35244 P56282
P08473 P31269
P27986 P29353
O94906 Q00839
Q9Y5G6 Q9Y5G9
P52294 Q14974
Q9UBT7 Q9ULB4
Q86XU3 Q9H3N8
O75832 Q13200
P25100 Q6NT27
P49407 Q8NGM5
P22090 P25398
O14896 Q8TAQ2
Q5T6N8 Q6NUK7
P12755 Q13485
P55285 Q9UN67
P43686 P62988
Q13347 Q9UBQ5
P21817 Q14957
O60258 P22681
Q8N433 Q8NGK0
O00555 P50150
P41221 Q8TDT9
P36954 Q8WX92
P29353 Q07654
P30679 Q9UPR0
P04637 P17643
P43034 P98155
Q9Y5G0 Q9Y5G8
P08648 P39059
O95750 Q9NP95
P26951 P32927
P37198 Q15287
P01308 P37108
O94973 P09496
O14497 Q92922
P55286 Q8N5B3
Q04206 Q13547
P35626 Q8NI50
O00329 P10747
P05305 P15311
P32121 Q99835
O00555 Q92736
P46779 P62857
P61927 P62979
Q14008 Q9UPN4
B2RA89 O14807
P13501 P49716
P63261 Q5JP94
P49841 Q9HCP0
P08575 P41240
P30874 P32298
Q9H251 Q9Y6N8
P11831 P52952
Q9P2E7 Q9Y5F8
P30491 P61769
P04628 Q9H237
Q07890 Q9UJF2
P27482 Q12879
A6NMZ7 P06756
P32519 Q14209
O75369 Q9P218
Q15628 Q99558
P36578 P42766
A8K8Z5 P48736
Q13042 Q15008
P35462 Q92806
P18084 Q9P218
P25067 Q5TCU6
P01850 P30493
O43674 P03915
P07101 P28066
O95750 P10767
Q14008 Q6IPU0
P01562 Q9UL46
P17081 Q9BYX7
P05412 P10145
O15239 P03886
P06576 P30049
P45985 Q5H9B2
P25092 Q13976
O00217 O95299
P46109 Q9Y3L5
O75791 Q92918
P49841 Q6ZN33
Q5VTT9 Q9UNI6
P33993 Q9Y5N6
P46109 Q08043
P49721 Q9NYG5
P46779 Q8IYD1
P47871 P63215
P53365 P62330
O14965 P35998
Q13017 Q8IXI2
P19838 P42081
O95178 P19404
P02458 P06756
P29992 Q13467
O60262 P04899
P23771 Q13469
P07766 Q9UL17
P05771 P30086
P27361 P42345
P14678 Q07955
P40763 Q8NHY9
P49768 Q8NES3
P51946 Q12962
Q9Y5E7 Q9Y5I0
Q12864 Q9Y5E7
O95782 P61160
P08670 P17661
P08107 P28482
P11229 P63218
O94777 Q9P2X0
P55735 Q12769
P25106 P48061
P30260 P49721
Q01130 Q6P2Q9
P00747 Q7Z5M0
P12643 Q9HAU4
Q12968 Q14765
Q8IV61 Q9Y698
O95622 P51817
Q96CZ9 Q9Y5H8
P11802 Q08050
P04439 P29350
Q9NYQ7 Q9Y5G4
Q32MK0 Q9BUA6
P07900 Q96RT8
P18084 P55268
Q8NFH3 Q92620
Q8TAA9 Q92997
P46092 P78423
P05556 P49746
P48357 Q8N5S9
P16144 P63261
P05771 P63211
P53778 Q9UK51
P63267 Q9UKN7
P18074 P20226
P10242 P34981
Q96RJ0 Q9HAV0
Q01970 Q9ULV1
O15264 P36507
O75632 Q13639
P54257 Q9Y6G9
P55285 Q9Y5H1
O94906 Q9UKF6
Q5Y7C6 Q6NSA0
Q6ZRA8 Q7Z4I7
Q09472 Q15583
P02452 P05107
P25786 Q5VVX1
P26006 Q6PID4
P35916 P56199
P19544 P60568
P15153 P45985
Q8IXB0 Q8WTQ7
Q14008 Q96RT7
P51665 Q13177
Q9UN75 Q9Y5H9
P37840 Q6IB22
O14795 P21579
P01100 P07948
P00533 P01116
P46778 P62263
P63092 Q9UBI6
Q8WUY9 Q9BYZ6
P31749 Q15382
P12814 Q96QZ7
O60262 P29992
P60709 Q0P5T0
Q8IUP8 Q9Y5H2
P51679 Q9Y4X3
P04637 Q99988
P50991 Q9H4B7
O15230 Q13753
P41597 P50151
Q09472 Q96EB6
P31323 Q86SQ7
P55735 Q9P258
P30086 Q99558
P22626 Q01081
Q5SWX4 Q9NQ66
P21781 P22681
P63220 P68104
P61586 Q9H228
P49407 Q9H1J7
Q03135 Q86W93
O15230 P27348
Q5VVX4 Q9NVG1
P61981 Q99996
P11215 Q6VU69
P09497 Q9NWB7
P62487 Q8IXH7
P49721 P62195
O00334 Q15303
P62306 P62318
Q6ZSP0 Q92997
Q03135 Q15628
O94844 Q9NZN5
P15153 P68032
O00763 P50416
P84103 Q12874
O00712 Q9Y535
O15519 Q99683
Q05048 Q9Y3B4
P18077 Q12849
Q13315 Q99708
P55286 Q9NYQ6
Q5VSF4 Q9H4E5
O75925 Q9UMX1
P10070 Q9UMX1
P55286 Q9Y5E3
P21728 P50150
P05556 P46108
P63096 Q9H3N8
O14917 O95206
P62308 P62318
P12830 P62330
Q13873 Q9HBP0
O75228 P24723
P01375 Q05513
P14921 P21757
O14512 P52333
Q9NPG4 Q9Y5G0
Q14289 Q8N381
P07910 P62314
P43686 Q13257
P31749 Q9H4C2
O43809 P55769
Q5R3E4 Q7Z6C9
P46531 Q04721
Q68CT4 Q9HBI1
P01343 P03372
O15519 Q5T9P3
P49792 Q9NSP4
P62266 P84098
P09769 Q05193
P25398 P62277
P04899 P51681
O15160 Q53T94
P05549 Q99966
Q9H158 Q9Y5F2
P46060 P52948
P38405 Q6ZMN6
P42336 Q07889
P61927 P62829
O43831 O75937
P63096 P78556
P55290 Q9Y5I4
P43250 P51677
P38570 Q6VU69
Q03468 Q92889
P14138 P24530
O75056 P20908
Q13257 Q8NFH4
Q9UK08 Q9ULZ1
P24385 P28066
P04439 P33681
P08908 P25098
P61077 Q13485
P00748 P08572
P38405 Q8NI50
P31751 Q8WWS9
P08621 P35637
P09661 P24928
P08581 P62330
Q96QU1 Q9UN73
O60907 Q96L52
P36575 Q8TAN2
P05556 Q68CT4
P68032 Q60FE5
P19883 P36894
P04626 Q92529
P51532 Q15788
Q96T98 Q9H159
Q9NPG4 Q9NYQ6
P01732 P30480
P37840 Q6IB71
P08172 Q92806
P60953 Q07889
O14511 P17252
P15336 P78396
O75578 P29400
P27348 P52294
O00206 P14859
P09693 Q29878
Q13751 Q14993
O60245 Q9Y5F8
P61218 Q15542
P00533 P49023
P48736 Q14289
P62495 P62701
P40429 P62861
P63000 Q96D37
O14746 P19338
P50406 P62879
P01834 P02745
P61254 P62841
P31323 Q7Z7A1
O75593 Q15796
Q13634 Q9Y5I2
P16520 P35368
Q6IQ37 Q8TD57
Q14974 Q96EE3
Q8TCL9 Q9UBE8
P31749 Q99683
P48730 Q16537
P48051 Q8IXB0
Q8NFH4 Q9H840
O00574 Q9UK08
Q9Y5G6 Q9Y5H6
O14610 Q8NI50
P17612 Q9UPV0
P04899 Q07325
P38405 Q8NGS5
Q00535 Q9UIW2
O43678 O95298
O00292 Q96S42
P06276 P43268
A4D0S4 P06756
P17693 P20963
P07947 P43403
P22301 Q13651
Q04206 Q9NR96
P07992 P50613
P54274 Q9BSI4
P09651 Q07955
Q15035 Q9H9S3
Q6P4R2 Q9Y5E6
P08651 P80365
P01308 P12931
Q14573 Q8N3E9
P30086 P41743
Q5U0E4 Q96DS4
P22223 Q9Y5G8
O94827 P63000
P04899 P41143
P03372 P12931
P49407 P63092
P61160 Q92558
P04085 P21802
P09884 Q9HCU8
Q9BYZ6 Q9P107
P62304 Q9BWJ5
P25067 Q14289
O60262 P47736
Q9UN72 Q9Y5F3
P60709 Q5HY53
P15880 P46778
Q68CT4 Q9UMD9
P61009 Q15035
P50416 Q03181
P36578 Q99558
B3KS12 P52803
P62857 Q92901
P36542 P56381
P31323 Q96MT8
P26232 Q9Y5G0
P33681 P48736
P34947 Q8IWW3
P06681 Q5NV65
P46109 P56945
P68133 Q15223
P27361 P45983
O14777 Q9H410
P11215 P18084
P48556 P62333
P19438 Q7Z2Y5
P05107 P12111
Q9BPU9 Q9BU64
Q14934 Q86YQ0
Q9P2E7 Q9Y5H6
Q86TH3 Q9ULV1
Q00975 Q15413
Q9UI95 Q9UJX3
O75396 Q12981
O43684 Q9H410
P28074 P51668
P22894 Q9BYX7
P09693 Q9UL17
O00334 Q05513
P55273 Q16539
Q8IU57 Q9ULV8
Q07960 Q8IXI1
P35269 P55769
Q13888 Q9H9Y6
Q15813 Q99867
P28068 Q6PIV3
Q15172 Q5U5J2
P51948 Q16531
P11055 P63316
P00533 P05771
P29353 Q14116
Q9P2E7 Q9Y5G3
P43250 Q9H573
P63261 Q92747
Q06124 Q92529
P07910 P35637
P20823 Q9Y261
P28062 Q9UJX6
P26012 Q9Y6N6
O60245 Q9Y5E9
P42574 Q13043
Q9NYQ7 Q9Y5H3
O60603 P08571
Q8TEQ6 Q92621
P19388 Q8WUA4
P05997 P68032
P49674 Q13467
P25106 P50150
P53803 Q15459
P49642 P56282
P01308 Q59F04
P15153 Q8TCU6
P40189 Q6UWB1
P49023 P53420
O15530 P31749
P20042 P46783
O60508 Q15459
P04049 Q6P9H2
P61163 Q96SN8
P28062 P28074
Q9UI47 Q9UN75
P62306 Q8NFH4
P45984 Q5VTT9
Q14626 Q8NIA3
P30475 P61769
O43831 P19387
P02452 P06756
P62191 Q8NHZ8
P55286 Q96T98
O14818 Q99460
Q15796 Q96ST3
O15230 P02452
P19387 Q09161
O75665 Q9Y2I6
P42338 P62993
P15927 P35250
Q4LE43 Q9BZM2
Q05048 Q15393
P41743 P42127
P35250 P40937
P07900 Q8NHQ1
O95980 P50281
O96013 P21860
P46020 Q86XI6
P62873 Q8NGF9
P46092 Q9P2W3
P12814 Q05707
O60353 P07947
A6NNL4 O95573
P04234 P10319
Q9BYE9 Q9NYQ8
Q9UKW4 Q9Y6B5
O60245 Q86UP0
Q15648 Q93074
P10600 Q15796
P42331 Q9H4E5
Q13888 Q15572
P62263 Q04637
Q13349 Q6ZRA8
O75747 P56180
Q8NFH5 Q9H814
P22223 Q96JQ0
O75962 P60763
P62487 Q13216
O43805 Q13409
P26599 Q15427
P54619 Q14738
P18621 P62979
P08908 P11488
P04844 P61011
O00141 Q14449
P23229 Q8N3F8
Q8NI77 Q99661
O75084 P10523
P10721 P32927
P17568 P56181
P11473 Q15648
P10523 P62714
P49798 Q9UPR0
P18074 P52298
Q16539 Q9H211
O14777 Q9Y6D9
P16220 P29120
P31371 Q9GZV9
P08151 Q15853
P03372 P68036
P48730 P51955
Q6YL44 Q9UKX2
P35250 P49642
Q9H1J5 Q9Y5W5
P05556 P17301
Q96RT7 Q9UPN4
P08651 P11226
P00734 P63211
P32745 P61278
P62318 Q9BQA1
P10600 Q647K2
P55795 P83876
Q13257 Q9Y266
P55107 Q9NXZ6
P08047 Q8WTV0
P14316 Q8TAQ2
P27658 P56199
O00574 Q9H2A7
P16333 Q07889
P51955 Q66GS9
O60566 P43686
P51003 Q9UKF6
P63211 Q9Y6D6
Q7Z6J4 Q9H4E5
Q01130 Q9BZI7
Q9Y5F0 Q9Y5G9
O15169 P31749
O15144 Q8WUW1
P24864 Q86U62
P28289 Q8WZ42
Q4LDE5 Q8IUP8
Q14974 Q92621
O95405 P84022
P55268 Q8WWJ8
P20929 Q14324
Q9NPG4 Q9Y5F1
P49720 P55036
Q07890 Q7L0Q8
Q9UN74 Q9Y5I2
P42336 Q99490
Q13634 Q9NPG4
Q13243 Q9P2I0
O00238 P43026
P19784 Q96L51
O95370 P51511
Q9BUM6 Q9HBI1
P52292 Q8TEM1
P62318 Q9H840
P07737 P63261
P35637 Q10570
O75197 Q9UP38
P78504 Q8NES3
Q9Y5G5 Q9Y5H8
O15105 O15530
O14917 Q9P2E7
P04114 P49715
O15264 Q9Y5S8
O14492 Q9BX66
P20042 P62861
P09693 Q5Y7A8
P15260 Q6DJX8
O75197 P78368
O15105 Q15796
P62875 Q12874
P68036 Q5U5U6
Q16254 Q71UI9
O15467 Q16665
Q15542 Q92750
Q6L980 Q99436
O43497 Q92736
P45985 Q13153
P04234 Q6GMR4
O14610 P01210
Q562F6 Q96IY1
P07910 Q09161
Q5NV61 Q6PIL0
Q86XR8 Q9UPV0
O14920 Q5ST96
P24043 Q5TCU6
O75084 P54792
P68133 Q99542
P35222 Q9BZK7
P01733 P07766
P01127 Q16665
O75935 Q15154
P53708 Q05707
P26373 P62249
Q60FE5 Q6PID4
P60763 Q07960
P57740 Q9Y6D9
P08047 Q06278
O95644 Q06889
O00212 Q9H0H5
O43684 Q53HL2
P06756 P53708
Q04206 Q5VWK5
Q71TU5 Q8IUM6
P54284 Q13972
O14497 Q09472
Q7L7X3 Q8WUM0
P28065 P62333
Q13467 Q6NT27
Q12834 Q99460
Q8IXA3 Q9NPG1
Q03113 Q4QRJ1
P27361 P51812
Q96T98 Q9Y5E6
P13984 P50750
P17081 Q8N392
P13535 Q5T8M8
P08579 Q8IWZ8
P41743 Q14765
P41240 P49023
Q9Y5E9 Q9Y5F9
P00533 P42338
Q12996 Q8IX12
O00716 Q09028
Q14204 Q9BYV8
O00139 O95229
P63261 Q96A32
P01215 P30679
Q13616 Q969H0
P61218 P61326
P57740 Q09161
P27694 Q99638
P46527 Q9UBD5
Q68D00 Q9UJF2
Q9H159 Q9Y5F9
P60484 P78356
P06756 P35442
P49747 Q9BUG9
P21359 Q12824
P41240 P62834
P54257 Q8NCM8
P06241 P60568
O00763 P49327
P78368 Q8TDT9
P06239 P40763
O95613 Q9P209
Q8IWA8 Q9NZL2
P62873 Q8NH04
P55036 Q15370
O75832 P11926
O95613 P23258
P08670 P12829
P08183 P17676
P02647 P18146
P24539 P30049
O95139 Q16718
P49023 Q7Z727
P24385 P36402
P08579 Q08170
P13631 P43699
P78352 Q5VSF5
P22694 Q15850
P29597 Q6FHD7
P06241 Q06187
P27361 Q06124
O43923 P26232
Q12933 Q68DL0
Q6IF99 Q8N433
Q5H9R8 Q9UKB1
A4D0S4 Q9BUM6
O00329 P40763
P00734 P01023
Q8N752 Q9Y297
P49407 Q96L52
O43426 Q13492
Q8TAP6 Q9HC77
P17948 P98077
P08579 Q12996
O15498 Q96NA8
P18564 P48059
P00533 P12034
P04141 P15036
P26012 Q9UMD9
P62841 Q9UBQ5
Q00597 Q99728
O15303 P43250
O14561 P03886
Q5VT82 Q9Y5F1
Q8IXP2 Q9BY69
P25789 Q9UJX6
P01566 P15260
P40763 Q14613
P31152 Q5U0D0
P49721 Q9UJX2
P26232 P55196
P12107 Q8N3F8
P01127 P42338
Q60FE5 Q86W93
Q5VVR8 Q9BY41
Q5NV84 Q6NSA4
P04150 Q9UKN8
P49023 Q68CT4
P42336 Q16787
P48730 P53350
P04637 Q9HB75
P37173 P67775
Q16526 Q6IN51
Q13753 Q5PR22
O75122 Q8WYP5
O00334 Q68D00
Q6VU69 Q9UKX5
P46783 P84098
O00232 P24385
P40763 P52333
O43929 Q8WXE1
O75369 P11215
Q96TA0 Q9Y5G3
Q2NKX8 Q96IY1
P61218 Q05048
P16234 P51692
Q5Y7F8 Q6NS87
P63096 Q92633
P16871 Q5G7M1
O75937 Q14103
O95819 P19438
Q6GMV6 Q95HB9
P22681 Q9BX66
P68366 Q9NVX0
Q03188 Q8N4N8
P09471 P17948
O14777 Q9P258
O60330 Q9Y5G9
P61296 Q06413
O15230 P42336
P04114 P55157
O60583 P62487
Q7L0Q8 Q9BRR9
O60603 Q9Y4K3
O60508 Q7RTV0
Q6ZS96 Q9H461
Q16787 Q9Y6N6
P42677 Q13217
O00305 Q8TDF6
P35222 Q9NSC2
P08651 P17174
P41208 Q14204
Q08211 Q13151
P78560 Q13489
P48730 Q7Z7A1
O43242 Q15008
P06756 Q05397
Q5HY54 Q9HB63
P42575 Q9HB75
P50148 Q96RI0
P04049 Q6PIE6
P53803 Q5SXM2
Q12933 Q16539
P49746 Q9BUG9
Q9UN72 Q9Y5G2
Q9Y5G2 Q9Y5H8
P08865 P62829
P63027 Q9BXS5
P55010 P62263
P54368 Q15008
Q9BR65 Q9NRB7
Q96TA0 Q9Y5H2
Q07889 Q9UKT9
P23560 P62993
P13984 P62306
P50150 Q9H2A7
P01579 P10914
P78324 Q08722
O75665 Q8TAP6
P09622 P11182
Q8WWS9 Q9UQC2
Q13151 Q9BUQ8
Q969G3 Q9Y2S0
Q7Z628 Q9BYZ6
P62714 Q8NHX1
P68036 Q5VVX1
P31943 Q08211
O43707 Q60FE5
O00221 P19838
P08572 Q9HB63
Q7Z6J4 Q96L33
P50281 Q7Z3L1
O75632 P08754
P62875 Q6P2Q9
O75030 Q68CJ9
O75182 P10914
P62308 P84103
P35221 Q9UDY2
P60484 Q6A1A2
P63211 Q8IWP3
Q96BD8 Q9H081
Q9UKT4 Q9UL46
O95206 Q9Y5E5
P07766 Q5Y7C9
P38159 Q9Y5S9
P48549 Q14416
O00232 Q9HC16
P01732 P30488
P16885 P49798
O15118 P16220
Q13363 Q16254
P28331 Q86Y39
P15498 Q96HB1
O75916 P51160
P35222 P51531
P34969 Q15835
Q12778 Q9Y243
P08651 Q9H1D9
Q15628 Q9UKE5
O14775 P19087
P05129 Q06124
P17081 Q2M1Z3
P35269 Q14653
P08572 Q7Z391
P57740 Q8TEM1
P26232 Q14517
P16220 P49768
P43403 Q5Y7G1
P40933 Q8N6Q7
P05549 P09874
O95996 P49674
O43508 P55957
Q00839 Q9BUJ2
P07101 Q8TAA3
P35368 P48061
P51668 Q9UJX4
P38484 Q14936
Q14289 Q9UBF8
P34969 Q96C71
O95136 P30679
O14917 Q9Y5I1
Q5VT82 Q9Y5G4
P23258 Q96MT8
P32780 P35269
A4D0S4 Q96HB1
P36507 Q5IBP5
P08912 P48544
O14917 Q9Y5E3
P37108 P43308
O00329 Q07890
O15078 P31323
O75182 O75376
O43294 Q14289
P17612 P28482
O75197 Q9GZT5
P22681 P60568
P68400 Q6I9T8
Q5T1N8 Q96C71
Q8N2H2 Q9UQC2
Q99436 Q9UM13
Q14289 Q6PID4
P08754 Q8IXH9
P32121 Q6IFM2
Q13247 Q8NFH3
Q96LZ3 Q9NQ66
P08572 Q7Z4I7
P08949 P30679
P01303 P49146
P17612 P18827
P20936 P22607
P49721 Q13200
P61254 P62854
Q9BYE9 Q9Y5F1
P32121 P35346
Q5BJF6 Q7Z7A1
P17948 Q658W2
O75531 P12956
O95684 Q14203
P28070 P28074
Q06323 Q9HC16
P62873 Q8NGJ5
O60229 Q5VSF9
O14641 Q9ULK5
O95996 P48730
P37840 Q9NVG1
P36896 Q9HAU4
P07949 P42336
O14980 Q8N0S6
P18846 P24928
P63092 P63096
P13232 P62993
Q9UN72 Q9Y5H1
P83876 Q15393
Q9NRJ7 Q9Y5E1
P20618 P49721
P24941 Q01094
O43303 P04350
P17301 Q5TCU6
P63000 Q9UNA1
Q9UI47 Q9Y5E2
P04229 P42081
Q6PID4 Q7Z6C3
O14921 P09471
Q96HF1 Q9NPG1
P00747 P01024
O75056 P49746
P08107 Q9UNE7
O75935 P51955
P46778 Q92901
O00268 P51946
O00329 Q13480
P45985 Q9UNI6
P53803 P83876
P51965 P61289
Q9BXW9 Q9HB96
P05771 Q9UJF2
O43684 Q9UJX3
Q9ULB4 Q9Y5H5
O14775 O75916
O96001 P62714
P55289 Q6P4R2
P27658 Q13683
P32121 Q8NGJ7
P62857 Q12849
P20963 P30488
Q5SP06 Q8NA04
Q8TCU6 Q9BYZ6
P28067 Q8NA04
P18621 P62424
P39019 P55884
Q6I9T8 Q8N752
P60484 Q8N3E9
P05107 P06756
Q8IXH8 Q9NYQ8
O00144 Q9UK08
P16885 P23677
P08754 P28221
Q14765 Q7Z6C1
O60716 P61224
Q6IB22 Q96MY5
P12755 Q15796
P35575 P54646
P35221 Q5VT82
P02708 Q14247
O43674 O43676
A2KUC3 P02745
P84103 Q7RTV0
Q16533 Q9Y535
Q86WJ1 Q9UJU2
P01106 Q68D00
Q16401 Q99460
P06493 P17302
Q6P5Z4 Q96JJ3
P19237 P35609
P53708 Q99715
Q92574 Q96B36
Q96RT7 Q9NXR1
P46779 P62081
O95644 Q96LZ3
O95837 P50151
P51684 P63218
O00267 Q13889
O75309 P05549
P22736 P48443
P50150 P56706
P42226 Q8NEB9
P59768 Q13255
P01912 P01918
O96014 P78368
Q03468 Q13888
Q689E2 Q9UBD3
Q7L2Z9 Q96IY1
O75446 P60568
P32121 Q8NGT7
Q71F23 Q96BT3
Q658W2 Q9HBI1
Q13435 Q15366
P46527 Q01094
P19793 Q92664
O43559 P22607
P35222 Q9Y5F8
P15692 Q07869
O75056 P35443
P16220 P38398
P22626 Q07955
O00232 O14818
P18084 P56199
O00139 P30622
Q13683 Q9Y6N6
Q16539 Q9BUB5
P50052 Q9NQ66
P41743 Q8NEB9
O00716 Q06413
P50990 Q13509
Q15173 Q9BRF5
Q15303 Q8WWG1
P11362 Q05513
P56945 P61586
P16284 P68133
P17096 Q96EE3
Q14451 Q8IV34
Q5VVX4 Q8N5D8
P08069 Q9Y4H2
Q12933 Q15628
Q16363 Q96PN1
P23193 Q15370
Q14957 Q16478
P01233 P50148
Q04726 Q7Z2Q5
Q02641 Q8IV61
P15153 Q92558
O75581 Q9NZ42
O14610 P23945
Q96SF0 Q9NYQ6
O95864 P19793
P62308 Q8IWZ8
P30968 P63215
P43686 P49721
O75197 Q8TDT9
P15153 P54257
O43559 P31749
P13861 Q9UMX1
O00750 Q658W2
O14672 Q9NR61
P23469 P29597
P10966 P63010
P36956 Q01813
Q99523 Q9H213
P29466 Q9C000
Q02750 Q96II5
P56545 Q13485
Q09472 Q15796
P02751 P06241
Q9NYQ6 Q9ULB4
P01111 Q8WU20
P60709 Q7Z5M0
P42025 Q9UKX2
P01023 P62745
P38405 Q8NH63
O43172 Q15427
P40259 P43405
P28066 Q6L983
O75747 Q9P212
P48729 Q9ULW2
Q96RT8 Q9BSJ2
O75096 P50281
P12931 Q9UQC2
Q01081 Q13151
O43745 Q13522
Q9UN74 Q9Y5H3
Q9BUF5 Q9NQP4
P09769 P41240
Q7L2Z9 Q96BT3
P55285 Q9Y5F9
P19022 Q9Y5G2
P16234 Q9NP95
O15287 O15360
P50151 P56706
P48145 P63096
P08246 P61586
P05230 P55075
O00716 P26358
O00487 P48556
P11362 P21781
P05556 Q14118
Q03060 Q5TD97
P46109 Q6P5Z4
O43831 P26599
P51946 Q9Y2S0
Q9UII7 Q9Y5F8
O15230 P08865
O00329 P63096
O15198 P27037
P20702 P56945
Q09161 Q8WUM0
O15105 P10600
Q30085 Q6NS87
P42226 P42338
P13945 Q9P2W3
O00757 Q12778
Q05707 Q13751
Q13352 Q9BPU9
Q96EE3 Q9UKX7
P51575 Q92736
P11912 Q9NWQ8
P01033 P19838
P38405 Q8NGG5
P55199 Q8WX92
P13942 Q60FE7
P20783 Q07889
P50914 Q9UNX3
O75309 Q9Y5F9
P52435 Q08945
P19447 P50750
Q86X09 Q9NZT1
O75964 P36542
O14818 Q8WUE3
O60716 P63000
O00139 Q7L7X3
Q9HBT6 Q9Y5G5
Q9HC56 Q9Y5G5
P15880 P36578
P02751 Q86W93
P03372 P10275
P12004 P39748
P29353 P42704
B5M0B4 Q02750
P84022 Q92985
P61163 Q9NRH3
Q86UP0 Q9H251
P45983 Q9UNI6
P30622 Q8NBT2
P26368 P51991
P63261 Q01955
P05556 Q92785
Q12834 Q9BW27
P17081 Q05586
P27361 P34741
P04626 Q9UKM3
P14210 P27986
O75419 Q9Y248
O15068 Q96L33
P56199 Q7Z391
P62070 Q7Z727
P20618 P24864
P33991 Q9H211
O14904 Q6NT27
P01019 P61952
Q8WUM0 Q96EA4
Q8N5B3 Q9Y5H8
O00257 P84243
P48145 P61952
P31749 P36873
P30876 Q15393
P40429 P62917
P62495 P62750
Q9ULB4 Q9Y5F7
O96014 P48729
P19388 Q13435
P36896 P55107
P04141 Q12968
Q9BYE9 Q9Y5E2
P40306 Q06323
P56704 Q9H4N7
P24928 P52657
P06340 P09693
P18084 Q92752
P05536 Q6NS87
P40429 P61313
P51677 Q9Y4X3
Q9UN66 Q9Y5G4
O43320 Q9HCT0
O14543 P01111
P15151 Q15762
P62306 P78406
P63244 Q15369
P06400 P38936
P01112 P05129
P14784 Q14116
P01112 P49407
P08912 Q00610
P08581 P62834
P31946 P62834
P48736 Q15139
P17693 Q8NHK6
P05230 P21802
A4D0S4 Q16787
O15530 Q7Z721
P11215 P53420
O00291 Q9NWB7
P06400 Q09472
P52566 P60763
O14965 P25786
Q8N5B3 Q9UJ99
P05107 P39060
P42338 Q9Y243
O00762 P28074
P61586 Q9Y490
P13984 Q12962
Q05923 Q5R3E4
P18124 P83881
O60330 Q9H349
Q9NYQ8 Q9Y5I0
P07992 P19387
P12270 Q96HA1
P56705 Q92997
P68133 P84095
P53675 Q8IXH9
P11940 Q9UBQ5
Q14031 Q6VU67
P22090 Q02543
P28072 P49721
Q96EE3 Q9NRG9
P30968 Q00610
P36897 P39905
O43684 P62191
A4D1J9 P05106
Q5U0C3 Q8IV73
O00329 P14672
Q9Y5F0 Q9Y5H8
Q68D00 Q8NIA3
P31749 P42771
O00459 P08069
P62314 Q13243
P04899 Q9NS28
P62877 Q9UL46
P60866 P61927
P28482 Q16539
P18621 P62945
P62736 Q8WVD2
O00329 Q9BRC7
P29353 Q03403
O95256 P29460
O00303 P39019
P35225 Q9H6Q3
P55283 Q9Y5I0
P62308 Q14103
P30050 P62081
O00459 P08754
O75435 Q5VVR8
P46060 Q9H3R5
Q9UN73 Q9Y5F9
P46778 P62495
P56706 Q5T4F7
Q5SR50 Q68D00
Q10570 Q13242
P20963 P30493
Q15746 Q96A32
P16220 P49715
Q9Y5G3 Q9Y5H2
P01732 P04435
P17081 Q96PE2
P49454 Q8NFH3
P25054 P43686
P60953 Q9NZN5
O94827 P61586
P08581 P61328
O95996 Q5JST9
P43403 Q9TQE0
O14910 Q02246
O14610 O14775
P01215 Q9HAV0
P38405 Q8NG92
Q13467 Q8N2E5
Q6IF42 Q8N433
P78504 Q96JU8
P04435 Q29963
P03886 P17568
P01138 Q99962
P26373 P63220
P42226 Q92529
Q04206 Q9Y239
Q13002 Q8TCU5
P12111 P21333
P29083 Q12962
O43707 P68032
P33993 Q8WXE1
P31749 Q68CU6
P21580 Q15628
P61254 P62891
P10451 P16144
P18084 Q9UQP3
O00444 P68366
P50151 P63215
O15354 P34931
O00238 P01137
Q96RI0 Q9NQ66
P05230 P22607
P20963 Q9BD37
P63000 Q9H7P9
P55289 Q96SF0
Q99558 Q9Y616
O60498 P29350
P42229 Q4LE28
O95139 O95298
P20783 P21860
P18615 P19387
Q14050 Q6PID4
Q13017 Q9H4E5
P32121 Q5VX04
Q15173 Q9Y297
O75369 Q7Z391
P05997 Q9UKX5
O75446 Q01094
P31323 P62873
Q9H6Q3 Q9UDY5
Q9P218 Q9Y6N6
O75937 P62304
Q9UN75 Q9Y5G6
O96013 P55268
P61313 P84098
P01579 P28482
P63208 Q9UK22
P42574 Q13813
P10912 P51692
P51452 Q6P9H2
P52948 Q9Y5S9
Q13247 Q92621
P61163 Q66GS9
P30939 P49407
P25391 Q13153
P27986 P45985
O14508 P01589
O43683 Q9H900
P62249 P62851
P04899 Q5VX04
P19387 P61326
P36507 Q8NHX1
Q13191 Q13905
Q15005 Q8TCJ2
P13612 Q658W2
P36954 Q16629
O43597 Q92783
Q15427 Q8IX12
P13639 P62244
P55212 Q14790
P08253 P34741
P32121 Q8NGI3
P55287 Q9UN67
O14896 P52655
O43684 P53350
P38405 Q8NG83
P22415 P35557
P49450 Q13257
P55291 Q7Z738
P62979 P63220
Q4LDE5 Q9H349
O15372 Q15056
P01241 P42336
P63261 Q9H6Y6
P25787 Q6L982
P04222 P20963
P62330 Q13393
P09693 Q95365
P04234 P07766
P10636 Q14738
P61088 Q9Y6K9
P19087 Q16281
P62495 Q9Y3U8
Q8N433 Q8TCB6
P78368 Q9UKB1
O15530 P49815
O75369 Q6ZRA8
P09429 P29083
P12643 Q9HCE7
P26678 Q13976
A6NJ42 O43683
P54274 P62805
O75419 Q13416
O14775 P51828
P61160 Q9H306
Q6V1P9 Q9Y5G9
O15078 Q9NXR1
P09237 Q9HCS4
P46779 P62241
A8K8Z5 Q8NHX1
Q9NYQ6 Q9Y5G2
O14727 Q9NR28
P02746 Q5NV69
P33947 Q8N6T3
Q02224 Q8N0S6
P51681 Q9UJU2
O00483 O95139
O75832 P30304
P31751 Q5U0I7
P43405 Q15759
O75747 Q13480
Q14031 Q7Z4I7
P35998 P49721
Q9Y5E3 Q9Y5H9
Q05513 Q9Y2T4
P31371 Q9NP95
Q86X09 Q9Y243
P32121 P35222
Q16537 Q9Y297
P08754 P34969
P31749 Q9UER7
Q5VT82 Q86UP0
O95997 Q9UL46
P28482 Q07869
O75309 Q9H251
Q96MT8 Q96RT8
P24043 P60709
Q68CT4 Q96PN1
Q14055 Q9HBI1
P47914 P62857
O14827 Q00975
O75586 Q9H944
Q6V1P9 Q9Y5H8
P07900 P51955
Q9NRJ7 Q9Y5G0
O95180 Q8IV61
O15398 Q7Z513
Q5T8M7 Q5TIG5
Q07955 Q92621
Q8NFH4 Q9Y266
O60262 Q86YR5
Q5HYA4 Q5TCU6
Q59F04 Q92914
P24928 P50750
O95166 Q9UMX0
O00443 Q9NQ66
Q9UII8 Q9Y5G8
P53621 P61923
P62266 P83881
P17301 Q9Y490
O75578 Q5STP6
P26006 Q9Y4G6
Q9NTJ4 Q9UKM7
P08708 P60842
P29597 P42345
P51955 Q99996
P18621 P62841
P42338 Q8WU20
P10276 Q9Y6Q9
P04150 Q86X55
P62258 Q7Z460
Q9Y5G0 Q9Y5H3
P35580 P61163
P38405 Q8NHB8
Q8N3U4 Q9UQE7
Q8IV34 Q99704
O43915 P45985
P05388 P42766
P68133 Q13153
Q92835 Q9Y4H2
O94844 Q01968
P50150 P51681
P14784 P17405
P55283 Q6P152
P52952 Q13253
O95819 P42575
O43639 Q14114
P51946 P52655
O00743 O15169
P01909 P06239
O14905 Q9H4N7
Q10570 Q8NFH4
P42858 Q6ZRM8
P36897 Q9UQM7
Q5U0A0 Q8WUE3
P04899 Q96RE8
Q68D00 Q8IXP2
P00747 P51668
Q9Y5H7 Q9Y5I3
Q8N0S6 Q8N4N8
P12645 Q13161
P05186 P29400
P05129 Q9UJF2
P33151 P35968
P30305 Q15759
O75197 Q6ZSP0
O75643 Q13151
Q8TEQ6 Q9BVL2
P41595 P62873
P06241 P25940
O14939 Q7Z727
P15927 P43351
Q86Y39 Q9P0J0
Q8NGW5 Q96C71
Q15691 Q9NXR1
Q93097 Q9P2W3
O00755 Q9HCP0
P50748 Q96BD8
P17947 P20226
Q13435 Q15393
O75306 P28331
P63215 Q13639
O96020 P06400
P11362 P31749
P49005 Q15054
P08670 P11055
O94986 P61981
P41743 Q92569
Q10567 Q6VY07
P31323 Q9UPN4
Q16620 Q92529
P01730 Q15008
P10275 Q8TAZ6
Q99460 Q99741
Q9NYQ6 Q9Y5F3
P52597 Q15366
P0C0L4 Q5NV82
P68032 Q6P1W8
P62873 Q9H2C8
Q08174 Q9Y5F8
Q8IUX6 Q8N5V2
P05423 P19388
P03989 P20963
P37173 Q9NP97
Q8N0S6 Q8NI77
Q59EA4 Q7Z727
O15169 P62988
Q5W554 Q8NHX1
O14917 Q5VT82
P53350 Q8TAP6
Q16363 Q17R67
O43426 Q05193
P56706 Q9UG07
P11234 P45984
P26951 Q92569
P01589 Q9H6Q3
Q14203 Q9NYC9
P52435 P62308
P01848 P22681
O15056 P60484
P10451 P14921
Q9BQA1 Q9UBB5
P53350 Q9UM13
P27694 Q15054
O00471 Q96KP1
P49441 Q9P212
P56199 Q6NVY8
Q5Y7C3 Q6NS87
P19235 P23458
O95997 P25786
P36575 Q16537
O15372 P40429
P62993 Q9UHF4
P09429 Q13568
O75533 Q15428
P32121 Q9Y5N1
P08865 P46783
P51571 Q15005
O14549 P11215
P60484 P62993
P25788 P62988
Q8N2Z9 Q9NQS7
P40429 Q02878
P53803 Q9Y5B9
Q9Y5E1 Q9Y5H8
P10275 Q15583
O43831 P52435
P32121 P47898
P32246 Q9HAV0
P01589 P29460
P46777 P62841
O75182 Q13485
P38398 Q15853
O94806 Q68CU6
P40306 Q9Y6H5
P27986 P49767
O60841 P46776
P13984 P61218
O00303 P62753
O95602 Q15361
Q12864 Q9Y5G5
P29083 P50613
P08069 P62993
Q9Y5E8 Q9Y6N8
P04792 Q9UER7
Q15835 Q8IWP3
P78368 Q5H9R8
P02461 Q6VU69
P59768 Q13467
Q7Z738 Q9BZA8
O14980 P42677
P11912 Q9P0L6
P06400 P25205
P01127 P40763
O15467 Q9UBI6
P47914 P62263
P49721 P51965
P12544 Q01105
O75369 Q9HB63
O94906 P36954
O95206 Q9ULB5
Q13554 Q9NZT1
O14810 Q16572
P30550 P63215
Q99819 Q9BYZ6
P17980 Q9UJX3
P08887 P22681
Q9UN67 Q9UN70
Q8WYP5 Q9BW27
Q9UJ99 Q9Y5E5
P25786 P51965
P03372 Q99727
P55283 Q9Y5E4
P14866 P61326
Q7RTQ9 Q8N2D4
O60880 P06241
P14678 Q13242
P02461 P18827
P0C7N1 P38405
P29350 P78314
P49792 Q8N2Z9
Q96MT3 Q9ULK5
P42858 Q9BY11
Q9H251 Q9NPG4
O43683 Q9UI95
P31943 P52435
O43255 Q5U0I7
O60494 Q9BXJ7
Q13480 Q96S59
O60583 P23193
P23443 P60568
P05997 Q8N6H6
P14678 P19387
P20963 P30475
P01907 Q6NSA0
P68036 Q6L984
P83876 Q10570
P62424 P62899
P68133 Q7Z727
P38484 Q13191
Q07890 Q8WU20
P16473 P62873
O15230 P02461
O95750 P55075
P42566 Q99962
P24593 Q9BXP8
P55268 Q6ZRA8
Q13094 Q4LE43
O43897 P36896
P12109 Q9Y6N6
O43684 Q9UJX5
P21757 P49715
P23409 P41134
Q66GS9 Q99996
Q13634 Q9UN72
P37173 Q13145
P62304 P62316
P28062 P62333
Q02223 Q13114
P35222 Q04727
O15078 P61981
Q15393 Q9Y5S9
P42338 Q13588
O96014 Q9ULW2
Q99542 Q9UI47
O14917 Q86UP0
Q9BYZ6 Q9NR80
P62891 P62979
P20036 P41240
P67809 Q9BZI7
Q5Y190 Q9UI47
O60508 Q9BVL2
P35269 Q9H3P2
P11229 Q9Y6N6
P51813 Q15389
P09661 Q00839
P15311 P63211
Q9NYQ7 Q9UN75
P05129 Q8WWS9
Q6PRX2 Q86VC8
P61978 Q9BUJ2
P30679 Q9ULW2
P04049 P52333
P62266 Q92901
P60709 Q9Y2K3
P13232 P16871
O43559 Q13905
P01343 Q13322
P61163 Q8TCU4
O60674 P19174
Q16572 Q16623
O75610 P10600
Q96T98 Q9HC56
Q96T98 Q9HBT6
P05231 P52564
P02649 P06858
P11488 Q9NRJ3
Q658W2 Q6VU67
P10916 Q13464
Q13634 Q9Y5G4
P63211 Q8IXE1
P08514 P25391
O75369 Q6PI59
P63211 Q8NG77
P25787 Q9UNM6
Q96J02 Q99962
P78356 Q59F77
Q562F6 Q7Z460
Q13352 Q96EA4
O60262 Q9ULW2
Q8NFH4 Q9UBU9
P35236 Q9UER7
P68133 Q7Z406
P31946 P55268
P30273 Q9UQC2
O00755 Q8TAN2
P00736 Q6PIH4
Q00987 Q13535
Q9BPU9 Q9H410
P62834 Q59FP0
P16671 P28702
P41279 Q13163
O14775 P04899
O00206 Q8IUC6
P21462 P63211
P14859 Q99576
Q9HBH0 Q9NZN5
P62244 P62495
Q5STP6 Q7Z4I7
Q9UN71 Q9Y5E8
P16144 Q6FHW5
O95393 Q6IR47
P05107 P61224
O14576 Q14203
O43609 Q9UK67
Q13547 Q8NHZ7
P62316 Q14103
P31749 P55211
Q8IXH8 Q9Y5H7
P08069 Q07889
P62851 Q14152
O14917 Q9Y5F3
P27986 P68133
O43831 Q8TEM1
Q9NXR1 Q9Y2I6
P62873 Q6IEV9
Q08174 Q9Y5E3
P25054 P25788
Q14204 Q5BJF6
O75182 Q13363
P07900 P30411
Q12769 Q96GD4
P62258 P68366
P35442 Q13683
P61619 Q15629
P01375 Q13546
O75643 P26368
Q99436 Q9UJX3
P39023 P46777
Q9UN74 Q9Y5E6
P32121 P56703
P07910 Q01130
P35236 P48023
P16144 Q8NFW1
P08754 P61073
P63151 Q9Y243
O15296 P29353
O14986 P48426
Q13547 Q8WXI9
P02745 P0C0L4
O00483 Q86Y39
P56282 Q14566
O43561 P01737
P53708 Q6ZRA8
P37108 P60059
P04049 P10398
P12830 Q9Y5G8
Q16539 Q7Z6C9
Q04727 Q7Z2Q5
P22894 P35221
P28482 Q8IW41
P30876 Q14683
Q96JU8 Q9UM47
Q9HAV0 Q9UK08
O75396 Q9NYM9
Q96C71 Q9H573
O75056 P12110
P15927 Q92466
P61024 Q13200
O43831 Q8IX12
Q5R3A8 Q8NG19
P01730 Q9UJU6
P07910 P61326
P42677 P60228
Q17RN4 Q9BVT0
Q07890 Q8IXI2
P60866 P63173
Q7Z5H3 Q96L33
P32121 Q8NGS0
P32121 Q8NH40
P68032 Q5HYA4
O60674 P48357
P24928 P26599
O60262 P41594
P39019 P42766
Q96H22 Q9Y266
P55283 Q96SF0
O43597 Q99962
P21860 P31321
P12931 Q05397
O00762 Q9UJX5
O75888 Q13114
P37023 Q5HYA2
P63000 Q96Q42
Q08043 Q14289
Q15759 Q9UBK2
P42226 Q13164
P63096 Q5VX04
P01106 Q9NQB0
P32745 P50150
Q5T6N8 Q8WYR1
Q14289 Q76P87
P05129 Q6NUK7
P62258 P63027
Q6FHX4 Q6IC53
Q6RCM8 Q9Y4K3
P01375 Q99683
Q9HCP0 Q9Y297
P55884 P63220
O00231 Q96GD4
O60353 Q9NQ66
P62873 Q8NHA8
P30411 Q9P2W3
Q9BZA7 Q9Y5E1
Q7Z5C1 Q92870
O15360 Q9BXW9
O75633 P08908
P10606 P13073
P61513 P62979
Q15303 Q99075
Q658W2 Q6PID4
P47813 P62244
O00231 P48729
O15547 Q15413
Q16629 Q9BZI7
P18146 Q92913
P48039 Q6B6N3
P13498 Q16539
P14778 Q9Y616
Q68EM7 Q8IXI2
Q5U025 Q8N6T3
P02452 P05412
P42261 Q12879
P19419 P53779
P22455 P31749
P06756 Q68CT4
P62875 Q05519
P15498 P16885
P19793 Q13418
Q9HC56 Q9Y5F3
Q9HBT6 Q9Y5F3
P12931 Q15788
P07339 Q13489
Q07890 Q6VVE6
O95965 P02452
P06239 P10747
P47898 Q6B6N3
P63211 Q8NG85
P52565 P60763
O60262 Q96C71
P50151 Q93097
P35222 Q8N752
P43403 Q30118
P53675 Q8WXZ9
P0C604 P63211
O75553 Q13905
O75676 P18846
Q96T98 Q9H251
Q9Y5F6 Q9Y5F7
P61218 Q8WUA4
Q6P4R2 Q9UI47
P08908 P38405
P63267 Q5JW48
Q9Y5F3 Q9Y5I2
O94986 Q8NHQ1
P19388 P31943
P62873 Q8N0Y3
Q13153 Q14161
P27635 P61247
Q9HC56 Q9UJ99
Q9HBT6 Q9UJ99
Q13480 Q15464
P01589 P01732
P31431 P61073
O60245 Q9Y6N8
P00367 P08047
P35968 Q4LE43
P01730 P01906
P53675 Q6ZMQ2
P36578 P62917
O75122 Q8WUM0
Q14181 Q9UBD5
O14920 P07900
Q92997 Q969F2
P62158 Q01094
P84103 Q96EE3
P08581 P18827
P19447 Q13216
P17081 Q13224
P09471 P31391
P16520 Q9HAV0
P42336 Q9BYB0
Q15691 Q99661
P35998 P49841
P46527 Q14209
O43677 O75306
P42336 P49023
Q96HB1 Q9Y490
P01764 P06312
P02751 Q5PR22
P13639 P36578
P19793 P22680
P25098 P28221
P56704 Q9Y5W5
P31749 P31947
O00139 P57740
O14827 P60763
P49450 Q71F23
P55286 Q7Z3L1
P04637 P28562
O60262 P56706
Q13888 Q16514
P27635 P46777
Q8NHQ1 Q96RT7
P63261 Q96PN1
O60566 P06493
P35222 P56705
Q13435 Q6P2Q9
P16070 P25940
P25787 P63208
Q99466 Q9Y6R0
P55291 Q9NRJ7
P60953 P63096
P26012 P53708
P09471 P16520
P35609 Q5JYH8
P06241 Q5PR22
P05549 P32926
P08700 P42336
P35221 P55196
O75369 Q17R67
P36402 Q9UBE8
P11473 Q9BZY3
P46531 Q92793
P15260 Q14612
Q9Y5E3 Q9Y5E7
Q8NI42 Q8WUE3
P01579 P40763
P19174 P51692
P09496 P29274
P06730 Q9BUB5
P16220 Q06413
Q13547 Q86U70
Q8N433 Q8NGL3
P49682 P62879
P01913 P04234
P61513 Q92901
O14980 Q8WYP5
P35222 P63261
P08590 Q14896
P03928 P56134
O60508 P35637
P53420 P55268
Q6P4H5 Q9GZP0
P02462 P04085
P27694 P68400
P12235 P12236
P51685 P59768
O60260 Q9UNE7
Q14008 Q9H3R5
P08648 P25391
P22415 P25054
P59768 Q6NUM3
O60262 P30411
Q12846 Q6ZWJ1
P05305 Q13485
P16144 P49023
P51677 Q9HAV0
P22612 Q08462
Q8IUP8 Q9UN73
P62826 Q8WUM0
P01112 Q14344
O00160 P63267
P35998 P63208
Q13936 Q8TDF6
Q7Z391 Q99715
Q7Z3L1 Q9NPA2
P54136 Q13155
Q14517 Q9Y5I1
P01112 P09603
P62891 Q07020
Q8IXI1 Q8N103
P01215 P50151
P14672 Q05513
P46783 P62861
P08123 P38570
P30622 Q14008
P13569 P63211
P42336 P55268
P27361 Q5U0M2
A6NNL4 Q5JWV8
Q14CB8 Q9BYZ6
O75581 O95704
P01567 P38484
O96014 P63215
P19838 Q9NPH3
P52333 Q5G7M1
P01112 P11234
O95996 Q5U5J2
Q5NV87 Q6P055
P52747 Q9H1D9
Q5SRE5 Q9UBU9
Q13242 Q92621
P51003 P52298
Q06187 Q13094
O75376 P10826
P19838 Q05513
Q71TU5 Q9Y297
P05386 P62854
P05536 Q6NSA0
Q9Y5E9 Q9Y5H7
P35346 Q00610
P50281 Q9UII8
P41594 P63211
P02751 P53420
O43303 P48730
P04350 Q9BTW9
P43250 Q712M9
P08047 P14061
P09884 P49736
P25705 P30049
Q9Y5F9 Q9Y5H1
P63261 Q9Y5R2
P07360 P13987
P56945 Q9BUG9
Q86XP1 Q86YW0
P50151 Q8NGU3
Q9H158 Q9Y5I0
O14610 Q9NS88
P08651 P15502
P55268 P68032
P31321 P45983
P01127 P08047
Q8NI77 Q9GZM8
P04225 P06340
O95602 P19447
O15169 P36575
Q9UI09 Q9Y6M9
P14921 P52333
O75581 P63215
P00533 P49765
Q5JSP0 Q9BYZ6
P25788 Q15370
P26368 P62316
P23560 Q9Y4K3
P12270 Q05519
P24928 Q8WX92
P35579 P63261
P18085 P53365
P05549 P36969
Q8IUP8 Q9Y5E7
P41595 Q00610
P42858 Q12879
O75935 Q9P2D7
P49720 Q16401
P04150 Q06413
O75122 Q9BW27
P01112 Q8N6T3
P09661 Q86V81
P23443 Q01094
O14810 P60880
P27361 Q16829
P25067 Q658W2
P53803 Q16594
Q04206 Q92664
Q8NFH4 Q9UHI6
P34820 Q8TCL9
P04839 P63000
P01375 P17947
P61513 P62987
P33151 Q9Y5F0
P35268 Q02878
P52657 Q16594
Q9Y5E3 Q9Y5H5
P27708 Q15853
O75821 Q14240
O60566 Q8WVK7
Q15303 Q8WYR1
P67775 Q8NEV1
P53803 Q86U44
P53708 Q8IYN9
Q5STG5 Q9UM47
Q96CW1 Q9Y6I3
P22223 P39900
O15085 Q9BYZ6
P20248 Q14209
P14778 Q13158
O75937 P61218
P23458 P42704
P62745 P85298
P40225 P42229
P12931 P56199
P62899 P62910
Q8N5B3 Q9UN72
O15194 Q15797
P63104 Q9HCP0
P09471 P30939
P55283 Q9Y5F3
Q07889 Q9HBH0
P21583 Q99741
P50151 Q13519
P24043 P46939
P04233 P06239
Q07869 Q08426
P61158 Q92747
Q9Y5E5 Q9Y5G7
P17612 Q96RT8
P25054 Q9H4N7
P18146 P21926
P28062 Q12834
O43683 O60566
O14904 Q9UG07
Q14627 Q6ZTT5
Q96B71 Q9ULV1
P05556 Q6PID4
P45983 P63000
Q13151 Q86U42
P06681 Q5NV80
Q8NG31 Q9P258
P15880 P62495
Q13111 Q13112
Q13144 Q9UI10
P52948 Q8N4N8
Q8IUP8 Q9Y5F6
P35222 Q6I7N8
P00488 P08651
O43921 P29320
O00144 O14904
P35658 P84103
O43920 P03897
Q99471 Q9NQP4
P40306 Q13042
P01033 P14921
O15524 Q5VWK5
P52435 Q8IWZ8
P49368 Q99471
P28066 Q9NVG1
P39059 Q13797
P62879 Q8N2E5
P05412 P24468
P39023 P62857
P20618 P35222
P61313 P62280
O15146 P07510
Q8WUM0 Q9BVL2
P46779 P62750
P43119 P63211
Q13618 Q96GD4
Q96JQ0 Q9Y5E7
P25098 Q8NGW5
Q2M1Z3 Q9BYZ6
P08581 P49023
P52597 Q01130
P49720 Q6L985
P63261 Q9BPX5
P42336 P52333
Q12824 Q9Y3Y4
Q8IV61 Q9BXT2
Q99836 Q9NPH3
O00459 Q8WUK0
P18074 P29084
P19793 P45983
O43353 Q9Y4K3
P46108 Q9Y490
Q08211 Q9UKF6
P05549 P35354
P37231 Q02928
P34820 Q647K2
Q14055 Q8N3F8
P49721 Q16401
P36954 Q13151
P16519 Q9NZL2
P22692 Q13219
P24941 P33991
P68036 Q15019
O14818 Q8NI42
O14904 P78368
O14974 Q01449
P31751 Q6ZN33
O75056 P13942
P20701 Q99715
P04626 Q07890
Q5T4F7 Q9H1J5
P10767 Q9UEF7
Q9UM13 Q9UNH5
P04234 Q5Y7C3
P18146 Q6IB77
P49023 Q9Y2X7
O95139 P28331
O75056 P02458
P46782 P62701
P11926 P25786
O14896 P05412
Q8N1F7 Q96EE3
P30679 Q5QIP1
O14905 P10523
Q05048 Q15459
P17081 Q16099
P07101 P18846
P10071 Q93097
Q00403 Q969G3
P01111 Q96HV8
P68366 Q8TCU4
Q02078 Q16566
P04437 P30480
P42224 Q5SR50
O95147 P28482
P28066 Q13200
Q02156 Q68CU6
Q9HCU4 Q9Y5I3
O14512 Q68D00
O60240 P19793
Q15759 Q8TAX8
O75665 Q14204
P01732 Q29940
P32121 Q8NGK9
P07225 P13726
O00213 Q9Y5Z0
O14610 P01233
P06493 Q7Z7A1
Q08211 Q15287
P62875 Q9NVU0
P23025 Q13888
P27540 Q96HE7
P32881 Q6FHD7
O43741 Q7RTN6
O14775 P11488
P00533 P01343
P53708 Q9BS57
Q13145 Q647K2
O75578 Q03135
Q5NV89 Q6NSA4
Q86SQ7 Q9BSJ2
O75419 Q7L590
O00750 O60331
Q8IXB0 Q9UBI6
P62891 P68104
P38405 Q8NGF4
Q59FP0 Q9BX66
P61244 Q8N2W9
Q5W006 Q6WWJ7
O00716 P15172
Q92542 Q96Q18
O94906 Q9Y5S9
Q07955 Q92989
P62424 P83881
P25101 P50148
O75084 Q9UBV4
P63211 Q8WXZ9
P17301 Q6NVY8
O14549 Q08043
P35250 P35251
O43920 P03905
Q5U0K5 Q8IXA3
P14678 P35637
A1A5D2 O00212
P35236 P68133
P01308 P51812
O60331 Q8N3E9
P26368 Q13243
Q9BZA8 Q9NPG4
Q9UN72 Q9Y5E4
Q8N2E5 Q9UP38
O95229 Q8N2Z9
P84077 Q99962
Q01668 Q8IV61
P08134 Q5TB30
P01222 P59768
P19387 P32780
P55769 Q92620
Q9H158 Q9Y5H9
P01116 P52333
Q6NSA0 Q9BD37
Q05513 Q8WU20
P15056 Q6PIE6
P11532 Q14155
P01918 P04440
P46781 Q9UBQ5
P01042 P63096
Q6PID4 Q9NVD7
P33151 Q9Y5H6
P26373 P62424
P01242 P22415
P35568 Q14633
P33947 P84077
Q6P152 Q9P2E7
P35968 Q658W2
P15153 P46109
O14625 Q14653
P06239 P61769
P02776 P61952
P09661 P62316
P78364 P84243
P52272 P67809
P62306 Q5SRE5
P42772 Q7Z6C1
P60763 Q96F07
P28072 Q15008
Q16637 Q96RS0
Q05707 Q14315
P09661 Q05519
O15350 Q8NDW2
P21127 Q86X55
Q12857 Q92793
O75935 Q9NRH3
O00311 Q8WXE1
P56696 Q9UBN4
P12830 Q9Y5F9
O15392 P36402
P01213 P16520
O60508 P08621
P16298 Q4LE43
O14672 Q04721
Q02224 Q5FBB7
P18124 P39023
O14561 O75306
P24394 P42229
P12643 Q8TCL9
Q9Y5G4 Q9Y6N8
P18206 Q5TAT6
P22392 P27695
P38398 Q13315
O43390 O94913
P25391 Q9Y6N6
Q9UII8 Q9Y5E4
O95167 O95168
P35998 Q99436
P39023 P62979
P17693 Q7L8K3
P31943 Q15029
Q6GMR4 Q6NSA0
P30086 Q96GD4
P31749 P42345
P46783 P62979
P25398 Q07020
P15498 P42336
O15372 P62269
Q09161 Q96HA1
P40429 P42766
P25021 P63092
Q86XR8 Q9NRH3
P01116 P52799
O95819 P16333
P38484 Q9ULV8
P49674 Q71U36
P35557 Q7Z3B4
P35244 Q13156
O14543 P42702
P31749 Q13547
Q16539 Q99956
P28222 P43250
P00533 Q9NSA1
Q13976 Q9UL62
Q59F77 Q5SWX4
Q05655 Q9BZM1
Q6P152 Q9UBT7
Q96PN1 Q9UMD9
O00238 Q96B86
P55268 Q03692
P06858 P98160
Q6STE5 Q9BRQ0
P61224 Q96GA9
P31323 Q9Y2I6
P59768 Q5JWF2
O00303 P05198
O75694 Q96HA1
P40763 Q07820
Q02388 Q8N6H6
O43237 Q6AWB1
P08912 P30679
P46776 P62987
P17252 P42338
Q8WYB5 Q96DX9
Q92765 Q9ULW2
P01732 P07766
P25789 Q9HC16
P55286 Q9Y5G2
P38570 Q9Y6N6
P49792 Q71F23
O75369 Q7Z4I7
Q86W93 Q9NVD7
Q9Y5G4 Q9Y5I1
P56706 Q14332
Q14517 Q9UJ99
P55286 Q9UN66
P07339 P19438
P54257 Q05586
O00267 P52298
Q09472 Q9NQB0
Q6VU69 Q9NVD7
P12109 Q9HB63
Q05519 Q13435
O15519 Q6XGZ4
O15357 Q14571
P04275 P15036
Q15669 Q9C0H5
O75475 O75694
P01100 P30273
O95613 Q8NHQ1
P13942 Q13753
P07766 Q14765
P61978 Q15427
Q14832 Q96C71
O00750 O14986
P22090 P49207
Q9Y5I1 Q9Y5I4
P25788 Q9HC16
O14775 P01229
P22607 Q68CU6
P01106 P22392
Q4LE43 Q9NP31
P09651 Q86V81
Q12846 Q9BUC2
A2KUC3 Q8WUK3
O95837 P11229
O43610 P21860
P55085 Q6ISJ4
Q8IXH8 Q9UBT7
P37023 P43026
P55285 Q96T98
P15407 P36402
A6NNL4 P62988
P12107 Q5HYA4
A8MTJ3 P19875
P98170 Q8IUP5
P01571 P15260
P49368 P68366
Q6V1P9 Q9Y5F2
Q96BD8 Q99661
Q8IUP8 Q9Y5I1
O15105 O43148
P01106 P10914
O15372 P62277
Q8WVK7 Q9P258
O14549 Q9H1U4
P63272 Q15370
Q9P2W3 Q9Y5N1
O60566 P35998
Q15469 Q8N6Q7
A2NXD2 P31994
Q9NQR9 Q9UGI9
O43432 P78344
P03956 Q9UII7
Q9C0H5 Q9H4E5
O95007 Q8N433
O00444 Q99996
O15143 P20618
P09651 Q08211
P08047 P38936
P33240 Q13151
Q14993 Q9NVD7
P19022 Q9Y5H2
P05230 P08581
O14904 Q1PSW9
Q16537 Q68DS0
P20226 P62875
P05549 P17936
P61266 Q5U0B5
P68133 Q68D67
Q08211 Q13242
P26373 Q07020
O95149 P14678
P08754 Q9P2W3
O00238 Q13873
P60953 Q12979
P24043 Q13153
Q14517 Q9Y5E5
O60674 Q13554
P05129 P12931
Q16363 Q9P286
P36575 Q8TDT9
O14610 P29992
P42336 P62834
Q9UN71 Q9Y5I3
P62316 Q15459
O43353 P21580
Q5Y7F8 Q6NSA0
P11488 P21917
Q7Z3L1 Q8NB64
O75446 P05412
P46781 P61254
O95999 P62988
Q9NYQ6 Q9Y5H1
Q6IC53 Q8IYC6
P13945 P62879
P07910 Q16629
P40306 Q13177
P02656 P98160
Q07955 Q15029
Q12769 Q9Y6D9
P18564 Q7Z391
O60260 Q6L983
P52948 Q96GD4
P55289 Q9Y5H9
P11532 Q13153
Q96EE3 Q99567
P31749 Q07817
P07910 Q86V81
P33240 Q15393
Q5VTT9 Q9H596
P78552 Q07889
P42701 Q9NPF7
Q9Y5G5 Q9Y5H6
Q92674 Q99661
Q13936 Q9BRL5
Q9H461 Q9UBI6
O00291 Q5T8M7
P27361 Q00987
Q5U0K5 Q92997
P20701 Q60FE7
Q8IY73 Q9BX93
P61978 Q00839
Q12864 Q96CZ9
P06241 P12110
P01023 Q9H4E5
B3KQ22 P05412
P05121 P84022
P42336 Q86YW0
P46779 P62910
P26012 Q14050
P37198 Q13243
Q13145 Q9Y6L7
P24385 P35998
P84103 Q9Y5S9
P62875 Q8IXH7
P53779 P54829
P01213 Q9UK08
P32121 P48729
Q60FE5 Q9Y6N6
P54792 Q9Y2T1
P01850 P30475
A8MTJ3 P08172
O14625 P59768
P38405 Q96R69
P22223 Q9Y5E1
P08651 P61218
O75084 Q9P2W3
O75448 Q93074
P61289 Q9UJX3
Q9P2E7 Q9Y5E5
P49407 P49674
P00533 P12931
P57087 Q4LE30
O00329 P42338
P22681 Q01362
P09693 P30481
Q92831 Q9Y2S0
O75306 Q86Y39
O00238 Q9NR23
O60262 Q8IWW3
P02778 P49682
Q07869 Q9Y618
Q96SF0 Q9HCL0
Q7Z460 Q9BW27
P62829 Q9UNX3
P29274 P50151
O95644 Q9Y3R0
P13984 Q9H3P2
Q2NKX8 Q6P1K2
P22626 Q9BUQ8
P62745 Q15642
P62873 Q8NGS0
P14416 Q00610
P16885 P63098
P28482 P31785
P11532 Q13177
Q8WWJ8 Q9UMD9
Q9Y5E3 Q9Y5G6
P20908 Q8N6H6
O60331 P48426
O75822 P62854
P26232 Q9Y5F9
P18084 Q96HB1
P07947 Q5HYA4
P30086 P31749
Q9NPG4 Q9Y5E1
P48730 Q15154
P05386 P08708
P55212 Q01826
P20701 Q14055
P61353 Q9UNX3
O00303 P63220
Q12864 Q96TA0
P06239 P36507
O43561 P19174
Q9ULB5 Q9Y5I4
P51003 P52272
P62875 Q16629
Q13489 Q9HB75
P51959 Q8NDW0
P48556 P63208
P17480 Q13888
P48061 P61073
Q5VVR8 Q9NW36
P78543 Q13111
P10914 Q8TAQ2
P62269 Q02543
P63215 Q14833
P60709 Q7Z3L1
P62847 P84098
Q2NKX8 Q99661
P05106 P42356
P49721 Q9Y297
O15198 Q7Z3T8
O14908 P63172
O95965 Q5PR22
Q5GFL6 Q7Z391
O95400 P35269
P19087 P25025
Q13905 Q9ULV8
Q8IY78 Q9H158
P11912 Q9NPI3
Q15469 Q9HBE4
P47914 P62891
P30305 Q04917
Q08999 Q14186
O75044 Q8IXI1
O00222 P50151
O00327 Q9C0J9
P01848 P30461
O43707 Q9NVD7
P19022 Q6V1P9
Q5SRE5 Q9NRG9
P78368 Q9UP38
O14909 O60229
Q14344 Q9BZM2
O95684 P04350
Q9NYQ6 Q9Y5I3
P01100 P25445
P60953 Q96B97
P08621 P24928
Q14517 Q9UN67
A8MTJ3 P59543
O00212 Q8TCU6
P09693 P30495
P24723 Q9BVT0
Q13242 Q9Y5S9
P01275 P62873
O14917 Q9UII7
P26599 Q15287
P19387 Q8N684
P20701 Q68CT4
P16220 P21359
P11047 Q15052
P61313 P83881
O14610 Q14831
P48556 Q9NYG5
O00222 P63211
P04435 Q9H6Q3
P02458 Q9UKX5
O75578 Q6VU67
P01138 P04629
P26373 P60866
P04899 Q8IXB0
P51532 Q92922
P48061 Q9UK08
Q99814 Q9BS56
P38159 P61326
P09871 Q5NV89
P35222 Q8WYB5
P61586 Q7Z628
P08047 P14209
P41091 P62249
P26718 Q13241
O43745 Q8TD86
P61353 P62899
P04141 Q04206
P45983 P46109
Q9UGJ1 Q9UPN4
P05771 Q16236
P49407 P62330
Q96RI0 Q9UBI6
O14775 P42830
O43390 Q13242
P41743 P78536
P83881 Q9UNX3
P63000 Q9NQU5
P55286 Q9UI47
P04436 P20963
O14735 Q92903
O60674 P01584
Q8N2Z9 Q96EE3
P31749 P42858
P02751 Q14050
P24043 P26012
O15354 Q8TAA3
Q14204 Q96SN8
P09429 Q96GM5
Q8N433 Q8WZ94
Q10567 Q96PC3
O00303 P62266
P37198 Q00987
Q13017 Q16512
P12645 P36897
Q96H22 Q9NXR1
P08621 Q12996
Q9Y5F3 Q9Y5H3
P07942 Q13153
P06340 Q6GMR4
P62854 Q14240
O60925 P61758
Q99567 Q9UBU9
P06741 P07951
P12931 Q06124
Q8NFH5 Q9BVL2
P62277 P84098
P01375 P19320
O60262 Q08462
Q8TDT9 Q9H1J7
Q8N433 Q8NG99
O94986 Q66GS9
O75369 P20908
Q8IX12 Q9BUQ8
O14917 Q96T98
Q86V80 Q9UBI6
Q8IWA8 Q8N2D4
P49815 Q15648
Q9Y5E5 Q9Y5E9
P62304 Q8TEQ6
P52597 P62318
O15516 Q9C0J9
P46108 Q7Z5R6
P14923 P24385
O75581 Q9H461
P19793 Q99967
P10916 Q14896
P00533 P23458
P28074 Q06323
P00533 Q658W2
O60260 Q9UKB1
P25092 P35228
P26012 Q5HYA4
O43264 Q9NQS7
O00762 P28065
P55010 P62851
Q8IWZ8 Q8N684
P63261 Q7KZY0
P61011 Q9UNL2
O95400 P61978
O95299 Q86Y39
P40227 P68371
P42830 Q9UK08
P34995 Q6B6N3
P63010 Q96CW1
P18564 Q92752
Q15413 Q93086
O43805 Q9HC77
P29597 Q16539
Q92530 Q99436
P02452 P05549
O14549 P02452
O43561 P43405
P62306 Q15393
P26368 Q96DI7
P61619 Q92611
P10176 P15954
O00444 Q9NVX0
P01907 P13765
Q9BSJ2 Q9HC77
O00422 P12755
P01111 P04085
P14316 Q969G3
P32121 Q9UKL2
P50148 P50607
Q15052 Q9NZN5
P09619 P18031
Q32MK0 Q9BRL5
P62745 Q52LW3
P60709 Q9BVT0
O00574 P11488
O15068 Q8IXI1
P01737 P30464
P08047 Q13485
Q13243 Q15459
P28062 P49721
P60842 P62273
P49768 Q8WWG1
P49407 Q9GZT5
P19438 Q8WZ73
O96020 Q499G5
P01764 P06681
P35222 Q9UN70
P28566 P63218
Q14517 Q9NYQ6
P23396 P40429
P24941 Q06323
Q6P2Q9 Q9P2I0
P04225 P08575
P52735 P60953
Q13748 Q15814
P62280 Q14240
P46779 P61313
P09471 Q08828
O75159 P42702
P36578 P62424
P17813 P19838
P05106 Q03135
P24864 Q96DS4
O94776 Q12873
Q9H1J7 Q9HCP0
P62873 Q9H344
P20963 P30504
Q96CZ9 Q9HC56
P60866 P62899
Q96CZ9 Q9HBT6
P14778 Q9NWZ3
P62304 Q92621
O15123 Q8IV34
Q16665 Q92905
P38405 Q8NGI3
O00238 P27539
O15230 Q8N3F8
O00231 O00232
P53803 Q9UKF6
A8K8Z5 P42338
P26010 Q13349
P40429 P62945
P11047 Q07092
P35221 Q6P4R2
P20800 P42892
P12956 Q07812
P05014 P05412
P18146 Q06643
P29992 P41594
P48051 P63211
O00141 P06213
P19387 Q16514
P05067 P56817
O43609 Q13191
Q68DN3 Q99985
Q8NEB9 Q8NIA3
P08134 Q5JSP0
O15511 P60709
P09496 P56377
P56704 Q1PSW9
P09693 P13747
P43308 Q9Y5M8
P42858 Q9H4R4
P05106 Q01955
P45984 P51452
P46779 P61927
P30411 P63215
Q7Z727 Q9NSI5
P23443 P46108
P35580 P62736
O60383 P36894
P01892 P04437
O15212 Q99867
Q04726 Q9NQB0
P31994 Q5NV80
P40306 Q9UJX6
P06493 P60900
O00238 P58166
P05549 Q3MIN7
O15392 Q8N4N8
O00233 P35998
O75578 P27658
P62280 Q12849
P06241 P29353
P46779 P61254
P47914 P61513
P29083 Q9Y2S0
P35462 Q9HAV0
Q06330 Q56D06
P62306 Q07955
Q06323 Q9UJX5
P43250 Q8IWP3
P16591 P18031
P40306 Q9H1A4
Q9NWZ3 Q9Y6Y9
P06858 Q07869
P56545 Q04726
P61073 Q9NQ66
P09496 P60709
P05107 P21333
P25788 Q99460
Q9BPU9 Q9H900
O96013 Q13753
Q99523 Q99608
P20702 Q658W2
P05106 Q9HBI0
P47813 P83731
Q13153 Q13751
P42224 Q5R3E4
O75821 P60228
O60508 Q15365
P07437 Q71U36
Q07890 Q9BR65
O14802 Q9HAW0
P49407 Q02750
Q08117 Q86VC8
O60925 P40227
P12931 P25963
P55268 Q60FE5
O43831 P62306
O00233 P28072
Q9NZ42 Q9NZR2
P07942 P53420
P12270 Q9BVL2
P39059 Q68CX6
P54257 Q16478
P78368 Q8N2E5
Q9BZD4 Q9P258
P20849 Q8N6H6
P61218 Q09161
P01213 P63096
P42338 Q92529
Q14517 Q9Y5H9
P46779 P50914
P01375 Q9UKE5
P62333 Q96GD4
P38405 Q8NG97
P62875 Q8IYB3
P01112 P63000
P01222 P16473
P39905 Q6PKX4
Q8N433 Q96RD1
O43930 P28482
Q9Y5G6 Q9Y5H9
O14917 Q9UN71
P00734 P09769
P20908 P24043
Q6ZMQ7 Q96BB4
P22223 Q9H306
P61218 P62318
O60245 Q9Y5E8
O75937 Q9BZI7
O00212 Q53QZ3
P39060 Q8N6H6
P23560 Q99523
O14777 P49792
P16949 Q71U36
P43403 Q6GMR4
P62273 Q12849
O43831 P19388
P12931 P21860
Q14517 Q9Y6N8
P56704 P62879
P68032 Q9BUM6
Q13255 Q8IY73
Q16363 Q9Y490
P09619 Q9NRS6
Q13561 Q9HC77
P09497 Q6FGM5
P35637 Q9BWJ5
Q10570 Q9UKX7
P30968 Q8WTQ7
P10145 P25024
Q59F77 Q9H461
O95139 P49821
P49841 Q13616
O75832 Q9UJX4
P16220 Q13557
Q9UN66 Q9Y5G5
O95067 Q9UJX6
P01730 Q9Y297
O43609 P01112
P18124 Q13217
P10071 Q9UMX1
P34969 P50151
P09544 P48730
P24928 Q9P2I0
O15498 Q9UEU0
O00268 P19388
P10275 Q96KQ7
P21333 Q7Z391
P62318 Q15459
P26006 Q9HBI0
Q13651 Q9UME6
Q71TU5 Q8TAN2
P06493 Q9NYG5
P01031 P19086
O43597 Q13588
Q15427 Q15428
O43559 P22455
O75084 P49407
Q7Z738 Q9P2E7
P62280 Q9UNX3
O95298 P03886
Q9P2E7 Q9Y5H7
P35222 Q9UN71
O43181 P56556
A7KAX9 Q9H4E5
P41743 Q9Y4K3
O75376 Q13547
P14784 Q96BB4
Q6L983 Q8TAA3
P36896 Q7Z5Y6
P31994 Q5NV92
Q07889 Q13588
P52735 Q96HB1
P31323 Q7Z460
P19419 P98170
Q92530 Q9H1A4
P06493 P63167
P22681 Q14626
P06730 P22090
Q9P2E7 Q9Y5F9
O60330 Q9Y5H7
P18206 P21860
P55795 Q13247
P07948 Q01362
P29597 Q9ULV8
P13612 Q9Y4G6
O75578 P10451
P63272 Q9H3P2
P62873 Q96RI8
Q93098 Q9Y5W5
Q08043 Q9Y2D8
Q14031 Q16363
O95832 Q4LE30
O00268 Q8IXZ3
P38405 Q712M9
Q6L984 Q99436
P35228 Q02108
P04899 P55774
Q8NGW5 Q92806
P52434 P52756
Q12864 Q9H349
Q00978 Q14765
O15105 Q15797
O00160 Q5T8M8
P01133 P09769
Q13017 Q8IXI1
P61326 Q8IX12
P20618 P55036
P08069 Q9NSA1
P46109 Q92556
P08581 P48736
P25788 P28070
P31749 Q8WWW8
Q16539 Q99708
Q04206 Q13485
Q9H158 Q9Y5F3
O43869 P32121
P14923 Q9NPA2
P30518 P50150
Q15418 Q16659
O75444 O95644
O75306 Q9UI09
P62851 Q15056
O43150 P33947
P22004 P27037
P27482 Q13554
P28065 P40306
P31943 Q12996
P39656 P61803
P11488 Q8N729
P52798 Q15375
P08754 P41145
O14745 P21731
Q9Y5F0 Q9Y5G6
P04899 Q99527
A1A4S6 O00212
Q14152 Q9UKA9
P02585 P06741
P56747 Q8NI35
P62249 P62987
Q12933 Q9UKE5
P68032 Q5TZP0
P02461 Q60FE5
Q5T8M7 Q9UI47
P06493 Q96MT8
P62873 Q9H343
Q9BUM6 Q9Y6N6
P28335 P38405
P50914 Q07020
P20226 Q9NW08
P23396 P62854
Q14626 Q6VVE6
Q8N433 Q8NGF0
A8K7I4 Q4VAP7
P62304 Q07955
B2RC52 Q15878
O00308 Q86V38
P62899 Q92901
Q12874 Q13151
P05388 P61254
P14678 Q86V81
P25054 Q9NR80
O75947 O75964
O14777 Q9H3R5
P35221 P50570
P31947 Q9UIQ6
O00459 P16234
P01588 P42229
P55291 Q96SF0
P37173 Q75RY1
P55036 Q9UM11
P01229 P16520
P62745 Q9UKW4
P49407 Q8TDT9
P04899 P12931
P50148 P62879
P23443 P27986
P39059 Q6VU67
Q7Z727 Q9Y624
P08134 Q96QB1
Q9P2E7 Q9Y5E6
O75962 O94844
P05386 P49207
P05106 P63261
P25787 P62333
O76093 P55075
Q03468 Q13889
P17980 Q16401
P36897 P98170
P22894 Q9UII7
P05771 Q8NIA3
P17081 Q96QG5
P01732 P33681
O00212 O14827
P55212 Q13489
O00471 Q8IYI6
Q86UP0 Q9UN67
P49792 Q13352
O15516 Q49AN0
P25787 Q15019
P17252 Q06124
P12270 Q96EE3
P06241 Q16539
O60921 Q13535
P04899 P25100
O00267 P30876
Q05519 Q99567
Q01130 Q96HA1
O94913 P51991
Q8TAP6 Q96CW5
O15146 Q9NQU5
Q9HCL0 Q9Y5F0
Q7Z738 Q9Y5H0
P50748 Q96IY1
Q12824 Q969G3
P25391 P63104
P29274 P50150
P08172 Q6NT27
P17947 P19838
P04234 P42701
O14640 Q6ZS96
Q08462 Q86XU3
P05107 Q9Y490
Q13352 Q53HL2
P21728 P50151
P62318 Q16629
P51668 Q15843
O00329 Q92835
Q5NV90 Q6P055
O75533 Q07955
O43236 Q5U0A0
P12931 P49023
Q6B6N3 Q8IWW3
P63261 Q59FP0
Q9UL46 Q9Y297
O43831 P08579
P13984 Q07955
P01127 P09619
Q68CX6 Q8WWJ8
P04637 P25445
O43930 P13569
P35998 Q9HC16
P18564 P35442
P12107 Q9Y6N6
O14896 Q04206
Q86UP0 Q8N5B3
P14859 P41594
O43303 Q86SQ7
P49674 Q9UKB1
P14678 P38159
P35222 Q9H1J7
O43676 P19404
O75531 P35658
Q04917 Q14738
P27635 P83881
P32121 Q96RE8
P13598 Q96HB1
Q16828 Q5R3E4
Q13257 Q8NFH3
P47813 P62861
P62244 P62263
P08908 Q9P2W3
O00303 P46782
O75822 P46783
P17480 Q13889
P06756 P15692
Q00839 Q09161
P14678 P14866
P24941 Q9UM11
P01133 P23229
Q96QU1 Q9UN74
P28066 P49721
P46779 Q02543
P47813 P61313
P43034 Q9BW27
P08579 P26599
P18077 P39023
O14777 Q96EA4
O95167 O95298
P05549 P17813
P59768 Q8IWW4
Q7L2Z9 Q7L7X3
P63092 Q96RI9
O43390 P38159
Q53HL2 Q8NFH3
O60262 O75632
P05556 P38570
P32121 Q8NGI0
P08754 Q7Z4K6
O43303 Q96RT7
P04049 Q6I9T8
Q12864 Q9Y6N8
Q15835 Q5TBX0
P62308 Q5SRE5
P06756 P39060
P01106 Q8TAX8
O43831 P52597
O60942 P30876
O60563 P36954
P09496 P15882
P24522 Q9NYZ3
Q15311 Q96L33
O43678 P03886
P22626 Q13247
O43683 P46060
P51955 P61981
P35637 Q96DI7
P24385 P28070
P62873 Q8NGD4
P26232 P50281
P53621 Q96CW1
P12109 Q16787
P83876 Q9Y5S9
Q9UJ99 Q9Y5I4
O14964 Q9UBC2
P05771 Q9UNK4
A8MTJ3 P13501
Q15831 Q9UGJ0
Q01344 Q99665
O15230 P12107
Q07960 Q15669
O95147 Q16539
O95299 P56181
O00459 Q92569
O60498 P48736
P17081 Q5T8M7
Q14CB8 Q9HBH0
P19793 Q09472
P23025 Q16531
P62745 Q7Z628
P04054 P08754
O15504 Q7Z3B4
P01733 Q5Y7F8
Q13751 Q60FE5
P60900 Q92530
P05997 Q60FE7
P05549 P16035
P04198 Q02548
Q13501 Q13546
P35222 P55196
P62333 Q99436
Q12959 Q9ULV1
P31150 P84095
P50151 Q5T1N8
P08047 P08559
P05549 Q14643
P84103 Q86V81
P24941 P28062
O43741 P35575
P07766 Q7YPT8
Q9NYQ7 Q9Y5H2
P19388 Q9BUJ2
Q03060 Q12968
Q9UI95 Q9UJX2
Q9H1J7 Q9H4N7
P01579 Q05086
P08620 Q59FL9
P06681 Q5NV64
P26232 P35609
P62269 P62945
P25391 Q60FE7
O60262 Q6NT27
P24941 Q8NDW2
P20849 Q9BUG9
P01100 Q16539
P02545 P42575
P52655 Q96GM5
P10646 P12259
Q96TA0 Q9Y5H7
P05771 P22612
P51617 Q9BXR5
Q14738 Q9BRF5
P49918 Q13485
P01116 P60763
P63261 Q9BVT0
P55769 P62487
Q8NHV7 Q8NIA3
Q12968 Q13233
P49918 Q13309
O14775 P28221
P20701 Q96PN1
P58166 Q6IR47
P78423 Q96AD6
O00253 Q9UGI9
Q8NFD5 Q9NQB0
P22681 P46109
P08621 P52434
P30153 Q9UPN4
P51948 Q16514
O00459 Q7L0Q8
O15371 P62753
Q02750 Q99759
O60262 P51684
Q6P1W8 Q6YL44
O15392 Q6P1K2
O43390 Q8N684
P84077 Q13017
Q9H159 Q9UJ99
P30679 P43115
P46977 Q15035
P63000 Q8N103
P22223 Q9Y5G5
A8K389 P04049
O95837 P45983
P16104 P49959
P61952 Q13639
P52756 Q14683
O14508 Q9Y4H2
O60353 P16520
Q12824 Q8TAQ2
P62306 Q8NFH3
P01589 P42229
O14775 P28566
Q6ZSP0 Q71TU5
P43080 Q8IV77
P41743 Q12933
P01589 P20963
O94979 O95486
P25106 P50151
Q9Y5F9 Q9Y5I2
P12319 P14317
P19022 Q9Y5H5
P42766 P61927
P49023 P61586
P61978 Q15428
P01023 P13497
P00533 P10914
P18615 P51948
P61247 P62861
P01210 P18847
P40616 P53365
Q08043 Q9HB63
P19174 P30273
P53350 Q9BYV8
P46663 P50151
P05129 Q658W2
O00327 O15516
A6NL08 P32121
P14784 Q13651
P26010 P39059
O43677 Q9Y6M9
Q5U0E4 Q8NDW2
P61769 Q29836
P20702 Q6VU67
O60330 Q9Y5F9
P31323 Q14204
Q9UM47 Q9Y219
P83876 Q86V81
P63092 Q08828
P13805 P28289
Q15370 Q8IXH7
Q86V81 Q9BVL2
P28222 P63096
O00303 P23396
P35968 Q92529
Q13705 Q7Z4P5
Q9BYE9 Q9Y5F2
P35268 P63220
P50148 Q14344
Q2NKX8 Q5FBB7
Q9NYQ7 Q9Y5G3
O14763 Q15628
P55287 Q9Y5G0
P09496 P28223
P39900 Q9UII8
O00555 P05771
P06493 P50613
O14920 Q8IUD2
O15105 P62136
Q9UN72 Q9Y5H2
P46777 P62241
Q9NPG1 Q9Y6F9
Q07817 Q92934
Q00403 Q15542
P49841 Q9BRF5
P78396 Q14209
O75369 P29400
P35225 P35568
O75807 P18848
P01583 Q6ZVH3
P15153 Q6ZTJ0
Q99867 Q9NQP4
Q14738 Q8IXA3
P05107 P46109
P29350 Q7Z783
P01730 P62195
P61254 Q07020
P28066 P49841
O15335 Q13683
P61758 Q9NQP4
Q9H349 Q9NRJ7
O43320 P09038
P78536 Q99466
P42766 P62273
Q02224 Q12769
P43250 P49286
Q14008 Q14203
O60262 Q8IUM6
P11047 Q5JYH8
P31152 Q9Y2U5
P63215 Q9Y6F9
P20929 P28289
O75578 P12814
P19784 Q96L52
P16144 Q68CT4
P01570 P61289
P09341 P19087
P62993 Q01344
P60709 Q59FP0
P38159 Q9BWJ5
P26006 P53708
P40763 Q8NEV9
Q6WWJ7 Q9UHF4
P15735 P46019
P46782 Q02543
P04226 P04234
O43674 O43677
P01350 P08047
P11473 Q15788
P15153 Q52LW3
O75446 Q13485
Q7Z5M0 Q8IY98
P27361 P31323
P01213 P50150
P07384 P35609
P62851 P62899
P62875 Q9Y5Q9
P20827 P42336
P23258 Q9BV73
Q9NQS7 Q9P2J3
P35221 Q5TIG7
Q6P2C8 Q9ULK4
O75747 P41743
Q14683 Q15365
P12931 Q8IYN9
Q96EE3 Q9P258
P55283 Q96JQ0
O95613 Q86XR8
Q9Y5F3 Q9Y5F8
A8K8P3 Q86SQ7
P22090 P55884
P18206 P26232
P25391 Q5STP6
Q9BU64 Q9NSP4
Q02156 Q9BX67
P35236 Q07444
P06730 P61247
P28062 Q13415
P15153 Q5VST9
Q9ULB4 Q9Y5E7
P04629 P34130
P15153 P45984
P60763 Q92558
O43264 O75122
Q8TAB3 Q9HC56
P18564 P27658
Q8TAB3 Q9HBT6
P16220 Q07889
Q8NI77 Q96IY1
P28482 P29353
Q96GM5 Q9Y3Y4
P08912 P25098
P68032 Q9UMD9
P01583 Q9Y616
P21333 P25940
O00212 O94988
O96019 Q13573
O75578 Q9UMD9
P08173 P35626
P01308 P15336
Q9UN71 Q9Y5I4
P29350 Q15853
Q9BV73 Q9NXR1
P50395 P60763
Q9NPG4 Q9Y5F2
Q14833 Q6NT27
P62942 Q6KF10
P05412 P48552
P35222 P49721
P12931 Q16539
P17980 P25788
P15153 P16333
P30876 P62304
P29275 Q6B6N3
P04229 P09693
Q08881 Q92569
Q92914 Q96KE5
Q96HR3 Q9Y2X0
P61289 Q13616
P62753 P62979
P17081 Q12879
P01906 P20036
O15504 Q13242
P56945 Q6ZRA8
Q5JW46 Q9BYX7
P30876 Q15428
P26010 Q8N3F8
P29120 Q99466
Q4LDE5 Q96JQ0
P31269 Q12955
Q53HL2 Q99661
P49619 Q9BRC7
P30679 Q9GZT5
P56945 Q14185
O60566 P17980
Q02447 Q9Y261
P05496 P48047
P46779 P62701
P17980 P24385
O95169 P03923
Q9UN66 Q9Y6N8
Q8IUP8 Q9Y5H3
O75369 P07942
Q5TAT6 Q96HB1
P20823 Q9UBE8
P13533 Q8WZ42
Q9NPG4 Q9Y5G1
Q05048 Q13151
Q60FE7 Q8N3F8
P26992 P29350
Q5VT82 Q96CZ9
O14735 P42356
Q15691 Q9H3R5
P60953 Q68EM7
P28066 P38936
O15372 P60866
O14775 P10145
P20936 P29353
Q13547 Q86YP4
Q96AD6 Q96P88
P48544 Q14833
O00767 P10276
P05388 P18621
P61224 Q96S59
P24385 P28065
P30939 Q8WTQ7
O14980 Q14008
P35222 Q13285
Q14993 Q6VU69
Q08043 Q14055
P35580 Q9BUA6
Q15572 Q15573
P35609 Q7Z391
O75061 Q9BV40
P06493 P08047
P68032 Q8NG19
P42677 P62910
P26368 Q13242
P12111 Q03135
Q9Y5H4 Q9Y5H7
P16220 P42336
P14784 P22681
P08865 P18077
P15927 P35251
P01730 P06239
P28482 P51817
P03901 P19404
Q9BYE9 Q9UN70
Q12933 Q8TEL6
Q08170 Q9BUJ2
P62875 Q13435
P33991 Q9BRT9
Q96BD8 Q9Y266
P08648 Q8N3F8
P08047 Q14159
P62875 Q01130
O14904 P35222
P48730 Q9UP38
P27361 P62330
P08575 P79483
O43908 Q8WUX3
Q07869 Q9UKU0
Q969G3 Q9BRQ0
P01024 P0C0L4
O60566 P48556
P40763 Q14614
O96014 P32121
P20849 Q9Y6N6
P55774 Q9BXA0
O43747 P01892
Q5VT82 Q9Y5F2
Q8N752 Q93097
O60245 Q9Y5F7
P07947 P37840
P06239 Q8SNA0
P39059 Q9HBI1
P01127 P42226
P27986 Q13480
Q15691 Q96CW5
P18031 P46108
P40189 Q8NIA3
P07585 P10600
P12931 P62330
P24928 P52272
P08949 P28336
Q9H4E5 Q9P2F6
P36897 Q03135
P08172 Q8WTQ7
Q96PC3 Q9BXS5
P19544 Q9P2E3
P45983 P56159
P13598 P61586
P52298 Q9H3P2
P38405 Q8NGS4
P16220 P27986
P01106 P49715
P54105 P57678
Q02224 Q2NKX8
O15264 P46734
O43559 Q13588
B2RA89 Q7Z3S7
P05106 Q8NFW1
Q6B6N3 Q8NFN6
O00443 Q96PE3
P07766 Q9TNN7
P07910 P62487
P09471 Q99835
P16144 Q6PI59
Q5T8M8 Q6PIF6
P01100 P21757
Q9P2E7 Q9Y5G4
O75309 Q8TAB3
P06312 P31994
Q14247 Q16787
P62873 Q8NH16
Q13698 Q92736
P17252 P42229
Q7Z5K3 Q86UR5
O75553 Q14114
P05412 P15036
O43242 P24385
P04437 P79483
P48736 Q13546
O00233 Q99741
P38570 Q658W2
P09496 Q9Y5N1
Q15691 Q6IPU0
P52434 P52747
P30874 P50150
O94810 P04899
O14543 P38484
Q15796 Q96RN5
Q6I9T1 Q92793
O15198 Q9HCE7
P08047 Q02447
P62745 Q9UNA1
P15880 P46779
Q96GD4 Q9H1A4
P10767 P34741
P21918 P38405
P28074 P55036
O43741 Q9UGJ0
O14610 P48039
P01133 Q05195
O00487 Q13200
O75197 Q8TAN2
P42336 Q01344
P26368 P78406
O94844 Q13972
O60942 P62875
P41143 P48051
A6NMZ7 P08648
O95648 Q5JXJ2
P29083 Q9Y3R0
P20618 Q13415
Q6ZSP0 Q8IXA3
P62993 Q6ZRA8
P08134 P52566
P17301 P25940
Q5SQP8 Q9HCS4
P30153 P31323
P84022 Q12778
Q14517 Q9NRJ7
P30281 P51692
O00512 Q92793
P62736 Q14905
P62308 Q15459
P62306 P62308
Q6VY07 Q96PC3
P49454 Q9H900
O00292 Q13705
P60953 Q15052
Q68CY7 Q70WG0
A8K8P3 P63167
Q01518 Q08828
Q14451 Q15389
P16220 Q92793
P49792 Q8NBT2
Q6P9H2 Q99956
Q03188 Q9NQS7
P61011 Q8TCJ2
P21728 P38405
P55290 Q9UN71
O43707 Q96AF9
P01737 P01909
P06493 P15036
P08134 Q6P4F7
P35916 P56945
Q13639 Q9UK08
P14921 P24394
Q15223 Q9NQS3
P14210 P62993
P12830 Q15223
P47914 P68104
P02458 P05556
P51668 Q9UJX5
P09496 Q8N6T3
P20042 P46782
P28702 P37231
P32745 P48549
P11047 Q8NG19
P05412 P10826
P14222 P40763
P38405 Q6IF63
Q5VT82 Q9Y5G5
P01148 P05412
O60841 Q07020
P63261 Q5TCU6
P36954 Q8IYB3
P41143 Q9UBI6
P55286 Q96CZ9
P56704 P78368
P34947 P35346
P28221 P62873
P02461 Q5HYA4
P42574 P42575
O75947 P25705
Q05516 Q9Y618
A8MTJ3 P01019
O14777 Q9H081
Q5T1C6 Q6R327
P10966 P30511
P37108 P43307
P04628 Q8IXA3
O95996 P62714
Q6QEF7 Q8IYN9
Q9UN72 Q9Y5G3
P56199 Q8NG19
P01178 Q7Z4Z6
Q9Y5H2 Q9Y5I0
Q6B6N3 Q8IVW0
Q14203 Q8NHQ1
Q6ZS96 Q8IXA3
P06239 P20827
P25205 P46527
P04049 P05771
P61254 P62857
O00139 Q9BPU9
Q6P152 Q9UII8
P01737 P01918
O60566 P49450
Q5HCH8 Q5T8M8
O43182 P60953
P04899 Q14831
P16520 P61278
O60508 O75643
O15392 Q659G9
P62244 P62847
P40429 P46781
O15230 P17252
Q8N433 Q8NGC7
Q9UI47 Q9Y5E3
P32780 P52657
P62873 Q8NGJ6
P11488 Q9H3N8
Q5HY54 Q86W93
P47813 P49207
P01842 P31994
Q15428 Q92989
P61073 Q6I9S9
P38405 Q8NGU2
O43929 P38936
Q8IY78 Q9NYQ6
P55010 P62701
O14508 P10912
P21453 P63211
P13984 P32780
Q13224 Q9H4E5
P83731 Q12849
O43236 Q6IB22
P51955 Q9BYV8
P08754 P29274
Q9UN75 Q9Y5G7
O43242 Q12834
P33151 P35221
Q9UII8 Q9UN67
P53708 Q02388
Q14152 Q14790
Q16539 Q93038
P33681 Q8NEB9
P25789 Q6L985
Q13753 Q13797
Q9H349 Q9Y5H9
O75581 P68400
O14543 Q5G7M1
O00268 Q5U0C8
Q14315 Q16787
O43426 Q9Y2I7
O14641 Q92837
P26368 P26599
O75832 P49721
P36897 Q9NXZ6
P09471 P45983
P62318 Q8NFH5
P38405 Q9H339
P06756 P09038
P05387 P61313
P63096 Q6FGM5
Q13151 Q9P2I0
P32298 Q5VX04
P62993 P98077
O43707 Q9Y2I7
P22004 Q9H2X0
O14543 Q99665
P19087 Q9NQW8
Q09472 Q86X55
P30260 Q9UJX4
P62487 Q15287
P60709 Q5JP94
P04899 P09769
P41240 P62993
Q76MJ5 Q9C040
P47869 Q05193
P17252 Q9Y6K9
O94806 Q8NEB9
Q9ULB4 Q9Y5H8
P14780 P43268
P20701 Q08043
P01889 Q496E2
O15068 P62745
P12270 Q14974
P63215 Q07325
Q9Y5G5 Q9Y5G9
P35222 P98177
P15498 P23458
O15379 P06400
O14543 P01112
P63096 Q8WYR1
P21333 Q658W2
P50991 Q13509
Q92620 Q9BZI7
P16473 Q9UBI6
Q04721 Q13573
P06213 Q9UQB8
P20963 Q92918
P05107 Q9HB63
Q96RE8 Q9UBI6
P09132 P49458
Q8N752 Q9UBV4
[truncated: 980,267 more chars]
