# Supplementary material for: A human functional protein interaction network and its application to cancer data analysis
Source: Genome Biol. 2010 May 19;11(5):R53. doi: 10.1186/gb-2010-11-5-r53 (PMC2898064; doi:10.1186/gb-2010-11-5-r53)
Supplement: Additional file 3 — Six FI files plus one read-me file explaining what these files are. [file gb-2010-11-5-r53-S3.ZIP › FIs_Predicted_043009.txt]

O75534 P46100
Q494X3 Q86V71
Q0D2J5 Q8NDW4
O43296 Q86UQ0
Q8WV37 Q9UJN7
O94892 Q9NQX6
Q9UKD1 Q9Y692
P61006 Q9NP90
P07948 P11836
Q6ZMY9 Q9H707
A2RRD8 Q96K58
Q8N823 Q96N58
Q8N7Q3 Q96N58
Q7Z3I7 Q96JF6
Q3MIS6 Q9HCZ1
P04150 P38484
P48742 Q3KNS6
P78364 Q8IXK0
Q03924 Q9NSJ1
P28698 P52743
Q9H7R5 Q9UJW8
P17098 Q96SZ4
Q6AZW8 Q9UIE0
A6NGH9 Q6P1L6
Q499Z4 Q6V9R5
Q8NDQ6 Q9BR84
O14978 Q14587
Q15418 Q9HCP0
Q8N8Z8 Q9ULM2
Q14584 Q3ZCX4
P28062 P30511
A6NKZ1 O75437
P07237 Q15084
Q9NQX6 Q9Y2Q1
Q86Y25 Q96HQ0
Q02386 Q96N22
Q9H0M5 Q9HCZ1
Q7Z7L9 Q96N38
O95780 P17038
Q16600 Q8NA42
P68400 Q16665
A6NGH9 O75346
Q8N9K5 Q9NZV7
P35251 Q9Y222
Q6ZN11 Q86T29
Q15973 Q8IVP9
Q6PDB4 Q96MX3
Q9NZV7 Q9Y2Q1
Q9BS34 Q9UBL3
Q6ZN11 Q96K58
Q8N587 Q96K75
Q5TEC3 Q9NR11
Q13535 Q9Y265
B4E2Z2 B4E3I4
O43463 Q01196
P52737 Q8IYI8
Q13114 Q15628
Q96JF6 Q9UEG4
Q13207 Q9UM47
Q14592 Q9HCX3
Q03936 Q9H963
P35789 Q8NHY6
P15622 Q6AW86
Q6ZN11 Q9UII5
P22392 Q13232
Q15929 Q3KQV3
Q86US8 Q9UPR3
P11021 Q2F839
Q9BR84 Q9BWM5
A8MXY4 Q9HCL3
Q13546 Q9Y572
Q969W8 Q9P255
Q8NDQ6 Q96SQ5
P43354 P48443
O43830 P48742
Q8IYI8 Q8TF32
P38398 P78527
O95780 Q8TF32
P26367 P28360
O75290 Q96IR2
O15126 P61019
P16415 Q86WZ6
B4DQJ4 Q59GS3
Q96BR6 Q96NL3
P17032 Q86WZ6
O75123 O95780
Q15929 Q9NSD4
P17025 Q9H0M5
B5BUJ8 Q5R3E4
Q8IYI8 Q9Y2Q1
Q9BSG1 Q9GZX5
Q9H0M5 Q9H963
B4DFM1 Q10567
Q20WL3 Q9Y6Q5
P17032 Q96NJ3
Q9BR84 Q9H7X3
Q99712 Q9NPI9
P22087 P63162
O43747 Q96CW1
O43345 Q14593
Q7L945 Q9BX82
Q3SXZ3 Q96NI8
Q16600 Q8NB42
Q9BS34 Q9UJN7
B4DNF9 Q2I0Y7
Q15652 Q4LE39
Q6V9R5 Q96N38
O14933 Q9NV58
Q8TDN1 Q9H3M0
Q5EBL2 Q9BS31
A8K690 B4DMA2
A8MUV8 Q8WXB4
P59923 Q8N8Z8
B4DIL5 Q9BXS5
Q03923 Q6PDB4
Q8TC21 Q9H7R0
O43830 P10073
P32242 P32243
Q96JC4 Q96JL9
P43243 P61201
Q13153 Q8N1N5
Q8NDP4 Q9H963
P06241 Q8NFY4
Q9UC06 Q9UK12
Q96C28 Q9GZX5
Q49A33 Q6V9R5
Q9H444 Q9NZZ3
P17987 P67775
Q6N045 Q8N7K0
Q49A33 Q8N141
Q96JL9 Q96NJ6
Q96NJ6 Q9Y6R6
Q15929 Q8NEK5
Q96C28 Q9NQW5
O94892 Q96EG3
Q2M3W8 Q6ZSS3
O14978 Q96CX3
Q86Y25 Q96NJ3
A8MT65 Q9Y2L8
P30876 Q9H0E9
Q14929 Q6P9A3
Q04206 Q13625
P29323 P62993
Q6P3V2 Q9HCG1
P05362 P10145
Q2M3W8 Q8NB42
A8K8B9 Q9BUB1
Q147U1 Q9H2C1
P52744 Q8WV37
A6NK75 P52737
P13682 Q96NJ3
B4DNT8 Q53FA3
Q52M93 Q96NL3
Q8N8L2 Q9NQX6
O14628 P17031
Q9HBT8 Q9UK13
Q14584 Q7Z3V5
P51523 Q5HY98
Q32M78 Q8N9K5
Q14590 Q8NDP4
A6NK75 Q06732
Q8N988 Q9UL59
Q96I27 Q9UC07
B4E1Q1 Q96IS6
Q8TF20 Q9C0F3
Q9H7R0 Q9UJN7
Q5MCW4 Q9H7X3
Q06455 Q9Y618
P17014 Q9Y2H8
P10072 Q6ZN06
Q15973 Q86Y25
P13073 Q99798
Q9HCL3 Q9NQV7
Q3KP31 Q6ZR52
P48051 Q92806
Q7L945 Q9UJU3
Q6U7Q0 Q86UQ0
A6NN14 Q8N7M2
P51523 Q86WZ6
O95780 P17097
B1AHM1 B4DET0
P07996 Q13201
Q02386 Q9H0M5
Q8N8J6 Q96MU6
P68032 Q9UHX1
P13682 Q7Z3V5
P07288 P20151
Q3SXZ3 Q9H8G1
P17098 Q5T619
P84085 Q96KC2
A6NKZ1 Q8NHY6
Q06730 Q9NSJ1
A6NGH9 Q8NEM1
Q6U7Q0 Q6ZNH5
A6NF35 Q96ND8
Q14584 Q6AZW8
P35789 Q96SK3
P35789 Q4V348
P51610 Q9Y5Z7
Q6PF04 Q9Y2Q1
P30484 P33681
P52701 P54132
P17035 Q6ZN06
P17030 P17098
A8MVS1 P0C7V5
B4DLU5 Q59GX6
P61204 Q6FH17
Q5T5D7 Q96K75
Q494X3 Q8NDW4
P52744 Q6PDB4
Q6AW86 Q9BX82
Q6NX45 Q9UII5
O75123 Q8N9Z0
P02751 P24821
A8MQ14 O75437
O95780 Q9H963
O43707 P35609
P17038 Q96NJ3
P56915 Q15796
P26641 P84077
B3KX23 B4E0J0
A8K781 P62195
Q14929 Q3ZCX4
P52741 Q9Y3M9
Q32M78 Q8IYI8
Q8N9K5 Q96H40
P23508 Q9UQE7
B4E2E1 P42025
P14921 P23497
P52952 Q13207
P17023 Q49A33
P63165 Q13564
A6NK53 Q86T29
Q03924 Q5MCW4
P35637 Q92804
O14492 Q9NWX5
Q9H3T2 Q9UIW2
P15622 P52740
O75373 Q8NDQ6
Q16832 Q8IUX7
Q14587 Q6ZMV8
B5BUB8 Q53EZ9
Q5T619 Q8N9Z0
Q5JNZ3 Q8N9F8
Q86TJ5 Q96NJ6
Q96HQ0 Q9UK13
Q8N9Z0 Q9NYT6
Q86TJ5 Q9Y2G7
P05067 P49711
Q2M3X9 Q8IVC4
P17039 Q68DY9
Q9NQW5 Q9ULM2
A8MTY0 Q86T29
Q8N141 Q8NDP4
Q3ZCT1 Q9H7X3
Q14584 Q2M218
P51814 Q14584
A8MXY4 Q96JF6
Q9BY31 Q9UK13
P17027 Q8WTR7
Q15928 Q6P1L6
A6NFI3 P17041
Q8N859 Q9Y2A4
Q86TJ5 Q96I27
Q14588 Q96C28
A6NF35 Q9BS31
P17032 Q6ZSS3
P01889 P32942
Q6ZN11 Q7L2R6
Q0D2J5 Q3SXZ3
Q14929 Q7Z3V5
Q13106 Q5MCW4
P17019 P17020
Q5EBL2 Q9HCZ1
Q14587 Q5T619
P52743 Q8N393
A7KAX9 P98077
P62877 Q13620
P11802 P53350
P11831 P16220
P51814 Q5EBL2
Q9H707 Q9UK11
Q96SQ5 Q9Y3M9
Q8IYI8 Q8TD23
P17039 Q49A33
O75820 Q6ZNA1
P17041 Q03923
P15622 Q8IVP9
Q09FC8 Q8TAU3
A5LHX3 P49721
Q8N9F8 Q8WTR7
P55316 Q9UGL1
B4E315 P53992
Q15672 Q92831
Q969W8 Q9UK12
P15621 Q8WV37
P13682 Q5HY98
B4DZT4 B4E335
A4D111 B2RCQ9
P01178 P01185
B4E132 O00571
P17017 Q9NQW5
Q5TYW1 Q96NI8
A6NM28 Q6ZNA1
P25103 P25116
Q86Y25 Q96GE5
A8K971 Q9H7X3
P51451 P51813
Q9H707 Q9Y2Q1
Q05481 Q9BSG1
B0YJ74 Q86T01
A6NF79 A6NK53
Q5VIY5 Q9BRH9
A8MUV8 Q09FC8
P52743 Q96N58
Q3SY52 Q9Y6Q3
P05556 P16284
B4DVQ0 O95487
A6NHJ4 Q9NSJ1
Q6ZMW2 Q9C0F3
P51814 Q9NQV7
Q14592 Q8WV37
Q6PG37 Q8IYB9
Q6ZN57 Q9NSD4
P42336 Q14511
Q6AZW8 Q7Z340
Q68DY9 Q8NEM1
Q9NZL3 Q9Y2G7
Q9C0F3 Q9Y6Q3
O75593 Q15583
O60765 Q6ZR52
O43293 Q05513
Q13425 Q9Y4J8
Q96BR6 Q9H963
O95780 Q8N8J6
A1A441 P63098
Q08AN1 Q9H963
A8MT65 Q96NG8
P30447 P30461
Q08ER8 Q9P255
P17027 Q9BRH9
P17041 Q6ZN06
Q6NX45 Q8TF45
Q2M218 Q4V348
A6NF35 Q8N9Z0
Q8TAF7 Q96CS4
Q09FC8 Q12901
O75346 Q6IV72
P17025 Q9Y2P0
P17097 Q96RE9
Q8NEM1 Q96NI8
Q3KP31 Q9NV72
A6NKZ1 Q96MR9
P52743 Q8N8H1
P21506 Q8N883
P55198 Q15744
Q5MCW4 Q9HBT8
Q14592 Q6PDB4
A6NDX5 Q6NX49
Q8N988 Q9UJU3
Q494X3 Q9UC07
P17098 Q05481
Q9H7R5 Q9UEG4
B2RCQ9 B3KSM6
P43405 Q8NET5
Q03938 Q49A33
P17041 P51522
A5GZ75 Q9NWP5
Q8TD23 Q96NL3
Q5MCW4 Q86V71
Q03112 Q13547
Q8N8H1 Q8N9Z0
P55209 Q9BTM1
Q13444 Q8WXS8
Q8NCK3 Q96GE5
A2RRD8 Q8NHY6
P52736 Q96CS4
P00747 P05121
Q8IYN0 Q9NSJ1
P46108 P51692
O43296 P52738
Q49A33 Q9BSK1
O75373 Q9H7R0
Q8NB50 Q9UJU3
Q494X3 Q96K58
P17023 P35789
Q05481 Q9BRH9
A6NHJ4 A8MXY4
P51508 Q8TF47
P10073 Q86V71
O00478 P17693
A8K8Z5 Q9BWF0
Q6IV72 Q8N9Z0
B2R7T8 P47755
A8MUZ8 Q9Y2P0
Q32M78 Q8N9Z0
Q01543 Q9UHX1
Q86XN6 Q9H7R0
A6NKZ1 Q96SK3
Q53HF2 Q96BE0
Q2M3X9 Q6PF04
O75123 Q8N141
A6NDX5 Q96SQ5
P22694 P51451
P36897 Q08881
Q14014 Q4G0R5
O60765 Q9UEG4
Q969W8 Q9H963
O75116 Q14164
O15182 Q5UIP0
O43318 P40763
Q8N587 Q9NZV7
O15164 P41235
B4E2E1 Q562R1
Q12901 Q6NX45
Q499Z4 Q86XN6
P24941 P67775
P23246 P49959
P10073 Q9Y6R6
O60486 Q8NFY4
P13501 P48061
Q15937 Q8N7K0
B0YJ74 B3KVC3
Q15929 Q49A33
A6NF35 P17097
P32856 Q6PUV4
Q96I27 Q9UK11
Q6ZMV8 Q9GZX5
O75467 Q6ZNG0
Q5FWF6 Q6ZS27
Q5SYY0 Q6P280
Q8IZC7 Q9GZX5
B4DWK5 P11021
Q147U1 Q9BY31
O14986 P43686
Q6ZN11 Q6ZN79
Q8N2Q7 Q9HDB5
O00463 P36941
Q6ZN11 Q8N9F8
P04637 P24941
P12004 Q14191
Q5VIY5 Q8IZ26
P51814 Q9BSK1
P03372 P10828
A2RRD8 Q7Z7L9
A6NF35 Q96NJ6
P51504 Q6U7Q0
P51522 Q8TA94
P07910 Q9UHX1
P21675 P53999
B1APG4 P13861
P17036 Q7Z3I7
A8MVP4 Q03938
Q8N8H1 Q9HAH1
P02549 P15311
A6NN14 Q9Y2L8
P14373 P26358
Q0VGE8 Q7L945
Q68DY9 Q6PK81
A4D2C0 Q0ZAJ5
O75437 P21506
Q6AZW8 Q9BX82
Q86UD4 Q96NL3
Q15072 Q6ZMV8
A6NKZ1 Q8TB69
P12931 P23743
Q06732 Q14591
Q6P2D0 Q9HCZ1
O14628 Q13106
Q03924 Q96MR9
B4E1Q0 Q7L7W2
Q86T29 Q96C28
P0C7V5 P59923
Q3KQV3 Q96NG5
P17038 Q13106
Q6ZR52 Q8IZ26
P17030 Q86YE8
A8MVS1 Q9UC06
A6NKZ1 Q9Y2H8
Q6ZN79 Q9NV72
Q5EBL2 Q8N782
Q499Z4 Q9UJN7
A6NK53 A6NN14
Q6ECI4 Q9H7R0
P20936 Q13283
Q8N9K5 Q96NJ3
Q96RE9 Q9P0L1
O43914 Q9NY25
Q14289 Q92835
P17098 Q9NQV7
Q6P3V2 Q969W8
Q147U1 Q5MCW4
Q6NX49 Q8IYI8
A8MT65 Q3KNS6
P07948 Q9UI08
P12004 P18858
Q8TAF7 Q9UC06
O14978 P13682
P40616 Q15311
Q5MCW4 Q96SK3
A6NK31 Q9H7X3
P22087 Q9Y2X3
Q9NSD4 Q9UK12
Q8N184 Q8N859
A8MUV8 Q96BR6
Q494X3 Q6ZR52
Q15937 Q86XN6
P48742 Q9NQW5
Q0VGE8 Q9Y6R6
Q14588 Q96NL3
Q96PQ6 Q9Y2P7
Q6ZNG0 Q9ULM2
Q86YE8 Q96MU6
Q9BS34 Q9Y3M9
O60216 Q96RT1
Q6ZMY9 Q9NYT6
P61956 Q14444
O75373 O75437
Q8WXB4 Q96CS4
Q6PK81 Q9GZX5
Q15929 Q9NZV7
B2R8Z2 Q5R3E6
P17041 Q6ZN19
P25787 Q6IB71
Q5FWF6 Q9NQV7
P14867 Q99928
O75820 Q96ND8
P52744 Q96H40
Q96PE6 Q9H8G1
P17017 Q0VGE8
Q3KP31 Q6ZN08
P10072 Q68DY9
O75346 Q6V9R5
Q5HYK9 Q9UC07
B5BUJ8 Q5U4A5
A6NHJ4 Q9HBT7
O95935 Q8NEA6
P42681 Q13882
Q8TAF7 Q9BS31
P42679 Q14289
P38398 P61968
P68400 Q6IAW3
Q8N972 Q9BY31
Q6ZQV5 Q86UE3
O14672 O43921
O00192 P12830
Q5HY98 Q96CX3
P10070 Q9HCK8
Q9NQV7 Q9NQW5
P48039 P49286
P52738 Q8N2I2
Q9Y230 Q9Y265
Q6ZR52 Q8TAF7
Q5JVG8 Q9BSG1
P26599 Q15233
O43345 Q96BR6
A8MWA4 Q86T29
A8K379 Q6ICN0
O75123 O75346
O14813 Q99453
A8MXY4 Q8TAU3
Q86YE8 Q9Y2P0
Q96Q15 Q9H1J1
Q4V348 Q96MX3
A6NDX5 A6NK31
Q6ZNG0 Q96NG8
Q6P9A1 Q7Z398
Q6ZNG1 Q96C28
A6NF79 Q8TD23
Q14593 Q9HCG1
O43752 P51809
P26599 Q96AE4
A8MUZ8 Q8N972
Q6IV72 Q8N782
Q5JNZ3 Q8WV37
P12931 P16070
P17021 Q03924
O00443 O00750
A8K3H8 A8K6Y2
Q7L945 Q86UD4
Q3KP31 Q7Z3I7
Q6NX45 Q86XU0
Q5EBM4 Q9UC06
P53779 Q00535
Q06730 Q96MU6
P17014 Q8N8Z8
Q5EBL2 Q8TF32
Q03938 Q14586
P42858 Q92797
Q96N38 Q9Y2P0
P21506 Q6P2D0
A8MUP4 Q5TEC3
B4DI39 Q53GZ6
Q6ZNG0 Q8N972
P13796 P60709
Q8IZ26 Q96JF6
O43296 Q9H7R0
P17019 Q3KQV3
Q06730 Q8N7K0
P10073 Q8NEM1
Q8N2I2 Q9Y473
O60667 P14317
P15621 Q8TAF7
B3KUS2 Q96BE0
Q53GZ6 Q59EJ3
A8MXY4 Q86XU0
O60765 Q96NL3
O75940 Q96I25
P26358 Q96PK6
B4DUJ4 P50613
A8MVS1 Q14591
A6NP11 Q2M3X9
O60765 P56524
P15622 Q8TB69
A6NFI3 Q9UK10
Q5SYY0 Q8TF47
Q86SG3 Q96EP5
Q14584 Q494X3
P17039 Q14592
Q3SY52 Q49A33
A8K971 Q5T5D7
O15533 P30459
Q08AN1 Q8N972
Q12933 Q9BWF2
A6NN14 Q6P9A1
Q9BX82 Q9HBT7
P16415 P17014
Q68DY9 Q8N3J9
Q6ZSS3 Q8TD23
B3KTT5 B4DNV4
O43296 Q5HY98
A6NFI3 Q8N141
P49682 P61073
P20671 Q9ULW6
Q96N22 Q9Y6Q3
Q4V348 Q5SYY0
P13500 P80098
A6NDX5 Q6ECI4
Q14588 Q5EBM4
P80217 Q13287
Q6ZN57 Q9BSK1
Q13330 Q9UKL0
Q14590 Q8WV37
P56178 Q07687
P17097 Q9UIE0
A6NK53 Q9UBL3
O14978 O75123
P37231 Q09472
Q2TAN0 Q8N9Z0
A8MYF4 Q8N972
P30876 Q99496
Q562Q2 Q9NWP5
O75820 Q96K75
Q14587 Q86UE3
Q9HBT7 Q9UK12
Q6P9A1 Q9GZX5
Q13360 Q8NDQ6
O75346 Q9NSD4
P51991 P62633
P41182 Q8N143
O60244 P52630
P20749 P27361
Q96JC4 Q9NQX6
Q7Z340 Q9Y6Q3
Q5JVG2 Q9Y2P0
Q14584 Q5JVG8
Q5HYK9 Q8N9Z0
P17030 Q86WZ6
P54646 Q9UPZ9
O14965 P11802
Q7L2R6 Q9UJW7
A6NP11 P0C7V5
O15457 P27694
Q969W8 Q9HCG1
Q49A33 Q96NG5
O00499 P62834
Q8N859 Q8N883
A6NN14 Q96PQ6
A6NGH9 O75373
B4E205 Q8TDG2
O75346 Q9NYW8
Q9P2F9 Q9ULM2
Q6ECI4 Q7L945
O95365 Q02446
O95486 Q562N6
O75467 Q14591
P37173 Q15052
P17031 Q8N8L2
Q02386 Q9Y2P0
Q2VY69 Q7Z3I7
P61088 Q12933
P19784 P54646
A8MWA4 Q6PF04
Q2M218 Q96NJ6
P21506 P52741
Q3ZCX4 Q9UK13
P38398 Q01094
P51814 Q7L3S4
Q6ZR52 Q96NJ6
Q8NB42 Q96NI8
P08311 Q9UIV8
O75437 Q7Z3V5
P17019 P21506
Q86WZ6 Q9NZV7
Q14591 Q9Y2G7
Q15928 Q8N9Z0
O43361 Q9ULM2
Q96ND8 Q9BY31
Q9BWM5 Q9NYW8
Q5FWF6 Q96NJ3
Q2M218 Q9P2J8
Q08AG5 Q8NDW4
Q2TAN0 Q9NQV7
O43830 Q8IVP9
Q7L2R6 Q86UD4
Q8N988 Q96JL9
Q68EA5 Q9BRH9
P26045 P78536
Q2M3W8 Q8WTR7
Q12901 Q9UBL3
P54132 Q13472
Q8NDW4 Q96C28
Q6ZNH5 Q86TJ5
Q6ZN08 Q9NSD4
Q86TM6 Q9BZV1
Q8N2I2 Q9BY31
P54652 Q53GZ6
Q12901 Q5JVG2
P17098 Q96NG8
P21506 Q8WV37
A8MYF4 Q2M3X9
Q96SQ5 Q9NR11
P52743 Q9P0L1
P53041 P67775
Q13148 Q92879
Q7Z340 Q8N7K0
Q15014 Q15906
Q5JVG2 Q9NQW5
Q86TJ5 Q8N3J9
P17021 Q9NQW5
Q96MX3 Q9Y2H8
O00590 Q9Y4X3
P61586 Q9UQB3
P21127 Q13133
Q6ZNH5 Q96NG8
Q8TA94 Q9UK13
P16188 P30480
P35269 Q13887
P17026 Q6ZMV8
P17030 Q03936
Q6IV72 Q96NJ6
P00374 P10809
O15399 P21359
Q5HY98 Q6AZW8
Q6ZQV5 Q9C0F3
P51460 Q8WXD0
Q86UD4 Q9Y2P0
Q494X3 Q8WXB4
Q0VGE8 Q2M218
Q5VIY5 Q8NEP9
Q9H963 Q9NZV7
Q68DY1 Q86UQ0
Q8N9Z0 Q96SQ5
B4DR88 Q7Z2V5
P00540 P06493
O75123 Q96ND8
P07199 P09874
Q9BS34 Q9BWM5
O60765 Q08ER8
O43639 Q6GU34
P30459 P43630
Q6ZMY9 Q9UC07
O43296 Q9Y6R6
P35789 Q7Z7L9
Q8N2I2 Q96SK3
O94855 Q96FU6
O14828 O15126
Q13106 Q7Z7L9
Q6PF04 Q96CX3
P17031 Q8TBZ5
Q6ZN19 Q96I27
P17027 Q6ZR52
Q8N3J9 Q9HBT7
Q494X3 Q9BY31
Q14722 Q96L42
Q0VGE8 Q9Y6Q3
Q13367 Q92572
Q8N9K5 Q96NG5
Q14591 Q9Y2P0
P61956 Q969Q1
P28069 P78337
P21506 Q03924
Q14590 Q9UEG4
A2RRD8 A6NK53
Q7Z3V5 Q9BX82
Q14585 Q96K58
Q9BRH9 Q9HCL3
Q8NDW4 Q9H8G1
P17097 Q05481
A6NN14 Q13360
Q13398 Q6ECI4
Q02386 Q7L945
A6NK31 Q96K75
O15327 Q8TDZ2
O75346 P51814
P27986 Q9Y5K6
P17014 Q14591
A6NK75 P51504
Q3ZCT1 Q9HBT7
Q9BS34 Q9Y2L8
O15169 Q13233
O75373 Q6ZNA1
A6NM28 Q9Y2G7
Q6IA17 Q9Y4K3
O43361 P21506
B4DSY4 Q59GA3
Q6ZR52 Q9UEG4
P54278 Q0ZAJ5
A6NF35 Q86T29
Q3ZCT1 Q7L945
Q8N883 Q9H963
Q8TF20 Q9Y2P7
P17041 Q8IYX0
Q5T5D7 Q96NJ6
P30626 P49810
P23246 Q14498
O60603 P01112
Q03924 Q5TEC3
Q14591 Q9HCG1
P41231 Q15077
Q8N8Z8 Q9BRH9
P10319 P13747
P17038 Q6U7Q0
Q8WV37 Q96JL9
Q8N7K0 Q9BWM5
Q8N2I2 Q9Y2L8
Q6NX45 Q8N8H1
P10809 P11142
P17023 P17032
P05177 P33260
Q4V348 Q8IYB9
Q3SY52 Q96SZ4
A6NFI3 Q6P2D0
O00444 Q14680
B4E132 Q59GX6
O43143 P62304
O96019 P41279
Q68DY9 Q86V71
P16415 Q9UEG4
Q6ECI4 Q9H8G1
A6NKZ1 A8MYF4
Q3SY52 Q96K75
Q6ZMY9 Q9Y6Q3
Q86UE3 Q96HQ0
Q32M78 Q8N9F8
Q6PF04 Q96JL9
O43255 P12236
Q01826 Q09472
P15622 P51508
A8MXY4 Q32M78
P00736 P49863
Q96K75 Q96ND8
O94892 P17019
B3KM89 Q562M5
Q8N184 Q9UK12
O75467 P48742
P17098 Q8N782
Q13547 Q9UJW3
O75437 Q9HCG1
O43296 Q08AN1
O96004 P17612
O43296 Q6PG37
Q03923 Q6PF04
Q8N8L2 Q9Y473
P08913 P25098
A6NP11 Q3SXZ3
P35789 Q6ZN19
Q86UD4 Q96C28
P29279 P98160
A8K4G3 B4DKS3
Q04721 Q96AX9
A8K8F8 B3KTV0
P15622 Q9Y2G7
O75820 Q08AG5
A8MT65 Q9P2J8
Q6P2D0 Q9HBT7
P17035 Q96NG5
B4DTM6 P68133
A8MVP4 Q6AZW8
P09488 P28161
Q3ZCX4 Q96NG8
Q7Z7K2 Q9P0L1
P07948 P42679
O75290 Q9NSD4
A6NK53 Q15973
Q15072 Q6AZW8
P10072 Q9UJL9
P20339 P57735
Q8TD23 Q96NJ3
Q15929 Q9H707
Q09FC8 Q9UEG4
P15622 Q96SR6
Q8TF45 Q9UJU3
O75467 Q96NG5
Q0VGE8 Q14587
A6NNF4 Q14588
Q5EBL2 Q8TF45
A8MUV8 Q8IZC7
P16112 P98066
Q2TAN0 Q9HCL3
P08107 Q13217
P10809 Q53HV2
Q6ZQV5 Q9NSJ1
Q86V71 Q9Y2L8
P16871 P31358
A6NK53 P17020
O14770 P40426
O95817 P08107
P51786 Q8N8L2
Q03924 Q9C0F3
P17021 Q96JC4
O43150 P06241
A2RRD8 Q9NR11
P13682 Q96I27
P13010 Q14191
O43345 Q14584
O14628 Q9Y6Q3
A8K7D9 P55060
P10072 Q9NYW8
P22670 Q14938
Q5JVG2 Q7Z340
Q13444 Q9UKP5
Q499Z4 Q6PDB4
Q6U7Q0 Q9UC07
P53680 P84077
Q02487 Q9Y446
Q7Z340 Q9UJL9
Q08AG5 Q0D2J5
Q9HAH1 Q9HBT7
Q04725 Q15475
Q4V348 Q8NB42
Q08462 Q8NFM4
P13612 Q99965
P17021 Q9Y2Q1
O75373 Q03924
Q86UD4 Q96CX3
Q32M78 Q96PE6
Q16881 Q9NS18
Q08ER8 Q6ZNA1
O60759 Q15438
Q99502 Q9NPC8
Q8IZX4 Q92831
P10073 Q8TA94
Q6ZN79 Q8N393
Q7Z7K2 Q8TBZ5
Q96K75 Q96LW1
A2RRD8 Q12901
Q14584 Q6PG37
Q9HCL3 Q9UJU3
P0C7V5 Q08AG5
P41743 Q92974
Q9UC07 Q9UL59
P51522 Q96C28
P20226 Q9Y6X2
Q96BR6 Q9BWM5
P25787 Q5JNW7
Q3KP31 Q8TD23
A6NK31 O75373
Q08AG5 Q14590
P13693 P62280
Q8NDQ6 Q9H5H4
Q9UBL3 Q9UEG4
O95201 Q9Y2L8
Q8TAQ5 Q99676
Q6V9R5 Q96I27
Q6ZN19 Q8N8Z8
O75556 O95968
Q8TF47 Q96SR6
P61244 Q9BW11
A8MVP4 Q7L3S4
P52744 Q499Z4
O43361 Q6AZW8
O60765 Q86UD4
Q8N972 Q8N9F8
Q8N883 Q96HQ0
Q6ZNA1 Q9Y6Q3
P51523 Q8N393
P17027 Q5EBL2
Q96CX3 Q9BR84
Q14586 Q6ZN08
Q86WZ6 Q96HQ0
P35659 P55209
Q8WXB4 Q9H7R0
Q6IBT3 Q96RI3
P51508 Q96CX3
O43361 P52741
P17036 Q08AN1
O96019 P60709
Q08ER8 Q14591
B4E1T6 Q53HF2
O43361 Q8NB42
P12931 Q06418
Q96G25 Q96HR3
A8MVP4 Q6ZMY9
P61371 Q9NVW2
Q8TAF7 Q9NSD4
Q8N141 Q96NG8
P98161 Q8IUQ4
A8MQ14 P17024
P52743 Q8N9F8
Q86XN6 Q96JF6
Q00325 Q9NX14
Q15929 Q6ZN79
Q49A33 Q9UL59
P17025 Q9NSD4
B4E388 P34931
O15350 P06400
Q14585 Q96IR2
Q6NX49 Q9UIE0
A6NN14 Q7Z340
Q2M218 Q86XU0
P10316 P30493
O75346 Q96CS4
O95347 Q9UQE7
O95780 P52736
Q6P9A3 Q8N393
Q8N883 Q9BR84
Q12926 Q14498
Q96NL3 Q96PQ6
Q8TF32 Q96N38
P17031 Q6ZN57
P31146 Q92619
A6NK31 P17023
Q8TBZ8 Q9UK12
O75563 P06241
P10072 P17023
P52736 Q5HY98
B4E325 O14910
Q6AZW8 Q86T29
A6NK31 Q9NYW8
O60423 Q9Y2Q0
Q86UQ0 Q9H963
Q15973 Q9NYW8
P17039 Q8NDW4
O75373 Q9ULM2
Q6P9A3 Q9UK10
Q96C28 Q9UJW8
Q9HCG1 Q9UK11
P10243 Q09472
P17036 Q8NEP9
Q8N9Z0 Q9H8G1
Q5EBM4 Q8NCK3
Q15072 Q9H7X3
B4DR91 P62191
Q86WZ6 Q9UJW8
Q9BSG1 Q9UK13
O95780 Q14586
P19174 Q15464
Q6P2D0 Q6PDB4
Q7Z7L9 Q96SZ4
Q8NDW4 Q9NYT6
P52744 Q9H0M5
Q3ZCX4 Q9Y2G7
A1XP52 B4DEF7
Q09472 Q99490
Q15928 Q8TF47
P17035 Q8N184
A6NDX5 Q3KP31
Q52M93 Q9NQX6
O60765 P10072
P31749 P35568
Q8NA42 Q9UEG4
Q8TAW3 Q9BSK1
Q00839 Q13951
P04637 P46736
Q5SYY0 Q99676
Q8NEM1 Q96N22
Q3ZCT1 Q6P280
Q96JF6 Q9NV72
O14628 P17026
P60900 Q6IB71
O94892 Q96I27
Q0VGE8 Q96NL3
P51523 Q9HBT8
Q59F66 Q9NPV4
O95780 Q6ZQV5
Q86UD4 Q96PE6
O95619 Q9Y230
P17026 Q8N7M2
Q9BSK1 Q9H7R5
B4DTX2 P11142
Q8N4W9 Q96NG8
Q86TJ5 Q9NQW5
B3KM89 Q9BYX7
O43830 Q6ZMW2
P59923 Q96JL9
Q6P2D0 Q9HCX3
Q8N9K5 Q96NI8
O75155 Q15386
Q5JVG2 Q9UC06
P05107 Q13094
P17035 Q96NJ6
Q6IV72 Q8TAQ5
Q14587 Q8WXB4
O43361 O94892
Q3SXZ3 Q8TF45
O43143 P38919
P30453 P30492
Q9BUY5 Q9Y2P7
P62491 Q15286
O43150 P27986
P21580 P63104
P17021 Q6ZN19
Q06732 Q5T5D7
P10316 P30484
P19784 Q5H9N4
O94892 Q5TYW1
O43296 Q15072
P17023 Q6ZN08
P42262 Q16478
P09038 Q14512
P52740 Q9UJW8
P40337 Q9ULC4
Q52M93 Q86V71
P15153 P20036
Q3KQV3 Q8TAF7
A8MVP4 Q8NEM1
Q16206 Q8TC92
Q12901 Q8TAQ5
P15622 Q52M93
Q96NI8 Q9Y6Q3
O75820 Q8IYB9
Q05481 Q9H7R0
O14978 P51523
O75467 Q6NX45
P17024 Q9NZV7
Q5T5D7 Q9NQV7
Q86TJ5 Q96NG5
Q8NEK5 Q9NR11
P10072 Q6P2D0
P62312 Q16637
P13611 Q15113
Q8N7K0 Q9BRH9
Q8TB69 Q96PE6
Q9Y2L1 Q9Y3B2
Q7Z370 Q9BWJ1
Q8TF20 Q9Y473
P20226 Q9Y4A5
B4E3I4 Q0ZAJ2
Q8TF32 Q9Y2Q1
A8MT65 Q9UEG4
Q14584 Q9HCZ1
P05534 P43358
Q8TF20 Q969W8
A8MYF4 O43345
Q86Y25 Q8TC21
P00533 Q9NYD6
P51523 Q3MIS6
Q08AN1 Q6N045
Q68EA5 Q8TC21
P59923 Q8N3J9
A8MVP4 Q86UD4
Q8IVP9 Q9UC07
A6NP11 A8MVP4
A6NK53 Q9H963
Q15014 Q9Y4A5
Q6P9A1 Q9NZV7
P68400 Q13131
Q9Y2P0 Q9Y6R6
Q86YE8 Q9BR84
O14640 P26367
Q5SXM1 Q9BSG1
P15622 Q8TAU3
P30518 P30556
P24928 Q12824
A8MT65 Q96H40
Q01638 Q9Y4K3
Q68DY9 Q9NQX6
P24941 P62136
Q8N720 Q9H8G1
A8MUV8 P52742
O75290 Q8IYX0
Q03923 Q6ZNH5
Q9BWM5 Q9UJW7
P52744 Q8NHY6
B4DUM9 P25786
Q8N3C0 Q8N9N2
P43243 Q13523
Q8NB42 Q96NJ3
Q15287 Q16630
P14653 Q96KN3
Q86UE3 Q9BWM5
P13682 Q9BS34
P17027 Q8N141
A8MUP4 Q03938
Q3KQV3 Q49AA0
Q9UBT2 Q9UMX0
P35789 Q5VIY5
Q13106 Q86UQ0
A8MT65 Q8N9K5
Q14145 Q9P0U4
P0C7V5 P0C7X5
Q8TD23 Q8WXB4
Q8TF32 Q8TF45
Q8NA42 Q8NB42
P17035 Q8WTR7
A6NM28 Q3KP31
Q7Z3V5 Q99676
Q14593 Q9H963
O75346 O75437
O75467 Q3KP31
Q2VY69 Q86UD4
Q14590 Q9Y473
Q15937 Q9Y2Q1
P17032 Q96PE6
Q8TF47 Q9HAH1
P08253 P35625
P17039 Q96MU6
P51523 Q3SY52
Q6P2D0 Q9UC06
P50549 Q09472
P11802 Q14738
O43830 Q9Y6Q3
O15160 Q9NW08
A4D2P2 A8K5M4
P0C0S5 P49450
Q6PF04 Q9H7X3
P53992 P63261
P59923 Q5HYK9
A8MUZ8 Q96CX3
B4E1Q0 Q58EX4
O43361 Q9Y2A4
P06493 P49418
P35789 Q8N587
Q08AG5 Q9H0M5
Q8NB42 Q96K58
P59923 Q96LW1
P03372 Q13352
P52737 Q3ZCX4
Q3SXZ3 Q9ULM2
B4DP98 Q6NW36
A8K6V0 Q562T0
Q6P280 Q8WUN3
P22460 Q14722
Q13106 Q7Z398
Q6P1L6 Q8IVC4
P17041 Q8NEM1
A8MVS1 P17017
Q03924 Q6U7Q0
P35789 P58317
A6NK21 Q8N883
O43895 Q9HAU8
A2RRD8 Q96GE5
Q14593 Q9GZX5
P17025 Q9NZV7
Q2M3W8 Q8N720
Q5HY98 Q9NV72
O43184 Q8TE57
Q01955 Q9Y5P4
Q8NEK5 Q96MU6
Q5TYW1 Q6ZNH5
Q8N7M2 Q9UC07
Q8N782 Q96JC4
O95780 P0C7X5
O75385 Q96PV0
Q6ZR52 Q8TF20
B1AVT2 B4DUU6
Q96N22 Q9H5H4
P51523 Q6NX45
O94779 P51693
B4E2E1 P68032
P52743 Q9HAH1
Q14590 Q6ZNG1
O94892 Q14584
A6NK31 Q5MCW4
Q68DY9 Q8WXB4
P17017 P17035
B4E1S9 Q53FC7
Q14585 Q9NQZ8
P0C7V5 P17025
P52738 Q86WZ6
A6NM28 Q9GZX5
Q14585 Q9UK10
Q5TYW1 Q9Y2H8
Q6ZN79 Q9UBL3
Q5TEC3 Q8TD23
Q86UD4 Q9H8G1
O14498 Q16270
Q6P9A3 Q7Z340
P61326 P62995
P04637 P26447
P13500 P55774
P28482 Q07021
O43678 P49720
P17024 Q9Y6Q3
P30443 P30480
Q7Z7K2 Q8NDQ6
Q4V348 Q96EG3
Q96CS4 Q9BS31
Q9HCX3 Q9UL59
Q96JC4 Q9NQV7
Q5JNZ3 Q9NZV7
Q9BUY5 Q9NYW8
Q86T29 Q86YE8
A6NK21 Q8TA94
P17032 Q9NR11
Q8NDW4 Q8TBZ8
P17026 Q9NYT6
P51523 Q9BSK1
A8MUZ8 Q8NB50
P23771 Q99684
P55211 Q92851
Q15072 Q8N8J6
A8K971 Q969W8
B3KTL4 O43143
Q68DI1 Q9UJW7
Q0VGE8 Q6ZMY9
P17023 Q6ZN57
Q6AW86 Q9HCZ1
Q14592 Q6ZSS3
P48742 Q96C28
P52736 Q3KNS6
Q8IZ26 Q96PQ6
Q86XN6 Q9H963
A8MUV8 Q3KNS6
Q86XU0 Q9BSG1
P19793 P20226
P08575 P20273
O94892 Q0D2J5
Q6U7Q0 Q9UEG4
O14978 Q96SE7
Q5TEC3 Q7Z7L9
P10072 P17021
Q9UHD2 Q9UKI8
Q00535 Q05655
P51991 Q9UHX1
Q96SK3 Q9C0F3
Q8IZC7 Q8N8Z8
P52744 Q9UC07
P05141 Q02978
P08962 P27701
P30486 Q8NHL6
O43353 Q9Y572
P55072 P62333
P00519 Q99952
P40692 P54132
P52736 Q99676
P25490 Q14209
P17014 Q6ZN57
Q02386 Q13360
P17030 P51504
O43281 Q8N5H7
Q6P9A1 Q9HCZ1
B3KRC7 B3KX23
P56524 P78504
Q68DY9 Q96SE7
P52743 Q5TYW1
Q6PK81 Q8NCK3
O75290 Q9UC07
P52741 Q494X3
Q53HF2 Q5SP16
Q08AG5 Q09FC8
Q7L3S4 Q8IVP9
O15164 P04150
P30447 P30492
Q8IVC4 Q9UIE0
Q09FC8 Q9Y2P0
Q14585 Q6ZR52
O75925 Q92731
P17039 Q9NZV7
P59923 Q96JF6
P10072 Q9NSD4
Q02386 Q9GZX5
A8MXY4 Q6ZQV5
P08754 Q03113
Q9H0M5 Q9HCG1
Q3KP31 Q3SY52
A6NP11 Q8WTR7
Q03923 Q147U1
A6NDX5 Q9BR84
O60674 Q05397
A8KAN3 Q9UJM0
Q5JVG8 Q8NEP9
P25705 P38606
Q6ZSS3 Q96HQ0
P58317 Q9UII5
Q8IZC7 Q9NQV7
A8MWA4 Q8TF45
Q03164 Q99683
Q8TBZ8 Q96SE7
Q06455 Q9BY41
Q86Y25 Q9HBT8
O94892 Q6NX49
Q96PQ6 Q9BX82
Q14591 Q86TJ5
P31948 Q58FF2
Q96CX3 Q96NL3
Q6PF04 Q9UK11
Q5CZA5 Q9BS31
A8MYF4 P52741
Q96NG5 Q9HBT7
A8MTY0 Q6AZW8
P17024 Q9Y6R6
O60506 Q8WVV9
P17027 Q5EBM4
P10809 P61604
Q86YE8 Q9P0L1
Q5SYY0 Q6ZNA1
Q5EBM4 Q8TF47
Q08AG5 Q9NYT6
O14757 P53350
Q96LW1 Q96NJ6
Q2VY69 Q9BWM5
Q29960 Q8N423
P08588 P78352
B4E1S9 Q2KHP4
P35346 P56545
A6NF79 Q7L2R6
Q8IVC4 Q96NJ6
P29597 Q03405
P52744 Q6ZNH5
A6NNF4 Q9Y2L8
Q8N883 Q8N972
O14628 Q9H7R5
Q8N3J9 Q9Y2Q1
P17024 Q6ZS27
A6NK31 Q6PDB4
Q3MIS6 Q8IVC4
Q8N972 Q8TAF7
Q5S4N1 Q9NQI0
Q8TBZ5 Q9HCL3
P17020 Q96NJ6
O94892 Q49AA0
P17026 P51786
O43318 P55209
P61225 Q9Y4G8
Q09FC8 Q3SXZ3
Q5TYW1 Q96N22
Q5JVG2 Q9Y2H8
O75290 O94892
P28698 Q12901
P17014 Q8TBZ8
Q5EBL2 Q8TD23
P17098 Q9NZV7
Q96MX3 Q96N58
P15923 Q02535
Q7Z7L9 Q9UK13
Q969W8 Q96N58
A8MT65 Q96PQ6
Q68DY1 Q8N8L2
Q8TBZ5 Q96N38
Q0D2J5 Q9P255
Q06730 Q96PE6
P21506 Q9Y473
Q12965 Q9Y4I1
Q8IZC7 Q96RE9
P51003 Q9NWH9
P01730 P16410
P26842 Q13077
Q5CZA5 Q9H7R5
A8MT65 Q9H5H4
Q6V9R5 Q9HBT7
Q14790 Q9ULZ3
B4DEJ3 P81274
P52737 Q8TBZ5
Q8N3J9 Q8NEM1
A6NHJ4 Q6ZMV8
Q96IR2 Q9NQV7
P10244 P20248
Q68DI1 Q9HBT8
O75914 P04049
Q96IR2 Q96ND8
P51522 Q7L3S4
Q13360 Q6P1L6
O75820 Q7Z3V5
Q09FC8 Q9Y2L8
P52738 Q96ND8
P52744 Q02386
Q5FWF6 Q8WUN3
O75820 Q9NYW8
P01907 P01919
P52736 Q6ZNH5
Q2VY69 Q96PQ6
B4DE78 B4DMT8
Q96K75 Q9P2J8
P62987 Q9HCE7
P20700 Q14680
P15621 Q9UC06
Q8TD23 Q96I27
A8K971 Q7Z398
P51786 Q9HCL3
Q499Z4 Q9NQZ8
P0C7V5 Q8N9K5
O60934 P24864
A8MUV8 Q6ZN79
P51787 Q8WWG9
P28698 Q9HCG1
Q7Z398 Q9P0L1
A8MVS1 Q52M93
Q96K58 Q9HCG1
Q8N8J6 Q9UIE0
Q86UQ0 Q9BSG1
Q8WV37 Q96NG5
Q9BSG1 Q9H963
A8MVP4 P17024
Q147U1 Q494X3
Q6PL18 Q9Y5B9
B4E205 Q562X7
Q6V9R5 Q8TAU3
Q2M3X9 Q9Y2P7
O43294 P40337
Q32M78 Q7Z398
O43296 Q99676
P58317 Q6ZN06
Q0VGE8 Q9NR11
Q96NG8 Q9NSJ1
Q2M3X9 Q8N8J6
O43345 Q5T619
Q96NG8 Q9Y6R6
Q16587 Q8TF47
Q6ZNA1 Q9H2C1
A8MWA4 Q7L2R6
Q14592 Q8N393
P51522 Q96JL9
Q6ZNG0 Q9UII5
Q6NX49 Q9BSG1
P17030 Q9BS34
Q68EA5 Q86XN6
O14628 Q3KQV3
P17025 Q6ZMY9
P17019 Q8NEK5
O14709 Q9P0L1
B4DSN3 B4E3A4
O75290 Q96LW1
A8MVS1 Q969W8
O43818 O60832
Q5HYK9 Q6ZNG0
Q8TC21 Q9NYW8
Q06730 Q5VIY5
Q96GE5 Q9UII5
P17542 P23769
Q6AZW8 Q7L2R6
Q9BYG5 Q9H4E5
Q14586 Q9BSK1
Q8TF45 Q96JF6
Q3SXZ3 Q8N972
Q6P9A1 Q96RE9
Q15937 Q6PG37
P32297 P43681
O43296 Q499Z4
P17032 Q9BS31
P17041 Q3MIS6
A6NK21 Q7Z7L9
P02100 P69905
Q9P2F9 Q9UEG4
A6NK75 O43296
Q5TYW1 Q9HAH1
A6NF79 Q9Y2G7
Q8NHY6 Q96HQ0
Q96SZ4 Q9BUY5
P58317 Q9HCL3
P51814 Q14929
Q7L2R6 Q7Z7K2
Q9HAH1 Q9UC07
P17038 Q9UK10
A6NGH9 Q4V348
P51786 Q9UII5
Q3KQV3 Q86XN6
A6NP11 Q9P0L1
P0C7V5 P15621
P67809 Q9BV90
Q7Z398 Q9BS31
P22392 P62249
Q6ZNG0 Q9HCX3
Q8TAF7 Q9C0F3
Q2TAN0 Q8NA42
Q8NCK3 Q9Y2L8
O75346 Q8NCK3
P17017 P51522
P21506 Q96SE7
P39019 P63244
Q8TF47 Q9BS31
P62877 Q9Y6I7
B4DNB9 Q86X54
A1L4K2 O14733
A8K6V0 Q562N5
P38919 Q92620
P10072 Q5VIY5
A6NF35 O95780
Q5FWF6 Q9NZL3
P17098 Q8IYX0
Q86UE3 Q96C28
P15621 Q9HCG1
P11308 P17096
P10073 Q5JVG2
O43684 P09429
Q92769 Q969G3
Q6PDB4 Q86UQ0
A2RRD8 Q8WUN3
B4DZT4 Q562Q0
Q8NA42 Q8NEM1
Q3MIS6 Q8TF20
A8K6J9 B3KTL4
P54760 Q05586
Q96I27 Q96NG5
O15385 Q9NUZ0
P08567 P31749
O00459 O14544
P26367 Q92786
P36575 Q9UHM6
Q3MIS6 Q9BS34
Q2M2I8 Q9NSY1
Q8IVP9 Q9H5H4
B3KUS2 P17066
Q3KQV3 Q68DY9
Q03924 Q8IVP9
Q7Z7L9 Q9HCX3
Q9HAU5 Q9Y5S9
Q03938 Q9H0M5
Q14591 Q9NQV7
Q49A33 Q8IZC7
P32243 Q05925
Q68DY1 Q99676
P52741 Q8IYX0
Q969W8 Q96SK3
Q9BY31 Q9HBT7
Q49AA0 Q9H7R5
Q5HYK9 Q68EA5
P58397 Q9BZ11
Q96NI8 Q9Y2L8
A6NK21 Q8WUN3
P06241 Q9H2E6
P59923 Q3ZCT1
O75437 Q9UK10
P10316 P18464
O95201 Q96NI8
O60765 Q2M218
P52744 Q8IYX0
Q7Z340 Q9UJN7
O14965 P33552
Q8N7M2 Q9UL59
Q08AG5 Q6ZN08
Q16644 Q6N076
P17014 Q68DI1
P01889 P30455
P06400 P51948
A8MQ14 A8MVS1
A8MXY4 Q68DY9
P62995 Q13595
P52743 Q96GE5
B4DR63 Q9HAP0
Q6ZN06 Q8NDQ6
Q6IV72 Q6ZMY9
Q9Y2L8 Q9Y6Q3
O43448 Q12809
Q6PDB4 Q9Y6R6
P59923 Q03938
O95486 Q562X1
A6NM43 B5BTY7
P51522 Q6ZSS3
Q12901 Q9BRH9
Q05481 Q9NQV7
P68036 Q9NV58
Q6ZS27 Q6ZSS3
P11831 Q9H1I8
Q494X3 Q6PK81
A8MYF4 Q6AW86
P30498 P33681
O75123 Q32M78
O15381 P43686
P61978 Q07666
Q8N7K0 Q9H707
P17014 Q8TAW3
Q15973 Q8N8J6
Q96PQ6 Q9Y2L8
Q13207 Q8NEA6
P52742 Q8N8Z8
Q3MIS6 Q9H5H4
Q6P280 Q8IYI8
Q14584 Q9Y473
Q8NDQ6 Q9NW07
P17035 Q5SYY0
Q13772 Q9UBS8
Q8N141 Q96N38
Q2TAN0 Q8NDP4
Q01780 Q9NPD3
Q16600 Q3MIS6
P11802 P49840
O75467 Q9Y2G7
Q86UQ0 Q8TF47
A6NF79 Q5VIY5
P30457 P30504
P17024 Q32M78
P52736 Q9H0M5
Q9P2J8 Q9UJW8
P56945 P62993
Q8NEM1 Q96K58
Q8TAW3 Q96N22
Q6AW86 Q96C28
P16415 Q96MR9
P21506 Q9BX82
A8MUP4 Q8N2I2
Q96NI8 Q9Y6R6
P0C5Z0 P62805
Q8TC21 Q96MU6
O00167 Q9NPC8
Q7Z3I7 Q9NZL3
P17041 Q6ZS27
Q14592 Q3ZCT1
P26640 P68104
Q96NI8 Q9UK12
Q05516 Q09472
P20585 Q9UQ84
Q59E92 Q86X36
Q6N045 Q6ZQV5
P17019 Q96K75
P51508 Q9BWM5
Q13310 Q13347
O43296 Q8WUN3
P01871 Q8TBC9
P17844 Q00839
A8MVS1 Q9NZL3
A8K971 Q14590
A8MUZ8 Q96SE7
A8MTY0 Q9Y2A4
Q5CZA5 Q96NJ6
Q8N4W9 Q9H0M5
Q86WZ6 Q8IYB9
P16415 Q8N8L2
P10073 Q8TF45
Q8N9F8 Q9GZX5
B3KSM6 Q8N1C8
P15622 Q8TAQ5
O95486 Q562Q3
Q12901 Q969W8
P52738 Q9Y2P0
Q0D2J5 Q9NR11
Q6AW86 Q8IZC7
Q8N883 Q9HBT7
P17019 Q9BY31
P30954 Q9Y4K3
Q86Y25 Q9H7R0
Q5T619 Q9BY31
O43361 Q8NDW4
Q2TAN0 Q6ZS27
Q01094 Q14188
P52737 Q8N8H1
A8MUV8 Q8NDQ6
O95057 P84095
Q86XN6 Q8N9K5
Q6V9R5 Q8NA42
Q8N7Q3 Q8N823
P15622 Q49A33
P07900 Q9UNE7
Q96MR9 Q9P255
Q8N720 Q9NV72
P01916 P28067
Q99676 Q9Y2A4
Q14683 Q8IZU3
P27708 P31327
A6NP11 Q6NX45
A6NP11 Q06732
A8K971 Q12901
Q9NYT6 Q9UJW8
Q499Z4 Q8IZ26
Q494X3 Q6ZNG0
Q6PK81 Q9H7R0
Q2TAN0 Q6ZNH5
Q6ZN08 Q96BR6
Q8N393 Q96JC4
Q14014 Q9BWF0
Q6P2D0 Q6ZMW2
Q3KNS6 Q9UJW8
Q14586 Q7L3S4
O60765 O75437
P63104 Q9Y4H2
Q2VY69 Q6ZMV8
Q9NQV7 Q9Y6Q3
A8MVS1 Q16587
P15498 Q13009
Q02539 Q16695
A6NK75 Q15937
O75820 Q86YE8
A5D6Y3 Q9BS79
Q6ZNA1 Q8N8Z8
P35659 Q15057
Q06732 Q68DI1
Q8N587 Q96NJ3
Q3MIS6 Q6ZNA1
Q5FWF6 Q68DY1
Q5T619 Q8NEK5
Q9C0F3 Q9UJN7
Q08ER8 Q6ECI4
Q8NEP9 Q9UIE0
Q02386 Q6ZNA1
Q5JNZ3 Q9UII5
A8MVP4 Q6ZN79
Q05481 Q9NV72
O43830 Q8NEK5
P51148 Q9H0N0
P20248 Q9UM11
Q96NG8 Q9UEG4
Q05516 Q06455
P35998 Q3LIA5
P20339 Q5JT25
Q15072 Q96JL9
A8K971 Q8IYN0
O43830 P51523
Q6PDB4 Q9H963
Q5JVG2 Q9UII5
Q03924 Q14584
O43435 P08151
Q9BSK1 Q9H8G1
Q86V71 Q86XU0
P15621 Q86UQ0
O95780 Q9GZX5
Q8TAW3 Q9Y2Q1
P11021 Q0VDF9
Q9BS34 Q9NYW8
A2RRD8 Q96I27
Q7L945 Q96NI8
P51508 Q9HCG1
A8MT65 Q9Y2G7
P17038 Q8NDP4
P17600 Q00535
P18583 Q14152
Q96NL3 Q9BUY5
A6NF35 Q8NB42
A6NN14 Q86TJ5
Q14587 Q9HCL3
Q8N8Z8 Q8NDW4
O60506 Q05519
A6NK53 Q5T619
Q8N393 Q9BRH9
A8MTY0 P17024
O14709 Q6ZS27
Q86T29 Q96CX3
Q8TF45 Q9Y6Q3
P17032 Q08AG5
P14780 P80162
Q6ECI4 Q7Z3I7
O43296 P17025
P17097 Q8N859
P05111 P27037
Q8WXB4 Q9C0F3
Q8WUM4 Q9H444
Q9NSJ1 Q9UL59
Q7L2R6 Q9BRH9
Q5JNZ3 Q7Z3I7
Q86WZ6 Q96EG3
Q6P280 Q8N9Z0
P17021 Q6PG37
O94921 P36897
Q8WV37 Q96SK3
Q6ZN19 Q9Y473
P17032 Q6ZN06
A8MTY0 Q96SK3
Q05481 Q9BX82
Q3KP31 Q9UJW8
Q8IYX0 Q96SZ4
O15379 Q99612
Q5SXM1 Q8TAQ5
Q8HWS3 Q8TAP4
Q8N2I2 Q9HBT8
O75437 Q5MCW4
Q5JNZ3 Q9BX82
Q8N3J9 Q8N859
P35789 Q96SQ5
Q12901 Q9H0M5
P01732 P30453
O75123 Q6ZN08
O14745 Q5T2W1
Q6ZSS3 Q9HAH1
A6NK21 Q9H5H4
Q4V348 Q86UQ0
Q8IZC7 Q96SE7
Q2M3X9 Q96K75
Q7Z340 Q9Y473
P51522 Q7Z7L9
P17023 Q9NSJ1
O14992 P11142
P58317 Q6P2D0
Q8TAU3 Q9UL59
Q96NL3 Q9Y2P0
A8MUZ8 Q9NYW8
O14978 Q8TC21
A8MT65 Q9H2C1
A6NGH9 Q2M3W8
O95201 P51786
Q8N8L2 Q8WV37
P61586 Q68DA7
Q9Y239 Q9Y5V3
Q14587 Q86UD4
Q14591 Q969W8
O95721 P56962
Q9NPD3 Q9Y2L1
A8KAH7 B4E2L0
P27361 P43146
Q13106 Q9HCX3
O75346 Q96RE9
Q96GE5 Q96RE9
P17097 Q8N988
P35869 Q9HBZ2
P17023 Q3ZCT1
A8MUV8 O94892
P42680 Q9H3Y6
Q6ZN79 Q6ZNH5
P13747 P30457
Q6NX49 Q86Y25
A8MVS1 Q2M218
Q6P3V2 Q9Y6Q3
P20340 P50395
P21506 Q86T29
Q13258 Q5JWF2
Q5JVG8 Q8NCK3
Q08ER8 Q12901
Q3ZCT1 Q52M93
O14641 P04637
P51681 Q99616
Q02386 Q9BRH9
Q92667 Q99417
Q147U1 Q96I27
P17031 P17097
Q12809 Q13303
P49720 Q86U62
Q6ZN06 Q9HAH1
Q7Z4N8 Q8NE62
Q3KP31 Q5SXM1
P17025 Q8NEM1
P17026 Q86TJ5
P55209 P62081
P17041 Q9BR84
Q03924 Q96N22
O43345 Q8NEM1
A6NK21 Q03923
Q8TD23 Q9Y2G7
Q03938 Q8TBZ5
Q6ZN08 Q9BSK1
P10070 Q9NVV4
Q68EA5 Q8N8Z8
Q86XN6 Q9UJU3
P52740 Q86TJ5
Q5TEC3 Q86YE8
Q96K75 Q9HBT8
Q06732 Q6PK81
Q3MIS6 Q86UE3
P17038 Q3KQV3
Q5HY98 Q8TAF7
Q0VGE8 Q8IZC7
Q5JVG8 Q86V71
Q6ZN11 Q8TAQ5
P23760 Q15475
P15621 Q5VIY5
Q02386 Q5FWF6
O43830 Q6ZN06
P99999 Q96KJ9
O75437 P28698
A6NK21 Q2M218
Q6ZS27 Q86XN6
Q9BY31 Q9Y2P0
Q8N7M2 Q9NSJ1
Q8TBZ5 Q9H7R0
Q6P9A1 Q8N883
O75123 Q5JVG8
P17031 Q7Z3I7
P17024 P17097
P63000 Q9NPB6
Q6ZN79 Q9UL59
B4DTM6 Q562Q6
P0C7V5 Q5JNZ3
P17038 Q06732
Q6ZN11 Q9P2F9
Q8TB69 Q96NL3
Q86UQ0 Q9Y6R6
O95757 P54652
B3GQS7 P04406
P0C7X5 Q8TAW3
Q12824 Q9UMN6
Q5HYK9 Q8NB42
Q2M218 Q96SR6
B1AHM0 Q86YB2
P10316 P30501
P14317 Q9HB58
Q8TAQ5 Q9BWM5
O60765 Q52M93
P13682 Q06730
Q499Z4 Q96MX3
P62826 Q8TD19
Q9H2C1 Q9H8G1
A8MXY4 Q5SYY0
Q6PF04 Q8N184
Q3SXZ3 Q96ND8
Q96MU6 Q9H7R0
Q8N8Z8 Q9H0M5
Q8NDP4 Q9Y2P7
P52741 Q3KQV3
O75820 Q8N8H1
A6NHJ4 Q8NEM1
Q06732 Q7L2R6
Q96MU6 Q9NR11
P04637 Q15573
Q96GE5 Q9P2F9
Q13106 Q9GZX5
P52742 Q96NJ3
A5GZ75 B4DSN3
Q14586 Q8N9K5
Q96JF6 Q9NQZ8
Q8NEK5 Q9H2C1
O75373 Q96JL9
Q6PDB4 Q96K75
A6NFI3 P48742
P17097 Q6NX49
O43296 Q9UL59
Q8NDQ6 Q8NEM1
A8MVS1 Q02386
Q5BKZ2 Q86XC7
Q8N393 Q8TAQ5
P17035 Q9GZX5
B2R6X5 Q53HF2
P52740 Q0D2J5
P17097 Q5EBL2
Q32P42 Q9BS79
Q96SQ5 Q9P0L1
Q8IYX0 Q96ND8
O75290 Q8TAF7
O95201 Q96NJ6
Q2M218 Q6U7Q0
B4DUJ4 Q6LC83
P57059 Q15831
Q86UD4 Q9BR84
Q6ZN08 Q9H2C1
P13693 P62847
A6NP11 Q32M78
Q8TAW3 Q96NG5
P17023 Q9BY31
O15264 P53350
Q14584 Q8N4W9
A6NF79 Q49AA0
Q6P3V2 Q9H2C1
P17041 Q9H8G1
P52737 Q9Y473
Q6P3V2 Q86UQ0
Q96PU8 Q9UKA9
B4DII5 B4DM31
Q6ZR52 Q9BWM5
P17024 Q6ZNG0
P06241 P16871
P20292 Q92608
Q86V71 Q8N2I2
Q86YE8 Q96H40
P01133 P24821
Q5JNZ3 Q96NI8
P10636 P63104
Q9NQV7 Q9Y3M9
P05412 P21675
Q14593 Q8NDP4
P18465 P30512
Q9HAW4 Q9UM11
P52743 Q8N587
P16415 Q9UJW8
Q3SXZ3 Q6ZSS3
Q8N9Z0 Q9NSJ1
B4DTM6 Q562L3
Q9BUY5 Q9H2C1
P17026 Q8NB50
P04264 P35908
P16333 P49023
Q6ECI4 Q8N9Z0
P51508 Q9P2F9
Q8WTR7 Q9HCG1
Q5TYW1 Q969W8
P51786 Q96SR6
Q14161 Q9Y2X7
P28698 Q96NJ6
Q7Z398 Q9UJU3
Q9H0M5 Q9NYW8
Q7Z398 Q86T29
P51504 Q9H8G1
O14628 P16415
P17038 Q68DI1
P21506 Q6P9A1
Q3ZCX4 Q8TC21
Q15072 Q8N8H1
P05067 P98160
P24941 Q13564
P32856 Q15836
O43361 Q6ZN57
P78347 Q04864
P49841 Q96BR1
Q6AW86 Q6IV72
Q8TF32 Q9HCG1
Q9NQV7 Q9Y6R6
Q7Z7K2 Q9UJL9
Q6ECI4 Q6ZMW2
Q14585 Q494X3
Q14593 Q9NR11
Q16659 Q96SB4
P01891 P51572
P10412 P62805
Q02241 Q9BW19
Q96K75 Q96PQ6
Q02386 Q8N9Z0
P17039 Q8TA94
Q99962 Q99963
A6NN14 P48742
Q5TEC3 Q9NYW8
Q8N7K0 Q8NCK3
Q15929 Q8IVC4
A6NKZ1 Q09FC8
Q96H40 Q9UII5
A8MYF4 P51522
P17032 Q6ZN19
O14672 P10275
P17035 Q02386
P17025 Q6AW86
Q14584 Q9Y2L8
Q8NCK3 Q9HBT7
Q96RE9 Q9UC06
Q3SY52 Q96C28
P17980 P78517
Q02447 Q4LE39
O14628 Q9UIE0
P17039 Q8TAU3
O60667 Q92835
Q8WXU2 Q9UNE7
A6NNF4 Q86XN6
P10275 P51532
A8MTY0 Q9Y6R6
O95373 Q92973
Q8N4W9 Q8N8L2
Q8NEK5 Q9Y6R6
Q96HQ0 Q9NYT6
P12109 P23142
P0C7X5 Q6ZNA1
Q9H707 Q9Y2G7
Q32M78 Q8NB50
P63151 Q99717
P52333 Q15464
Q13106 Q9BY31
Q6PDB4 Q9H7X3
P48742 Q7Z340
Q14587 Q32M78
Q5FWF6 Q9NYW8
A6NK53 Q8N587
P16415 Q6NX45
Q5VIY5 Q6P280
A6NP11 P21506
O94892 P51814
A6NHQ2 O00567
P51504 Q8NDW4
P10073 Q96ND8
P52742 Q9NSJ1
Q7L2R6 Q8N184
Q59E92 Q9P186
A6NF79 O95201
P53992 Q9Y615
Q2M218 Q6ZNA1
Q5SXM1 Q9H0M5
Q8N9K5 Q8NHY6
Q13398 Q2TAN0
Q5FWF6 Q8N988
Q3KQV3 Q9Y2A4
B2RTR4 B4DY22
O43345 Q8NCK3
B4E205 Q5T9N7
Q09FC8 Q96N38
P13747 Q8NHL6
B4E1Q0 Q86XZ2
P11049 Q14761
Q8IYX0 Q96MX3
O75400 Q9NS15
O43345 Q8NDW4
P0C7V5 Q9BS34
P17098 Q9BRH9
A6NN14 Q8N972
P17039 Q8TAW3
Q6V9R5 Q9Y6Q3
Q03923 Q9NZL3
O60264 Q9NRL2
P52736 Q14588
O43830 Q9H5H4
Q96ND8 Q9UC06
Q7Z7K2 Q9HAH1
A8MYF4 Q96PQ6
A8MWA4 Q3KQV3
O14628 Q8N141
A8MVS1 Q86Y25
P10073 Q9NV72
Q6U7Q0 Q9Y6R6
Q49A33 Q8N2I2
P10586 P35568
Q15937 Q9Y2H8
P52737 Q8IYN0
Q7Z7L9 Q9UK12
Q6P9A1 Q6ZMY9
Q5TEC3 Q9NQX6
P28698 Q8TAU3
P62306 P62310
Q6P3V2 Q8TA94
P17032 P52737
P59923 Q8NDQ6
P08151 Q9P2D1
Q8N782 Q8TB69
P27540 P49335
P08047 Q02446
Q7Z3V5 Q96NI8
Q6P3V2 Q6ZN19
P17020 Q9P2F9
O75123 P17038
B4E388 Q8N1C8
P17017 Q6ZR52
A8K971 Q15937
B3KM89 P68133
Q6PF04 Q96MR9
P11049 P15153
Q15935 Q96NG8
Q14590 Q6ZNA1
P52737 Q6ZMV8
Q13177 Q9H4E5
P05455 Q9UHX1
P16415 Q8TF45
P19174 Q12913
B4DHC4 Q04917
P17098 Q5EBL2
Q68DY1 Q9UBL3
O43361 Q8N823
O43361 Q8N7Q3
Q53G76 Q9NWP5
P21462 P61073
P17014 Q9Y3M9
Q6PDB4 Q9UK11
A6NK21 Q7L3S4
Q6ZN19 Q9HAH1
A6NF35 Q8TF20
P63208 Q9UKT7
O14709 P52738
Q14015 Q8WU11
Q86Y25 Q9UK10
Q14586 Q6AW86
Q3KQV3 Q9BR84
Q5MCW4 Q9BY31
Q8N782 Q9P255
O95619 Q92993
A6NP11 P48742
Q8N587 Q9HBT8
P17844 P38919
P17020 Q8N8J6
Q5CZA5 Q5T5D7
P07148 P09455
Q03936 Q86XU0
A6NF35 Q96NL3
Q86UD4 Q8TBZ8
P23193 P49336
Q6NX49 Q9NQW5
A6NKZ1 Q8NB42
A6NK75 Q6IV72
P17014 Q13360
Q6V9R5 Q7L3S4
Q8N7M2 Q9NV72
Q969W8 Q96SQ5
A8K971 Q9GZX5
P17041 Q9UC06
Q68CP9 Q86U86
Q2M218 Q8TD23
Q08AN1 Q6ZR52
P62873 P63244
A8MVS1 Q86WZ6
O00506 P53779
Q8TAQ5 Q8WV37
O94892 Q86XU0
P25786 Q7Z474
Q68DY9 Q8N782
Q3KQV3 Q8N9Z0
O95780 Q03924
Q99816 Q9UER7
P17026 Q6P2D0
O96017 Q92878
Q86XU0 Q9NW07
P29353 Q08345
A2RRD8 Q8NEM1
P05455 P53999
Q7Z7L9 Q8N7K0
Q08AG5 Q9UIE0
P51504 Q9Y2Q1
Q96SE7 Q9NV72
Q08AN1 Q9BWM5
P17017 P52738
P48730 Q92997
Q14318 Q9H6Z9
P0C7V5 Q6AZW8
P52742 Q6ZNA1
A8MUZ8 Q14585
Q14929 Q6ZMW2
P15621 Q5JVG2
Q9H0U4 Q9NP90
O75962 Q9Y5J5
P50458 Q9NVW2
Q6ZNG0 Q9Y2G7
Q147U1 Q86XN6
Q8TAD8 Q9H422
P0C7V5 Q49AA0
P0C7V5 Q8N141
P08631 P51817
Q3ZCT1 Q6ZMV8
P52737 Q68EA5
Q09FC8 Q2M3X9
B4DFY5 P10398
A6NF79 P51523
Q49AA0 Q8IYN0
Q5T619 Q9Y2H8
Q15928 Q6ECI4
Q14584 Q6ZN11
P17039 Q6N045
Q86TJ5 Q96N38
Q13398 Q6P2D0
Q86XN6 Q8N988
Q8NB50 Q9NZL3
Q7Z3V5 Q9UK10
Q86V71 Q9UJW8
Q5T619 Q8TF47
Q5EBM4 Q9BSK1
Q08ER8 Q8NHY6
A6NK53 Q5EBM4
Q86XU0 Q96CX3
O95718 Q12824
A8MT65 Q8WUN3
A8MT65 Q9NQW5
Q68DY1 Q96K58
B3KNB4 Q53S41
P30453 P30510
P17039 Q8TF20
P09016 P09017
Q86YE8 Q8N141
Q9P0L1 Q9Y2H8
P16415 Q08AN1
P51508 Q2VY69
Q2M218 Q9Y6Q3
A6NK31 Q5EBL2
Q13136 Q15596
Q9P2F9 Q9UJL9
Q71F56 Q9ULK4
Q96NG8 Q9Y473
Q52M93 Q96N58
P52742 Q8N3J9
Q8NEK5 Q9H7R5
O95201 Q96N22
Q8TF47 Q9UK11
Q6U7Q0 Q9BS34
Q8N972 Q9NQZ8
Q6ZN19 Q8NB50
Q06730 Q8IVC4
Q13077 Q9Y6Q6
P04626 Q9NRD5
Q8IYB9 Q8TBZ5
Q8WUN3 Q9UJW7
Q8TC21 Q9Y2H8
Q8TBZ8 Q9HBT7
A8MT65 Q8NCK3
B3KTT5 B4DI54
O94855 Q562M3
Q68DY9 Q8NEK5
Q9HBT7 Q9UJN7
Q6P280 Q86Y25
O95201 Q14586
P43246 P54278
Q96JL9 Q9UII5
O14978 P52740
O43474 P19544
P26641 P62241
Q7L945 Q9Y2L8
Q12901 Q96I27
Q13237 Q15746
P17036 P51508
O94892 Q14593
Q6ZS27 Q9BY31
P08861 Q99895
Q0D2J5 Q86T29
Q86T29 Q9H7R0
O75444 P35452
P51522 Q96LW1
A8MTY0 Q14587
Q8N8L2 Q96CS4
A8MUV8 Q68DY9
A8MVP4 P10072
P17019 Q3SY52
Q5JNZ3 Q9H7R5
Q8N8Z8 Q8TF47
Q8N9K5 Q99676
Q03924 Q86XN6
P03372 P67870
P30488 P30512
O14544 Q15370
P17019 Q8N9F8
A4D111 B4E1Q1
P60709 Q13393
Q05481 Q7Z7K2
P48741 Q13217
O14978 Q8N883
Q96EG3 Q9NZV7
P58317 Q8WXB4
Q15928 Q5JVG2
Q96BR6 Q96N38
Q5T5D7 Q9Y473
B4DEF7 Q96H53
P51786 Q6P1L6
O75373 Q8N8Z8
O75330 P28482
A6NK31 Q05481
P50148 Q5JWF2
Q49AA0 Q8NEK5
A8K6V0 Q562T6
P17038 Q9Y2P0
O43184 Q8WXS8
Q3ZCT1 Q9UJW8
Q9NYQ7 Q9ULV1
O15111 P36897
Q6ZNG0 Q86XN6
B4DM70 Q58FG1
O75290 Q9BS31
Q6ZNG1 Q8WUN3
Q14584 Q6AW86
Q86YE8 Q96GE5
P0C7V5 P17038
Q7L2R6 Q96N22
P32926 Q9Y446
P0C1S8 P50613
Q5SXM1 Q9Y2H8
Q16666 Q9H307
P52435 Q9H204
P06858 P98155
Q08ER8 Q8NA42
Q03936 Q96SZ4
P60953 Q9HBH0
P23246 P52272
B2RB53 B4E2E1
Q86WZ6 Q8WXB4
A8K971 P51522
P17020 P17024
P06241 P23760
Q5EBL2 Q6ZS27
P54132 Q12888
Q3SY52 Q9NQZ8
P62993 Q13153
P59923 Q96PE6
P30453 P30501
Q15072 Q9Y2H8
A8MQ14 Q8N7K0
Q32M78 Q9NQX6
Q3ZCX4 Q8NA42
Q02386 Q8IVC4
P01919 P15153
O95201 P52736
P10072 Q8IVC4
B2RCQ9 B3KTV0
Q96QT6 Q9UBU8
A6NK21 Q8N972
Q2VY69 Q9H963
P60520 Q9NT62
P17024 Q7L3S4
Q68DY1 Q6PDB4
Q86T29 Q96MR9
Q8IYN0 Q9UC07
Q5JVG2 Q86TJ5
A2RRD8 Q9H0M5
Q5JVG2 Q8NCK3
Q6P280 Q9Y6Q3
A6NNF4 P21506
B4E1T6 P17066
B4DR91 O15381
Q6ZN11 Q9NQX6
P17023 Q8NEM1
P17019 Q96NG8
P52738 Q02386
A6NN14 Q9H0M5
A6NK75 Q96CS4
P24821 Q12860
Q49A33 Q96CS4
O75467 Q9Y3M9
B4DLU5 Q5S4N1
P15622 Q9NSJ1
O00410 P17980
Q6P9A1 Q96CX3
P0C7X5 P15621
P17030 Q99676
A6NFI3 Q96PQ6
Q03936 Q2M3X9
B3KPK6 P01112
Q9H3N8 Q9Y5N1
B4DM67 Q53YE3
P18462 Q03518
B4DIL5 Q9Y6Q5
Q3MIS6 Q8N823
Q3MIS6 Q8N7Q3
P49720 Q53GF5
Q96RE9 Q9NR11
B3KVC3 Q53GF5
P17027 Q99676
Q9H7R0 Q9UJU3
P34931 Q2KHP4
A6NK75 Q15928
P15622 Q8N3J9
Q8N587 Q8NB50
Q86V71 Q8IYN0
Q5MCW4 Q8N823
Q5MCW4 Q8N7Q3
O75373 Q499Z4
Q6ZMY9 Q9Y6R6
O43353 Q13489
Q5JNZ3 Q9UC07
A6NNR3 P62136
P17020 Q5TYW1
Q9HCU4 Q9UP38
Q5T5D7 Q7Z7K2
O14709 Q8TB69
O14628 Q6ZSS3
Q147U1 Q49AA0
P35222 Q99959
Q14590 Q7L3S4
A6NFI3 Q6ECI4
Q96NI8 Q9UJL9
B4DI54 B4E3B6
Q6ZN79 Q9Y2G7
P62195 Q59GS3
Q6PDB4 Q9HBT8
O75909 Q9UQB3
P27448 P57059
Q2F839 Q53FA3
O94892 Q5SXM1
Q15928 Q8N9K5
P52736 Q9Y2A4
Q16600 Q96NG5
Q96RE9 Q9Y2P7
Q5CZA5 Q8TD23
Q04721 Q15797
O75820 Q5FWF6
P26436 Q14093
P49736 Q16695
Q9UII5 Q9UJN7
Q07666 Q8IYB3
Q9GZX5 Q9Y6Q3
Q14584 Q8N7M2
Q86XU0 Q9BS34
A8K971 Q68DY1
Q8TF47 Q9UC07
P17031 Q9P255
Q147U1 Q6ZSS3
Q8TF20 Q96NI8
Q9BS31 Q9NR11
O00329 P52566
P55211 Q9C000
A8MUP4 Q8NDQ6
P01112 Q96RT1
A8MUV8 P0C7V5
Q8IZC7 Q96NJ3
P63165 Q9HC62
P17030 Q96CS4
P52737 Q9Y6Q3
Q9NSJ1 Q9UC07
Q15973 Q96CX3
Q86T29 Q9Y2G7
P17027 Q9BSG1
O15533 Q03519
O43424 Q16478
Q5T619 Q9H0M5
Q6ZN11 Q8NEK5
A6NFI3 Q06730
P67809 Q5JVS0
Q15937 Q96GE5
Q2TAN0 Q6ZMY9
Q5T619 Q9H963
Q13263 Q96CS4
O43502 O43543
O95201 Q8TD23
P61221 Q05823
Q6ZN08 Q6ZNH5
Q8N782 Q9NQV7
P52743 Q9H963
B0YJ74 P28062
A8MXY4 P52738
Q8N141 Q9H707
Q6V9R5 Q8N8J6
A8K971 P17027
Q2VY69 Q5JVG8
O95838 P01275
Q6ZSS3 Q8IYN0
Q14586 Q8N8J6
Q2TAN0 Q5JVG8
Q14588 Q6PG37
A8MQ14 Q96ND8
Q13106 Q6ZQV5
O75899 Q7Z6J2
O75494 Q13595
P08047 P15173
P62191 Q9NSM5
P17038 Q5T5D7
P52737 Q9Y3M9
P23760 P50222
O94892 Q8IVC4
Q8N859 Q9HCL3
Q9BY31 Q9Y2H8
P52744 Q9Y2P7
A8MWA4 Q9NQW5
Q08AN1 Q5MCW4
Q2VY69 Q8N782
P30457 Q8NHL6
P0C7V5 Q14592
A8MXY4 O60765
Q8WV37 Q9BSK1
Q9HCL3 Q9UEG4
Q8N2I2 Q99676
Q68EA5 Q6ZSS3
Q68EA5 Q8IYX0
Q15973 Q9Y3M9
Q3MIS6 Q9Y6Q3
A8MYF4 P17019
Q8TF47 Q96NJ3
Q86UE3 Q9HCG1
Q8N859 Q8WV37
B3KMI4 B4E0J0
P61254 Q9NY93
Q8IVP9 Q8N823
Q8IVP9 Q8N7Q3
Q8N7Q3 Q96MR9
Q8N823 Q96MR9
Q8N587 Q9UBL3
P30512 P43630
Q7Z7K2 Q8WV37
O14978 Q8TBZ8
Q15937 Q9C0F3
A6NF79 Q6ZNA1
Q68DY9 Q96NJ6
P52738 Q14584
O95201 P52741
Q96SZ4 Q9Y6Q3
Q05DH1 Q5QNR8
B5M0B4 Q6MZH7
Q14014 Q8N4Y1
O00192 P19022
Q09FC8 Q6ZN08
Q6ZN57 Q9Y473
P0C7V5 Q8N8J6
A6NP11 Q6P3V2
P62993 Q92932
P17027 Q9UK11
Q147U1 Q8TAF7
P17036 Q8N8H1
A8K971 Q9NQW5
Q9BX82 Q9ULM2
Q2M218 Q9UBL3
Q86WZ6 Q8IYI8
P78344 Q9NYF8
Q52M93 Q8N782
Q6N045 Q8TD23
P35789 Q96HQ0
O00505 Q86XC7
A6NNF4 P52743
B2R6N6 P62258
P17038 Q3KP31
Q2M3X9 Q86WZ6
A8MT65 P51508
Q5CZA5 Q6ZSS3
Q14588 Q9BRH9
Q8N587 Q9NYW8
P58317 Q147U1
Q14929 Q86WZ6
Q05481 Q96NG8
P17039 Q96SE7
Q8N9F8 Q8NCK3
P17026 Q8TC21
P38646 P78371
Q6P9A3 Q8WTR7
Q52M93 Q96C28
P25789 Q53GF5
A6NHJ4 Q8N7Q3
A6NHJ4 Q8N823
O75123 Q86UQ0
P50395 P51151
P61956 Q9H4L4
Q96K58 Q9NV72
Q2M3X9 Q9HBT8
Q08ER8 Q8N2I2
Q6ZN79 Q96EG3
P41279 Q9Y4K3
P45983 Q00613
P51786 Q8N883
A6NK21 P52740
Q5EBL2 Q6IV72
Q8N7K0 Q9NSD4
Q8N8J6 Q9NV72
P17098 Q9GZX5
Q96HQ0 Q9H7R5
Q7Z3I7 Q9NYW8
O95780 Q8N7M2
Q6ZN19 Q9UJU3
A8MTY0 Q9BWM5
P0C2W1 P63208
A8MVP4 Q9P2J8
A8MTY0 Q8NB50
P06239 P30530
P30447 P30450
Q7L3S4 Q9UK13
Q02386 Q9UEG4
A8K3W9 P31948
P51114 Q8TE12
A8MYF4 Q0D2J5
P17030 Q9HCG1
Q8TBZ8 Q9Y2P0
P17021 Q8NHY6
O94892 Q03936
Q09FC8 Q8N988
Q7L945 Q9UK13
Q8N7K0 Q8N8Z8
Q01101 Q13547
O75820 Q9HCG1
Q8TD23 Q9NR11
A8K1I1 Q13588
Q7Z759 Q96RI4
Q6P280 Q8TF47
Q9NQV7 Q9Y473
Q68DI1 Q96JF6
Q8IZ26 Q8TF32
Q6P3V2 Q9Y6R6
P25942 Q12933
O14978 P17041
Q2VY69 Q6PDB4
Q15648 Q92731
A8MWA4 O75467
P10073 Q96EG3
B2RCU6 Q9UJM1
Q8N972 Q96MR9
Q6ZMY9 Q86UD4
Q14587 Q9UII5
P10072 P51814
O43296 Q8NEM1
B3KR72 Q6FHX4
Q14593 Q9H2C1
Q5VTD9 Q8N2S1
B2R6N6 P31947
O75820 Q7Z398
Q52M93 Q9NSD4
P17025 Q68DY9
P04179 P62330
Q3MIS6 Q9NQW5
Q8N7Q3 Q9UJW8
Q8N823 Q9UJW8
O75820 Q14590
P17947 P50549
Q15929 Q68EA5
P17017 Q14592
P17036 Q96BR6
Q14584 Q15929
Q5JNZ3 Q6P2D0
B4DPS6 P52294
Q8TF47 Q96SK3
P27540 Q14190
P17020 Q9BR84
O95487 Q53G76
A8MTY0 Q6ZNG0
Q6P9A3 Q8TF20
Q3KP31 Q8IYX0
P00747 P09486
Q9H963 Q9Y2L8
Q13398 Q6NX45
P52738 P58317
O43520 Q4VC05
Q3KP31 Q9BRH9
Q68EA5 Q9UEG4
Q16760 Q86XP1
Q5CZA5 Q969W8
Q8TBZ5 Q9NV72
A8MT65 Q96MX3
A8MT65 O75467
Q6ZN19 Q8N8L2
B4DFN9 P08107
P17031 Q8N8H1
O43930 Q15349
O60716 P49768
Q6P280 Q96NG8
Q2M3W8 Q8TC21
Q5FWF6 Q6ZNG1
Q6NX49 Q6P2D0
Q7Z7K2 Q8N8J6
Q96SK3 Q9NQX6
O43361 O75123
Q6P1L6 Q8TA94
Q5EBL2 Q96ND8
Q96JL9 Q9NV72
A6NN14 Q14584
P17035 Q8NEK5
P17039 Q96NI8
A6NNF4 Q9Y473
A6NM28 A8MT65
B3KWQ3 O94855
O75094 P10070
O60936 P25445
Q14591 Q3KQV3
Q2VY69 Q8TD23
Q14584 Q96ND8
O75467 Q9Y2P0
Q6IV72 Q9BY31
O94805 Q92925
P52740 Q9HCX3
P49137 Q5R3E4
P26006 P48509
A6NFI3 Q14592
P78352 Q14114
P17036 Q8NDP4
P52948 Q09472
A6NF79 Q6AZW8
P06454 Q96ST3
P55209 Q5SSJ5
A8MTY0 Q2M3X9
B5BUJ8 Q6FHR4
Q6ZMW2 Q8N8J6
P51814 Q96RE9
Q9NR11 Q9UK13
A6NHJ4 Q499Z4
P59923 Q8TB69
Q14587 Q3KNS6
A8MUP4 A8MWA4
Q14703 Q16549
P21506 Q86XU0
Q96NG8 Q9ULM2
Q09FC8 Q14593
Q5CZA5 Q5TEC3
P17031 P52738
A6NK75 Q9BUY5
P17030 Q8NDQ6
Q6N045 Q9HCZ1
Q00403 Q12947
P10073 Q8TBZ8
A8K971 P17035
P54132 Q96RR1
A6NDX5 Q14588
A8MXY4 Q15072
A6NP11 Q8N8L2
P52292 Q9BVS9
P17097 Q86YE8
Q6ZMV8 Q96N58
P17014 Q8IZC7
A2RRD8 Q6ZN79
P52738 Q0VGE8
A6NF79 Q08ER8
Q8NDQ6 Q9UK12
Q7Z3I7 Q9H2C1
P53992 Q13841
O75822 P56537
P51508 Q8TBZ8
Q06730 Q9UJN7
P01112 Q7Z3U6
Q6ZQV5 Q96N22
Q8N8H1 Q96LW1
Q3MIS6 Q8IZ26
P17017 Q9Y6R6
O95168 Q00325
P28698 Q9BRH9
P58317 Q9HCX3
Q68DY9 Q9GZX5
P42262 Q9NRD5
P10144 Q05397
P68133 Q9Y613
Q3SXZ3 Q6N045
Q08AN1 Q6P1L6
A6NF79 Q8TAF7
Q02386 Q06732
A6NFI3 Q5TEC3
Q3SY52 Q7Z3I7
Q08ER8 Q2M3X9
Q86WZ6 Q8N972
Q02878 Q13765
Q5T619 Q9Y2P0
A6NK53 Q96BR6
A6NKZ1 P52743
Q14586 Q9H7X3
Q86TJ5 Q9BWM5
P52743 Q9Y2H8
P13682 Q9Y3M9
A8MUP4 Q9Y473
Q2M218 Q8N7K0
A8MXY4 Q9NZL3
Q2M218 Q9NSD4
Q86T29 Q8TBZ5
A6NDX5 Q6ZN19
A6NK21 P17014
Q03923 Q0D2J5
Q9H5H4 Q9P2J8
O75676 P17612
Q00610 Q15019
P52737 Q86WZ6
P17023 Q9HAH1
Q96JL9 Q9H963
O94856 Q92752
P51692 Q09472
Q92993 Q9Y230
Q15935 Q9Y2P7
Q9H422 Q9UER7
A8MVP4 Q9UBL3
P17021 Q16587
P49335 Q9HBZ2
Q7Z7L9 Q9BSG1
O14709 Q5FWF6
Q96N38 Q96RE9
A6NK21 P15622
A6NK53 Q499Z4
A6NNF4 Q8TF20
Q05481 Q96NJ6
P10070 Q9UHV7
Q8N393 Q8N7M2
O15263 P60022
P51522 Q9HAH1
O95201 Q9P2F9
Q03924 Q14591
P29972 P55087
Q5T5D7 Q9ULM2
O14628 Q96K75
O14936 Q8NEA6
Q6ZNH5 Q8N720
B4DTM6 Q562Z6
Q14585 Q9BY31
Q9NR46 Q9Y371
P23258 Q99867
P24844 P51911
A8MXY4 P17027
A1L4K2 B3KYB2
Q8N8H1 Q9P0L1
Q96K58 Q96MR9
O00327 P81133
Q96NG5 Q9HAH1
P51508 Q8IYI8
Q96SR6 Q9NSD4
O75467 Q96NJ3
Q6ZN08 Q6ZQV5
Q3KP31 Q9NQW5
Q6ZNA1 Q96RE9
Q5SXM1 Q5T619
P15976 P25490
P17038 Q96SE7
O75437 Q8TBZ8
Q13106 Q16600
Q6ECI4 Q6ZN08
Q13509 Q9BW19
A6NF79 Q5EBM4
A8MUZ8 Q14590
Q3KNS6 Q9Y2A4
P17024 Q8N7K0
B4DTX2 Q2F839
B4DM70 Q58FF2
P35789 Q8N7K0
Q08752 Q58FF3
B4DMH5 Q9BYG5
O15397 P19438
A8MUZ8 Q7Z3V5
P20226 Q15545
B4E010 Q59GX6
B4DQ79 Q13588
A8MUZ8 Q6ZMW2
O00410 P62750
Q5U0A0 Q8TAA3
A8K971 A8MT65
A8K4G3 Q13588
A6NKZ1 Q96JF6
Q96CS4 Q96SR6
Q8N141 Q8NA42
Q14591 Q9BSK1
P62333 Q9HAP0
Q7Z7L9 Q8N859
Q8N782 Q96EG3
Q7Z3I7 Q8IYN0
O15198 Q8TDI0
O75437 Q6PF04
P20036 Q13571
P0C7X5 Q6ECI4
Q969W8 Q9P0L1
P17023 Q14588
Q7Z7K2 Q8IYI8
Q2M3X9 Q96PE6
A8MVS1 Q9Y2L8
O43345 Q5T5D7
A8MWA4 Q9UJW8
Q8N883 Q96JL9
A6NM28 Q9UK11
Q7Z3I7 Q9UK12
Q8N3J9 Q9UL59
P59923 Q9UJW8
Q16600 Q8NDW4
A6NK21 Q15928
Q15929 Q9Y2L8
Q8N393 Q9HCG1
O75346 Q7Z398
A8MUZ8 Q8N393
Q03924 Q8N393
A6NF35 Q96NG5
Q9HCZ1 Q9UK11
A8MUZ8 Q8TF20
Q9UIE0 Q9Y2H8
P25098 Q14161
Q6U7Q0 Q9Y6Q3
Q15929 Q96SK3
A6NNR3 Q9UPN1
P12107 P27658
Q06732 Q6P1L6
Q7Z3I7 Q9Y6Q3
O95780 Q2TAN0
O75123 Q9NQW5
P17020 Q14585
O15399 P51686
Q3SY52 Q9H2C1
Q15907 Q92928
P51522 Q5MCW4
Q15072 Q9NYF8
P25815 P26447
Q0VGE8 Q9UJL9
Q86TJ5 Q969W8
Q6V9R5 Q6ZN79
Q5CZA5 Q9GZX5
O75123 P17021
P52736 Q02386
B4DW52 Q9NWP5
B4DXJ9 Q53YE8
Q5HY98 Q5HYK9
P51786 Q7Z7K2
P54132 Q06609
P26368 P78362
A6NM28 O94892
Q6ZNA1 Q8IYX0
B4DWK5 Q9UQC1
Q0VGE8 Q8N782
P17019 P59923
A6NM28 Q96ND8
Q96CS4 Q9H8G1
P15621 P17027
Q14585 Q9HCZ1
O94892 Q9Y2G7
Q4V348 Q6P280
Q8IVC4 Q9HAH1
Q86TJ5 Q9NYT6
Q96C28 Q9P0L1
A6NGH9 P17039
Q9H7X3 Q9UII5
P58317 Q86UD4
Q2M218 Q9NW07
P51679 P61073
A8MVS1 Q5SYY0
P17014 Q6ZQV5
Q9NSD4 Q9NYW8
P15621 Q6ZMV8
Q08AG5 Q3SXZ3
Q15973 Q9UJW8
B1GX78 Q9H4E5
Q5FWF6 Q9GZX5
Q32M78 Q5EBM4
A6NM28 Q8N184
P15622 Q12901
P52737 Q52M93
Q03936 Q6ZN79
O75346 Q5TYW1
Q3MIS6 Q8TBZ8
A8MQ14 Q8IZ26
Q7Z3I7 Q99676
Q03923 Q3KP31
P04637 P61086
P51786 Q8NEK5
Q8N8Z8 Q8N9F8
Q15022 Q92800
Q147U1 Q96K58
Q9H7R0 Q9Y6R6
O75534 P49756
P01031 P17927
Q5SQH5 Q7Z2V5
Q6ZNG1 Q8N3J9
Q6P3V2 Q96NJ3
A6NF79 Q6ZN79
Q52M93 Q8NHY6
Q9P2J8 Q9UJU3
P21506 Q86Y25
P49841 Q07820
P17014 Q96GE5
P51814 Q8N141
P32238 Q9HC97
Q5TA89 Q92858
A8K971 Q8N859
Q969W8 Q9P2F9
P17020 Q96N58
P51504 Q96NL3
A6NHJ4 Q6P2D0
Q03924 Q8IVC4
P16188 P43630
Q12967 Q99578
Q8N782 Q9BY31
Q5FWF6 Q6V9R5
P10599 Q99757
O95831 Q9Y572
Q6AW86 Q9P2F9
Q15973 Q8WUN3
Q6ZQV5 Q96SQ5
B4DTX6 Q7Z726
Q86XN6 Q9NQW5
A8MUV8 Q2M3X9
Q5TYW1 Q96N38
A6NK31 Q6U7Q0
B2RB53 B4DSN3
A8MUZ8 Q5T5D7
Q7L3S4 Q96EG3
P21506 Q96MX3
P35625 Q9BRK3
P08253 P12109
Q8N2I2 Q9Y3M9
Q8N972 Q9P0L1
P45984 Q9Y6E0
A6NP11 Q3MIS6
P17020 Q6P3V2
A8MXY4 Q8TAQ5
Q5FWF6 Q9P2J8
Q0VGE8 Q96IR2
P10316 P30510
P17097 Q9HBT7
Q13398 Q7Z7L9
P33992 Q99459
Q8N726 Q9UHV2
A8MT65 Q8N587
P16070 P52735
Q96C28 Q9ULM2
P51814 Q6NX45
Q08AG5 Q96LW1
O43448 Q96L42
Q3SXZ3 Q9UIE0
Q9BY31 Q9NSJ1
P06241 P13591
Q8WUN3 Q96K58
B4E205 Q562Q1
Q14584 Q6ZR52
B4DVQ0 B4E205
Q13619 Q13620
P20248 Q9H211
Q96EG3 Q96GE5
B4DR88 Q9NXZ2
A8MUZ8 Q08ER8
P15622 Q8N972
P52294 Q00535
Q8NB42 Q9UC06
P52292 Q9H3M7
P59923 Q6ZN06
Q06124 Q9Y4H2
Q02386 Q96H40
O75437 Q96EG3
A6NK21 Q969W8
Q86WZ6 Q9UEG4
Q86UE3 Q8IZC7
Q9HCG1 Q9NW07
O75820 Q96NG8
P17030 Q9HBT7
P17039 Q2M3X9
P17021 Q8N7Q3
P17021 Q8N823
P19086 P49802
Q5CZA5 Q9HCX3
Q6P9A1 Q9P2F9
B5BUH5 Q5SRQ6
A6NFI3 Q96MR9
Q2M3X9 Q8TF32
A8MVS1 O94892
Q08AG5 Q86TJ5
P62807 Q99877
Q96CS4 Q9HCZ1
Q96SR6 Q9Y6R6
Q14587 Q9Y2P0
Q53GF5 Q8TAA3
A6NKZ1 Q3ZCT1
P17017 Q13106
O75820 Q15937
O43353 Q13233
Q8N8H1 Q9BS31
Q8N7K0 Q9BS31
Q8IVP9 Q96JL9
B2R6D7 B4DDL9
P48742 Q8IZ26
A8MUV8 Q6ZR52
Q6ZR52 Q9HCX3
P18462 P30479
Q9UJU3 Q9UK10
Q86UD4 Q8NDW4
O95487 Q562T5
B3KTT5 B4DNX1
Q6ZR52 Q9HCL3
Q13555 Q15746
Q96JC4 Q9UK10
Q02386 Q86V71
A8MXY4 Q96CS4
A6NKZ1 P17017
Q9HBT7 Q9P2J8
A6NKZ1 Q8TA94
Q9H7R5 Q9Y6R6
P33240 Q9UMX0
Q86T29 Q96NG8
Q8IZC7 Q9H8G1
A6NK21 Q8N4W9
Q6ZR52 Q96SQ5
A6NF79 P51786
P22607 Q15486
Q05481 Q8IZ26
A6NF35 Q5T619
O43889 P51681
A6NM28 Q6ECI4
Q14588 Q68EA5
O14978 Q96CS4
Q5T5D7 Q9Y3M9
O60518 Q8IYQ9
P22459 Q14722
A8MTY0 P17041
B4DM31 Q6NVW7
A6NP11 Q9NZV7
Q6AW86 Q9HCX3
P16415 Q09FC8
P04275 Q16570
Q5MCW4 Q6NX49
Q6ZNG1 Q96JF6
Q0D2J5 Q15935
Q96K58 Q9HAH1
A6NK31 Q15937
Q8N4W9 Q9NZV7
Q96NG5 Q9ULM2
P13682 Q9H7R5
P84085 Q5U025
O60765 Q14929
Q96I27 Q96NJ6
Q86YE8 Q96C28
Q6ZNH5 Q96CS4
Q499Z4 Q6NX49
Q7Z3I7 Q8N3J9
A6NK53 Q8N7M2
O75290 Q8IZC7
Q14585 Q8N988
A6NKZ1 P59923
P31150 P62820
P01375 P09603
O00401 P00519
O15018 Q9UQB3
Q68DY9 Q86XU0
P10124 P19397
Q86UE3 Q9BS34
Q2TAN0 Q8N9F8
A2RRD8 Q96PQ6
Q8N9F8 Q9Y2P7
Q03938 Q9BS34
Q9BQE6 Q9NX58
Q08AG5 Q9BRH9
P13747 P30480
Q9BR39 Q9HDC5
Q6ZR52 Q9NSJ1
Q8N8H1 Q9UJN7
P61978 P63279
Q6ZN08 Q86V71
Q8WXB4 Q9NQZ8
Q9HCL3 Q9NYW8
Q15928 Q9NQZ8
P04233 P28068
Q8NB42 Q9UK13
Q7Z340 Q8IZC7
A8MTY0 Q9Y6Q3
Q14593 Q8NA42
Q9NZV7 Q9Y2H8
P61073 Q06124
Q8N972 Q96RE9
Q86UE3 Q9H2C1
A8MVS1 Q8N859
B3KR72 B4DV95
Q8N823 Q969W8
Q8N7Q3 Q969W8
P17021 P51786
Q14585 Q6IV72
Q6ZQV5 Q7Z7K2
Q4V348 Q96C28
Q14586 Q16600
Q68DI1 Q6ZR52
Q7Z398 Q9UK12
Q8N184 Q8NEM1
Q13398 Q5HYK9
P01106 Q99471
Q03923 Q9NQV7
Q08AG5 Q8N782
Q8TBZ5 Q9NZV7
Q03924 Q9HBT8
A5LHX3 Q53GF5
O14763 P48023
A8MUZ8 Q9NQV7
Q969W8 Q9BX82
Q5TYW1 Q7Z3I7
P80075 Q9NPB9
P24385 Q13618
A8MTY0 P48742
Q99459 Q9UMS4
P17030 Q8N7Q3
P17030 Q8N823
A8MWA4 Q9H963
P29466 Q9ULZ3
Q0D2J5 Q9UK12
P50151 P61952
Q09FC8 Q8NEM1
P17039 Q8NCK3
Q5JVG8 Q9HAH1
Q96CS4 Q9NQX6
P51508 Q96PE6
P17017 Q7Z3I7
P63165 Q9Y6Q9
A8MVS1 Q8N2I2
P07948 Q6ICN0
P05230 Q14512
Q3KQV3 Q8TAU3
Q03923 Q8NDP4
P51814 Q15935
P17020 Q6P2D0
Q5EBL2 Q8TA94
P17038 Q6V9R5
A8MQ14 Q6PF04
A6NP11 Q9Y2L8
A8MYF4 P0C7X5
O43296 Q8N3J9
P01116 Q8IZJ4
Q04771 Q92793
Q7Z7L9 Q8N782
O60825 Q16875
Q6P1L6 Q7L2R6
P17038 Q9UC06
P61081 Q15843
Q6P1L6 Q96PQ6
B4DTM6 Q96FU6
Q9GZX5 Q9UJU3
Q86WZ6 Q96BR6
Q96PE6 Q9BS31
P52738 Q8TBZ8
P51693 Q9P232
Q15287 Q9Y3F4
Q8TAQ5 Q9P2F9
Q29963 Q8NHL6
Q68DY1 Q9HCX3
Q6ZNA1 Q96SQ5
P17027 Q9NZV7
Q5SXM1 Q8N184
P17027 Q8N393
Q96NL3 Q9NQX6
Q96IR2 Q96PE6
P52738 Q9Y2H8
Q8N9Z0 Q8NEP9
P15621 Q9NW07
A6NN14 Q5SYY0
Q14586 Q7Z398
P24534 P83881
O43296 Q8IZC7
P52736 Q9UK10
Q6ZN79 Q6ZSS3
Q13106 Q8IYB9
A6NK21 Q6ZR52
Q96CS4 Q9NV72
P38398 Q9NVC6
P35789 Q96N22
Q8IYB9 Q8IYX0
P48742 Q8TBZ8
P13497 Q15113
Q6P9A3 Q8N4W9
Q8TBC4 Q9UBT2
Q0VGE8 Q96N58
A8MUP4 Q6ZMY9
P18462 P30488
Q99676 Q9UK12
Q15072 Q68DY1
Q96CS4 Q96LW1
O15379 Q92769
B4DKS3 B4DZS7
A6NM28 Q9BSG1
P17039 Q96NJ3
P13861 Q2NL82
P15153 Q9NS63
P17017 Q12901
Q6PF04 Q9HCG1
A8MT65 Q96N38
Q8N141 Q9BSK1
Q147U1 Q9HCZ1
Q6ZN06 Q96NG5
P0C7V5 Q2M3X9
P10599 P27695
A6NM28 Q09FC8
A6NK75 Q9P0L1
Q6ZMW2 Q96IR2
Q6ZN57 Q9UJW8
A1XP52 B3KTV0
A8MQ14 Q6ZMW2
Q494X3 Q9H8G1
B4DYI5 P54652
Q6ZMV8 Q9ULM2
P16298 Q16394
P51786 Q96MR9
P58317 Q86UE3
P52740 Q9BUY5
Q6P9A1 Q7L2R6
Q7Z7K2 Q8TF47
P16415 Q8N2I2
B4DG72 Q14014
Q2M3W8 Q6P280
P17026 Q8NEP9
Q8TB69 Q96IR2
A6NP11 Q8N720
Q07666 Q15691
Q96MU6 Q96SE7
P51522 Q9P2F9
Q8TAW3 Q96MR9
P48742 Q96BR6
Q7Z340 Q8N988
Q06732 Q9BWM5
Q96N38 Q96SQ5
Q0VGE8 Q499Z4
P50616 Q15796
Q96SZ4 Q9Y6R6
A6NK53 Q5SXM1
Q06732 Q14593
Q6ZRJ8 Q9UNH7
O75290 Q9HCG1
O75460 P07900
O75427 Q5SZQ6
Q3ZCX4 Q96EG3
Q8IVP9 Q96PQ6
Q86UD4 Q9P0L1
Q7L945 Q8N4W9
O43830 O75290
P07900 P68400
Q96K75 Q9NYT6
A8MUP4 Q8TB69
P10072 Q7Z3I7
P02549 P35611
Q15973 Q96CS4
P17019 Q96RE9
Q08AN1 Q3KP31
P51508 Q14591
O95150 O95407
Q0VGE8 Q15935
Q96PQ6 Q9H8G1
B4DNV4 B4DVU9
Q5HYK9 Q9H0M5
Q8N823 Q9UIE0
Q8N7Q3 Q9UIE0
P17038 Q2VY69
Q6NX45 Q9HCL3
Q14588 Q96PQ6
P35269 P35548
P04899 P47736
A8K8F8 P54652
Q7Z3I7 Q9BSG1
Q8N8J6 Q96SR6
Q8N726 Q99459
P17039 Q969W8
Q6ZNG1 Q96ND8
Q02487 Q14126
P60033 Q9P2B2
P31948 Q5CAQ5
P17021 Q9GZX5
O75467 Q6N045
O14561 P47985
P16671 P28845
Q86Y25 Q8WUN3
O00186 Q13277
Q8NDW4 Q9Y2Q1
Q6P280 Q96NL3
P10073 Q9UK10
Q5T5D7 Q96SQ5
A6NK21 Q5MCW4
Q8TC21 Q96NJ6
B3KPJ9 Q3ZCU9
Q6ZMY9 Q8N8J6
P17024 Q96PE6
Q9H707 Q9NSJ1
P58317 Q86WZ6
Q6AW86 Q86UD4
Q8IYN0 Q9H7X3
Q8TF32 Q96BR6
Q969W8 Q9NQV7
Q13106 Q9P2J8
P17023 Q6ZMW2
Q9BS31 Q9P2F9
Q14584 Q96SR6
Q5SYY0 Q96SR6
P19397 P52566
P52737 Q9UK11
Q4V348 Q96K58
Q15929 Q6P3V2
B3KTL4 B4DVG8
P17035 Q9BY31
Q8N9F8 Q8TC21
Q9H0M5 Q9NZL3
P14672 P48735
O00571 Q14240
Q4V348 Q86Y25
P17038 Q5TYW1
Q96EG3 Q9UJN7
Q6P280 Q9Y6R6
Q4V348 Q9Y2L8
Q6N045 Q6V9R5
P51814 Q14585
A8MXY4 Q9Y2H8
B4DEF7 P48741
Q9NYW8 Q9Y2Q1
P10071 P29375
Q6ZNH5 Q6ZSS3
O60880 Q08881
O60765 Q9H7X3
P17035 Q9UIE0
P09936 P14174
P00797 P51606
Q8TB69 Q8TC21
Q494X3 Q6P3V2
Q49A33 Q96NG8
Q5T619 Q9Y2G7
P29475 P56539
Q53GX1 Q7Z3Q2
Q8WTR7 Q9HBT8
Q6ZN06 Q9UK10
Q14721 Q8TAE7
O14867 P38398
Q3SY52 Q86XU0
O95365 Q02447
P51508 Q96H40
Q96SK3 Q9Y2Q1
P58317 P59923
A6NK53 O75290
Q6P9A1 Q96MU6
Q8NEP9 Q9NZL3
P17032 Q8IVP9
Q8NDQ6 Q96GE5
Q96NJ3 Q9H707
O14628 Q16587
Q96CS4 Q9UJW7
A2RRD8 Q8NB50
Q2M218 Q8TAW3
P30084 P42765
Q9NQC3 Q9Y4K3
P02751 P04004
A8MUZ8 Q9C0F3
A8K971 P51504
Q05481 Q5T619
Q0D2J5 Q5SXM1
Q05481 Q9H5H4
Q5TEC3 Q6NX45
P42704 Q15072
A8K4K4 Q6N076
Q5MCW4 Q86UQ0
A8MQ14 Q96HQ0
A6NGH9 A8MVS1
Q96HQ0 Q9ULM2
Q8N393 Q8NDW4
O60516 P06730
O43345 Q8TF32
Q6ZQV5 Q8N988
P50453 Q04724
A6NF79 Q6ZMY9
A8K3B7 Q5VTR4
Q5TEC3 Q96NJ6
P17020 Q96MU6
P52744 Q14584
B4E0K5 B5BUJ8
P28698 P48742
Q8IYX0 Q9H7R5
P52742 Q15937
Q02040 Q15287
P17030 Q14591
A6NDX5 Q68DY1
Q96JL9 Q9Y3M9
A8MT65 Q8N9F8
Q14588 Q9UK10
P17019 Q8IVC4
Q9BWM5 Q9NR11
P19419 P41970
Q2TAN0 Q8NEK5
Q5SXM1 Q9UC07
A5LHX3 P49720
A8MWA4 Q8TD23
O60684 P55060
Q6ZSS3 Q8NEK5
Q5MCW4 Q8TAU3
Q499Z4 Q96K75
Q5T5D7 Q9UC07
Q4V348 Q6ZN57
Q8N7K0 Q96SQ5
Q5TEC3 Q9H8G1
P21506 Q9UJL9
P21506 Q9UL59
Q562R8 Q9NWP5
Q147U1 Q6ZMY9
Q14591 Q5T5D7
B4DI39 Q53HF2
A6NFI3 Q5SXM1
P23258 Q9BUF5
O75365 P42224
A8MQ14 Q8TAW3
Q2M3W8 Q7L945
Q13106 Q96JC4
P52741 Q96SZ4
Q12901 Q9Y2P7
P02794 Q92574
Q6ZMY9 Q96N58
P17017 Q9UJW7
P06454 P11802
Q6ZNG1 Q9BS31
O75346 Q8TA94
P52743 Q8TC21
P17025 Q9UK12
P15622 P48742
P20226 P49736
Q6IV72 Q9P2F9
O43345 Q9UK13
Q8N8J6 Q9H7R0
A6NKZ1 Q8N9K5
Q9H963 Q9UII5
Q5HY98 Q86Y25
B4DMC4 P62195
P20585 P43246
P35611 Q13813
A6NKZ1 Q6ZNA1
P17041 Q14929
P13682 Q8NB42
Q92793 Q9Y6K9
Q494X3 Q9UJN7
Q8N720 Q8N8Z8
Q8N972 Q9NQW5
P27986 Q16620
A2RRD8 P59923
A6NK21 Q6P280
P30447 P30462
Q8N2I2 Q96K75
Q13360 Q8TF32
P17028 Q15047
Q2M3W8 Q86UD4
Q5CZA5 Q9Y2L8
P17014 Q96N58
Q6AW86 Q96ND8
Q6P2D0 Q8N8J6
Q494X3 Q9UC06
B4DK91 Q86U13
Q96NJ3 Q9BS34
Q8NCK3 Q9NQV7
P17027 Q0VGE8
Q6PF04 Q8TAU3
P05534 P30510
Q8TC21 Q9Y2Q1
P40189 Q13740
P06493 P36873
Q3ZCT1 Q9HBT8
Q5EBM4 Q96K75
Q53F09 Q9BVS9
A6NM28 Q5FWF6
Q8WUN3 Q9ULM2
Q6ZN19 Q96HQ0
O43464 Q9NR09
O43345 Q03924
A6NDX5 Q8TF20
Q6ECI4 Q6PG37
O95721 Q13277
O95780 P51814
O43143 Q9NXZ2
Q6ZN06 Q9H707
Q96GE5 Q9Y2A4
P17023 P17031
P29973 Q7Z7L9
O75437 Q6NX49
O75022 P01730
Q8NEK5 Q96PE6
O14939 Q03135
Q8IZ26 Q96NG8
B3KUP6 Q9NWP5
A8MWA4 Q8N720
P0C7V5 Q8N859
P17017 Q6ZNA1
B3KQV6 Q6ZN33
A9QM74 B4DM31
O94892 Q8TB69
P52738 Q8TF20
P49918 P53667
P01100 Q16520
P17027 Q06732
P52744 Q8TF47
Q96JF6 Q9BWM5
Q7L3S4 Q9UBL3
O75467 Q6ZNG1
Q6ZR52 Q9HBT7
Q2M3X9 Q49A33
P51814 Q9P2F9
Q6ZNH5 Q8IYI8
O60506 Q13242
A8MQ14 P0C7X5
P54920 Q13190
Q8TAU3 Q9Y2H8
P17023 Q08ER8
P52744 Q9P2J8
Q08ER8 Q9NQV7
Q15072 Q8IYI8
B4DXP9 B4E205
Q8N883 Q9HCL3
P52737 Q9H2C1
Q68EA5 Q9NSJ1
O95918 P33765
Q5VIY5 Q9H0M5
A8MXY4 Q96NI8
O95201 Q5HYK9
P18583 P62995
O75916 Q02846
P01842 P01871
Q86Y25 Q96JL9
P08908 P51686
Q5JVG2 Q9UJL9
P06748 P62081
P20810 P42574
Q86WZ6 Q86Y25
B3KR49 B3KS97
O75437 Q5EBL2
P28698 Q8IYB9
Q9NYT6 Q9NZV7
A6NK31 P17035
P51523 Q9NQZ8
P17026 Q6ZNG1
Q2M3X9 Q9BR84
Q8NDQ6 Q96MX3
Q13523 Q9H0E9
Q16600 Q6P9A1
P01732 P10314
P28698 P52744
Q96NL3 Q9BWM5
P17024 Q7Z7K2
P14859 P20823
P42684 Q01518
P17025 Q8N859
Q9NSD4 Q9UK13
P11308 Q01543
A6NF79 Q6ZMV8
A8MVS1 Q9UC07
A6NKZ1 Q9BS31
Q8TF47 Q96IR2
O75290 Q6NX45
A8MUZ8 P17038
Q6ZR52 Q96N58
Q96B97 Q9Y5K6
Q5CZA5 Q9BS34
P17041 P51523
P17097 Q9Y2P0
P58317 Q12901
Q6AW86 Q8N7Q3
Q6AW86 Q8N823
Q5EBM4 Q96LW1
Q5TEC3 Q9BSK1
P55196 Q13671
P15923 Q15672
Q5JVG2 Q86UD4
Q86WZ6 Q8NHY6
P51508 Q03938
Q5T5D7 Q96NI8
P17017 Q02386
Q14590 Q96CX3
A8MT65 Q52M93
P17098 Q8N7M2
Q02750 Q05513
Q92734 Q99759
P17031 Q6P1L6
Q8N7K0 Q96JF6
P17027 P28698
Q5SXM1 Q9P2J8
A6NK21 Q96I27
Q96EG3 Q9BS31
A8MQ14 Q5MCW4
A8K8F8 B4DWK5
Q5VIY5 Q9BWM5
Q08AN1 Q96ND8
Q5TEC3 Q6ZN06
P08575 Q14761
Q8N972 Q9BWM5
O43172 O43660
P31150 P51148
Q8N8J6 Q96N58
Q8WV37 Q96NI8
Q6ZMY9 Q9UK13
A6NN14 Q2TAN0
P20036 P61769
O60765 Q9HCZ1
Q8NA42 Q8TAU3
Q8NEK5 Q96SQ5
P01919 P17693
Q6P9A3 Q8IZ26
P17024 Q9ULM2
O00499 P01106
A6NNR3 Q07161
A6NN14 Q9BR84
Q15928 Q6ZNH5
Q9P2J8 Q9Y2L8
A8MTY0 Q96SR6
P29322 P52798
Q2VY69 Q9UBL3
A6NFI3 A6NHJ4
Q96NJ3 Q9UK12
P15621 P17017
P57735 Q9NRW1
A6NF35 Q6ECI4
Q86UQ0 Q9H7R5
P29353 Q16620
O14512 P06213
A6NKZ1 P51786
A6NK75 Q9H7X3
Q14584 Q8NCK3
Q5MCW4 Q8N972
Q8NDP4 Q9UL59
Q16600 Q96PQ6
Q6ZN06 Q9BWM5
P51523 Q5TEC3
Q8IVP9 Q8WUN3
P09488 P16930
O75290 Q96SK3
P17026 Q6ZN79
Q0VGE8 Q6ZNH5
A6NK53 Q8IYX0
P40425 P55347
Q0VGE8 Q8N883
O60765 P13682
Q8IYN0 Q9Y2Q1
B2RAL8 B3KP89
P17039 Q96N58
Q7Z3I7 Q9HCL3
Q6P2D0 Q9Y2P0
Q86Y25 Q9HBT7
Q6PF04 Q8WUN3
P17039 Q6ZMY9
Q6AZW8 Q86UE3
P04049 P10415
A8MWA4 Q86UQ0
P16415 Q68DI1
A8MTY0 Q6ZS27
A8MQ14 Q5SYY0
O00327 P49335
Q8TAW3 Q9Y2G7
Q12901 Q15973
P08575 Q8IUI8
O15381 P35998
Q9HBT8 Q9UK12
O14628 P17030
O43345 Q8TF45
P11802 P62826
Q8TD23 Q9BSK1
Q86UQ0 Q96HQ0
A6NFI3 Q9UK11
A8MUV8 Q8NHY6
Q32M78 Q8NDQ6
P17030 Q86V71
Q14588 Q96PE6
A8MVS1 Q14592
Q13616 Q9Y3I1
B4DNX1 Q2KHP4
Q14591 Q6ZN06
A8MVP4 Q68EA5
Q4V348 Q9BWM5
Q59EK3 Q68DI0
P52737 Q8WV37
A8MQ14 A8MVP4
A8MYF4 Q8TD23
Q6ZN79 Q96K75
P31947 Q15797
Q86Y25 Q9H7X3
O60381 Q08999
Q8TD23 Q96HQ0
Q68DI1 Q9HCX3
Q6IV72 Q96BR6
B3KUA4 P01112
Q14015 Q4G0R5
Q06732 Q9P2F9
Q14593 Q9Y473
A8MUZ8 Q86XU0
P16415 Q86V71
Q5T5D7 Q96NJ3
Q9BX82 Q9HBT8
B4DYI5 Q53GZ6
Q8IYI8 Q8TF20
O14628 Q5JVG2
O94892 Q96NJ6
Q3MIS6 Q8N184
Q96K75 Q9Y2G7
A8MUV8 Q96LW1
A6NDX5 Q96LW1
Q96H40 Q9H7X3
Q86T29 Q8NA42
P52736 Q9NSJ1
Q15935 Q8IVC4
Q494X3 Q9Y2A4
P15622 Q8WV37
O15265 Q12962
Q5JVG2 Q6IV72
O43143 P62314
Q7Z7L9 Q86UQ0
P51508 Q9UK10
P51523 Q86V71
Q5JNZ3 Q5SYY0
Q9BUY5 Q9H5H4
Q96ND8 Q9H8G1
O43361 Q3KQV3
A8MVP4 Q52M93
O15446 P20226
A2RRD8 Q9Y6Q3
Q7L3S4 Q96K75
Q08ER8 Q8N184
O43361 P17035
P15622 Q96C28
P21506 Q68DY1
Q2M3W8 Q8N972
Q8TA94 Q96NJ6
P51522 Q2VY69
B4DLM8 P62191
O75437 Q6ZR52
P17025 Q3KP31
Q5JVG8 Q8TAW3
P06746 Q96FI4
Q3SXZ3 Q96SK3
O43830 Q5HYK9
Q6ZQV5 Q9Y2G7
P21506 P52742
B3KWR2 O00410
Q5SXM1 Q86UD4
A6NP11 Q8TAF7
B4DFD7 P17844
P35590 Q02763
P35222 Q9UQB3
Q6IV72 Q8N3J9
Q15072 Q8N859
O75346 Q86UQ0
A6NN14 Q5T5D7
Q9UII5 Q9Y2A4
P17039 Q8N184
Q8N141 Q9UEG4
P17019 Q8TF47
P49720 Q05DH1
Q86UE3 Q8NEK5
A6NHJ4 Q9C0F3
O60765 Q9HCX3
Q8N587 Q8N7Q3
Q8N587 Q8N823
Q6AW86 Q9NSJ1
P17097 Q68DY1
A6NF35 Q6ZMY9
Q2VY69 Q7L945
Q8WV37 Q96SZ4
A8MVP4 Q9BX82
A6NK31 O95780
P10072 Q8TB69
Q8N988 Q8TAU3
Q8N3J9 Q9UJL9
P09132 Q92973
Q4V348 Q6NX49
Q15935 Q7Z3I7
O95201 Q6P2D0
Q6ZS27 Q9P2J8
P13682 Q0D2J5
Q8N184 Q8WV37
P51523 Q494X3
Q8TB69 Q96C28
P06756 P32004
Q92800 Q9BY41
P61224 P62820
Q3ZCX4 Q86XU0
O75437 Q9NZV7
Q6ZN79 Q96H40
A8MWA4 P17038
P17039 Q9Y2H8
A8MXY4 Q969W8
P52737 Q14590
P17039 Q86WZ6
P17035 Q6U7Q0
P09564 P28065
Q96C28 Q9H2C1
Q15929 Q8N883
Q5T619 Q8N823
Q5T619 Q8N7Q3
Q5CZA5 Q9H8G1
O94813 Q9HCK4
P10073 Q96MX3
Q5JVG8 Q96SQ5
P52741 Q9NV72
Q86TJ5 Q96N58
Q9BXB1 Q9HBX9
Q8N9K5 Q8TB69
Q6IE81 Q9UNL4
O43361 Q86TJ5
Q8N4W9 Q8NB50
P52742 Q6PDB4
Q6PF04 Q9Y2P0
Q0D2J5 Q147U1
P17023 Q3SY52
P06239 Q07666
Q6ZN11 Q8WUN3
Q8TA94 Q9BY31
Q86T29 Q9NSJ1
O75346 Q8TF20
P59923 Q9UJU3
A8MXY4 Q9UEG4
Q3ZCT1 Q8N8L2
P17020 Q14593
P14625 P49792
O94892 Q09FC8
Q6ZS27 Q9Y6R6
Q8TAW3 Q9UK13
Q09FC8 Q9BRH9
Q96LW1 Q9HCX3
Q86Y25 Q8NA42
P30279 Q00535
Q14590 Q96SR6
P51786 Q9Y6Q3
Q9UIE0 Q9Y473
O60765 Q8TAF7
P09493 P11171
P60604 Q9Y4E8
Q03936 Q8NDW4
A6NK21 Q9H707
P54646 Q9NYY3
Q96LW1 Q9HAH1
Q6PG37 Q9Y2Q1
Q53GY8 Q6P5V6
Q8TAF7 Q9Y6R6
P17026 Q9BUY5
A6NDX5 Q8N184
Q8N8J6 Q9HBT8
A8MUP4 P17097
Q92793 Q9BYM8
P52741 Q49A33
Q31610 Q8NHL6
Q2M3X9 Q8N782
Q8N3J9 Q9HBT8
P21506 Q96CX3
B4DDL9 B4DUJ4
Q2TAN0 Q8IZ26
O60331 P62191
A6NKZ1 Q5T5D7
Q14588 Q9NQX6
Q02386 Q96ND8
P10072 Q4V348
Q96I27 Q9UK12
Q6P2D0 Q9UC07
Q14588 Q9H963
Q8NCE0 Q9BSV6
P17025 Q9HCZ1
P30453 Q03518
Q86UE3 Q8N3J9
A6NF35 Q5CZA5
P52744 Q8IZC7
P16415 Q8TA94
Q8TF32 Q96NI8
Q8NDQ6 Q9H7X3
Q7Z398 Q96HQ0
P52736 Q6P9A1
P17014 Q14590
O75346 P35789
A8MUZ8 Q8TAW3
P51587 Q13315
Q15935 Q86UE3
Q8TAF7 Q8WUN3
Q15928 Q8N184
P58317 Q9NZL3
Q6P280 Q8N7M2
P17025 Q9UBL3
Q6N045 Q8NCK3
O75123 Q96PQ6
Q8TF45 Q96SK3
O00743 P60510
O75290 P17025
Q9BSG1 Q9NSJ1
Q3KP31 Q8TF20
O75820 Q7Z7L9
Q03936 Q96SR6
O43345 Q5CZA5
P52744 Q9HAH1
P0C7X5 Q96LW1
P17098 Q9ULM2
Q8N782 Q9UIE0
Q5JNZ3 Q8WXB4
P10073 Q8WV37
Q15286 Q9NP90
Q86XU0 Q9HBT7
Q14586 Q96NG5
B1GX79 Q5JYX0
Q96NJ3 Q96PE6
P25942 P27986
A6NKZ1 O43296
Q5TYW1 Q6ZMW2
P78344 Q53EL6
Q14015 Q495L7
A6NKZ1 A8MUZ8
A6NM28 Q9HBT7
Q2VY69 Q8TF45
Q6ZMV8 Q9HCG1
P17025 Q8IVP9
Q8N8J6 Q96SK3
Q16587 Q9NZV7
Q6ZN08 Q9BY31
P51814 Q9Y2L8
Q96BR6 Q9H8G1
A8MUV8 Q6PF04
O75437 Q8N7M2
A6NK31 Q96IR2
Q9HCX3 Q9UK10
Q14593 Q9BRH9
A6NF79 Q2VY69
Q8N184 Q9UK13
B4E1S9 Q9UQC1
Q02750 Q499G7
O75290 P35789
Q6ZMW2 Q96JL9
P22736 P55055
Q14587 Q7Z7K2
Q08AN1 Q96PQ6
Q6PF04 Q7L3S4
P22087 P62249
Q969W8 Q9HCZ1
Q07954 Q9NPG1
Q92540 Q9UPR3
Q6PF04 Q9NYT6
Q8N988 Q96H40
Q86TJ5 Q8N8H1
Q9H8G1 Q9Y2G7
Q3SXZ3 Q9Y3M9
O95780 P17035
P52741 Q8IZC7
Q14585 Q6P1L6
Q6P9A3 Q96IR2
Q86TJ5 Q8TF20
A8MWA4 P51504
O14978 Q96N38
P17025 Q9P2J8
B4E2X5 Q86YR5
A4D2P2 B1GX78
Q04917 Q9UK53
Q49AA0 Q96SK3
Q5JVG8 Q9HCL3
P52741 Q9NQV7
O75820 Q6ZN19
Q6ZMV8 Q9Y2H8
Q96HU8 Q9H4E5
Q14591 Q6ZMV8
Q7L945 Q96JF6
Q6ZN06 Q96MR9
Q6ZR52 Q9Y3M9
A8MQ14 P17041
O75290 Q14591
Q15014 Q96EI5
Q2M3W8 Q9NQZ8
Q3SXZ3 Q96NJ3
A6NK31 Q9HBT7
P58317 Q9UK12
Q06732 Q14592
Q8IVC4 Q96MU6
Q06732 Q9UJN7
P51504 Q5JNZ3
Q6P280 Q8TF20
P51786 Q3ZCT1
P67809 Q8N8D1
Q3ZCX4 Q86V71
Q6ZMY9 Q8N2I2
Q8NA42 Q9H7R5
A6NN14 Q9BUY5
Q8IYB9 Q96MU6
Q96SE7 Q9BSK1
P17025 Q08AN1
A8MUZ8 Q9Y2P7
Q03111 Q92922
A6NNF4 Q15928
Q02410 Q9HAP6
P17024 Q8TBZ5
A6NHJ4 Q6ZS27
P10073 Q96SR6
P51814 Q03924
P58317 Q5EBL2
Q06265 Q13868
Q52M93 Q6P9A1
O60563 P35869
Q8N8Z8 Q96SQ5
Q15929 Q5HY98
A8MVP4 Q03923
P61163 Q00610
Q03938 Q2VY69
P14598 P32942
Q2VY69 Q8NDP4
O75820 Q52M93
P53671 Q13464
P15153 Q96MS0
Q8NA42 Q8TBZ8
P17030 Q9P255
P16415 Q06732
Q8N4W9 Q8NDP4
A6NF79 Q9UL59
P17021 Q7L3S4
O75123 Q9Y2Q1
Q8N9F8 Q96RE9
Q147U1 Q6ZN08
Q8N823 Q96NG8
Q8N7Q3 Q96NG8
O00459 P45985
A8MUV8 Q5SYY0
P22087 Q9UET6
A6NP11 Q8WXB4
Q96NJ3 Q9C0F3
O75446 O95983
Q03938 Q15937
O95780 Q14591
P16415 Q03938
Q14588 Q96JF6
P52737 Q9NSJ1
Q6AW86 Q6ZN79
A6NKZ1 Q96N38
A8MUV8 Q9Y473
P51523 Q14588
Q96MU6 Q9UJU3
B4DE78 P31947
P35789 Q8N782
O75123 Q12901
P46100 P49792
P52743 Q9Y2P0
Q6ZN79 Q86T29
Q08AG5 Q9NZV7
Q8TAF7 Q9Y2P7
P61201 Q13133
Q6V9R5 Q96MX3
O43296 Q9Y2L8
P13682 Q8NEM1
Q03154 Q96IY4
P17097 Q6ZNA1
A8MWA4 Q8WV37
B3KN68 B4DS79
P51814 Q5TEC3
P17030 Q7Z340
O60749 Q13596
Q08AN1 Q8N587
P04637 P51948
Q2M218 Q9NYT6
O14709 Q6V9R5
P33552 P51955
A8MXY4 Q16587
O75290 Q6P1L6
P0C7X5 Q9BUY5
A8MQ14 Q8N393
B4DMA2 P31948
Q6ZNG0 Q96IR2
Q68DY1 Q96GE5
P17021 Q03923
P51504 Q9UBL3
Q6PDB4 Q6U7Q0
P17693 Q30175
P25963 Q99558
Q6ZN08 Q6ZNA1
B4DVU9 Q8N1C8
Q6P9A3 Q7Z3I7
Q6ZQV5 Q8TF47
P17031 Q9NW07
Q6ZNH5 Q9BUY5
Q52M93 Q9BY31
P29692 P39019
Q9NRM7 Q9Y6E0
A6NK75 P52736
B4DLW8 Q5THR1
Q96LW1 Q96NG5
P52743 Q3ZCX4
Q96LW1 Q9P0L1
P47755 Q96KX2
A2RRD8 Q03924
B2RCU6 Q7Z513
P17032 Q86V71
Q9NQW5 Q9Y2P0
P08254 P45452
P51508 Q8TF20
Q9P2J8 Q9Y473
Q9GZX5 Q9UK13
Q86Y25 Q9Y6R6
P48742 Q8WXB4
Q68DI1 Q6U7Q0
P42768 P46109
A6NFI3 Q9P2J8
P55211 Q07817
O95780 Q8N859
A6NM28 Q86WZ6
A6NNF4 Q96NL3
P17041 Q96H40
Q68EA5 Q6AZW8
Q86XU0 Q8N720
Q6P1L6 Q8NA42
Q9BSK1 Q9NR11
Q3ZCT1 Q8N859
Q6AW86 Q96NJ3
O43390 P25788
Q6ZN06 Q8TAF7
Q15929 Q9Y2H8
A6NK75 Q7Z7L9
Q6P9A1 Q8NEK5
Q8NB50 Q96JC4
Q15052 Q9Y2X7
B4DTM6 Q562X7
P48742 Q8NEK5
A6NK31 A6NP11
O75467 Q8N782
Q6ZN11 Q96JL9
Q14590 Q8TB69
P17039 Q9Y2Q1
P52742 Q5CZA5
A2RRD8 Q9BX82
P62995 Q13148
Q5FWF6 Q6ZNG0
P17019 Q08AG5
Q9NQV7 Q9UJN7
Q5MCW4 Q6ZNG1
Q14587 Q9Y2G7
Q6V9R5 Q8NDP4
O14628 Q5CZA5
P62158 Q99996
P28698 Q9UC06
P08047 P56270
Q5SXM1 Q9H7R0
P16188 P30492
Q6U7Q0 Q9NR11
P17014 Q7Z7K2
O43830 Q32M78
O75437 Q0D2J5
Q86TJ5 Q8NHY6
O00410 P62826
Q8N8J6 Q96LW1
P29466 P54252
A8K6X3 B4E0J0
Q6ZN57 Q8NCK3
P32927 Q99062
B4DVZ9 Q6NW36
Q15286 Q5JT25
Q2M3X9 Q9NYW8
O14978 P51522
P17025 Q03938
Q5FWF6 Q8NA42
Q6P9A3 Q9NSJ1
P21506 Q8TBZ5
Q02386 Q14590
P01106 P10415
Q86Y25 Q96SQ5
A8MTY0 O43296
Q0D2J5 Q15929
P17017 P17036
P21506 Q9UJU3
P52294 Q9UJU2
Q8WU11 Q92468
P10915 P13611
A6NGH9 Q96C28
Q7L945 Q9C0F3
Q6P9A3 Q9NQZ8
P51523 Q9HBT7
A8MTY0 P17036
Q07954 Q9UP38
Q32M78 Q9Y2G7
A8MUZ8 Q6P2D0
A6NM28 Q6AW86
A6NK21 O75290
Q32M78 Q7L945
B4DEK4 Q5QPE5
Q9H7R5 Q9NR11
Q08554 Q9Y446
P04406 P07738
Q6P9A1 Q8WV37
Q15935 Q6PK81
A6NKZ1 Q6ZS27
A8MUP4 Q96PQ6
Q96NG8 Q9UII5
A8MWA4 Q68DI1
Q9BWM5 Q9HCX3
Q06732 Q9NV72
Q13398 Q5SYY0
Q6IV72 Q8NEK5
Q6ZNG0 Q96GE5
Q14591 Q9NYW8
Q08AG5 Q96RE9
P25445 P63279
A8MTY0 Q14588
Q86YB2 Q9NXZ2
P52744 Q9NW07
Q6AW86 Q9NQZ8
O00213 P48023
O43592 P62826
Q68DY9 Q9Y473
B3KUV3 B4DKS3
Q9HAH1 Q9UC06
Q6V9R5 Q96EG3
P17032 Q8N782
A8K971 Q8TF32
Q6P9A1 Q9H7R5
A6NK21 Q6NX45
P21741 P42224
P17030 Q8N184
B4DJC8 P18085
Q147U1 Q2TAN0
Q14587 Q96SE7
A1L4K2 P45985
O94892 Q96PQ6
A8MVS1 O43361
B0YJ74 Q5QNR8
A2RRD8 Q7Z398
P52741 Q9UEG4
P0C7V5 P17035
Q08AG5 Q9BS31
P01133 P07996
A6NN14 Q8TAQ5
B4E205 Q562N8
Q14590 Q6ZNH5
Q49A33 Q9BUY5
Q5MCW4 Q96MX3
P10912 P23467
P50148 Q14833
O14980 Q13523
Q02386 Q8N141
Q03938 Q8NDW4
Q14591 Q3SXZ3
P0C7V5 Q96K75
Q2M218 Q8TF20
Q5SYY0 Q8TBZ8
Q8IVP9 Q9UC06
Q14588 Q8N4W9
O43837 Q53GF8
P48742 Q8TBZ5
O95780 P17017
O43296 Q8NDQ6
Q9HCG1 Q9UK10
P17036 Q8WTR7
Q8N988 Q9BR84
Q5HYK9 Q6NX45
Q7Z3I7 Q8N184
O43345 Q8TAF7
Q6ZNG0 Q96K58
O43508 P01375
Q4V348 Q96H40
Q6PF04 Q9Y2G7
A6NHJ4 Q8TA94
P28698 Q6NX49
B4DF41 Q0ZAJ2
Q15973 Q8N587
A8MUV8 Q6U7Q0
Q6ZN19 Q6ZQV5
Q9BWM5 Q9UJW8
P06493 P52732
Q8NEP9 Q9Y2A4
Q86T29 Q96BR6
Q8WTR7 Q9BRH9
P09016 P78424
Q6PF04 Q86XN6
P12004 Q13547
P17031 Q9GZX5
P14373 Q05516
A8MYF4 Q86T29
Q8N859 Q9NQZ8
Q5EBM4 Q9Y2P0
P02458 Q15582
Q6PG37 Q8TAQ5
Q86XN6 Q96MX3
Q68EA5 Q8N587
Q147U1 Q5JVG8
Q53HV2 Q9H369
Q8N4W9 Q9BR84
P17027 Q6P280
A6NP11 Q49A33
Q15928 Q6P9A3
O75437 Q8WTR7
Q8N8H1 Q9NQX6
A6NK31 Q8IYI8
Q3KQV3 Q96MU6
Q0VGE8 Q96CS4
Q8N8Z8 Q96JF6
P29275 P43146
P63162 Q16637
P17031 Q9P2J8
P15621 Q96NG8
O75015 P01857
P52742 Q6N045
Q06730 Q8N8L2
A6NNF4 P28698
O95644 P17252
P51814 Q9H7X3
Q14587 Q86Y25
Q02750 Q6VAB6
P17097 Q3ZCT1
Q8TAF7 Q96SK3
A6NHJ4 O95201
P18075 Q6WN34
Q6P2D0 Q9H0M5
Q12901 Q8N782
A8MXY4 Q8NHY6
Q13106 Q8TF32
Q9H7R0 Q9UJL9
O43361 Q6ZQV5
Q49AA0 Q9UBL3
Q8NB42 Q9NQZ8
A8MUZ8 Q96N38
Q96K75 Q96MX3
P58317 Q14588
A8K6J9 B4DLW8
Q01196 Q15797
P35568 Q13322
O75346 Q9Y3M9
Q8TB69 Q9P2J8
P19484 P19532
O95780 P51504
Q13398 Q5JVG8
A6NN14 Q96BR6
P27448 P28482
Q8N883 Q9Y2G7
O95486 Q562X2
Q8N3J9 Q96NG8
P12268 P20839
Q8N859 Q8N988
Q8WUN3 Q9H7R5
A6NHJ4 Q14593
Q3ZCT1 Q9Y2A4
P17014 Q8N7K0
Q9NSD4 Q9Y473
Q9P0L1 Q9ULM2
Q6ZN19 Q9Y2L8
P15622 Q0VGE8
P0C7X5 P35789
P20936 P43034
A6NM28 Q86Y25
O75123 Q8IZC7
Q06730 Q8N393
Q5TYW1 Q8N8Z8
P11142 Q96BE0
O43747 O95782
Q8TF32 Q96LW1
P17019 Q9HCG1
Q5FWF6 Q9UK10
O14709 Q8WUN3
O95125 Q8WTR7
Q14929 Q6P2D0
Q14585 Q9UK11
P45984 Q6FHG1
Q13164 Q9P0L2
P17038 Q7L3S4
Q96HQ0 Q9NQV7
P01730 Q14005
Q14591 Q8IZ26
O75909 P50613
Q6P1L6 Q7Z3V5
Q14591 Q8TBZ5
Q86V71 Q96PE6
Q8IZC7 Q8NHY6
O75467 Q8NEM1
O43345 Q8NB42
P0C0S8 P55209
Q8N9K5 Q9Y2P0
Q8N7M2 Q96N38
Q16629 Q8WXA9
P17032 Q9HCX3
P20674 P48556
O75467 Q96NG8
O60936 Q13242
P17026 Q96JF6
P47870 Q9UN88
Q52M93 Q6IV72
P52744 Q12901
B4DV85 Q02750
Q6P3V2 Q9Y3M9
Q6ZNH5 Q9P2F9
Q6V9R5 Q96H40
Q8IYI8 Q8NEM1
Q8TBZ5 Q8TD23
P14867 Q9UBS5
P35789 Q13398
Q6ZNH5 Q9NSD4
A8K971 Q9UJW8
Q6ZN79 Q9NSJ1
P10827 P14859
Q3KP31 Q8N972
P51786 Q96BR6
Q8NCK3 Q9H707
P06729 P19397
A4D2P0 A8KAN3
Q7L3S4 Q86XN6
Q3KP31 Q9H7X3
Q6P1L6 Q9HAH1
P04271 P31949
Q8NHY6 Q9UIE0
Q6PK81 Q8N2I2
Q0VGE8 Q14588
Q86UQ0 Q8TA94
Q96K75 Q9UJU3
Q8TE56 Q9BZ11
Q5VIY5 Q6IV72
Q15973 Q6P9A3
P19793 Q9H0E9
Q96MR9 Q96SE7
Q8N3J9 Q8TA94
P52741 Q6ZNG0
P10072 P17020
P35226 Q9HC52
Q6PK81 Q86YE8
Q5JVG8 Q6U7Q0
Q86UQ0 Q8TF20
Q06732 Q9Y2P7
Q5JVG8 Q96MX3
Q15072 Q5TEC3
Q96SQ5 Q9Y473
Q8N587 Q9Y2P0
P51523 Q5JVG2
Q02750 Q96RU8
Q08AN1 Q9NQZ8
P12109 P25940
Q6AZW8 Q9NV72
Q499Z4 Q86XU0
P51508 Q9H2C1
Q3ZCX4 Q8TF47
O75373 Q9P2J8
A6NK31 Q7L2R6
Q14686 Q96RS0
A6NKZ1 Q9NQW5
O43830 Q96K58
A8MT65 Q68EA5
O00482 Q92786
Q9BX82 Q9HCL3
P17030 Q86TJ5
Q2M3W8 Q9HCL3
Q96K75 Q9Y473
Q6PF04 Q9UK12
A8MWA4 O14709
P58317 Q6ZS27
Q8TA94 Q9Y6R6
P46531 Q04206
Q92918 Q9UBW5
P05455 Q96RT1
P17021 Q9P255
O43345 P17019
B3KQ59 B4DW30
Q2TAN0 Q49AA0
Q8N141 Q9UII5
Q5SYY0 Q9Y6Q3
Q8NHY6 Q96GE5
P34932 P54652
O14628 Q86T29
P17032 Q96MU6
P17019 P17030
B4DSN3 Q5T9N7
Q7L945 Q9NYT6
Q86T29 Q9H5H4
P62745 Q13464
Q68DY9 Q6ZNG0
A6NK75 Q08AG5
P17026 Q6U7Q0
O94772 Q92997
P04637 Q14192
Q02750 Q99829
Q14585 Q3SY52
P15622 Q96CX3
O95201 P51504
Q96MU6 Q9NSJ1
Q494X3 Q8N393
Q13398 Q9BUY5
P15622 P17019
A8MWA4 Q9UL59
P17039 Q7Z7K2
Q3SY52 Q9UC06
P51532 Q15831
P15153 Q13393
Q8N8J6 Q96IR2
A8MQ14 Q8IVP9
P52736 Q3ZCT1
Q01658 Q14919
Q5JVG8 Q8NHY6
Q2M3W8 Q5JNZ3
Q8TAQ2 Q92925
P10073 Q08ER8
P52741 Q8N4W9
P17039 Q99676
O95780 P21506
P01834 P11912
Q9BVA1 Q9NY65
Q3KQV3 Q9Y2H8
A8MYF4 O75373
P17036 Q6P3V2
P51786 Q86XN6
A6NF35 Q3KQV3
Q14590 Q9Y2G7
Q9P255 Q9Y2Q1
Q96NL3 Q9UJW7
Q14031 Q14520
O75820 Q8N9K5
Q14929 Q86TJ5
P58304 Q9UBR4
A8MQ14 P17025
O75022 P20036
P30447 P30480
Q96RE9 Q9H8G1
A4UCT3 O94855
O75467 Q14590
Q8N7M2 Q9HAH1
P17038 Q68EA5
A8MUV8 Q8N988
P35240 Q92796
Q96HQ0 Q9BX82
O75467 Q9NZV7
A6NKZ1 Q8N184
P27986 Q9ULW0
Q15929 Q6ZMV8
B4DN70 P84077
Q5CZA5 Q7L945
Q8IYB9 Q8N859
A2RRD8 Q5EBM4
A6NHJ4 Q68DI1
Q8IYN0 Q8NEP9
P08514 Q08722
P52738 Q8N8Z8
P59923 Q7Z398
P29401 P37837
Q96CS4 Q9Y6Q3
Q86V71 Q99676
Q5SXM1 Q6P9A1
Q8TBZ8 Q9UK11
P51911 P62736
A8K781 P35998
P20340 Q15286
Q68DY9 Q86WZ6
A8MQ14 Q86WZ6
Q8IZ26 Q8WV37
O14628 P17025
Q96EG3 Q96K58
Q5SYY0 Q7Z398
O14640 Q13642
Q6ZN11 Q86XN6
P52740 Q2VY69
B4E1Q0 Q59EF0
B3KVC3 Q5JXJ1
Q14585 Q5HYK9
P52738 Q6P280
Q147U1 Q9BWM5
P51553 Q00325
P51153 P62491
Q8IYX0 Q96H40
O43296 P48742
Q6PK81 Q9UJN7
P52741 Q9BS31
Q12901 Q3KQV3
P17252 Q06187
Q8WXB4 Q96N22
Q9HBT7 Q9UK13
P17098 Q8N8Z8
A6NF35 Q8N8L2
Q6ZR52 Q8TAU3
Q9UIE0 Q9UJN7
Q7Z513 Q9NS63
Q8TAQ5 Q96I27
B4DZQ7 B4E0J0
P23246 Q01081
O14628 Q96EG3
Q6ZQV5 Q96NG8
Q8N184 Q8N782
P51523 Q9Y2L8
Q96HQ0 Q96NJ3
P22001 P78352
A6NM28 Q8N823
A6NM28 Q8N7Q3
Q5HY98 Q9UK10
P17031 Q5HYK9
Q9H707 Q9UIE0
P00749 P98164
Q6N045 Q9UEG4
O43830 Q14590
P17021 Q6IV72
Q96C28 Q9UJW7
Q03936 Q9NW07
P17980 Q13041
P10073 Q9UJN7
P17024 Q9HAH1
P52742 Q3ZCT1
P17035 Q96PQ6
P17039 Q8IZ26
Q15935 Q8WXB4
Q86UE4 Q99590
Q15072 Q8N988
O43345 Q9BWM5
Q96PE6 Q9NR11
Q3KP31 Q5JNZ3
P13693 P83731
Q86XU0 Q9P2F9
O43830 Q9UII5
P35789 Q96SE7
P17014 Q8N3J9
Q5JVG2 Q86UE3
O00445 Q9BQG1
A6NK53 Q96SZ4
B4E2E1 Q8TDY3
A6NK75 Q8N9K5
Q14593 Q96JF6
P17027 Q96ND8
Q8TA94 Q9UII5
P17098 Q96H40
P49959 P54132
Q8IYI8 Q8N823
Q8IYI8 Q8N7Q3
Q15311 Q9Y2N7
A8MVP4 P17023
A6NGH9 Q86TJ5
Q6ECI4 Q8TF47
P16415 Q3ZCX4
P17041 Q5JNZ3
P35789 Q96NJ6
Q3KP31 Q9Y2A4
Q9BS34 Q9Y2G7
Q8IZ26 Q9NYT6
Q2M3W8 Q9NSJ1
Q5SXM1 Q8N8Z8
Q06732 Q9NSD4
O75467 Q12901
O75437 Q8TB69
O75909 Q16181
P52737 Q99676
Q86TJ5 Q86V71
Q6ZNG0 Q9P0L1
Q6ZSS3 Q9BSG1
A8MUV8 Q03936
Q8NHY6 Q96MU6
A6NFI3 Q96MX3
O15315 Q06609
Q16587 Q96JC4
A2RRD8 Q86UQ0
P11473 Q05516
P17014 Q96NJ3
B0YJ74 Q6FHU0
Q8TF32 Q99676
A8MVS1 Q8N782
P10072 Q9NZV7
Q8NHY6 Q9UL59
P26378 Q92879
P12111 P20908
P31751 Q99558
P03372 P11474
A6NF79 Q9Y2Q1
Q6PDB4 Q9UII5
P51149 P61970
P52742 Q5HYK9
O15131 Q9BVS9
A8MUV8 P52741
O95780 Q9BS34
Q5SXM1 Q9BS34
A8K6V0 P61163
P17038 Q9UK11
P24530 P29474
P02760 P02768
Q09FC8 Q8N883
O75346 Q9ULM2
B4DZT4 Q562Q1
O14980 P51991
Q08AG5 Q8N9K5
Q96K58 Q9NQX6
A8MWA4 Q0D2J5
Q5VIY5 Q6ZN57
P00519 Q13671
Q9H707 Q9UK12
P15621 Q96PQ6
Q8N972 Q96BR6
Q06730 Q9BRH9
O14965 P14635
Q96CS4 Q9H2C1
A8MVS1 Q8NHY6
P04818 Q13415
O60675 P35452
O94892 Q8N720
O75123 Q13398
O43361 Q9BS31
P01303 P20382
O14709 Q8N720
A6NP11 Q03936
P17023 Q9Y6R6
B4DUM9 P25787
Q8NHY6 Q9UK12
O75290 Q2TAN0
A8K6V0 Q562N6
P51814 Q9Y2P7
Q8IVC4 Q8N988
P36222 Q15782
P48645 Q9GZQ4
Q01094 Q99856
P62942 Q08209
P17025 Q9HCG1
Q96JF6 Q9HCL3
O14628 Q96C28
P05231 P10145
B3KM89 Q562Q4
P62993 P98082
Q4V348 Q52M93
A6NK53 Q9NYW8
A8K8Z5 Q7Z3U6
Q2TAA5 Q9H553
Q9BX82 Q9NQX6
P38159 Q15233
Q86UD4 Q96SQ5
P52742 Q6PF04
Q7L2R6 Q9HBT7
Q3SXZ3 Q6ZN08
P12830 P15311
A8K971 Q6ZSS3
P11308 P19419
A8MVS1 Q6ZN19
A6NNF4 Q6ZNA1
Q7Z7K2 Q96CX3
O75290 Q494X3
Q5JNZ3 Q5VIY5
Q6U7Q0 Q96N22
Q32M78 Q86YE8
Q03938 Q6PG37
P08107 P38646
A6NM28 Q5JVG2
P17032 Q13360
A6NK21 Q96GE5
P09651 P35268
Q6NX45 Q9BSK1
P52736 Q8N972
Q8N7K0 Q9NW07
O43361 Q8TAQ5
Q8NHY6 Q96LW1
Q6ZN57 Q8TF47
A8MUZ8 Q5CZA5
Q9BY31 Q9P0L1
Q14588 Q8N782
P21506 Q99676
Q13398 Q96SR6
B3KM89 Q562X2
O95486 Q9BYD9
P17021 Q08AG5
Q06609 Q9P287
Q8WXB4 Q96RE9
P12931 Q13393
Q8IYI8 Q9NSD4
O75373 Q8IZC7
O95402 P61218
P43631 Q07000
Q86T29 Q8NEM1
O43353 P29466
Q8NA42 Q96MU6
Q499Z4 Q96PQ6
Q15973 Q7Z7K2
O43345 Q96JF6
Q147U1 Q6ZMW2
Q02447 Q09472
B3KSM6 B4DYI5
Q7Z340 Q9HBT8
O43830 Q7L945
O75051 Q9H3T2
P17096 Q9UMX1
P32297 Q15825
B2RAL8 B3KX51
O94892 Q14585
Q3KP31 Q9Y6Q3
A8MTY0 Q96I27
P17041 Q9HCG1
A6NKZ1 Q14584
P28356 P52954
Q14532 Q92764
P21127 Q9H204
Q5JVG8 Q96SZ4
Q3KNS6 Q96NJ6
Q9BSK1 Q9Y2H8
P62158 Q12959
Q05481 Q8TF47
Q3MIS6 Q6ZMY9
O14628 Q8TF45
Q14584 Q68EA5
Q15118 Q15119
A8MUZ8 P51522
Q5JVG2 Q8NEP9
Q6P9A3 Q6ZNA1
Q2M218 Q86YE8
O43390 Q15233
Q15937 Q9NR11
P02462 Q14112
Q14593 Q9BUY5
A8MTY0 Q9UJW7
Q8NB42 Q9H5H4
P21333 P61586
Q9P2J8 Q9UJW7
A6NDX5 Q03936
Q8N9Z0 Q8TF47
A6NDX5 Q96SK3
A8MUP4 Q8N8J6
Q8IYN0 Q96SQ5
P10072 P13682
Q13507 Q14643
B4DGQ6 Q86XZ2
Q14929 Q8NDP4
O14978 Q7Z7L9
A8K971 Q9Y2A4
Q8TB69 Q9UK13
A8MUV8 Q9BUY5
Q3KNS6 Q86T29
Q96BR6 Q96MU6
Q8TAF7 Q9BS34
O94892 Q8TF47
Q96SR6 Q9P255
P22694 Q07343
P11388 P40692
P10073 P52741
P10072 Q6ZNG1
P68133 Q9NWP5
P49137 Q59F75
Q14591 Q96CX3
Q86YE8 Q9UC06
Q0VGE8 Q9UC07
Q5SYY0 Q96K75
P35789 Q9H0M5
Q01081 Q07666
B4DNV4 B4DWK5
P17035 Q12901
Q6ZNG1 Q8IZC7
Q5EBM4 Q86UQ0
P00533 P13987
Q8N8J6 Q8N972
Q86V71 Q9UC07
P11168 P52945
Q6ZMW2 Q8IYB9
Q68EA5 Q96N22
O14980 Q12824
Q8NEP9 Q9BSG1
Q6ZMW2 Q8N7K0
Q8NB50 Q8TBZ8
Q6ZN11 Q96BR6
A6NP11 Q8N393
P49427 Q13309
Q86Z02 Q8TAD8
B4DJ66 B4DXI8
P17020 Q9NV72
P01916 P20036
Q9BSK1 Q9HCG1
P03950 P60484
P54920 Q12846
O75437 Q14587
Q96LW1 Q9Y473
P16415 P48742
Q7Z7K2 Q86XU0
Q68EA5 Q7Z3I7
P17020 Q6NX49
Q49AA0 Q68DY1
Q09FC8 Q86XU0
Q10567 Q53GI5
A6NP11 Q5JVG8
A6NK31 Q8NB50
O75467 Q9NQV7
Q15937 Q9Y6Q3
Q15928 Q6N045
P10114 Q8WWW0
Q5JVG2 Q8TF32
Q2F839 Q96BE0
Q32M78 Q9Y473
Q8N823 Q9NQW5
Q8N7Q3 Q9NQW5
P63000 Q9BYG4
O60234 P16871
Q8TF47 Q9HCX3
Q13360 Q6ZQV5
P48742 Q3SXZ3
Q8TB72 Q92904
P06400 Q08999
P17031 Q9UJW8
Q14591 Q9Y2L8
Q8IZX4 Q92830
P17019 Q5EBL2
P31948 Q58FF3
P17024 Q9H2C1
P17030 Q9Y2P7
Q14592 Q6U7Q0
B2R6N6 B4DE78
Q8NDP4 Q96MU6
Q13111 Q9NVP2
Q6N045 Q7Z7K2
P17027 Q6U7Q0
A8MQ14 Q5JNZ3
B4E163 P62140
Q8N587 Q9Y473
A6NK75 Q7Z398
Q96K58 Q96LW1
P17014 Q8N2I2
Q3SXZ3 Q6ZN79
Q0D2J5 Q9NV72
P11142 Q53HF2
A8MTY0 P17023
Q08ER8 Q8TB69
Q8N988 Q8NEM1
P48742 Q86UE3
Q8N9K5 Q9H707
Q03924 Q15928
O00631 P26678
P10072 Q5T619
Q13106 Q8N7K0
P16473 Q5JWF2
Q9NW07 Q9Y2Q1
O43361 Q3MIS6
Q14593 Q6NX45
Q8TAU3 Q9NR11
B3KMI4 B4DL08
P17041 Q8TBZ5
Q08ER8 Q8N141
A6NGH9 Q9Y2L8
Q5EBM4 Q96JL9
A8MVS1 Q9BRH9
P06276 Q9Y215
Q15973 Q6U7Q0
P17035 Q9NQX6
Q99676 Q9UC07
P48742 Q9P2F9
P51504 Q6AW86
Q8N4W9 Q96HQ0
O43345 Q8N587
Q6IV72 Q86XN6
P17041 Q0VGE8
P17035 Q9UEG4
P51508 Q9BSG1
Q5EBL2 Q5EBM4
A8MT65 Q2M3X9
P98164 Q15036
P47900 P51582
Q16600 Q8N2I2
P51786 Q96RE9
Q7Z398 Q8WXB4
P17021 Q5EBL2
P20248 P21675
P52736 Q9H707
Q15937 Q8IYB9
Q5CZA5 Q8IZ26
Q08ER8 Q14590
P20340 P51151
Q06730 Q14591
O75346 Q6PDB4
Q96CX3 Q9Y2P0
P28698 Q96N58
P17097 Q8NDQ6
O14672 O60934
Q8N8J6 Q9Y6Q3
Q5HYK9 Q6ZMY9
Q09FC8 Q96CS4
Q6ZN08 Q86WZ6
Q9HCU9 Q9UK53
Q5TEC3 Q8IYI8
B4E205 Q562X4
Q12901 Q14591
Q5JVG2 Q96SR6
Q13503 Q9ULK4
Q00535 Q13153
P08047 P23511
Q14929 Q3KNS6
P17027 Q96PQ6
Q5TYW1 Q9Y2P0
P52743 Q96K58
Q8TAQ5 Q8WXB4
Q03924 Q9NW07
Q6P3V2 Q8IZC7
Q6PG37 Q9H0M5
Q14591 Q6NX45
P52744 Q3SXZ3
O00268 Q15545
A6NNF4 Q9NQV7
P17039 Q9BS34
P17097 Q9UK12
P63104 P68366
P52743 Q7L2R6
Q8NA42 Q9NZL3
P45984 Q99683
Q7Z7K2 Q86UE3
Q9NS91 Q9UNA4
O96019 Q9NPF5
P17025 Q96SK3
O95201 Q8NEP9
Q02386 Q86YR5
Q14015 Q8N4Y1
A8MUP4 Q8IZ26
B4E205 Q562M5
P17032 Q9Y2H8
Q14591 Q6ZSS3
A8K0G3 B3KNH5
P17024 Q09FC8
Q86WZ6 Q9UJW7
A6NK31 P17020
A6NK31 O43345
Q96ND8 Q9BSK1
Q07869 Q14686
A6NGH9 Q06732
P50613 Q05655
Q5T5D7 Q6ZN11
Q86YE8 Q9NQX6
O95780 Q14587
Q7L3S4 Q8TAF7
Q6ZR52 Q9UK13
Q13106 Q14584
Q03938 Q8TB69
Q08AG5 Q5MCW4
Q86YE8 Q96N58
Q68DI1 Q9UJW8
P16415 Q6ZN11
O94855 P63261
Q96GE5 Q96K75
Q7Z3I7 Q9UBL3
Q7Z7K2 Q8N587
Q06730 Q9P0L1
Q49A33 Q9HBT7
Q15973 Q6IV72
Q6ZN57 Q9Y2L8
Q494X3 Q9P2J8
A8MQ14 Q8N9K5
Q3SXZ3 Q5CZA5
Q8IYX0 Q96NL3
Q96EG3 Q96NL3
Q15935 Q5EBL2
O94892 Q15072
A8MTY0 Q9H2C1
Q7Z398 Q9UK13
B4E190 P40616
Q16587 Q9NQW5
O14497 P15976
P17098 Q8NB50
Q3KP31 Q9UJW7
Q5SYY0 Q9P255
Q5HYK9 Q96EG3
P0C7X5 Q3SXZ3
Q6ZNG0 Q9Y2P0
A8MXY4 P17025
A6NFI3 Q6N045
A6NK21 Q86V71
Q6N045 Q6ZNG1
O14939 Q13393
Q8N720 Q8TBZ5
O95780 Q7Z7K2
A6NFI3 P17014
P10243 Q9BY41
P17023 Q9UJW8
P35789 Q6ZMW2
Q86T29 Q9UL59
P53999 P61158
P51786 Q68DY1
O75373 Q03938
P22392 Q13895
P20339 P26374
Q5JVG8 Q8IZ26
P05549 P35659
P29353 Q04912
O43361 Q9HCG1
P0C7X5 Q8NEP9
P17039 P51814
P0C7V5 Q86UQ0
Q6PK81 Q8WUN3
Q52M93 Q96BR6
P51809 Q13277
Q92793 Q9UJW9
Q68DI1 Q9BY31
Q5MCW4 Q8IYN0
P58317 Q8IZC7
Q14093 Q8TC59
O75437 Q8IYB9
Q9Y2Q1 Q9Y6R6
Q4V348 Q86XN6
O43830 Q96ND8
Q3ZCX4 Q9Y2P0
O00139 Q7Z4S6
P01112 Q8NF31
Q13216 Q16531
Q15973 Q8N141
Q5EBM4 Q8WTR7
A5LHX3 Q8TAA3
Q16181 Q96KR1
P04150 P14735
O43749 Q13368
P02671 P48634
P17020 P17021
A6NF79 P17039
P52744 Q9BWM5
P17098 Q96RE9
O75467 Q9Y473
Q8N7M2 Q96SK3
Q4V348 Q5CZA5
Q00534 Q9UQ07
Q96MR9 Q96NJ6
Q96LW1 Q96MU6
P17036 Q8N9K5
Q9H963 Q9UL59
Q5JNZ3 Q7L945
A6NK53 Q5EBL2
O00220 Q96BY2
Q8IZC7 Q8N782
P04637 Q99612
B4DNB9 B4DS79
Q8N972 Q9NW07
Q99676 Q9UK13
P51786 Q8N2I2
Q15973 Q52M93
P13747 P30456
Q96CS4 Q9BRH9
P18507 Q8N1C3
P31751 P56279
Q7Z398 Q9BRH9
A8MVP4 P0C7X5
P50579 Q8WW12
P31483 P49792
A6NP11 P17021
Q96H40 Q9H7R0
O95411 Q9Y572
Q6ZN57 Q9NYW8
P48742 Q7L945
Q96CS4 Q9H7R5
Q96ND8 Q9Y6R6
A8MTY0 Q96K58
Q96RE9 Q9NQZ8
O95780 Q6ZN06
Q8NDP4 Q8TF47
Q9BY31 Q9Y2P7
Q3SY52 Q9BR84
O60331 Q6NW36
Q68DI1 Q9NQW5
Q49A33 Q5CZA5
O14531 Q9BPU6
Q86Y25 Q8N393
P29474 P30556
Q8TB69 Q9UJU3
Q06732 Q86UQ0
B3KSM6 P17066
Q15084 Q8NBS9
O94855 Q562Y8
Q86UQ0 Q9UJU3
Q15545 Q9H2P0
O96017 P62136
Q8N7K0 Q8NDP4
Q15910 Q9BY41
O94892 Q9UC07
P25445 P29965
P41240 P43405
P10071 Q15942
Q2M3X9 Q6U7Q0
Q13227 Q9BZK7
A6NNF4 Q08ER8
P11474 Q9H7Z6
B3KR50 B4DW46
A6NNF4 Q96SK3
Q3ZCX4 Q9P0L1
P17017 Q7L945
Q14568 Q58FF3
Q6NX45 Q9NSJ1
P17017 Q96K58
Q8NG66 Q96SB4
Q8N184 Q96H40
Q8NEP9 Q9HBT7
Q5T5D7 Q9Y6R6
Q15029 Q15233
Q49AA0 Q6P9A1
O95780 Q96K75
Q12931 Q15459
Q86UD4 Q9UBL3
A6NN14 P16415
P14317 P34910
Q7Z7K2 Q96NG5
O00505 O95198
P18462 P30453
Q86XU0 Q96RE9
Q14588 Q96MU6
P09104 P13929
O14709 Q6P2D0
P52740 Q6ZN79
A8MXY4 Q3ZCT1
P30504 Q8NHL6
P11049 P13747
Q6PK81 Q9C0F3
P17017 Q9H2C1
Q14593 Q96MX3
P51522 Q8WUN3
P20339 P24386
A8MUT7 Q9P1U1
Q96BR6 Q9Y6Q3
A2RRD8 Q5EBL2
Q14966 Q99442
Q14587 Q6ZR52
P48995 Q14573
O14978 Q96HQ0
P18848 Q96RU7
A8MTY0 Q9BR84
Q5T5D7 Q8N972
P06400 Q9Y6K1
P52743 Q8N7K0
Q86XN6 Q9NZV7
Q7Z340 Q9NR11
P52738 Q32M78
A6NK75 Q86UE3
P17096 P19838
Q8IYB9 Q9H7X3
Q49AA0 Q6AZW8
A8MT65 Q8TA94
P20749 P49841
Q96PQ6 Q9H0M5
Q8TF20 Q9NR11
P17098 Q8N587
Q0VGE8 Q5VIY5
Q5T5D7 Q9Y6Q3
P04271 Q09666
O96019 Q92993
P17027 Q8TAU3
Q969W8 Q9Y473
Q8IYB9 Q96N38
Q8NB50 Q8WUN3
Q6AZW8 Q96CS4
P11802 Q00526
P04899 P21462
P11802 P45984
Q15797 Q6KF10
A8MVS1 Q96I27
P17038 Q96MU6
A6NDX5 Q03924
O43830 P35789
A6NDX5 Q8IYN0
Q68EA5 Q9UJU3
P51786 Q86YE8
P21506 Q499Z4
Q96LW1 Q9C0F3
Q14584 Q6P9A1
P17039 Q96CX3
P49137 Q86YV6
P20340 P62491
P42574 Q16513
P17014 Q8N9K5
Q15928 Q15937
P01919 P13760
P10072 Q06732
Q9UK10 Q9Y2P0
P02741 P12318
Q6ZSS3 Q96CX3
Q8N9Z0 Q9P255
Q494X3 Q6ZNG1
O15371 P51398
P40763 Q99062
Q5T5D7 Q68EA5
O15145 O15511
O60765 Q12901
P00533 P63104
Q86Y25 Q9H7R5
Q9HAH1 Q9UII5
Q6PDB4 Q9NR11
A6NHJ4 O75123
Q53FA3 Q53FC7
Q09028 Q14188
O75123 Q86YE8
Q8N782 Q96SZ4
A8MVP4 Q6ZMV8
Q86UE3 Q9Y2P7
O75396 O95249
Q6NX45 Q8N883
P17031 Q96H40
Q5MCW4 Q5TYW1
Q9NR11 Q9P2F9
Q08170 Q13595
Q8NHL6 Q95365
P01889 P16410
Q8N8H1 Q8NCK3
P0C7V5 P28698
P17039 Q5VIY5
P17030 Q9UEG4
Q6ZN79 Q8NDQ6
Q14584 Q14593
P48742 Q86UD4
P01916 P28068
A8MUZ8 Q5TEC3
P17026 Q8N9Z0
P31270 Q92793
Q15937 Q86YE8
Q15072 Q8NDP4
Q8N8L2 Q8TF47
Q02386 Q9Y2H8
Q53GF5 Q59GS3
Q3KNS6 Q9UJW7
Q7Z398 Q9GZX5
Q14585 Q8IYX0
Q8NHY6 Q9H2C1
Q4V348 Q8N9F8
A8MT65 Q8TD23
Q15928 Q52M93
P17032 Q8N7K0
A4D2C0 Q53GX1
O43296 P51814
Q96CS4 Q96NG8
Q6NX49 Q96NL3
Q6P3V2 Q8TBZ8
Q86T29 Q9P2J8
O94892 Q86WZ6
Q5HYK9 Q96HQ0
P13682 Q5T5D7
P51814 Q5HYK9
O94892 Q8N8J6
P02462 P12111
P61764 Q12846
Q9H7R5 Q9HBT7
P53992 Q9Y614
P17026 Q9UK10
A6NP11 Q7Z7L9
O14978 Q6AW86
P62330 Q5U025
P10586 P23468
Q08AN1 Q9H5H4
P51504 Q05481
Q6P3V2 Q7Z398
Q5JVG8 Q9UEG4
P02649 Q14114
B4DYJ8 B4E1Q0
P17023 P52740
P17023 Q0D2J5
P62993 Q01484
Q86Y25 Q8NB42
Q8N5Y2 Q9H7Z6
Q96PE6 Q9ULM2
P31946 Q53S41
P05067 Q13485
Q16666 Q9UHV7
Q494X3 Q8TAQ5
Q8N2I2 Q9HBT7
Q13547 Q9Y6X2
Q15072 Q9NZV7
Q2VY69 Q6N045
Q15929 Q96RE9
Q9BRH9 Q9H7R5
P17031 P17098
P23246 Q16630
A8MYF4 Q5HY98
Q96A83 Q96A84
P15621 Q6ZQV5
P19438 P53355
Q6PDB4 Q8N587
P62158 Q9H2S1
Q7L945 Q8WV37
Q7Z3I7 Q96PQ6
Q5JVG2 Q9HCZ1
Q14592 Q86TJ5
A6NK53 Q96JC4
P19784 Q16539
A8MUZ8 Q14588
P52737 Q6ZN79
A6NNF4 P51504
Q86XZ2 Q8NB89
A6NGH9 Q8IZ26
Q8N988 Q9Y2L8
Q2TAN0 Q8TD23
Q6V9R5 Q9NSJ1
O95352 Q9NT62
Q8N859 Q9UJN7
P17017 Q8NA42
Q6ZN08 Q8N2I2
B4DTM6 Q562N0
O14787 Q14974
A6NKZ1 Q8TF45
Q14015 Q8TEK9
P0C7V5 Q9NSD4
Q09FC8 Q9UJW7
Q96RE9 Q9HCL3
A6NHJ4 P17097
P15621 Q96LW1
A8K971 Q96NG8
Q86UE3 Q9NZL3
P51508 Q8TB69
P17031 Q3ZCX4
Q68DY9 Q8IYX0
Q06732 Q7Z3I7
P10314 Q8NHL6
A8K0G3 B4DTI4
Q08AN1 Q5TYW1
B3KTV0 B4DVU9
Q06732 Q8NDW4
O43361 Q9NSD4
Q14586 Q8N720
A8MT65 Q0VGE8
Q8TAQ5 Q9NW07
Q5HYK9 Q96NG8
Q13360 Q96JC4
Q86TJ5 Q96MR9
Q2M3X9 Q9Y6R6
P62491 Q92928
A6NK75 Q6ZS27
Q8N8H1 Q96JF6
A6NF79 P17097
P35789 Q8N8L2
A8MT65 Q9BSG1
Q03924 Q86UE3
O75123 Q08AG5
Q03923 Q15928
O95201 Q32M78
Q6IV72 Q8N7K0
P17024 Q9H8G1
P20226 Q12947
Q8NEK5 Q9UJU3
Q96NI8 Q9UEG4
Q7Z340 Q8N8L2
Q9NQT4 Q9Y3B2
P22059 Q969R2
Q03938 Q8N8H1
Q14587 Q8N782
Q32M78 Q96NG8
Q96PE6 Q9NQZ8
O14713 P22392
P61978 P63165
Q03938 Q7L3S4
Q8TC17 Q9H3Y6
Q15929 Q96SQ5
Q147U1 Q9Y2L8
P52738 Q96NL3
Q15545 Q6P1X5
Q5EBM4 Q8NB50
Q92925 Q969G3
P42680 Q13882
Q49A33 Q9NZV7
A2RRD8 Q6ZN08
Q8NB50 Q96LW1
P13667 P55157
P17039 Q6P3V2
P35789 Q6ZN57
Q6P2D0 Q8N7K0
Q5SYY0 Q8IYB9
A6NK75 Q3KQV3
A8K6V0 Q562T5
O14978 Q8N988
Q13398 Q8NB50
O75437 Q9UIE0
A4D111 Q96H53
P17026 Q9HCX3
Q14586 Q6P9A1
Q9H9Y6 Q9UIG0
Q8N720 Q96N38
Q8N782 Q96BR6
A8MVS1 Q9HCL3
P51522 Q8N988
A8MUP4 Q9NQX6
Q3MIS6 Q9UII5
O14978 P10072
P0C7V5 Q96JL9
P35637 Q01844
Q49AA0 Q6ZN11
O14709 P52737
P00519 P22670
B4E388 Q2F839
Q03924 Q5JNZ3
Q6P280 Q9Y473
P51508 Q86T29
A6NGH9 Q9NQW5
P53992 Q562U1
P15622 Q7Z398
P25098 P32245
Q3SY52 Q8N587
P23945 P25098
P16220 Q96RN5
Q06730 Q16600
P17014 Q9H707
Q12901 Q96RE9
Q5SYY0 Q8IYN0
Q49A33 Q8N8J6
Q147U1 Q9BR84
P07910 Q07666
Q2M218 Q99676
Q6P2D0 Q8NB50
P17027 Q7Z7L9
Q6ZS27 Q9HCX3
Q6P280 Q9UBL3
O60285 Q9P0L2
Q86T29 Q96N38
Q9H2C1 Q9Y2P7
P02751 P49747
P51814 Q96H40
O75346 Q9HCL3
O15457 P20585
Q6PF04 Q9P0L1
Q14590 Q9H7R0
P29323 Q16620
Q6ZN11 Q8IYB9
Q6ECI4 Q6IV72
Q9BS31 Q9ULM2
Q6ECI4 Q8N8J6
Q6ECI4 Q96SZ4
Q5SYY0 Q6N045
Q8TC21 Q96C28
Q8N7K0 Q96JL9
Q6ZMW2 Q8N8L2
Q9BS31 Q9H8G1
Q5TYW1 Q9Y2G7
Q86UQ0 Q9NV72
P42574 Q06609
Q6ZN08 Q9UK10
Q96N22 Q9UEG4
P52736 Q8TAQ5
A6NGH9 Q9Y2Q1
P51522 Q96JF6
P14653 P49639
A8MVP4 P10073
Q5HY98 Q7Z340
Q0D2J5 Q6ZNA1
O75437 Q96MU6
Q06732 Q6PF04
Q8NDP4 Q96RE9
A2RRD8 P17032
Q14584 Q8NEP9
O15503 Q12770
O00478 P30499
Q4V348 Q6ZN08
Q8N187 Q8TAP4
P23396 P67775
Q05481 Q6ZN08
P04004 P05121
Q96SZ4 Q9BSK1
P41002 Q96KB5
P06493 P41240
O75373 Q8N3J9
A6NK31 O14709
Q4V348 Q7Z7L9
Q03923 Q8IVP9
P0C7V5 Q9UK10
A8MWA4 Q96N22
A8MT65 A8MVS1
P10072 P21506
Q68EA5 Q96IR2
Q13398 Q3SXZ3
P60763 Q9H4E5
Q01844 Q9HC44
Q6PDB4 Q9HBT7
B4DFX8 Q504U3
Q5EBL2 Q9HCG1
P17098 Q9H8G1
Q52M93 Q8N141
Q14015 Q6ZSD5
Q96NJ6 Q9BS34
O43184 Q8TE56
P17021 Q96SK3
Q9HCZ1 Q9NW07
P23443 Q15118
Q86XU0 Q96SR6
Q96SE7 Q9Y2P7
Q5MCW4 Q96LW1
Q494X3 Q9Y6R6
Q01844 Q9H5I1
A8K971 Q86Y25
P17027 Q6ZNG0
A6NFI3 A8MUP4
P17035 Q3KNS6
O43296 Q8N9Z0
Q86UD4 Q8N141
Q86UD4 Q9Y2G7
Q96N58 Q9Y2H8
Q6AW86 Q9BS31
O75821 Q9Y314
O15198 P61968
Q14586 Q8TB69
Q2TAN0 Q6ZR52
Q8IZC7 Q96JF6
O43830 Q08ER8
Q6ZMW2 Q9NV72
Q5CZA5 Q8N9F8
P20366 P29371
B4DFN9 B4DNX1
A6NP11 Q15973
Q9HAH1 Q9NSD4
O43296 Q2M3W8
B3KSM6 B4DNT8
Q86XU0 Q8WXB4
P17041 Q5TYW1
O75373 Q9BR84
Q7L3S4 Q9UL59
P46100 Q9NYF8
P08253 P48061
Q15928 Q68DY1
P55209 P60228
A6NP11 P51508
Q8N7M2 Q9NZV7
Q5CZA5 Q8NHY6
Q03923 Q9UIE0
Q8NHY6 Q9NZV7
Q14591 Q9H707
P10073 Q147U1
Q08ER8 Q9HBT8
Q14591 Q9UJL9
B3KUS2 Q96H53
P52736 Q8TAU3
P20339 Q8TB24
O75293 O95257
A8K6G9 Q7Z2V5
P17017 P52740
P22087 P57678
P52737 Q9GZX5
Q6NX45 Q8IVP9
A6NK31 Q15072
P15621 Q9UJW8
Q14593 Q6ZNG0
Q6U7Q0 Q6ZN19
P17027 Q2TAN0
P05141 P19438
P08620 Q8NCG5
Q68DI1 Q8NDW4
O95486 Q562Q4
Q03936 Q96CX3
Q96C28 Q9NZV7
O43525 P56696
Q8N972 Q8N988
O75346 Q8IYB9
Q07021 Q13242
Q9BR84 Q9NSJ1
P14651 P32243
Q12809 Q14190
Q5TYW1 Q96SE7
Q6ZN11 Q8N587
Q6ZN08 Q8NDQ6
Q86TJ5 Q8IVC4
Q6P9A3 Q8TAU3
Q96SZ4 Q9H2C1
O75820 Q7L945
Q14929 Q9P2F9
Q8IYX0 Q8N7K0
P22736 Q09472
Q92831 Q9Y6J9
Q14929 Q8WTR7
Q8WTR7 Q9UC06
Q4V348 Q9P2J8
O95487 Q562Q0
Q9Y2P0 Q9Y6Q3
Q8N3J9 Q8WUN3
Q5TYW1 Q8NEM1
Q96NG5 Q9BWM5
O94782 Q9BXW9
Q96JC4 Q96LW1
Q9H8G1 Q9HCL3
P07814 P41250
P28288 Q9UBJ2
Q6ZNA1 Q8TAU3
Q49AA0 Q8IVC4
Q96C28 Q96JC4
Q96SK3 Q9H7X3
Q05481 Q9H0M5
Q49A33 Q6ZSS3
Q3KP31 Q96NJ6
Q494X3 Q6V9R5
P10072 Q6ZMW2
A6NFI3 Q2VY69
Q7L3S4 Q8N7K0
Q8IZC7 Q96MU6
A6NF35 Q6N045
B4DHP5 Q5SP16
P02538 P19012
Q6P2D0 Q9HBT8
Q8WTR7 Q96PE6
Q96SR6 Q9Y2L8
Q96SK3 Q9UII5
Q68DI1 Q8N7Q3
Q68DI1 Q8N823
Q6ZN08 Q6ZSS3
P17025 Q8N8Z8
Q0VGE8 Q8IVP9
Q6ZMW2 Q8TD23
Q12901 Q8N720
Q6V9R5 Q8IZ26
B4DI23 Q02750
Q0D2J5 Q9NZL3
Q8NB42 Q96SE7
P51828 Q08462
B4DM22 P62191
P54652 Q53HF2
P10073 Q5T619
Q86T29 Q8WV37
P17025 Q96N22
P17787 P30532
B4DI39 P11142
Q6P280 Q8TA94
Q6ZNG1 Q6ZSS3
Q9NQW5 Q9UK13
Q8N184 Q9Y2A4
O75969 Q9BZX4
A6NNF4 Q68DY1
O60765 Q06732
P01106 P29590
A2A3N6 Q53HB3
A8MVP4 Q6ZNG0
P17021 Q6P280
A6NM28 P17097
Q96MU6 Q9UII5
Q3SXZ3 Q9P255
P52736 Q15929
Q5JVG2 Q9BSG1
Q96ND8 Q9UC07
Q494X3 Q8N782
P22087 Q14978
Q6P9A1 Q8IZC7
Q7L2R6 Q8N972
Q9UK10 Q9Y2H8
P04637 Q66K89
P17032 Q9UL59
Q8NCK3 Q96CX3
Q86Y25 Q9UL59
O60765 O75820
Q6P1L6 Q96BR6
Q03924 Q14592
Q3SY52 Q96SR6
O75467 Q8N7M2
P17041 Q96SE7
P17014 Q5HYK9
Q9NTI5 Q9UQE7
Q16587 Q6ZS27
Q6PDB4 Q9NZV7
Q96PQ6 Q9NSJ1
Q96SQ5 Q9H963
O75123 Q9ULM2
P48742 Q12901
P22415 P78347
O60218 P15121
P0C7X5 Q8NEM1
Q6ZN08 Q8N8Z8
P41182 Q05516
Q3ZCX4 Q6P280
O94892 Q8IVP9
Q14929 Q5T5D7
A5LHX3 Q05DH1
P18462 P43630
Q14929 Q9NQX6
Q8N3J9 Q96RE9
Q15935 Q9HAH1
Q2TAN0 Q9ULM2
P17038 Q96RE9
P21506 Q6ZNH5
Q00610 Q99442
Q08ER8 Q8NEK5
P17041 Q96HQ0
O94817 Q9Y679
B4DZ84 O14910
P21980 P61586
Q7L3S4 Q9BWM5
Q03924 Q3SXZ3
Q8TAF7 Q9Y2A4
Q96SZ4 Q9C0F3
Q0D2J5 Q6PF04
P54725 Q96S82
Q9BS31 Q9BSG1
Q08AG5 Q8NEM1
P84095 Q13177
O14978 Q8NCK3
P35789 Q9Y473
Q8TAQ5 Q9Y473
Q5JNZ3 Q96EG3
P17039 Q7Z3V5
P17024 Q8N3J9
P32298 P47736
A8MT65 Q8NDW4
P05412 Q02930
P13693 P53350
A8MYF4 Q9NZV7
Q13177 Q14168
Q96LW1 Q9UEG4
Q14587 Q6ECI4
P08151 P23759
Q6PF04 Q9P2J8
P01588 P13945
P52738 Q6ZNA1
P10072 Q5HY98
B4DXY3 P11142
B4DZT4 B4E315
P51814 Q15929
B4DTM6 Q562R8
Q99459 Q9H211
P17030 Q86XU0
Q01851 Q15319
Q6AW86 Q9NYT6
Q8IYX0 Q96LW1
Q09FC8 Q96CX3
O14978 P52741
P17097 Q147U1
P51523 Q9NSD4
A2RRD8 Q6ZR52
P13796 Q13094
P15311 P16150
Q5EBL2 Q86Y25
P52742 Q8NEK5
Q8IVP9 Q8TAQ5
P28698 Q14584
P17017 P52737
Q8N7K0 Q9HBT8
O94892 Q9Y2Q1
Q2VY69 Q96BR6
Q13398 Q68DY9
Q6PCE1 Q9BR65
O14628 Q7Z398
A8K971 Q9P0L1
O00716 P19532
Q08AG5 Q9UJU3
A6NM28 P15621
O60674 P52333
O43361 Q2VY69
Q8TBZ8 Q9HBT8
Q96GE5 Q96MR9
P10316 P30504
Q8IZC7 Q8N9K5
P01111 Q3MIN7
O43296 P17026
O14628 Q8TAF7
P17032 Q9UC06
P52742 Q96JC4
P30447 P30455
Q86YE8 Q9H5H4
Q96BR6 Q9NZL3
P17039 Q6ZS27
P15621 Q8NEM1
A8MUV8 O75820
P10072 Q86XU0
Q8TAU3 Q96SE7
P17030 Q8N8J6
Q6P1L6 Q8TF45
Q7L7X3 Q9P0L2
P48050 P78352
Q5JVG8 Q96LW1
Q6PDB4 Q8TB69
P15621 Q8N587
P62304 Q12931
P17026 Q5SXM1
Q6ECI4 Q9P255
Q8N859 Q96SK3
P07196 P08670
P17014 Q86UQ0
A6NNF4 Q9BWM5
P11049 P13796
Q5JNZ3 Q9NSJ1
B4DN70 P62330
P17038 Q8N393
P30486 P33681
O75346 Q6AZW8
Q9GZX5 Q9UL59
Q8N184 Q96JC4
P17030 Q9NQZ8
Q4V348 Q6IV72
B4DYS6 P06493
Q7Z3V5 Q7Z7L9
Q06730 Q6P1L6
A6NK21 Q68EA5
A6NHJ4 Q9NQV7
P41597 P51685
P78352 Q13387
Q6V9R5 Q8IVC4
P07948 P27361
Q15843 Q8TBC4
A6NNF4 Q6U7Q0
B4DEB9 B4DLJ3
Q12901 Q8N393
A8K971 Q3KQV3
O00410 Q96P70
Q9HBT8 Q9Y2A4
Q3ZCT1 Q6ZN79
A8MWA4 Q9HCX3
P01891 P19397
A8MUP4 Q9UK10
P17026 Q68DY9
P06241 P10636
B3KQV6 Q7L7W2
P15056 Q8IVT5
P21506 Q32M78
Q8N8Z8 Q9UJW8
P15498 P31749
P61371 Q8TE12
P55789 P61201
Q13398 Q96RE9
Q9H7X3 Q9UL59
Q8IUQ4 Q96T25
Q03924 Q9HBT7
Q3ZCX4 Q9NQZ8
P30872 P32745
Q9UJM0 Q9Y6B5
Q9H7R5 Q9H963
P28698 Q9UK13
B4E1Q1 Q53FA3
Q9NPJ6 Q9NWA0
Q8N7Q3 Q99676
Q8N823 Q99676
P17031 P52737
P10275 Q16665
Q13619 Q92466
Q9C0F3 Q9NW07
A6NM28 Q96K58
Q9UHD2 Q9Y297
Q6ZNH5 Q8NDP4
Q96C28 Q9P2F9
P52736 Q3KQV3
Q9BWM5 Q9HCZ1
P52743 Q8NDW4
B4DTX2 B4E1S9
P15622 Q08AN1
Q9Y2G7 Q9Y2H8
A8MUZ8 Q8TF32
Q9P255 Q9UK12
Q8NCK3 Q8NEP9
P17024 Q8IYI8
Q14587 Q8N720
Q8IYN0 Q9HCL3
P02776 P09038
Q8TBZ8 Q9C0F3
O43683 P06493
A6NKZ1 P52742
O95201 Q2M3W8
P07437 Q6PEY2
P01111 P20339
O75346 Q9NQX6
P01889 P13760
Q9NQZ8 Q9NYT6
Q8N859 Q96NI8
P52742 Q8TF47
A8MVS1 Q96BR6
Q8TAU3 Q9NW07
Q5T619 Q9NZV7
P20226 Q53T94
Q9NZV7 Q9UJW7
Q14591 Q15937
Q96CS4 Q96HQ0
O60763 P61764
O75437 Q49AA0
P43626 Q29960
O43830 Q8NHY6
Q86XU0 Q969W8
Q14587 Q9BWM5
O00443 P04626
Q06732 Q9H2C1
Q8N4W9 Q9GZX5
P51504 Q96SE7
P17025 Q9UIE0
O75373 Q6P2D0
Q09FC8 Q96NG5
Q06732 Q9NQZ8
Q8IYI8 Q96BR6
P52737 Q0D2J5
Q96SR6 Q9UIE0
Q5HYK9 Q6ZN79
O15211 Q14015
P25445 Q12955
O43361 Q16600
P52732 Q15058
B4DN41 Q86X36
Q5SXM1 Q9Y2Q1
P52741 Q8NB42
Q06730 Q8NHY6
Q49AA0 Q8TF32
B3KMI4 B4E0S6
Q8NDQ6 Q9NSJ1
A6NK21 P15621
Q3KP31 Q6PG37
Q2M3W8 Q86UE3
O14965 O15264
P17041 Q96SK3
P17026 Q8NB42
Q08ER8 Q13398
Q5T619 Q8N859
P17027 Q9H8G1
P59923 Q5FWF6
A6NK21 P13682
P09326 Q92835
Q8WTR7 Q96C28
P51504 Q6NX49
O75123 Q6ZN57
B4DMH5 Q9BYG4
Q03154 Q8N4T0
A2RRD8 Q9BWM5
P10073 Q52M93
P00734 P13671
Q8N8J6 Q9HCL3
A8MT65 Q96LW1
A6NDX5 Q14587
Q15020 Q15287
A8MUZ8 Q14591
Q6ZN11 Q9UL59
Q15973 Q2M3X9
P52742 Q8IYX0
A4D2P2 A8KAN3
P0C7V5 Q96NG5
Q8N8H1 Q8N9K5
Q12815 Q12816
P05556 P24941
Q6V9R5 Q9H707
P11021 Q96IS6
O75820 Q96I27
A6NM28 O14978
A6NM28 Q9UK12
P01130 P30533
P17014 Q6ZMY9
A8MWA4 Q3MIS6
Q562R1 Q9NWP5
Q86UE3 Q96IR2
Q16587 Q6ZMW2
P59923 Q9H2C1
Q96MX3 Q9NQZ8
Q6ZN08 Q9P2F9
Q8N4W9 Q8TF20
Q0D2J5 Q3ZCX4
P17039 Q15929
Q0VGE8 Q3SXZ3
P23246 Q01844
Q96MU6 Q96SK3
Q6ZN06 Q9UIE0
Q0D2J5 Q9Y6R6
Q8N3J9 Q9P2F9
Q14929 Q9NQV7
Q3KP31 Q6ZN57
A8K3H8 Q13362
O43791 Q05516
P04626 Q15491
B2RAL8 P19086
Q14587 Q6ZNA1
P17027 Q8TBZ8
O95835 P53667
P15622 Q9H8G1
P13682 Q8IYN0
Q8TC21 Q9UIE0
Q8TBZ8 Q9NR11
Q5JVG2 Q9BUY5
P01024 P13671
P17035 Q15928
Q9BY31 Q9NSD4
Q0D2J5 Q9Y6Q3
P24941 Q04759
P48742 Q9BY31
P62330 Q6FH17
Q3KNS6 Q5TYW1
O14978 Q494X3
P19174 Q9UN19
Q6ZN06 Q86Y25
P11049 Q14005
P17097 Q3MIS6
B3KXZ2 Q86XC7
Q9NSJ1 Q9Y6R6
Q13131 Q13164
Q9H7R0 Q9HAH1
Q8IYB9 Q9HCG1
O14628 Q96LW1
Q15349 Q15418
O75820 Q96JL9
P59190 Q9Y2J0
Q86Y25 Q9UC06
Q96N22 Q96SZ4
P78352 Q99767
Q14584 Q6ZNG0
Q86XU0 Q8NEM1
P17020 Q14584
P49768 Q9Y2W7
P17039 Q499Z4
A6NK53 Q4V348
Q3MIS6 Q5MCW4
Q6P9A1 Q9NYT6
Q14590 Q6P3V2
Q15928 Q5T619
Q86T29 Q8TA94
Q8NB50 Q96MR9
Q96N38 Q9Y2H8
A8MTY0 Q3MIS6
B3KTV0 B4E3B6
Q8TD23 Q96SZ4
Q5EBL2 Q6P280
A8MUP4 O75467
Q49AA0 Q9UJW8
O75123 Q14929
B4DDF7 B4DYJ8
Q3SY52 Q7Z340
Q92830 Q9H7Z6
Q09FC8 Q9NYT6
O75123 Q6P1L6
P17098 Q8TF20
O75123 P17020
Q96NG8 Q9Y2P0
P15621 Q9BWM5
Q6P2D0 Q86XU0
Q07817 Q12981
O95757 P17066
B4DWW5 Q7L7W2
Q86XU0 Q9H7R5
A6NN14 Q5TYW1
P51817 Q15418
P17027 Q9NQX6
Q3KNS6 Q8N3J9
Q13360 Q6ZN06
A8K971 Q49AA0
A6NHJ4 Q8N8Z8
A6NDX5 Q6N045
Q5VIY5 Q6ZNH5
P17019 Q8N141
A6NM28 Q9NSJ1
Q08AN1 Q9UC06
Q3ZCT1 Q9Y3M9
Q8NFD5 Q96GM5
Q15024 Q9Y3B2
Q96GE5 Q9UK11
Q96EG3 Q9BWM5
Q5T5D7 Q9NYW8
P17027 Q9UK12
A2RRD8 Q9NZL3
Q86WZ6 Q96GE5
Q96ND8 Q9P2F9
P01375 P01579
Q6ZNA1 Q86TJ5
Q15937 Q6V9R5
P11388 P35222
Q9UII5 Q9Y3M9
Q6N045 Q96NG8
B4DEF7 Q2KHP4
Q86UD4 Q9HCZ1
Q5TYW1 Q96MR9
P04083 P08758
P18124 Q13765
Q09FC8 Q3MIS6
A6NF79 P15622
Q15929 Q3KNS6
Q9HBT8 Q9HCX3
P15498 Q15464
O75820 Q5MCW4
P17097 Q9HCX3
Q5TYW1 Q8NHY6
A6NF79 Q9NQZ8
Q8IYX0 Q8N883
P40306 Q53GF5
Q13148 Q96I25
P17031 Q06732
P09471 P47736
A6NK21 O14628
P17031 Q9HCG1
P51814 Q6ZNG0
Q86V71 Q9H0M5
B4DSC0 Q0EFC9
Q2M218 Q49AA0
Q5EBM4 Q9NQV7
Q6ZNH5 Q8IVC4
P01842 Q8TBC9
Q8N4W9 Q9NYT6
B4DY04 P27348
Q8N2I2 Q8N9Z0
P0C7V5 Q6ZR52
Q68DY1 Q9BSG1
Q9H963 Q9Y473
Q03924 Q6ZMW2
Q8N3J9 Q96MR9
O95201 P52742
A8MXY4 Q6ECI4
P50750 Q9UBK2
Q8NDP4 Q9UJL9
P08123 P14780
Q8N859 Q9BS31
Q08ER8 Q15072
O75437 Q8NA42
A6NNF4 P52740
P01040 P07476
P17032 Q9UJW7
P13682 Q6ZR52
P02549 P11277
Q6ZN06 Q86UE3
P84095 Q14185
Q03923 Q68EA5
P17027 Q8N9Z0
Q14584 Q499Z4
Q09FC8 Q9BUY5
Q8N7K0 Q96SK3
O15379 Q96RE7
Q05481 Q96NJ3
P17098 P52738
P61371 Q86U70
A8MVP4 O75437
A6NFI3 Q494X3
Q5TYW1 Q9NYT6
P17032 P52738
Q15973 Q6ZSS3
A6NNF4 Q96EG3
Q68DI1 Q6PG37
P30926 P32297
O14920 P30048
A6NHJ4 Q9HBT8
Q8N8H1 Q8NDQ6
O75376 Q9UBX0
Q8TAF7 Q9UII5
B0AZS6 P31947
A6NN14 P58317
Q8TF32 Q9NQZ8
Q6N045 Q8N782
P17021 Q6AZW8
P30455 Q9BUN8
Q5SXM1 Q8N3J9
P15559 P16083
Q6P9A1 Q8NB50
P16415 Q96EG3
P61204 P62820
P51786 Q9Y6R6
P42574 P49662
Q03938 Q14587
Q92752 Q96GW7
Q6PDB4 Q96NL3
Q96NI8 Q9BX82
O43296 Q9Y473
O15444 P46092
A6NFI3 Q96N38
Q06730 Q7Z340
Q00535 Q02750
Q6P1L6 Q7L3S4
Q14593 Q9BY31
Q8N988 Q96IR2
Q8TC21 Q96NL3
P28482 Q12772
Q6P2D0 Q96NJ3
P51523 Q9UK11
B4DDF7 Q58EX4
Q3ZCX4 Q8N141
P13682 P51814
O43296 Q86XU0
Q68EA5 Q6AW86
Q6AW86 Q6PK81
Q86YE8 Q8IYN0
Q01196 Q02548
P23443 P67870
A6NK75 P48742
P21675 Q00987
Q6PG37 Q9UII5
Q0D2J5 Q6ZMW2
Q8IVP9 Q9NQW5
P49848 Q6P1X5
B4E205 Q562Q2
P17017 Q68DY1
Q5EBL2 Q8IZ26
B4DSN3 B4DXP9
O95201 Q9BX82
P33993 Q9BRX2
Q6MZI6 Q8TAA3
O75820 Q68DY1
O75820 Q96PQ6
P36873 P67775
Q9UEG4 Q9UJU3
Q8NHY6 Q96K58
Q9NTJ3 Q9UQE7
P12830 P49768
P53992 Q13707
Q8IZC7 Q9NZL3
P13682 Q8WV37
Q16600 Q5EBL2
P13747 P26717
Q86V71 Q8TF20
P10072 P17014
A2RRD8 Q9H2C1
Q9UJU3 Q9UK13
O14957 O95178
Q00613 Q15545
Q6ZN06 Q96K75
Q14593 Q8WXB4
A6NN14 Q14585
P17024 Q96JL9
P17025 Q96SQ5
O75533 P18124
Q9Y2H8 Q9Y2L8
Q53GF5 Q5U0A0
A8MWA4 Q6P280
Q14593 Q8IYN0
Q8NDQ6 Q9UK11
O75346 Q7Z7L9
A8MTY0 Q6ZNG1
Q96N58 Q9UC06
B2R6N6 P31946
Q08AG5 Q8TA94
Q96BR6 Q96NJ6
P10073 Q9H0M5
O76094 Q14152
Q3KP31 Q9HCG1
Q14584 Q15928
B4DSN3 Q562Y4
P0C7V5 Q8N8H1
Q12824 Q92925
O43678 P38117
Q68DY1 Q8N883
Q14586 Q9HCL3
P52743 Q96JF6
P58317 Q8TAW3
Q9BR65 Q9NZL6
Q7Z3V5 Q9UK11
Q3KQV3 Q8N988
Q07866 Q12840
P17023 Q3KP31
Q0VGE8 Q9Y2G7
P25098 Q9Y2X7
Q96SR6 Q9NQX6
P17032 Q9Y2A4
P17017 Q14593
P17024 Q6ZR52
A8MUV8 Q5JVG8
A2RRD8 Q8NB42
P04233 P28067
P08684 P10635
A8MT65 Q03938
Q6ECI4 Q8N720
P31358 Q13571
P28482 Q15831
P17021 P58317
A8MQ14 Q9HCG1
Q0VGE8 Q494X3
Q8N393 Q9NSJ1
O43361 Q9UJW8
O43830 Q96PQ6
O14628 Q96JL9
Q00526 Q16644
Q96K75 Q9UL59
Q68DY1 Q9HAH1
P26358 Q96T88
O43830 Q7Z3V5
Q16600 Q8N587
A8MVP4 Q9BUY5
P17031 Q96ND8
Q15937 Q5SXM1
Q15928 Q9UJW8
Q12901 Q96N22
P11532 Q13474
Q8IXF0 Q9Y243
Q8WV37 Q96ND8
O75346 Q08AN1
A2RRD8 Q6AW86
P51508 Q6AW86
O43296 P17035
Q8IVP9 Q99676
P26358 Q15329
Q96ND8 Q96NL3
Q2M3W8 Q3KQV3
Q13106 Q6P1L6
Q499Z4 Q8WV37
Q3KP31 Q99676
O95201 Q8IYX0
Q5JVG8 Q8TAQ5
Q8N782 Q9UJL9
P58317 Q15929
Q12824 Q15561
P17019 Q8N8J6
P01106 Q13952
Q96SZ4 Q9BY31
B1GX79 B4DMH5
Q52M93 Q96LW1
A6NFI3 P59923
P17097 Q14591
A8MUV8 Q06732
Q15973 Q9UJU3
Q7Z3V5 Q86YE8
P62837 Q15843
Q16587 Q8WTR7
P52743 Q12901
A8MT65 Q6V9R5
Q8WXB4 Q96JF6
Q0D2J5 Q9UK13
Q9H7R0 Q9NSD4
Q3KP31 Q8TF47
Q2M3X9 Q8NEM1
Q0VGE8 Q8WXB4
P15622 Q3SY52
Q9BR84 Q9NR11
P58317 Q68DY9
Q5MCW4 Q9H0M5
P35789 Q8IVP9
P13521 P27986
A8K971 P17036
P80075 Q16570
P51508 Q14592
Q68EA5 Q9ULM2
B3KNB4 B4DJB0
Q8TAU3 Q96CX3
A6NN14 P17098
Q6ZNG1 Q6ZR52
A8MVS1 Q96CX3
Q02386 Q96I27
Q8IZ26 Q9H963
Q5JVG2 Q9HCX3
B4DTM6 Q562Q9
P43146 Q14289
P32121 P62158
Q5CZA5 Q9NW07
A5LHX3 B4E0X6
Q6P280 Q86T29
O75444 Q92793
Q8N393 Q8N782
O75373 Q9UIE0
Q8IYI8 Q8TF47
P17035 Q0D2J5
Q9BY31 Q9UK12
Q68DY1 Q6ZN57
A6NF79 P52744
Q8TB69 Q9Y2P7
O75290 Q499Z4
P21506 Q96C28
P04222 Q8NHL6
O14628 Q8N9F8
Q8IYI8 Q9HBT7
Q8N9F8 Q96NJ6
B4DXY3 B4E1S9
Q86UE3 Q8TBZ8
A6NGH9 A8MVP4
Q12901 Q96HQ0
Q15072 Q9Y2Q1
Q96EY4 Q9NX58
Q08AN1 Q15935
P17038 Q9UC07
Q96RE9 Q9UIE0
Q8N9Z0 Q9GZX5
P52737 Q8TA94
Q6V9R5 Q9HCL3
P17039 Q6AW86
P19838 P50750
O75467 Q9H0M5
P17020 Q9NQZ8
Q6P3V2 Q9NSD4
Q8N9K5 Q8N9Z0
B3KUS2 B4DHP5
Q86XN6 Q9UL59
A6NHJ4 Q12901
Q9BSG1 Q9UII5
P17041 Q96K75
Q7Z398 Q9Y2P0
Q99676 Q9BY31
Q8N782 Q8TA94
Q7Z3V5 Q8IYX0
P17020 Q6U7Q0
Q02386 Q9P0L1
Q9NZL3 Q9UL59
A6NNF4 Q9H707
Q7Z398 Q8N720
B4DG72 Q14015
A6NHJ4 Q8TC21
Q6ZQV5 Q8N972
P23769 P25791
P35226 Q99496
P06239 P14317
P28482 Q05655
A8MVP4 Q7Z7L9
P07948 Q14643
Q8N883 Q96K75
Q8N9K5 Q96NL3
Q8NB50 Q8NEP9
Q53YE8 Q567Q5
P17032 Q8TC21
O75373 P16415
Q7Z7L9 Q8N8Z8
Q7L2R6 Q8TC21
Q8NHY6 Q96MX3
Q6ZNH5 Q9NQX6
Q52M93 Q8TF20
P50616 Q15797
Q8TBZ5 Q9NSJ1
P19525 Q9BQI3
Q86V71 Q9BS34
A6NDX5 Q8IYB9
P17098 Q6ZMW2
Q86YE8 Q9BS31
P31947 Q07002
Q86TJ5 Q8IZ26
P01270 P49190
Q147U1 Q96ND8
P33681 Q09160
Q96NJ6 Q9C0F3
O95997 P31689
A6NK53 Q96SK3
Q68EA5 Q6ZNG0
P17050 P31749
Q06730 Q96HQ0
P51532 Q96ST3
Q5JNZ3 Q9NQW5
A8MXY4 Q9P2J8
Q6IV72 Q99676
Q16587 Q8NEP9
B2RCQ9 B4DNX1
A6NK31 Q8TAF7
Q7L2R6 Q9P2J8
P17024 Q96NJ3
Q96MR9 Q9BSK1
O00629 O60518
P51522 Q16587
Q96IR2 Q9P255
A8MT65 Q96MR9
P62633 P83731
Q06730 Q6AZW8
Q06732 Q6ZSS3
Q6ZS27 Q9UC07
A8K7Q2 Q53FC7
O43493 P62993
P17031 Q9H8G1
Q14593 Q8TAQ5
Q96CX3 Q9Y6R6
Q6PDB4 Q9BR84
B4E3B6 P48741
Q86YE8 Q8TA94
P41594 P62158
Q6ZMY9 Q7Z7L9
Q2M218 Q8N8L2
P51523 Q6P3V2
P48742 Q9Y2Q1
P26641 P46776
Q8IZ26 Q96N38
A6NFI3 Q8WXB4
O95201 Q9UK13
P01909 P30511
Q7Z7L9 Q9Y6Q3
P35789 Q3KQV3
O14980 Q13490
A6NKZ1 Q9Y2Q1
O95780 Q9Y2P0
Q8TF45 Q9H7X3
Q52M93 Q6ECI4
P51786 Q96N38
Q6P3V2 Q9BWM5
P17035 Q14584
Q9H707 Q9H7R5
Q8N2I2 Q9Y2P7
Q6ZN06 Q6ZN11
P52743 Q9BUY5
Q07812 Q9HD36
Q5T619 Q8N141
Q0VDF9 Q53FC7
Q14592 Q8N8L2
Q14588 Q9Y2Q1
P17041 Q9ULM2
Q08ER8 Q9Y3M9
O75467 Q9UEG4
Q06730 Q3KP31
Q6ZN11 Q8N9K5
P17024 Q8N9F8
Q0D2J5 Q8TAW3
Q03936 Q9NR11
Q7Z3I7 Q9UK13
Q9BXJ0 Q9BY79
B4DEF7 Q0VDF9
P0C7X5 Q96SQ5
P52743 Q8TAF7
Q14590 Q8IYB9
Q15973 Q8TAQ5
Q14591 Q8N883
Q8N859 Q8TBZ8
Q68DY9 Q9UC06
O00560 Q14832
P35555 Q13361
B1AVT1 Q8WUW7
Q8N8L2 Q9BS31
Q8N8Z8 Q9NYT6
P29084 Q03468
P0C7V5 Q86T29
Q96H40 Q96ND8
P17041 Q8TB69
Q8N8L2 Q96HQ0
P15822 P56693
Q8N782 Q9Y6R6
Q8NHY6 Q8WUN3
P21506 Q8NB42
Q13106 Q96N38
P61981 Q53S41
P15621 Q8IVP9
P29466 Q07812
Q14588 Q7Z398
Q5HY98 Q9H7R5
Q15935 Q8TAU3
Q32M78 Q5JVG2
Q96H40 Q96LW1
Q12901 Q2M218
P45984 Q00613
P16401 Q16778
O95780 Q86UE3
P52736 Q6N045
P51504 Q8IYB9
B4E1Q1 P11021
Q7L945 Q96SK3
Q8TF32 Q9UK10
P21506 Q9UC07
P17032 Q9GZX5
Q6ZNH5 Q8N393
Q15797 Q9Y692
A8MYF4 Q2TAN0
O14980 Q14152
P17035 Q8N3J9
Q49AA0 Q6N045
A6NFI3 Q13360
Q08AG5 Q8IZC7
Q13360 Q9P255
Q5TEC3 Q8TBZ8
Q2TAN0 Q9H963
P17026 Q9HCZ1
P15621 P17026
A6NNF4 Q8N587
P17019 Q969W8
A8MUT7 B4DT29
P05129 Q9H4B4
Q86YE8 Q96BR6
A8MUZ8 Q9Y2Q1
Q8TAW3 Q96NI8
A8MQ14 Q9NQV7
Q0VGE8 Q8NHY6
O43296 Q9H0M5
B3KTV0 B4E1T6
O75346 Q6NX49
Q6PK81 Q8TD23
Q6V9R5 Q8N141
O14628 Q9UBL3
P16415 Q96JC4
Q06732 Q9NSJ1
O75437 Q9Y2L8
Q96H40 Q9HCX3
P63215 Q9P2W3
A8K0G3 B4DN99
Q08ER8 Q8TAF7
P41236 P62136
Q8TF32 Q9GZX5
Q8N7Q3 Q9GZX5
Q8N823 Q9GZX5
P15621 Q14591
A6NF79 Q5EBL2
A6NNF4 Q96N22
Q08AN1 Q68EA5
Q7Z398 Q9NQZ8
B4DRT3 B4DUU6
Q8N9Z0 Q96JC4
P23246 Q13243
B4DTM6 P63267
P52736 P52737
P17030 Q9HBT8
P31942 P43243
Q5VIY5 Q8TBZ5
P08238 P62888
O00330 P36957
Q8TF45 Q9BSK1
P51786 Q96CS4
Q68DI1 Q6ZN19
P51814 Q6NX49
Q96N38 Q9Y473
O00186 Q15833
Q96MR9 Q9UJU3
P51522 Q9NYT6
Q09472 Q92786
Q5CZA5 Q8TAU3
Q562U1 Q9NWP5
Q7L3S4 Q9UK12
O00220 O95999
Q15072 Q5JVG8
Q8WV37 Q9H0M5
Q96IR2 Q96SQ5
P17020 Q9NSD4
B4DYS6 P11802
P43686 Q3LIA5
P24941 P42679
P17023 Q7Z3I7
Q68DY1 Q96NI8
Q8WTR7 Q96JL9
B4DWG4 Q9Y6Q5
P59923 Q9NW07
Q7Z3V5 Q96NJ6
P48742 Q6P2D0
Q147U1 Q16600
A8MT65 Q8WXB4
P10809 P11021
A8MVP4 Q3ZCX4
P52744 Q96JL9
O95487 Q562T6
A8K3I9 B4DK91
Q06187 Q08881
P62993 P78483
A6NDX5 Q8N8H1
O94779 P35240
P05121 P07204
Q08AN1 Q9BY31
O75175 Q9UFF9
Q6P1L6 Q9NSD4
Q6P9A1 Q8TAU3
O75123 Q99676
Q9H7R5 Q9Y2P0
P68431 Q9NVP2
A8MUP4 Q86WZ6
Q3KQV3 Q5T5D7
Q3ZCX4 Q8WXB4
Q0D2J5 Q4V348
P06748 P52294
A6NM28 Q9NSD4
O43830 Q86V71
A8MT65 Q6PDB4
Q8N587 Q9H7R0
Q5SXM1 Q8N782
O43830 Q5TEC3
Q8NEA6 Q9UMX1
Q8N720 Q8N9F8
Q7L945 Q8N2I2
Q86YE8 Q96I27
Q5VIY5 Q96NJ3
O75437 Q9H2C1
Q08AG5 Q96GE5
Q494X3 Q8TAU3
Q14587 Q5FWF6
Q6PF04 Q96LW1
P15621 Q96K75
A6NF79 Q8N8J6
Q96N22 Q9H963
P51523 Q7L2R6
P17031 Q9H7X3
Q495L7 Q9BR65
P41240 Q99952
Q8N8L2 Q99676
Q96HQ0 Q9P2F9
Q5VIY5 Q7Z3I7
P52738 Q96LW1
Q8TF20 Q96SR6
Q6ZR52 Q96MU6
P17027 Q14584
Q08AN1 Q6ZMY9
O75093 Q96MS0
Q68DY9 Q9Y3M9
P58317 Q3SXZ3
Q49A33 Q8NB42
Q8N823 Q9BUY5
Q8N7Q3 Q9BUY5
A8MUZ8 Q6P9A1
O75373 Q7Z7L9
Q8N883 Q9UII5
B2R6D7 B2R9A0
Q8TAF7 Q8TB69
Q8WW12 Q93034
Q6PF04 Q8N9K5
Q12840 Q3ZCM7
P17097 Q2TAN0
O75373 Q96LW1
P09341 Q16570
Q6ZQV5 Q9H8G1
Q32M78 Q86V71
Q5FWF6 Q6PG37
Q6ZS27 Q9HCZ1
P51786 Q9BUY5
P17026 Q8N3J9
Q03923 Q5TYW1
P21127 P55055
Q6ZNG0 Q9UEG4
O75346 Q96K58
P53992 Q6PJ43
Q16587 Q96NI8
Q6NX45 Q6P1L6
Q8IYI6 Q9UPW8
Q6ZN79 Q8N720
Q8N4W9 Q96C28
Q6N045 Q8NB50
Q7L945 Q9Y2H8
B3KM89 P61163
O43557 Q13114
P84022 Q15583
Q5T619 Q5TEC3
A6NNF4 Q96HQ0
A6NGH9 Q9UK12
Q7Z7K2 Q9UJW8
P38398 Q16576
P17026 P17097
O14978 Q96MR9
Q14929 Q9H8G1
P16415 Q6AW86
P57059 Q9P289
P16415 Q9NV72
Q08AN1 Q9HCZ1
Q49A33 Q8N859
Q8NHY6 Q96C28
P17032 Q6N045
Q99466 Q9NVC6
A8MUP4 Q5HYK9
Q8N2I2 Q96NI8
Q86V71 Q96NL3
O95780 Q9NQV7
Q6ZSS3 Q8IZ26
Q5EBM4 Q96N22
P49336 Q9H204
B4DFN9 Q53GZ6
O94855 Q53G76
P59923 Q9H7R5
A8MUZ8 Q86TJ5
Q5SXM1 Q9Y2L8
Q53FC7 Q96IS6
O60765 P17019
A9QM74 B4DS32
Q96H40 Q96NG8
B2R6X5 Q59EJ3
A6NK53 Q8TA94
Q2M3W8 Q8NA42
P10588 P10828
Q6AW86 Q8TF32
P13746 Q8NHL6
Q6NX49 Q8IZ26
P24158 Q9UIV8
P16188 P16190
Q08AN1 Q9H2C1
Q3KNS6 Q8NDW4
P51508 Q09FC8
Q6ZN06 Q8N9K5
O75290 Q6AW86
Q13263 Q96SR6
B4DFY5 B4DI23
Q6PDB4 Q8WUN3
A8MUV8 Q2M3W8
Q8N393 Q8NA42
Q6N045 Q9NR11
Q96N38 Q9UC06
P17032 Q9BWM5
P53779 Q6FHG1
Q5T619 Q7Z3V5
Q6ZN08 Q9Y6R6
P0C7X5 Q5HYK9
Q6P1L6 Q8NDW4
O75437 Q8WV37
Q6P280 Q8TBZ5
Q96SQ5 Q9NYW8
O60479 P32243
Q13106 Q6ZNG0
P17025 Q86YE8
O14640 P61981
O95780 Q13106
Q8N8J6 Q96MX3
P48552 Q9UKV0
A8K0S3 P45985
Q8WUN3 Q9P2F9
O43345 Q13106
Q15937 Q9Y2P0
Q8N141 Q96SE7
Q9NQZ8 Q9P2J8
P51523 Q6V9R5
A6NDX5 Q8NDP4
Q9HCG1 Q9UJU3
Q96RK0 Q9BYW2
B4DL39 B4E3I4
P31997 P40199
A8MVS1 O75290
Q8N9K5 Q96K58
P10072 Q96N58
P62988 Q13233
Q5T619 Q8IYI8
Q14592 Q9HBT7
Q09FC8 Q9NSD4
O60683 P28328
O95780 Q14592
O75290 Q49A33
Q14593 Q9UJW7
P52738 Q9ULM2
Q8N141 Q9UC07
P15036 Q15672
Q0VGE8 Q4V348
Q05481 Q9BWM5
P17041 Q68EA5
B4DIF1 Q8N6I9
O94892 Q4V348
P51522 Q6IV72
Q5T619 Q9HCX3
Q53SE2 Q7Z759
A8MWA4 P51786
Q0D2J5 Q7Z3I7
Q9BY31 Q9GZX5
Q14591 Q9Y2Q1
Q2M3W8 Q8IVP9
Q6V9R5 Q9BR84
Q6P9A1 Q86YE8
A6NHJ4 Q96SK3
Q8TC21 Q9BWM5
B4DUJ4 Q00526
Q5TYW1 Q8NEK5
Q5SYY0 Q8TF45
P17039 Q9NYW8
Q8TAQ5 Q9Y2Q1
Q3SXZ3 Q9HBT7
B4DVZ9 P62191
P30459 P30488
P11473 Q9Y4A5
Q9BSG1 Q9UL59
P51504 Q9UK11
P08575 P34910
P10314 P18463
Q5SXM1 Q96H40
Q6P9A3 Q96NL3
Q8NCK3 Q9Y3M9
P98082 Q02410
Q14929 Q86UD4
P62993 Q05209
Q5TYW1 Q8N141
Q6NX49 Q9Y6R6
O43830 Q3SXZ3
Q08AN1 Q7Z3V5
A6NNF5 B4DNX1
P52740 Q16600
O15111 Q16584
Q8N7Q3 Q9BWM5
Q8N823 Q9BWM5
Q96SR6 Q9HBT7
Q5SXM1 Q6P2D0
Q08AG5 Q96K75
P04156 P05067
Q6N045 Q9C0F3
Q96JC4 Q9UJN7
P48742 Q9NQX6
Q9BX82 Q9Y6R6
P11831 P28347
B4DTM6 Q562X6
Q6ZQV5 Q8IZC7
P35789 Q499Z4
Q92904 Q96EP5
P28335 P47901
Q6ZQV5 Q9UJU3
Q6ZQV5 Q9GZX5
P52737 Q5VIY5
Q6P9A1 Q9H7R0
Q96N58 Q9HCG1
P15622 Q86UQ0
B4DDG7 B4DG47
Q02386 Q9HCX3
Q9NZ52 Q9UMZ2
Q03923 Q15072
P0C7X5 Q96SR6
A8MUV8 P52736
P17098 Q9NZL3
Q14929 Q9UJU3
Q8NEM1 Q96NG8
O00743 P67775
A6NP11 Q86XN6
P17031 P52743
P24941 Q13526
Q15528 Q9P086
Q8TAU3 Q9H707
B3KNB4 Q4VJB6
A6NGH9 Q6AZW8
Q3ZCX4 Q9UK11
Q58FF3 Q58FF6
P54920 Q16623
Q15072 Q6ZS27
P52741 Q14584
P15621 Q96I27
Q96MX3 Q96PE6
O95551 P63165
Q96N58 Q9NR11
Q16600 Q96N38
O75346 Q9Y6Q3
Q8N782 Q8TF47
Q9HCG1 Q9UL59
P17038 Q9UBL3
B4E1S9 Q53HF2
P21506 Q8N393
Q3KQV3 Q9Y2Q1
P52741 Q96BR6
Q5JVG8 Q9Y6Q3
B4DQJ4 P35998
Q96BR6 Q96C28
Q14929 Q8IZ26
Q5THR1 Q7L014
P17032 Q14590
Q8N720 Q9NQZ8
Q09472 Q8NHV4
Q7Z7K2 Q8N141
P10073 Q86XN6
Q5HY98 Q9UK11
Q86Y25 Q8N7M2
Q6ZN11 Q9H7X3
P17031 Q16600
Q9H7R5 Q9HCZ1
B4DE78 Q53S41
A6NK53 Q86XN6
Q8TAW3 Q9Y6Q3
Q96SE7 Q96SZ4
P52738 Q8TF45
Q08AG5 Q9H7R5
P01916 Q8IUN9
O43837 Q99855
Q02386 Q8TD23
A8MWA4 P17026
A8MVP4 Q9P255
P20618 Q5JNW7
P40616 P62330
P04637 Q13526
Q9BX82 Q9H707
Q3KQV3 Q494X3
P17097 Q0VGE8
O14709 Q5TEC3
Q15929 Q8NEM1
O75346 Q6ZNG1
Q86T29 Q96HQ0
Q09FC8 Q9H5H4
O60765 Q8N8J6
A8MXY4 P0C7V5
Q9NW07 Q9UJU3
A8K8F8 Q96IS6
O75437 Q12901
Q5JNZ3 Q9NSD4
Q8WZ42 Q9UKX2
Q13106 Q8NHY6
P06729 P09326
Q5MCW4 Q96K75
A6NF79 Q9UJW8
Q96I27 Q96NL3
O15516 Q8WYA1
P49768 P62491
P10316 Q07000
P50395 P50990
P07910 P84090
Q8WTR7 Q9HBT7
P00746 P08697
Q14593 Q96SE7
A5LHX3 P20618
Q9H963 Q9UJL9
O75533 Q8N8D1
A6NK21 Q68DI1
Q13106 Q96SZ4
P17023 Q9NQZ8
Q3KP31 Q9NQX6
Q147U1 Q6NX45
Q96NG5 Q9UIE0
P19784 Q5SRQ3
Q5SYY0 Q6PG37
Q8TAU3 Q96N22
Q03924 Q96NL3
P01100 Q01196
Q13106 Q5SXM1
O43316 Q92997
Q8N8L2 Q9NV72
P21506 Q6P1L6
B4E2E1 B4E315
O43752 Q9P253
Q16585 Q92629
Q14590 Q96SE7
Q8IVC4 Q8TAW3
Q03936 Q8TAF7
O60281 P51003
Q9UC06 Q9Y2L8
O75969 Q14344
Q8TF45 Q9H707
A6NDX5 Q06730
O60870 P11940
Q68DI1 Q8TC21
P58546 Q04864
P34995 P43115
Q6N045 Q96SK3
Q49A33 Q9UJU3
Q96CS4 Q9UJW8
Q96K75 Q9Y2Q1
P51814 Q9BS31
A8MYF4 O60765
Q8N7M2 Q9UJN7
Q5FWF6 Q96N58
P15621 Q6P280
P17030 Q14592
O43296 Q13360
A8MUZ8 P0C7V5
Q99504 Q9UIU6
Q9P255 Q9Y2H8
Q8TAW3 Q9UC06
P15622 Q9BSG1
A8MUV8 Q96RE9
Q92793 Q92985
Q8N782 Q9H8G1
Q8TAW3 Q9UK10
A8MVP4 Q7L945
P68400 Q96L34
Q14586 Q96N58
P06748 P50990
B5BTZ5 Q6FHX4
Q8N720 Q9NSJ1
Q3SXZ3 Q9NYW8
Q6N045 Q9Y473
Q86UQ0 Q86XN6
P49327 Q13233
P23246 Q01201
Q6ZNG1 Q8TB69
Q96NG8 Q9H2C1
Q6PG37 Q8N393
B4DLM8 Q3LIA5
B4DR63 Q99755
Q6NX45 Q9UJW8
Q14929 Q7Z340
O75123 Q06732
O60765 Q96NJ3
Q8N9F8 Q9BUY5
P17024 Q13106
Q96MU6 Q9P255
P63167 Q9Y5J5
Q13164 Q9UM73
P16415 Q7Z340
O43463 P83916
P17014 Q96SE7
A6NDX5 Q9NR11
Q9P255 Q9UK10
O14579 Q9NYM9
P17019 Q9NZV7
Q499Z4 Q8TF32
P17041 Q32M78
A4D2P2 Q9NS63
P05108 P15538
P62316 Q99459
Q6ZMY9 Q6ZN11
P35659 Q9BUL8
B4DUJ4 Q00535
A4D2C0 P40692
P0C7X5 Q08AG5
O75467 Q8IZ26
P16284 P28907
Q96SQ5 Q9NSJ1
Q6ZMY9 Q9UEG4
P48742 Q8TAF7
Q8N8J6 Q9H2C1
P40306 Q6MZI6
O14978 Q9C0F3
P30101 Q03518
O75123 Q15928
Q86XN6 Q8WTR7
P51523 Q96NI8
P35789 Q147U1
Q96K75 Q9Y3M9
O43830 Q8NEM1
Q14929 Q86UE3
P17023 Q8NB50
Q8IZC7 Q9P2J8
Q6PK81 Q96NG8
P01889 P30457
B4DHP5 P11021
Q09FC8 Q3SY52
P17030 Q5SXM1
O95201 Q5JVG8
P17038 Q6AZW8
A6NNF4 Q8TF32
Q14584 Q15935
Q9ULM2 Q9Y2G7
A6NF79 Q9UBL3
Q2VY69 Q6ECI4
Q7Z7L9 Q86XU0
A1E282 B4DZT4
P51148 P61586
P17041 Q6ZSS3
P11802 Q13233
Q15796 Q9NSE2
P52738 Q6PG37
Q6V9R5 Q96CX3
Q14584 Q9UJN7
Q15937 Q7Z7L9
P15621 Q03938
A6NKZ1 Q96GE5
P58317 Q6PF04
B3KM89 Q562M3
P40692 Q8IYD8
Q86V71 Q96JC4
O75290 Q9Y6Q3
Q6AW86 Q8N7K0
P17017 Q6U7Q0
Q14934 Q92793
P52738 Q14591
Q6ZN57 Q6ZN79
P10073 Q3SY52
P11215 Q14773
Q02386 Q9UJW8
P09629 P40424
Q6N045 Q9Y6Q3
Q8IZC7 Q8TB69
A6NM28 Q9Y2H8
Q14591 Q8IVC4
P06748 P42704
A6NN14 Q68DY1
A6NKZ1 O75346
Q96C28 Q96SK3
Q6ECI4 Q6N045
O75290 Q9UK10
Q63HK3 Q9NYF8
P17023 P17030
Q3KNS6 Q9H5H4
O75467 Q9BR84
O43298 Q8TAP4
Q3SXZ3 Q9NQW5
P17038 Q14588
P28698 Q96MR9
P41159 Q9UBU3
Q8IYX0 Q9BS31
P07900 Q3ZCU9
Q03936 Q0VGE8
P52742 Q9BR84
B4DN70 P84085
Q6ZN06 Q86XU0
Q6P2D0 Q8WV37
P06241 P24723
O95780 Q6ZNG1
P49910 Q9NWS9
P61221 P62826
Q2VY69 Q6V9R5
Q8NEP9 Q9BX82
P21675 Q6PJP8
P08581 Q99933
A8K4K4 A8K730
Q96PQ6 Q9NR11
P51508 Q13360
B4DM30 Q7Z2V5
Q5SYY0 Q8NEP9
P27986 Q68EM7
Q8NFZ5 Q9Y6K9
Q96RT1 Q9HC29
Q9Y2P7 Q9Y6R6
Q7L2R6 Q99676
P03372 Q8TDD1
P17014 Q15973
P21506 Q6ZQV5
Q5T619 Q9UJW8
Q8IZC7 Q9UK13
Q4V348 Q96N22
P52737 Q9BR84
P17812 P31153
Q9BS31 Q9BSK1
Q03923 Q9BS31
O60832 Q9NX58
P50895 Q02246
O14770 P40424
Q96N22 Q9P0L1
A6NK21 Q86UD4
Q5HYK9 Q96PQ6
P21506 Q8IYB9
O43900 P06241
P45983 Q15139
O43345 Q86V71
O60285 Q96L34
Q5SYY0 Q8NDQ6
Q5EBM4 Q96I27
Q6ZN06 Q8IYB9
A8MUP4 O75437
Q96A72 Q9Y5S9
A8MVS1 Q3KNS6
O00571 P11387
P17024 Q68DI1
O15169 O75197
Q52M93 Q86TJ5
O95201 Q9UEG4
P49759 Q13243
Q96NG5 Q9UEG4
P51814 Q6ZNG1
Q8NEK5 Q9P0L1
O95780 Q9H5H4
P51814 Q03923
Q06455 Q99684
Q6PG37 Q9HBT7
P48742 Q86WZ6
Q8N9K5 Q9H7R5
Q6NX45 Q8N3J9
Q5SXM1 Q86XN6
Q08AG5 Q4V348
P49116 P56524
A8MXY4 Q6ZR52
P07951 Q01995
A6NNF4 Q15929
P51531 Q6STE5
Q86WZ6 Q8N9F8
P13682 Q6ZMY9
P17031 Q8NEK5
O60216 Q9NTJ3
A6NN14 Q86V71
P42345 Q9UK32
Q6ZN06 Q9NYT6
O95201 Q8TF20
Q9BSG1 Q9UC06
P17017 Q9BSG1
P02489 P04792
P08567 Q15139
P84243 Q86X55
Q14586 Q8N8H1
Q7Z398 Q9NQX6
Q14593 Q5MCW4
Q03924 Q96SR6
Q16531 Q7L5Y6
P01106 P43246
Q6P2D0 Q6ZS27
Q16587 Q8NDQ6
P49841 Q13418
A6NGH9 Q6PK81
O43830 Q09FC8
P52744 P58317
P17098 Q3KQV3
B4E2Z2 Q1L838
P02749 P07288
Q494X3 Q9NR11
B4E261 Q96CW1
Q5JVG2 Q9BRH9
O15524 P07333
P52743 Q68DY1
Q6ZR52 Q9H5H4
P04049 P06213
Q14592 Q8TAU3
O14978 Q9NSJ1
A6NDX5 Q68EA5
Q05481 Q8TB69
P20963 Q16553
Q3KNS6 Q8IYI8
P31150 P51149
P51504 Q6ZS27
P10244 Q7KZF4
Q15973 Q9H963
Q15935 Q96NJ3
Q96K75 Q9H7X3
P17031 Q5JVG2
A4D2P2 A8K389
Q9NQX6 Q9NZL3
Q96NI8 Q96SK3
Q6ZN06 Q8WV37
P17098 Q6N045
P17021 Q9BS34
Q9HBT7 Q9UJW8
Q68DY9 Q8N972
O75437 Q96BR6
Q08ER8 Q14584
Q3SXZ3 Q6ZNG0
Q86WZ6 Q969W8
Q52M93 Q9NV72
P30443 P30484
O75290 Q14585
P10070 Q8TD26
Q5VIY5 Q8IYB9
A6NK31 Q03923
Q6V9R5 Q9NQX6
Q8N8Z8 Q8WXB4
B4DK91 Q14738
P15622 Q5SXM1
Q6ECI4 Q96PQ6
P38398 Q92925
Q96GE5 Q9BUY5
A6NDX5 O75373
Q9BX82 Q9NYT6
Q06730 Q9BY31
Q5T5D7 Q9H0M5
Q6ZMW2 Q9BWM5
P51786 Q5EBL2
A6NNF4 A8MXY4
P28067 Q30167
Q12901 Q7Z7L9
Q9BRH9 Q9Y2P7
Q2M218 Q96JF6
O95071 P61086
P17039 Q6ZR52
P17098 Q96NI8
B4DM41 Q6LES9
Q499Z4 Q96ND8
Q8N883 Q9H7X3
Q86XN6 Q96SK3
P25090 P49019
B3KSM6 B3KTT5
B4DXY3 Q8N1C8
Q96NG8 Q9Y2A4
A6NNF4 Q6AW86
P35789 Q08AG5
Q3MIS6 Q9ULM2
P52738 Q8N393
Q68DY9 Q8NB42
O43293 Q9UER7
A6NKZ1 Q8NEK5
Q499Z4 Q96I27
Q09FC8 Q8TB69
Q0D2J5 Q16587
P63146 Q5JXB2
P84243 Q13547
Q2TAN0 Q8TF47
Q2TAN0 Q3KQV3
Q8NEK5 Q8TC21
A8MTY0 Q8IZC7
P17025 Q8WUN3
A6NN14 Q96ND8
P51786 Q9ULM2
Q9BS34 Q9NQX6
Q6P1L6 Q9UJW7
Q6PG37 Q8N8H1
O43830 O60765
A8MXY4 Q96SQ5
P06493 Q00535
A8MYF4 Q96ND8
P17021 Q3KQV3
Q03936 Q9UBL3
A8MVS1 Q08AN1
Q86WZ6 Q8N988
Q6P9A3 Q9UK12
A6NNF4 Q96SQ5
P15622 Q9Y2Q1
Q15157 Q53GX1
P62330 Q96KC2
O75373 Q96PE6
P05412 P35638
Q6P3V2 Q8NDP4
Q5EBL2 Q9UII5
P42566 P52594
Q8IUC4 Q9Y4K3
P50613 Q5SRQ3
A8MT65 Q6NX49
Q12830 Q14145
Q8TB24 Q9H4M9
Q9UC06 Q9UK10
Q6P3V2 Q6P9A3
Q147U1 Q9Y6R6
P52742 Q7Z7L9
Q5JVG8 Q6NX49
P02774 P68133
P17021 Q9NQX6
P52740 Q3KP31
Q04864 Q14164
P21506 P51523
Q3SXZ3 Q9UJL9
O94892 Q96SE7
P51814 Q5CZA5
A8MXY4 Q0D2J5
Q499Z4 Q49A33
Q7Z7L9 Q8NB50
P52738 Q5VIY5
Q86UD4 Q8NCK3
Q2M3W8 Q9H2C1
P17039 Q6IV72
Q6ZN79 Q8TBZ8
Q14588 Q6ZNG0
P23284 P42229
A6NF79 Q86Y25
P04798 P10635
Q5JVG2 Q6ZN11
P08107 Q53GZ6
Q6P3V2 Q9HCL3
P62993 Q07912
Q14591 Q96H40
Q5FWF6 Q6ZSS3
B2R6N6 Q53S41
A6NF35 Q9BX82
P52737 Q9UII5
Q6ZN06 Q9P2J8
P17021 Q5FWF6
P61077 P61224
P0C7V5 Q14593
Q14584 Q6V9R5
P55196 Q9ULB1
A8MUV8 P52744
P06756 Q13017
Q0VGE8 Q8N7K0
Q68EA5 Q96C28
P51814 Q14586
Q9UJL9 Q9Y2L8
A6NNF4 P16415
Q15428 Q96I25
B0AZS6 Q4VJB6
A6NFI3 Q96NG5
Q96K58 Q9BSK1
O75820 Q8TC21
P43694 P61296
P17020 Q14592
O94892 Q9NW07
A8K971 Q5MCW4
P52744 Q8TAW3
Q14585 Q9BWM5
Q8WUQ7 Q9BZJ0
O43830 Q5EBM4
Q8IYB9 Q9BUY5
Q96RE9 Q96SZ4
P84077 Q9UGP8
Q96EG3 Q9UK10
Q06732 Q9Y6Q3
Q13576 Q15653
P07900 P11142
P62314 P83369
A8MTY0 P17031
Q08AN1 Q9Y3M9
Q86YE8 Q96MX3
P48742 Q9H963
A8MWA4 Q12901
Q9HBT8 Q9UC06
Q7Z398 Q9NSJ1
P17023 Q9ULM2
Q9BY31 Q9HCX3
Q3KNS6 Q96PQ6
P50613 Q5TBA9
P08575 P19397
Q5HY98 Q96PE6
Q6PG37 Q6ZN11
A8MWA4 P17039
Q5EBM4 Q86YE8
P16190 P53618
Q68DI1 Q8N8H1
Q969W8 Q9UK10
Q96HQ0 Q9H5H4
Q6P3V2 Q8NDQ6
Q13277 Q6PUV4
Q13127 Q969G3
P52566 P61073
O75820 Q2TAN0
Q9BY31 Q9UK11
Q2M3W8 Q9Y2A4
P17252 Q9NSE2
Q8N782 Q8NEM1
P17676 Q01196
P17014 Q96NJ6
P51814 Q8IYX0
P51786 Q5HY98
Q96NJ6 Q9NZV7
Q96CX3 Q9P0L1
A8MUP4 Q8IVC4
P52738 Q08ER8
Q6ZN79 Q9UC06
A8MXY4 Q8TAW3
P52740 Q96SZ4
Q499Z4 Q9UJL9
Q59EK3 Q86X54
B4DL08 Q59F66
P17021 P17026
P35625 P45452
A8MQ14 Q96CX3
A8MUZ8 Q14929
Q5FWF6 Q8IVC4
Q5SP16 Q8N1C8
O14709 O43296
P02649 Q8WTV0
Q15929 Q96SE7
O43150 P62993
Q2M218 Q7Z3I7
Q15233 Q8WXF1
P17098 Q96PQ6
B4DI39 P17066
A8MWA4 Q8N7Q3
A8MWA4 Q8N823
Q68DY1 Q96SQ5
Q07866 Q9UQF2
P26599 Q15717
Q8WV37 Q96MR9
B4DNX1 Q53FC7
Q7Z7L9 Q96MU6
A6NKZ1 Q5JVG2
P45985 Q308M2
Q6ZN08 Q8NDW4
P21506 Q9H5H4
P52744 Q8N720
B3KSF4 B4DK29
Q6P280 Q9HCX3
P30453 Q8NHL6
Q5TEC3 Q6AW86
Q03936 Q8N587
Q13402 Q9H251
P07996 P08253
Q9BWM5 Q9UEG4
Q8TAW3 Q9Y6R6
Q16600 Q8N9K5
Q7Z7L9 Q8IYN0
P52743 Q5HYK9
P17038 Q9BUY5
Q9HCL3 Q9UK11
P13682 Q86YE8
A8MTY0 Q68DI1
Q6NX45 Q8TF47
Q96I27 Q9UK13
Q08ER8 Q6ZN57
O14978 Q9UK10
Q499Z4 Q9NYT6
P15085 Q03154
P01116 Q8N4Y1
B4DTM6 Q562Z4
P52741 Q9HCL3
O75533 Q15057
Q9HCX3 Q9UK11
Q0VGE8 Q8WV37
P51522 Q3ZCT1
A8MWA4 Q147U1
Q08AN1 Q6ZNG1
P53708 Q9UKZ4
O75467 P17035
Q59GD5 Q8IY98
A8MVS1 P17019
Q2M218 Q9HCX3
P21506 Q15929
A6NN14 A6NNF4
P59923 Q8N859
A2RRD8 Q3KP31
P17027 Q9BS34
P17038 Q6N045
Q3KP31 Q8TF32
P60763 Q13464
P30874 P47890
Q15928 Q9NQW5
Q14590 Q9Y2P7
A6NDX5 Q14586
Q7Z3V5 Q96ND8
P35998 Q9HAP1
Q6P280 Q8TD23
Q3KP31 Q8N7Q3
Q3KP31 Q8N823
P51508 Q9BS34
P0C7X5 Q5SYY0
Q3SY52 Q96HQ0
B4E1Q0 Q13362
Q14588 Q7Z7L9
Q99442 Q9NYF8
O75373 Q9BUY5
P62258 Q92974
Q5FWF6 Q9ULM2
P11021 P31946
Q6ZN57 Q8NB42
Q6PK81 Q9BWM5
O60765 Q9UJW8
O94892 Q8TD23
Q15072 Q96CX3
Q2VY69 Q96N38
A8MVP4 Q2VY69
Q3SXZ3 Q6NX49
Q9BSG1 Q9NQX6
A6NF35 A6NP11
O95780 P17036
Q16600 Q96I27
P30626 Q92736
P21926 Q9P2B2
P17041 Q8N8Z8
B4E0K5 Q16644
P52738 Q16587
A8MYF4 Q9C0F3
O94892 Q6PDB4
A8MTY0 Q6ZNH5
P10072 Q8WXB4
P11597 P55058
Q6P2D0 Q6ZR52
A8MUZ8 Q9HBT7
P10606 P36954
B4DLM8 B4DR91
P35659 Q8IYB3
P52738 Q8NDP4
P62195 Q9BVQ7
O43463 Q8WTS6
Q3SXZ3 Q96H40
Q92878 Q96SD1
A6NK31 P17032
B3KSF4 O15523
P51814 Q8N782
B4DSN3 Q5T8M7
P10314 P30483
Q16587 Q6PF04
A6NDX5 P51786
Q6ZMY9 Q9H7X3
P17041 Q6ZN08
A6NGH9 Q9NQZ8
Q6ECI4 Q969W8
Q147U1 Q68EA5
P14921 Q92793
P52738 Q9H707
A6NF79 Q8IVC4
O75467 Q9UJW7
Q8N9K5 Q96I27
Q8N587 Q96HQ0
Q3SY52 Q7Z7K2
Q3SXZ3 Q96EG3
Q5HYK9 Q9NZV7
A8MUV8 P15622
O75444 P01100
Q6ECI4 Q9H5H4
P63098 Q9NPB3
Q13112 Q9NVP2
Q06730 Q9ULM2
P11234 Q15311
P06493 P46013
A8K971 Q8NDP4
A6NK75 Q96JF6
P51523 Q7Z7L9
P09429 Q06330
B1AK88 P52907
Q8TF47 Q96SQ5
P62988 Q9HAU4
Q6NX49 Q8NB50
P35080 Q9Y613
P06241 P18433
Q6ZN79 Q9HBT8
Q15928 Q5EBM4
P17023 Q96SK3
P17025 Q8N720
Q8IYX0 Q8N7M2
P31948 Q58FF4
Q16531 Q9Y4K3
P01133 P46531
P09651 Q15233
Q86YT6 Q9Y219
P18465 P30453
Q86UQ0 Q9UJL9
Q16637 Q969L4
P17020 Q8N8Z8
Q52M93 Q7Z398
O75437 Q96SZ4
P13682 Q96PE6
O95201 Q8N972
P30495 Q8NHL6
Q15929 Q6IV72
P51504 Q8N7M2
Q8N4W9 Q8NEP9
Q3ZCT1 Q9UJN7
P17026 Q5MCW4
Q03936 Q6ZNA1
P06870 P20151
Q6P280 Q9HCZ1
Q6AW86 Q6ZNG0
B4DLJ3 B4DZG7
Q2M218 Q6ZQV5
P25942 Q92854
Q99676 Q9GZX5
P41597 P49407
Q5R3E4 Q5SY30
Q8TDY2 Q9GZS1
P51523 Q9P255
Q14585 Q8N782
Q86XN6 Q96LW1
P17030 P52743
P35789 Q8N8Z8
P17025 Q9Y2H8
O43345 O75437
Q8IZ26 Q9UEG4
P30613 P49023
Q4V348 Q8IYN0
P52736 Q3KP31
A8MWA4 A8MXY4
O43296 Q6V9R5
Q96K58 Q9H2C1
B4DDF7 Q15173
A8MXY4 P59923
P35789 Q96ND8
A6NDX5 Q5HYK9
P17098 Q9UJW8
Q68EA5 Q96ND8
P45983 P51617
Q6V9R5 Q9ULM2
P10636 P49768
A6NHJ4 Q86XU0
Q96NG5 Q96NG8
P08151 Q9UMR3
P52815 Q04206
Q86XN6 Q8IYX0
P36956 Q12772
P12931 Q13444
Q12901 Q4V348
Q14586 Q9HAH1
P48742 Q6ZR52
P52743 Q3MIS6
P17021 Q96NJ6
A8MYF4 P52743
P10073 Q86TJ5
P13796 P28676
Q49AA0 Q9NW07
O94892 Q86V71
Q96NL3 Q9Y2H8
Q6NX45 Q8NEK5
O75346 Q8NDW4
O00472 Q96JC9
O43345 Q9H5H4
Q9NQV7 Q9NQX6
P30455 P53618
P01112 Q92888
A8MT65 P17017
B4DQH4 P10809
Q15937 Q6PF04
O95201 Q8NEM1
O95067 Q99661
O75467 Q9BS34
P45984 Q8IW41
Q7Z398 Q8TF45
B4E1S9 Q53FA3
P17031 Q8IYI8
P23511 Q92831
Q6NX49 Q8NDW4
P15621 P51504
Q09FC8 Q86Y25
O43255 Q9H422
Q6ZNG0 Q9H963
P09471 P16473
Q2M3X9 Q6ECI4
B2RA70 P62993
Q96BR6 Q96SE7
O43361 Q9BS34
Q14592 Q8WTR7
O14628 Q86YE8
Q08AG5 Q5CZA5
Q03923 Q499Z4
Q2M3X9 Q6PG37
O14980 P11388
O15264 P54646
A8MUP4 Q7L945
Q6N045 Q9Y2L8
A8MTY0 P15622
Q08ER8 Q9NQX6
Q86T29 Q9HCG1
Q5HY98 Q6ZS27
Q6AZW8 Q6ZN19
P52742 Q9H5H4
P15621 Q6AW86
O43294 P18206
Q6ZNA1 Q8N2I2
A4D111 B4E1S9
O95373 Q8NC51
P20749 Q92793
Q969W8 Q9H2C1
P17021 Q6V9R5
O14672 Q9NYF8
P31260 Q12778
A8K971 Q9NQX6
Q03393 Q13237
P17844 Q07666
Q6ZQV5 Q7L2R6
Q15935 Q96H40
P15907 P20273
Q6ZN19 Q86UQ0
O75467 Q2TAN0
P06400 Q92966
Q68DY9 Q9UK12
Q14587 Q96K75
Q9NXR8 Q9Y4A5
Q6IV72 Q86WZ6
Q96HQ0 Q96SE7
A8MXY4 Q9UC07
Q96JL9 Q9Y473
Q8IVC4 Q8N8L2
P40855 Q9Y5Y5
Q6ZN08 Q96PE6
P52738 Q8N9Z0
Q6ZN06 Q8IVP9
P17014 Q8N972
A6NP11 Q9H963
P06729 P09564
Q3SY52 Q8NEM1
P20265 Q12837
Q14588 Q86UQ0
Q9BY31 Q9NYT6
P52737 Q96N58
P58317 Q49A33
Q15631 Q99598
A6NF79 Q9NQX6
Q03924 Q9Y2Q1
Q6NX49 Q8N9F8
O43895 P09960
O43361 Q9P2F9
O75373 Q8NHY6
Q3SY52 Q8NA42
Q7L2R6 Q7L945
Q6ZR52 Q9UK12
Q49A33 Q5T5D7
Q7L3S4 Q8N8L2
Q7Z3I7 Q96SQ5
P11802 Q8NEV1
Q6NX49 Q8N3J9
Q14588 Q96CS4
P17036 Q8IYI8
Q14929 Q9H963
A8MXY4 Q8TF47
Q6ZS27 Q8IVC4
Q8NEK5 Q96CS4
Q494X3 Q5EBL2
O43296 Q8TC21
Q14585 Q6P280
P0C7X5 Q8IYN0
Q3ZCX4 Q9H963
Q6ZNH5 Q8N972
A8MQ14 Q86V71
Q8N823 Q9Y2H8
Q8N7Q3 Q9Y2H8
O14640 P31947
P10072 Q6ZN57
P63208 Q14999
P01130 P98155
P53667 Q02297
Q5MCW4 Q8N184
Q14593 Q15928
Q16587 Q8TF45
Q8N184 Q9HCG1
Q96MU6 Q9BR84
P16157 Q12955
P28749 Q13547
P01842 Q8NHL6
P17024 Q96I27
Q5EBL2 Q96IR2
P17035 Q9NW07
Q6ZS27 Q8N8J6
P08319 P11766
A8MTY0 Q9UBL3
P31273 Q07687
Q6P3V2 Q96LW1
Q6V9R5 Q8TB69
P59923 Q96K58
A8K7Q2 B4DNX1
A8K4Z2 B4DM41
O00268 Q6P1X5
Q8N7M2 Q96MR9
Q8NB42 Q8NHY6
Q8N8L2 Q8NDQ6
B4DEK4 Q5QPE4
Q8N141 Q9NSD4
P06241 Q06418
P07333 Q07889
Q15648 Q9H204
Q12901 Q6AW86
Q96MU6 Q9GZX5
Q0D2J5 Q15928
B3KPK6 Q9BR65
Q86UQ0 Q96SZ4
A8MUP4 Q8N8L2
A8K3Z3 P62333
Q86UD4 Q86YE8
Q6ZN08 Q9NQX6
P52736 Q6P280
Q7L3S4 Q9NV72
P18074 P43351
Q05481 Q8IYB9
P09326 P14317
Q96N38 Q9Y3M9
O00560 P60880
O43678 P13073
P10809 Q2TSD0
P09012 Q9BUQ0
Q86Y25 Q8N782
P15621 P51522
Q5TEC3 Q96H40
P52743 Q9BSK1
Q14588 Q8IYI8
P17021 Q6ZN08
P14867 Q8N1C3
A8MQ14 Q15928
P17023 Q96IR2
Q5JNZ3 Q86UE3
B4DII5 B4DTX6
Q8N141 Q9NR11
O95067 Q12834
Q9UBL3 Q9UMN6
Q6P2Q9 Q96SB4
Q14591 Q5TEC3
A6NK53 Q96K75
Q2M3X9 Q7Z3V5
A6NKZ1 Q96NI8
Q86UD4 Q96HQ0
A6NF35 Q9UBL3
Q5SYY0 Q8N4W9
Q96K75 Q9H7R5
P52737 Q96SZ4
Q6ZN57 Q8N7M2
P52744 Q8TF20
P0C7X5 Q2VY69
A8MUV8 Q9Y2L8
Q96MX3 Q9GZX5
P20908 P27658
P10828 P48443
Q8TA94 Q96NJ3
Q6ZMY9 Q96PQ6
Q86Y25 Q96NG8
B3KM89 Q562N6
O75346 Q9H5H4
P17025 P17098
P51786 Q15072
A6NK53 Q3MIS6
Q96I27 Q9H963
B4DXP9 Q9NWP5
B3KML1 Q6P5V6
A8MTY0 P51814
O95780 P17014
Q6PDB4 Q9UL59
A8KAN3 Q05D03
Q08ER8 Q8TA94
Q6ZN19 Q9UC06
Q0D2J5 Q8N587
A6NDX5 Q9Y2P0
P17030 Q8N859
Q06732 Q6ZNA1
Q5TEC3 Q9UJL9
Q8N184 Q96EG3
P17027 Q9HCZ1
P25490 Q07666
Q8WTR7 Q9H7X3
Q7L2R6 Q96JC4
Q9NSD4 Q9UK10
P58317 Q96JL9
Q8TAQ5 Q96K75
P56589 Q9Y5Y5
P0C0L4 P17927
Q92928 Q92930
O15145 P22626
P81877 Q86U70
P24821 Q99075
P17036 Q86UD4
O94892 Q9UC06
Q15928 Q5TYW1
Q6ZS27 Q96N58
Q6P3V2 Q6ZMY9
Q6P3V2 Q9BY31
Q2M3X9 Q6ZQV5
Q12901 Q9HBT8
Q9HCZ1 Q9NV72
P52744 Q6ZN11
A4UCT3 B4DTM6
P53667 P61586
Q86T29 Q9Y2H8
Q499Z4 Q9BRH9
Q86XN6 Q8TAF7
Q96JL9 Q9UC07
Q5JVG8 Q96ND8
Q96RE9 Q9P2F9
P19338 Q8WXA9
Q8N587 Q9Y2A4
P52742 Q96RE9
P23677 Q92772
Q15973 Q9BUY5
Q6ZMW2 Q9Y6R6
Q09FC8 Q7Z340
P01116 P21359
P17027 P48742
Q96N22 Q9UBL3
P31942 P38159
P0C7V5 Q9BRH9
A6NK21 Q9HCX3
Q12824 Q15532
Q9NQZ8 Q9UII5
Q9H707 Q9Y2H8
P52738 Q8NEP9
Q6ZN08 Q6ZNG0
P28827 Q15262
O75373 P35789
Q14587 Q96N22
O60749 Q6P5V6
Q14015 Q495L8
P62879 Q9Y4K3
Q96N58 Q9BS34
B3KQV6 Q16537
Q8WV37 Q96JC4
A8MUZ8 Q96MR9
P17039 Q8N9F8
O75376 Q9UKV0
Q3SY52 Q8N3J9
P17026 Q6ZSS3
B4DSN3 Q13841
P52741 Q9BRH9
O43296 Q3KQV3
P31942 Q14498
P01019 Q07075
Q03936 Q6P9A3
Q14568 Q58FF6
Q6PG37 Q96NJ6
Q96NG5 Q9Y2G7
Q8TB69 Q9UK10
Q8NEM1 Q9BUY5
P42575 Q9Y239
Q8N3J9 Q9NZV7
P00533 Q16539
Q8WTR7 Q96CX3
O94892 P17017
O43364 Q99453
B4DLW8 B4E0S6
Q14584 Q7Z340
Q6ZN08 Q9UL59
B4DF41 Q0ZAJ1
O96017 P22897
Q14591 Q9Y473
P17017 Q9NQX6
A8MWA4 Q8NDP4
O43361 Q9H5H4
P58317 Q9UJU3
P48742 Q9H7R0
Q15929 Q9HBT7
Q96SQ5 Q9Y2L8
Q2M218 Q9NQV7
Q8IZ26 Q9ULM2
Q96N22 Q9BRH9
P18031 Q14289
P15622 Q2TAN0
P10316 Q8NHL6
Q6ZNG1 Q96NL3
P61160 Q96BT2
P53992 Q562T4
A8K6V0 Q562U1
O75290 Q03938
Q96EG3 Q9BSG1
Q86V71 Q9UC06
Q0D2J5 Q8WTR7
Q86XU0 Q9BRH9
Q6P3V2 Q6ZQV5
O43296 Q4V348
P51508 Q9H707
O94892 Q9BS34
Q3SXZ3 Q8N4W9
A8MVP4 Q8NDW4
B4DEM7 P10809
Q2M218 Q68DY9
B4DSN3 Q562X9
P17024 Q8IZC7
P52736 Q8TBZ5
P07858 P53582
P17038 Q6ZN11
A6NDX5 Q6ZN57
O95780 Q9C0F3
O43361 Q14590
A6NK21 Q03924
Q8NI27 Q96FV9
P52741 Q0D2J5
O95201 Q8N7Q3
O95201 Q8N823
P17035 Q8IZ26
P17024 Q2TAN0
Q12824 Q13111
O43639 Q08345
P10074 Q96BR9
Q8IZ26 Q9NQW5
Q7Z7L9 Q9UII5
Q9UJW8 Q9ULM2
P17035 Q3SY52
A6NNF5 B3KTV0
Q9NV72 Q9Y2A4
A6NKZ1 Q9P2J8
O75346 Q14590
O14628 Q9H5H4
P16415 Q8WXB4
A8MVP4 Q8N2I2
A6NKZ1 Q9NQV7
Q14590 Q6P1L6
B4DR63 O60331
Q15935 Q96ND8
Q99684 Q9Y6X2
P17014 Q68EA5
P17025 Q96K75
O43345 Q147U1
A6NFI3 Q9BSG1
P14317 Q16559
A6NDX5 Q8TBZ8
Q8N859 Q9HCX3
Q8N8H1 Q8N8J6
A6NDX5 A8K971
Q0D2J5 Q6ZN19
O75467 Q9Y2H8
A8MXY4 Q8N8L2
Q5FWF6 Q9Y2P7
Q8N8J6 Q8WV37
O60234 P13796
P12931 Q9ULH1
Q5MCW4 Q96CX3
A8MTY0 P17026
Q12901 Q14592
P52737 Q6ZN19
A8MQ14 Q9NZL3
Q6IV72 Q8TBZ8
O75533 P62995
P52736 Q8N782
P17019 Q96SZ4
Q6ZMV8 Q8TAW3
O96013 Q38SD2
A8MT65 Q8NB50
P17036 Q9H963
P50549 Q15906
A6NK53 Q6ZS27
O96019 Q9UBU8
Q5EBM4 Q9HBT7
O75676 P51817
Q8IYB9 Q8N141
Q5EBL2 Q8TF47
A8MTY0 P0C7V5
Q3SY52 Q9UC07
A8K971 Q13360
Q5EBM4 Q9Y2G7
Q9UJW7 Q9Y6R6
Q96MU6 Q9HBT8
P17097 Q9UEG4
Q14790 Q9NZS9
Q6P1L6 Q9NQZ8
O00141 P25942
Q6ZS27 Q9BSK1
O43318 Q9Y6Q6
P61224 Q92963
O95602 P19387
P10073 Q5TYW1
Q6NX45 Q8N988
A8MYF4 Q12901
A6NK21 Q8IZ26
P08908 P47901
Q6PDB4 Q8IYX0
P52742 Q9UII5
Q5HY98 Q9UL59
Q3ZCT1 Q5TEC3
Q9C0F3 Q9HCL3
Q6IAS8 Q6PJY8
P51786 Q2TAN0
P42574 P60953
Q8IUQ4 Q9H422
Q15935 Q8N7M2
P51504 Q96NI8
P78362 Q01650
P52738 Q4V348
O75123 Q8NDQ6
O75373 Q7Z398
Q8IZC7 Q96N22
Q5SYY0 Q96PE6
A6NHJ4 Q14585
Q7Z398 Q9HCX3
P12931 Q92918
Q0EFC9 Q4LE60
Q8TAU3 Q969W8
Q8IZ26 Q9Y473
Q2TAN0 Q6ZNG1
Q14585 Q3KP31
P17021 Q9H2C1
Q96NL3 Q9Y2A4
Q05481 Q5SXM1
P52743 Q03938
Q2M218 Q86Y25
Q13485 Q92570
Q15072 Q9Y2A4
Q9Y230 Q9Y4A5
A6NK31 Q6ZNH5
Q03938 Q9UJU3
O14907 Q9BST9
Q14585 Q9UC06
Q15928 Q8NDP4
P17097 Q15072
P27348 P61981
P17030 Q9Y2G7
P68400 Q03060
Q8TF45 Q9BY31
Q14494 Q9ULX9
Q8NDW4 Q9UJW7
P51508 Q9Y2A4
O75534 Q05519
P60604 Q8N2K1
A2RRD8 Q9Y6R6
O14979 Q13765
Q96I27 Q9H5H4
Q8N7K0 Q9Y6Q3
Q15928 Q8TF45
P05556 P18084
A6NK75 Q7L3S4
Q6V9R5 Q9Y473
O60285 P57059
P62995 Q08170
Q6ZNA1 Q86YE8
A6NF35 Q8N141
P61020 P62745
A8MTY0 O94892
Q15973 Q8TD23
O14733 P36507
P17014 Q8TAU3
P52738 Q96NG8
P59780 P84077
O14978 Q9H7R5
Q14587 Q2TAN0
P20226 Q92831
P17097 Q9UK13
Q5SYY0 Q9UJW7
Q14680 Q96GX5
Q6PG37 Q7Z398
Q03923 Q7Z398
Q14586 Q9Y6Q3
A6NFI3 Q68DY1
A6NK31 P17021
Q6FHU0 Q6MZI6
P49418 Q00535
Q49A33 Q9H5H4
Q3KQV3 Q6P2D0
Q2M218 Q5CZA5
Q96SR6 Q9BR84
O43296 Q6ZNG1
Q86Y25 Q9Y2G7
Q86UQ0 Q8N859
P45983 Q02779
O75437 Q7L3S4
P51786 Q6ZN79
Q6PDB4 Q96I27
Q13106 Q8N8L2
P17021 P17039
Q14588 Q8TF47
Q969W8 Q9C0F3
Q8IYN0 Q8TAQ5
P07948 P51813
Q6P9A3 Q7L945
Q86UD4 Q9NQZ8
O95057 P15153
P56524 Q9UKS7
Q6P1L6 Q6ZN79
Q15746 Q16644
P15622 P52737
Q7Z340 Q8N393
Q06730 Q494X3
Q8NHY6 Q9NSJ1
Q6ZNH5 Q8WUN3
A8MUV8 Q9NYW8
P52737 Q9NQV7
B4DUM9 Q5JXJ1
Q8NEK5 Q96RE9
Q86YP4 Q92831
P52744 Q5EBM4
Q8N8L2 Q9NR11
Q13360 Q5SXM1
Q8N9K5 Q9HCX3
A8MVP4 Q6P9A1
B4DFX8 B4DPM0
A6NFI3 Q9Y6R6
Q8TD23 Q9BRH9
A6NK31 P28698
Q969R2 Q9H0X9
A6NNF4 Q86T29
P06748 P55345
P17032 Q8TA94
Q00653 Q9Y297
Q96C28 Q9BUY5
O60671 P39748
B4E2E1 Q562Q0
Q6P280 Q9C0F3
O60281 Q9UHV7
A6NK21 Q86Y25
Q6NX49 Q9Y6Q3
Q14591 Q5JVG2
O60765 Q96NI8
Q8N883 Q9HBT8
P10114 Q8IZJ4
Q8N883 Q9H7R0
P17021 P48742
A6NHJ4 Q96MX3
Q8TF47 Q9BSG1
Q96HQ0 Q9UK11
Q6ZMV8 Q96MR9
Q86V71 Q96NJ6
P35789 Q5JVG8
P16220 Q13643
P30453 P30490
Q6ZN57 Q96N58
A8MUZ8 Q9H7R5
Q2TAN0 Q9Y6Q3
Q6PK81 Q8TAU3
Q09FC8 Q9C0F3
P30459 P30501
P63252 P78352
A6NK75 Q08ER8
A6NKZ1 Q3KQV3
P60709 Q13045
Q99676 Q9UC06
P51814 P52743
P05412 P29590
Q8NEM1 Q96SZ4
A6NK21 Q9BY31
P17035 Q7L945
P09086 Q16881
Q0D2J5 Q5EBL2
P05556 P15529
Q3MIS6 Q9P0L1
A8MUZ8 Q96N22
A6NP11 Q9BX82
Q02386 Q14591
Q9P255 Q9UC06
Q9HCX3 Q9UBL3
P16188 P18465
P20036 P52566
P16415 Q8N184
A8MVS1 Q86V71
Q03923 Q9NSJ1
P26368 Q7Z780
P17017 Q96NJ3
Q16600 Q8NCK3
Q6PDB4 Q6ZN11
O75467 Q06730
Q6NX49 Q96SZ4
P33993 P51948
Q06730 Q49A33
Q14591 Q9Y2H8
B3KV84 Q14562
A8MTY0 P52740
Q13106 Q5CZA5
P51523 Q8IYI8
O75467 Q7Z3I7
Q8N7M2 Q8NB42
Q8NDP4 Q9BSK1
O14978 Q9NQW5
Q0ZAJ1 Q6LAI4
O75467 P10073
O75123 Q8TBZ8
A6NP11 Q8N9Z0
Q96SZ4 Q9UJN7
Q9Y2H8 Q9Y2Q1
O95980 P14780
Q9BX82 Q9HCX3
Q6AZW8 Q8NEM1
P0C7X5 Q8WXB4
A8K0S3 Q6MZH7
P21506 Q9H7R5
Q8NDQ6 Q96MR9
B3KVC3 Q05DH1
Q6NX49 Q9UEG4
P0C7V5 Q9NR11
Q13547 Q92800
Q3KNS6 Q7Z7K2
Q6N045 Q96NJ3
P17039 P48742
Q6PDB4 Q96SK3
B4DFN9 Q53FC7
Q03924 Q14585
P08246 P08697
Q86XU0 Q8NHY6
A6NK21 Q8N8Z8
Q16600 Q9Y2P0
Q03936 Q9UJW8
P14317 P31785
P17041 Q9HCL3
P07948 P16871
B5M0B4 P52564
B1AHM0 Q9H5Z1
P17098 Q9P2J8
Q06732 Q0D2J5
Q9H7R5 Q9HCX3
Q08AG5 Q8N8H1
O95343 Q04725
A8MQ14 Q7Z7L9
Q99676 Q9Y2L8
P10073 P51523
O43296 P52736
P17031 Q9HBT8
A6NGH9 Q96BR6
Q3SXZ3 Q9Y2L8
Q9BX82 Q9P0L1
O43296 Q6ZQV5
P16415 Q13398
Q00653 Q99576
Q14591 Q2M3X9
P01591 P01834
A2RRD8 P28698
Q2M3X9 Q96LW1
Q5T619 Q9GZX5
Q6PK81 Q96JC4
Q15973 Q96PQ6
P35998 Q59GS3
Q6ZN11 Q9HBT8
O75528 Q9Y4A5
Q86XN6 Q9UJW8
Q16600 Q9UK11
O75123 Q6P9A1
O00329 P19397
A6NGH9 Q6ZN79
Q96SQ5 Q9HBT8
P20674 P49411
Q7Z7L9 Q8IYX0
Q96JC4 Q96MU6
P52744 Q86UQ0
Q6ZN79 Q8N972
Q12901 Q68DI1
O75154 P57735
Q5HY98 Q6ZMV8
Q7Z340 Q9HBT7
A8MWA4 Q8TAF7
P52740 Q6P9A3
O14732 Q16799
Q68EA5 Q9UL59
P28482 Q00534
B4DRL7 Q9NUP9
A6NK31 Q9Y2H8
Q8TF32 Q9UL59
O75437 Q8TF20
Q03936 Q8IYX0
Q5MCW4 Q9Y2P7
P42771 Q14164
O94892 Q14586
Q06730 Q9NR11
P01876 P17693
Q12929 Q15464
Q03923 Q8N859
O43830 P59923
A8MTY0 Q9UJW8
P40424 Q15014
Q6ZN06 Q7Z398
P60953 Q02779
Q86Y25 Q99676
O95780 Q8TF47
B4DJF6 Q53HL9
P28066 Q86U62
Q08117 Q15475
Q13153 Q9UJM1
Q75L23 Q9NTC4
Q9NPD3 Q9NQT4
P17097 P21506
A1L4K2 Q53EZ9
Q8N720 Q8TF45
P15621 P17030
O75437 Q8NB42
Q6AW86 Q8WUN3
A8MYF4 Q5JVG2
Q5HY98 Q96SQ5
Q2M218 Q8N8J6
O43184 Q8TE59
Q15973 Q8NEM1
Q96N22 Q9NSD4
Q3KP31 Q8N720
Q7Z340 Q8TC21
O14684 P43116
Q6AW86 Q9NZV7
Q9H2C1 Q9HCX3
Q8TAW3 Q9GZX5
P25815 P29034
A8MVS1 Q9BWM5
Q32M78 Q96K75
Q8N9F8 Q9H7R5
P30492 P30512
Q8N141 Q96K75
P21506 Q6ZN57
Q6AZW8 Q8N2I2
P30501 P30512
Q14585 Q5VIY5
P08151 Q86UP3
P17041 Q9UJU3
Q5SYY0 Q8TBZ5
Q8N7Q3 Q96SK3
Q8N823 Q96SK3
O96017 P51587
O75290 Q3KQV3
P08238 P31948
B4DR91 Q9HAP1
Q3KQV3 Q5TEC3
P17097 Q3KQV3
O60566 P25054
P17098 Q8NCK3
Q8TB69 Q9ULM2
P13611 P48061
Q6P3V2 Q9NW07
Q5CZA5 Q96SR6
P17039 Q8NDQ6
P52737 Q9UJW7
Q86Y25 Q96SK3
A6NK21 A8MT65
P48742 Q8IYN0
Q8TAU3 Q96JC4
Q16600 Q9BWM5
A8MWA4 Q8N184
Q7Z3V5 Q969W8
P31944 Q92851
O75437 Q9C0F3
P52736 Q8NDP4
Q8TF45 Q96K58
Q52M93 Q8N7M2
O60765 Q9BR84
Q8TF20 Q9Y3M9
Q8NEM1 Q96IR2
Q06455 Q9Y2W1
Q15349 Q15759
Q8N9F8 Q9NQV7
O75899 Q99963
B4DEK4 Q6P5V6
P17026 Q9BSK1
Q8N184 Q8WXB4
Q5CZA5 Q9P255
Q8TF45 Q9UIE0
P28698 Q5CZA5
Q96CX3 Q9NQX6
Q5TEC3 Q9ULM2
Q14593 Q9UC07
Q8NDP4 Q9H707
Q7Z7L9 Q9UK10
Q86Y25 Q8N141
A8K6J9 P17844
P10073 P52742
P0C7V5 Q8NA42
P51523 Q9Y2Q1
P51786 Q8N3J9
P08575 Q13094
Q6ZR52 Q8IVC4
O15519 O60936
Q8N883 Q9UJW7
Q8N988 Q9Y473
P17032 Q99676
Q5MCW4 Q9P0L1
A6NK31 Q5VIY5
P09211 P45983
Q4V348 Q6P3V2
P17030 Q9NSJ1
P17014 Q8N4W9
Q7L3S4 Q7Z398
Q86XU0 Q96GE5
Q92793 Q9UBK2
Q8N8L2 Q96JC4
P13682 Q2M3X9
Q9NQW5 Q9UK12
P36941 Q13077
Q96EG3 Q96H40
Q8TAU3 Q96NI8
P35240 Q92574
P28698 Q8N9Z0
O14641 Q7Z3S9
Q15937 Q9NZL3
P26045 P55072
P01106 Q13287
P10073 Q6ZMY9
Q7Z340 Q8WXB4
Q562N5 Q9NWP5
P07996 P14780
P51617 Q9BQI3
Q96NJ6 Q9Y3M9
Q4V348 Q99676
P27708 Q9NRF8
O43361 Q5T619
P01034 P25774
Q14584 Q14592
O60765 Q969W8
Q6P280 Q6ZNA1
A6NK53 Q6NX45
Q6P9A1 Q96K58
Q9UJN7 Q9UK11
P62993 P84022
Q52M93 Q9Y2G7
Q8IYI8 Q96N38
Q05D48 Q0EFC9
A6NF35 Q86UD4
Q8IYX0 Q9BRH9
Q8IYN0 Q9ULM2
Q7Z7K2 Q9NSD4
A6NHJ4 Q7L945
Q03924 Q14593
B4DRT5 Q96LZ3
O75123 Q05481
A6NN14 A8MUZ8
A8MVP4 Q9UK12
Q6ZN08 Q8N587
Q15831 Q96L34
Q6ECI4 Q9P2J8
O95487 Q562R0
P17023 Q8WV37
P17019 Q8N972
A3RLL6 Q5BKZ2
A8MUP4 Q8N587
Q14195 Q9BPU6
Q8WXH5 Q9NSE2
B4DEK4 Q53FH8
Q96H40 Q9ULM2
P51504 Q6IV72
Q6ZMW2 Q8N823
Q6ZMW2 Q8N7Q3
Q96MX3 Q9BX82
Q6ZQV5 Q96NJ6
Q86XI2 Q9HC98
Q6ZNG1 Q9BSK1
O43612 P01907
O43345 Q7Z340
Q96N22 Q9BY31
O60934 O76094
O43296 Q86UE3
Q86YE8 Q96JF6
P19525 Q15185
Q9BR84 Q9NW07
A8K971 Q96PQ6
P28698 Q8N3J9
Q5TYW1 Q9NR11
Q6P2D0 Q9BSK1
Q49AA0 Q9HBT7
P51148 Q8WYP3
P04637 P27695
A6NM28 Q7L3S4
Q6IV72 Q9H963
Q2TAN0 Q9NZV7
B4E205 Q562Q3
O95780 P58317
Q14587 Q494X3
P06241 Q92988
Q14591 Q6PDB4
Q03936 Q9BX82
P07900 P50502
P51504 Q96N58
Q0D2J5 Q8TAF7
Q86T29 Q9Y2P0
P51149 P61006
P09067 P17483
B4E205 Q562P0
P51786 Q8IZC7
Q9HCG1 Q9NQZ8
P17014 Q96CX3
O94892 Q6ZN08
Q09FC8 Q9UJW8
Q14590 Q9HBT8
P09651 Q07666
Q8N720 Q9P0L1
Q6ZS27 Q9Y2G7
Q68DY9 Q8N141
B4DGQ6 Q15172
Q5CZA5 Q6IV72
A8MVS1 Q68EA5
Q3MIS6 Q96BR6
P17017 P52736
Q96CS4 Q9NSD4
P35222 P49715
Q5MCW4 Q96JL9
P17032 Q68DI1
Q3ZCT1 Q5T619
Q8TB69 Q9HCG1
P17030 Q9H5H4
O75400 Q15637
Q12967 Q14015
Q9Y5J6 Q9Y5J7
B3KMI4 O43143
Q8N3J9 Q9UJU3
P12931 P42684
P17041 Q8NB50
P55072 Q53HB3
P16188 P30505
O00198 Q92934
P52743 Q9Y3M9
B3KTT5 P48741
O75533 Q9UHX1
Q00534 Q05655
P17014 Q9P2F9
P17021 Q9BRH9
O75290 P17041
P31689 P48741
Q5VIY5 Q96NG5
Q06732 Q9P0L1
P07332 P40763
Q05D78 Q32P42
P52743 Q6PF04
O75346 Q8TF32
Q6P9A1 Q9BY31
Q8N9K5 Q9HCL3
P46108 Q8IZD9
A8MTY0 Q499Z4
O43296 P17036
Q5SXM1 Q9BSK1
P51504 Q8TB69
Q12824 Q15562
Q14592 Q9BSG1
Q3KQV3 Q8WUN3
Q5TYW1 Q6ZNG0
Q9BQE3 Q9NY65
O14628 Q8N8Z8
P17098 Q9H7R5
P58317 Q6PK81
Q3KQV3 Q9Y3M9
Q7Z398 Q8N184
Q5EBM4 Q9P2F9
Q13464 Q2M389
Q8IYX0 Q9UC07
Q6ZN06 Q9HCL3
Q6ZNG0 Q9NV72
Q8TAW3 Q9Y2P0
Q3ZCX4 Q6P3V2
Q86UE3 Q96SR6
Q6ZN11 Q9UJW7
Q8TAW3 Q9NYT6
Q68EA5 Q6PF04
Q9UC06 Q9Y3M9
P98171 Q53R16
Q6PG37 Q9UJW8
Q96CX3 Q96NG8
B4DXY3 P48741
Q06730 Q9NV72
B3KRC7 Q92841
Q5FWF6 Q96SK3
Q499Z4 Q9UJW8
A8MUV8 Q9UJW7
Q96MX3 Q9H2C1
Q14289 Q9Y2X7
Q0VGE8 Q5CZA5
A8MVP4 P51522
Q7Z3V5 Q8TAQ5
Q8NA42 Q96H40
A6NGH9 Q2M218
O14709 Q68DY1
O43830 Q13360
P17017 P58317
A8MT65 Q6ZMY9
O75820 Q6P9A3
P22392 P63218
O00148 Q96J01
A8MT65 P52737
B2RCQ9 B4DI54
P17014 Q9HCX3
A6NK53 Q8N9Z0
A6NNF4 Q86V71
P15622 Q8IZC7
Q6ZNG1 Q8TD23
Q06732 Q8IYI8
P52744 Q8TBZ8
Q68DY1 Q96ND8
P52738 Q9UJW7
A6NHJ4 Q969W8
P17032 Q6ZN08
B4DTX6 P52292
Q6ZMW2 Q8N2I2
B4DIF1 B4E2X5
A6NK31 Q6ZR52
P51786 Q9HCG1
P42224 P63279
P52740 Q08ER8
A8MQ14 Q14584
O14709 Q8N972
O15492 Q08116
Q8N9Z0 Q99676
A8MT65 Q6ZNG0
Q2M218 Q6ZS27
P46781 P63244
Q05481 Q9GZX5
P58317 Q06732
Q6ZN19 Q7Z398
P25786 Q53GF5
Q8NDW4 Q96PE6
P43351 P63165
A8K971 Q9Y3M9
Q6P3V2 Q96GE5
O75123 Q9HCG1
Q5VIY5 Q96H40
Q6P2D0 Q9Y2Q1
P51504 Q09FC8
P0C7V5 P17032
A6NGH9 Q8TBZ5
A8MUZ8 Q96RE9
Q15072 Q2M3W8
P17097 Q06732
Q96JF6 Q9UJN7
Q3ZCX4 Q5HYK9
P53680 P84085
P12004 P50613
Q9NQV7 Q9Y2A4
Q5JXJ2 Q6MZI6
P17097 Q8N141
Q3SXZ3 Q9UC07
Q15929 Q96NG8
Q14592 Q9NYW8
Q96H40 Q9NYW8
Q15973 Q7L3S4
Q5TEC3 Q8TF47
Q6PK81 Q96MX3
A8MTY0 A8MUV8
Q9UNE0 Q9Y4K3
Q7L945 Q9BY31
Q6ZNG1 Q9NSD4
Q86WZ6 Q9ULM2
Q96JC4 Q96MX3
P43628 Q29865
Q7Z7K2 Q96RE9
A6NHJ4 Q86UD4
Q96PQ6 Q99676
A6NNF4 Q3KP31
O14979 O14980
O15533 P53618
P15622 Q6ZNH5
Q8IYX0 Q8N8L2
Q6ZNG1 Q8TA94
Q6ZNA1 Q8N883
Q6PDB4 Q8TC21
B4DRT3 O75758
Q6IV72 Q9UJW7
Q86T29 Q9UC07
Q8TB69 Q9BRH9
Q3ZCM7 Q71U36
Q9HCZ1 Q9UIE0
P17023 Q13106
P21506 P51504
P52743 Q5T5D7
Q14590 Q8N184
O94892 Q9BWM5
P17019 Q49A33
A6NP11 Q147U1
P25054 P35527
P17038 Q03936
P0C0S8 P58876
Q86UD4 Q9Y2Q1
Q5EBL2 Q8N7M2
A6NFI3 Q5EBM4
P17041 Q8N141
Q04721 Q14663
Q8N9Z0 Q9UJL9
Q68DY9 Q6U7Q0
Q8IYB9 Q96MR9
Q86YF9 Q9NQZ3
O95251 P49736
Q07687 Q99811
P43243 Q06787
P13010 Q02880
Q13467 Q9NYQ6
Q9H8G1 Q9Y2H8
Q2M3W8 Q96JF6
Q12840 Q9BQE3
Q14590 Q9NQV7
Q8IU85 Q8N5S9
P17039 Q96H40
Q6NX49 Q8N9K5
O75437 Q9P2F9
P58317 Q9H7R0
P17019 Q9GZX5
B3KUS2 B4E1Q1
Q7Z7L9 Q8TAQ5
P10276 Q14686
P51149 Q15286
Q32M78 Q96NJ3
Q8N720 Q9Y473
Q9BRH9 Q9UK10
A8MUV8 P17039
P28223 P34969
Q96JF6 Q9Y6Q3
P55085 Q96RI0
Q5TEC3 Q9NQW5
A2RRD8 A6NP11
Q96PQ6 Q9NV72
Q15370 Q9H765
Q969W8 Q9Y2A4
A6NM28 Q8NDP4
Q6V9R5 Q9HBT8
O75346 Q9Y473
Q6ZNG1 Q8TF32
P52736 Q8N7M2
P40424 P55347
Q5TYW1 Q8N883
Q96N58 Q99676
Q05481 Q8N859
P17020 Q96N38
Q0D2J5 Q96SE7
P51504 Q68DY1
P51805 Q8TDZ2
P17025 Q8NB50
Q09FC8 Q6ZN06
B4E1T6 Q53FC7
B4DZT4 Q562T3
O75373 Q96NG8
A6NF79 Q9Y2P0
A8K389 Q9UJM1
Q96CS4 Q96SQ5
Q12913 Q16288
Q8TF45 Q9UC06
Q6NX49 Q8NDQ6
P06241 Q13796
P0C7V5 Q8TAU3
A8MVP4 Q5T619
P17014 P51786
O75123 Q6ZS27
Q96NG8 Q9H0M5
Q5HY98 Q8N7M2
A6NK21 A8MQ14
P47813 Q99442
Q13398 Q9H7R5
P51504 Q8WTR7
P04733 P80294
Q96NG5 Q9BRH9
Q15937 Q96HQ0
Q5SYY0 Q7Z7K2
P01889 P52566
P51786 Q7L2R6
Q14591 Q96CS4
A6NM28 Q7Z3I7
A2RRD8 Q9BR84
Q8NDP4 Q9H7X3
O94892 O95780
Q6ZMV8 Q9BUY5
Q5CZA5 Q6P1L6
Q06265 Q96B26
P21506 Q7Z3I7
O14978 Q5TEC3
A8MUV8 Q5EBL2
A6NP11 Q06730
A8MT65 O75123
Q13153 Q5JYX0
P0C7V5 P17014
A2RRD8 Q9NSD4
Q3KP31 Q9H0M5
P51553 Q9UIC5
P13984 P15336
A8MUZ8 Q68DI1
A8K971 P52744
P13682 Q6PDB4
Q14587 Q8TF47
Q12840 Q13885
Q5HYK9 Q6ZNA1
Q6NX49 Q86YE8
Q08999 Q99708
Q96K58 Q9HCL3
A6NP11 A8MXY4
A6NK31 Q8TB69
Q96BR6 Q96N58
A6NM28 P17098
A6NF79 Q15937
Q5HYK9 Q9Y473
P23759 P26367
Q86UE3 Q9P2J8
Q02878 Q9Y6K9
P17036 Q14192
Q5JNZ3 Q68EA5
A8MXY4 O43830
Q3KP31 Q8TC21
Q8IYB9 Q8NB42
Q5JNZ3 Q6ZNH5
Q13398 Q6IV72
Q8WXA9 Q96SB4
A6NP11 P51786
P13796 Q8IUI8
Q6P3V2 Q86T29
Q86TJ5 Q86WZ6
A8K0G3 B4DDG7
B4DTX6 Q8IYQ9
Q32M78 Q96EG3
P06241 P06493
Q3SXZ3 Q8IYN0
P51508 Q08AN1
P51504 Q6ZN79
Q3ZCX4 Q96NJ6
Q96NG5 Q9NSJ1
P35580 Q15334
P17041 Q15928
P30510 P43628
Q0VGE8 Q6NX45
A6NK21 Q96K75
B3KRC7 Q86XP3
Q03923 Q8WTR7
A6NK21 Q8IYI8
P14923 Q02413
P17036 Q86YR5
P51504 Q9HCL3
O43361 Q96MX3
P48552 Q03181
Q5VIY5 Q6ZNG1
Q06730 Q8IYX0
P52736 Q3SY52
Q9BR84 Q9H2C1
Q14587 Q5JVG2
A6NK21 P52742
Q494X3 Q9NQW5
A6NDX5 P17020
A8MQ14 Q9Y2A4
Q2TAN0 Q6P2D0
Q14584 Q8N587
Q92956 Q99873
Q6ZMW2 Q9UC06
P17041 P28698
B4DJ75 P62140
Q15459 Q9HCE7
P17098 Q5HY98
P30153 P62714
P28482 P46109
Q8N859 Q9BS34
Q147U1 Q5T5D7
Q8TAW3 Q9P2J8
Q86XN6 Q96MU6
Q03938 Q9P2F9
P15622 Q86XU0
Q8IYX0 Q8IZC7
Q3ZCX4 Q9Y2H8
P17097 Q8N8J6
P10912 P16471
P17020 Q86T29
Q499Z4 Q5T619
Q68DY9 Q9NSD4
Q7L2R6 Q8NDQ6
P17098 Q96NJ3
Q8IYX0 Q8NHY6
Q12901 Q6P280
P17032 Q96K58
Q5SYY0 Q8N7M2
Q06732 Q6U7Q0
O95780 Q96EG3
P52736 Q8N184
P08237 Q01813
A3RLL6 P52294
P17032 Q9BY31
B4DZT4 Q562S0
A8MXY4 P52736
Q8NA42 Q9UC06
Q96CX3 Q9HAH1
Q8NB42 Q9UBL3
O95886 P62993
Q9NZV7 Q9P2F9
O43719 Q15287
A1XP52 A8K7Q2
Q5JNZ3 Q6ZQV5
P02686 P49759
Q15072 Q9C0F3
O76094 Q02880
P11274 Q15139
Q5CZA5 Q9Y2H8
Q68EA5 Q8NDW4
P62993 Q14203
Q8IVC4 Q8N972
A8K971 O95780
Q14590 Q86UD4
B4DJC8 P61204
Q02386 Q8IZ26
Q96SZ4 Q9NZL3
P49759 P68400
Q13398 Q9P0L1
P0C7X5 Q9BX82
P17017 Q9Y2A4
Q5JVG8 Q9UJL9
O94855 Q53GK6
Q96BR6 Q9H7R5
B3KNB4 B5BU24
A6NN14 Q14586
Q6ZN11 Q96SZ4
P17030 Q6AW86
P62913 Q59GX9
P61006 Q9UQ26
Q14593 Q2M3X9
Q6PF04 Q9BR84
O00522 O14713
Q8TAU3 Q9BUY5
P21796 Q07812
Q8NEP9 Q96PQ6
Q15935 Q8N4W9
Q8N972 Q9H963
Q9BY43 Q9NZZ3
P52738 Q7Z7K2
Q86T29 Q8IYB9
Q92731 Q9Y6X2
O00212 O60879
Q9BUY5 Q9Y2L8
Q6ZR52 Q96SR6
Q68EA5 Q9HCL3
P52272 P62995
A6NHJ4 P17098
Q99942 Q9Y385
Q05086 Q9UHD9
P08217 P15085
O15379 Q16576
A6NK75 Q68DI1
Q6ZN11 Q9NQW5
B4DR63 Q53XQ4
P35638 Q16520
P52736 Q8IYB9
Q03924 Q9BRH9
O75123 Q6ZN06
O14628 P17024
Q14592 Q8IVC4
A6NK53 Q8N782
Q8TAW3 Q9BUY5
O14795 Q9UNE2
Q86WZ6 Q8IVP9
O43296 P17027
Q08AN1 Q96PE6
A8MUV8 Q5HY98
P04222 P43631
Q3KP31 Q9HBT8
Q7L945 Q9UK11
Q96JL9 Q9H7R0
P51508 Q5SYY0
P17098 Q68DY1
Q14194 Q16555
B4E3B6 Q0VDF9
O43361 Q8NB50
P35398 Q09472
Q5VST9 Q8WZ42
O14978 Q8N8Z8
P20036 P42081
P10319 P16190
Q08ER8 Q14593
A8MT65 Q08ER8
Q0VGE8 Q6ECI4
Q8TD23 Q96MU6
Q6IV72 Q6ZMV8
Q3KP31 Q7L3S4
B4DN49 P52701
Q8TA94 Q9UK10
Q8N972 Q96JF6
P17014 Q8NCK3
Q68EA5 Q8N3J9
Q499Z4 Q8TA94
Q96BR6 Q96EG3
O00585 Q99731
Q3KNS6 Q6ZNH5
Q8IZ26 Q9NQV7
Q15052 Q92835
A8MWA4 O43361
Q0VDF9 Q9UQC1
Q8TA94 Q8TF47
O15211 P61225
B4DJB0 P27348
P52737 Q86Y25
P17948 P35916
O00453 Q9UGN4
P52737 Q9NSD4
Q8N9Z0 Q9HCL3
P17025 Q6NX45
P17024 Q6PK81
Q15072 Q5HY98
O14709 Q14590
Q6N045 Q9H707
P06241 P21802
P28340 Q96S55
P15408 P17275
P17039 Q5TEC3
Q5TEC3 Q6ZMW2
O75373 Q9NSJ1
Q5MCW4 Q9UBL3
Q96CS4 Q9H5H4
Q8N720 Q96MR9
O43830 Q86TJ5
A6NNF4 Q14587
Q03923 Q6AZW8
Q14592 Q8N3J9
O43897 Q9H2X0
Q68EA5 Q6U7Q0
O43296 Q9BSG1
Q96MU6 Q9BSG1
Q8N7Q3 Q96LW1
Q8N823 Q96LW1
Q96ND8 Q96SZ4
A6NKZ1 Q6AZW8
Q02386 Q68EA5
Q7Z3I7 Q8N8Z8
P35789 Q9UK12
P50151 P63218
P17017 Q14585
A8MWA4 Q6ZSS3
Q8N4W9 Q8TF45
Q8TF47 Q9Y3M9
B4E0R6 Q5TD90
O75437 Q9H8G1
O43541 P31273
Q14587 Q9Y2H8
Q3MIS6 Q8NCK3
O43345 Q14585
Q6ZN11 Q9C0F3
Q6P0Q8 Q9NYY3
P20290 P62910
O75437 Q8IZC7
P17098 Q5SXM1
P17025 Q8N972
Q86WZ6 Q8NCK3
P55196 Q9NZL6
Q00534 Q2I0Y7
Q9BR84 Q9BUY5
Q3SY52 Q96PE6
O60711 Q14289
P51786 Q8NEM1
O43345 Q96MX3
Q6ECI4 Q9BS31
Q6ZNG1 Q8NDW4
Q8NDP4 Q9UII5
Q9HCG1 Q9P255
B4DK29 B4DLU5
O75319 Q13242
Q8NB91 Q9NW38
P52292 Q04917
A6NHJ4 Q05481
P98073 Q00889
Q13106 Q7L3S4
Q7L3S4 Q9UK11
P17026 Q8N8J6
Q6P9A1 Q6ZN79
P29466 Q9NPP4
A8MYF4 Q8IYN0
A6NP11 Q9H7R0
P20338 P62820
Q13233 Q13451
B4DTM6 Q8TC94
P17035 P51508
A6NDX5 O14709
Q3KQV3 Q9Y473
Q6ZNG0 Q9Y2H8
O75123 P51522
Q562Q9 Q9NWP5
Q9H461 Q9HCU4
Q68EA5 Q8TD23
Q9H8G1 Q9P255
Q6ZN06 Q6ZSS3
A8K6J9 Q9NXZ2
Q8NDP4 Q96NJ3
A8MTY0 Q6P3V2
Q14145 Q9UNS2
Q06732 Q9Y6R6
P17030 Q9BSG1
P17098 Q9HCX3
A6NF79 P17014
P31751 P56278
P51508 Q3SY52
A6NFI3 Q09FC8
A8MVS1 P51786
Q9NQW5 Q9NZL3
Q3SXZ3 Q5EBL2
Q499Z4 Q96GE5
Q08AN1 Q8NDW4
A8MVS1 Q8IYI8
Q13398 Q86UQ0
A2RRD8 P17031
P0C7X5 Q8IVP9
A6NGH9 Q8N883
P17098 Q9NSJ1
Q08ER8 Q32M78
Q5HYK9 Q9UEG4
Q8N9Z0 Q9BSG1
Q96AX9 Q9Y219
Q09472 Q99814
P17039 P58317
O95071 P23246
P17025 Q9H5H4
A8MUP4 Q9H2C1
A6NKZ1 Q9Y3M9
P55072 Q9UNZ2
P0C7V5 P17027
P28698 Q96RE9
Q6ZN08 Q8NB50
P33552 P61024
P52737 Q6P9A1
P10073 Q9UK12
Q7Z7L9 Q8TF32
Q68DI1 Q8N9Z0
Q96I27 Q9Y473
Q13106 Q6PG37
A8MUZ8 Q14592
Q8N726 Q96SB3
P35789 Q8N4W9
Q96K12 Q9UBQ7
Q5T5D7 Q9BUY5
Q8IYI8 Q8NDQ6
O43361 Q9BX82
P51504 Q68EA5
P03372 P13056
Q16587 Q9NW07
Q03938 Q8N9F8
P10072 Q9ULM2
P58317 Q49AA0
P12259 Q13201
Q96GE5 Q9HAH1
O60759 P32927
A6NK53 Q86UQ0
A6NNF4 P52736
Q92600 Q9ULM6
O75582 Q92793
Q6ECI4 Q96CX3
Q5HYK9 Q6P9A3
Q7Z3I7 Q9P0L1
P15622 Q14929
Q5JNZ3 Q8N141
P51523 Q8WUN3
Q04726 Q8IVW6
B4DHP5 Q2F839
Q8IYX0 Q9HCZ1
A6NK75 Q16600
Q499Z4 Q9HBT7
Q8NEA6 Q96SF7
Q15935 Q49AA0
P15622 Q8TBZ5
Q2M218 Q96SQ5
O00303 Q9Y3B7
Q86V71 Q8N9F8
Q6PK81 Q6ZN06
P10914 P14316
O14978 Q8IZC7
Q5TYW1 Q9BSG1
Q49AA0 Q8IZC7
P51451 Q8TC17
P39086 Q16478
O95486 Q562Q5
Q13398 Q9BR84
P0C7X5 Q06730
P17023 Q2M218
B4DWX3 B4E0R6
Q5VTR4 Q9BSS6
Q6N045 Q86WZ6
Q8N7K0 Q9HBT7
Q96JC4 Q9UIE0
Q9H7R5 Q9UJL9
P03372 P20226
O95402 P30876
Q8NDW4 Q9HCL3
P13196 P60174
Q8N859 Q9BRH9
A2RRD8 Q3SY52
Q14592 Q15928
A2RRD8 Q6P3V2
B4DYS6 Q00526
Q8N2I2 Q8N8L2
Q6ZN11 Q8IYN0
O75290 Q9Y6R6
A8K7Q2 B3KUS2
Q3KQV3 Q8NEK5
O75373 Q86XN6
Q2M3X9 Q494X3
A8K7D9 B4E0R6
Q96SK3 Q9BUY5
Q86UE3 Q8TA94
Q5EBL2 Q8N3J9
Q6ZMV8 Q8N972
A6NNF4 Q8TD23
A6NDX5 O14978
Q02386 Q5HY98
Q96MR9 Q9Y3M9
P63000 Q9NS63
P53992 Q562S0
Q9H7R0 Q9NQX6
O75123 Q9NSD4
P21506 Q9NR11
P17025 Q96N38
P52736 Q14586
Q96SK3 Q9H0M5
Q6PDB4 Q8TAF7
B5BUJ7 P45985
Q8TF32 Q9H963
P17025 Q9BSG1
O94892 Q96ND8
Q8NDP4 Q9BS31
A6NK75 Q6ZNG1
Q9UJW8 Q9Y2G7
A6NF79 P15621
Q8NHY6 Q96SK3
P61020 Q92928
Q08AN1 Q3KQV3
P42768 P61158
Q08AG5 Q13360
Q03924 Q96NG8
Q6PF04 Q9UK13
A2RRD8 Q8N2I2
B4E0K5 P49137
A7KAX9 P16333
Q03938 Q0D2J5
B4DS32 O15131
Q5JVG2 Q8IZ26
A6NKZ1 P17019
Q8N141 Q96SK3
B4E1S9 P34931
Q2TAN0 Q96NI8
P51786 Q14586
P16415 Q96SZ4
Q3MIS6 Q8TA94
P27487 P61073
Q9HAH1 Q9NQX6
A6NF79 Q6ZNG0
P59923 Q5SXM1
Q86Y25 Q9UK12
O15379 P10244
P16415 Q9HCL3
O43345 Q96I27
B4DTM6 Q8TDY3
Q96JC4 Q9UK12
B4DXX7 O00571
P15056 Q6VAB6
Q13106 Q3ZCX4
P17096 Q01844
Q15072 Q969W8
P04439 Q8NHL6
O75123 P17032
P17035 Q96RE9
O75290 Q9ULM2
Q8N8L2 Q9P2J8
Q8N988 Q96NG5
Q13435 Q99459
Q6ZN11 Q96EG3
P51504 Q9Y2H8
P17019 Q8N7K0
P13682 Q8N8Z8
P0C7X5 Q9UJW7
Q5JVG8 Q9UJN7
Q6ZMV8 Q9BR84
P06241 P78314
O75373 Q7Z340
Q8N587 Q8TC21
Q8N8Z8 Q969W8
Q14590 Q86YE8
Q6ZR52 Q96JC4
Q16600 Q9BX82
Q9HCZ1 Q9Y2H8
O00410 Q53F09
Q03938 Q14588
O14628 Q96MX3
O75467 Q9Y2Q1
Q6ZR52 Q8N8Z8
A6NFI3 Q6ZNA1
Q5EBM4 Q7Z398
Q8NEA6 Q9P2D1
P17021 Q96N22
P16188 Q07000
P51523 Q6PK81
Q6ZR52 Q8WUN3
Q53YE8 Q7Z474
P28698 Q06732
P16949 Q9UL62
B4DNK4 O75758
P10073 Q9UC06
Q5JNZ3 Q5SXM1
A8MWA4 Q9Y3M9
A8MYF4 Q8WV37
P17023 P52741
P14373 Q13547
Q49AA0 Q8N823
Q49AA0 Q8N7Q3
P51523 Q9NSJ1
O94855 O95486
B4DSN3 Q562Z4
P08670 Q9Y6K9
O75437 Q9NYT6
Q03936 Q9UL59
P35789 P52736
Q6ECI4 Q9H0M5
Q68DY9 Q8IYB9
A8MTY0 Q96NG8
O95201 Q14588
P15153 P20292
Q15973 Q8IYB9
A6NP11 Q8N988
A8MVP4 P48742
P51504 Q52M93
P35998 Q8NB90
Q7Z340 Q7Z3I7
O14709 Q86TJ5
O14628 Q8IYB9
O75820 Q9BSK1
Q06730 Q9P2J8
Q5EBL2 Q5SYY0
Q6P280 Q9BWM5
Q5TYW1 Q9NSJ1
Q8WXB4 Q96SQ5
P49815 P62834
Q6N045 Q7Z3I7
Q8N988 Q9H8G1
Q3KNS6 Q3SY52
B4DTX6 B4DWX3
Q96K75 Q9UK13
O75437 Q7Z7K2
Q5VIY5 Q9C0F3
A6NGH9 Q6ZQV5
Q8N393 Q9NR11
P04150 P06401
Q96MX3 Q9UK13
Q8TAF7 Q9UEG4
P01871 P13501
Q5EBL2 Q9NSJ1
P51523 Q3KQV3
P30453 P30512
Q96JF6 Q9HCX3
O95478 P22087
P14416 P42262
Q8IYX0 Q8N141
O43830 Q86UE3
P17039 Q86UE3
Q6ZN08 Q8N859
Q6ZN11 Q8WXB4
P15621 Q9C0F3
A8MUP4 Q5TYW1
Q8TF32 Q96NG8
O75373 Q8N782
P62834 Q14644
Q6ZMV8 Q9NV72
P07947 P20936
O14978 Q6ZNA1
O75437 Q9Y2Q1
Q14591 Q8NB42
O00187 P05155
Q8N393 Q8N587
P52737 Q8TF45
Q9UJU3 Q9UK12
Q05481 Q147U1
P17025 Q8NHY6
Q96JC4 Q9BX82
Q2M3X9 Q6ZNH5
P31942 P31943
P17036 P17038
P10398 Q04917
Q6IV72 Q96MU6
Q5MCW4 Q9UL59
P17017 Q5FWF6
Q5T5D7 Q7Z3I7
Q13185 Q14739
Q7L2R6 Q96NJ6
P28698 Q14585
P17019 Q6ZN79
Q8N972 Q8N9K5
Q8IYB9 Q9BS34
Q05481 Q0D2J5
P10314 P30495
Q86UE3 Q9BSG1
Q09472 Q13887
Q7Z3V5 Q9P255
A6NF35 Q16600
P17542 Q92831
P17030 Q15072
Q6AZW8 Q8TA94
P03372 Q99623
P14672 Q9UER7
Q8N988 Q96EG3
Q14584 Q68DI1
Q14584 Q6ZNG1
Q14584 Q9NV72
P0C7X5 Q9BY31
A6NP11 Q9C0F3
P17026 Q9UK13
Q06730 Q8TF47
P51504 Q9NQX6
P17097 Q13398
Q15937 Q9Y2G7
O95486 Q562M5
B4E388 P11021
A6NF35 Q6ZN19
P17017 Q16600
B4DTX2 Q53HF2
Q14586 Q86Y25
Q6WKZ4 Q7L804
O60765 Q6ZNH5
Q16587 Q9UK13
P17023 Q9HCL3
P51508 Q14593
Q2M218 Q96EG3
P0C7X5 Q9UBL3
Q68DY9 Q8N9Z0
O75467 Q6ZS27
Q96SK3 Q9BY31
P31483 Q02447
Q5TYW1 Q9UK10
O75346 Q14584
B4DTI4 B4DWG4
O60678 Q99873
B3KRY0 P30613
Q86XN6 Q9UBL3
Q5TEC3 Q9UJN7
O75369 P46108
O43361 Q86YE8
Q3KP31 Q5FWF6
P21506 Q49A33
O75467 Q3MIS6
P58317 Q96BR6
Q96C28 Q96K75
O75467 Q8IVC4
Q8IVP9 Q9H7X3
P51508 Q96MX3
Q5JT25 Q9H0U4
A6NKZ1 A6NN14
O15131 Q86XC7
P16415 Q6P2D0
Q14586 Q3KNS6
Q08AG5 Q8N9F8
B3KPJ9 P31948
Q14587 Q8TD23
P18462 P30486
Q8N393 Q9H2C1
Q3MIS6 Q6N045
P35658 Q9GZY0
A6NM28 Q9Y2P7
O43345 P17030
A8MTY0 Q15072
P08908 P28221
A8K6G9 B3KTL4
Q6P9A1 Q9Y2Q1
Q7L2R6 Q86WZ6
Q5CZA5 Q9UEG4
P16415 Q9UK13
A4D2B8 Q5GJ64
P52741 Q7Z3I7
O94892 Q9Y2L8
A6NK31 Q6PF04
P51532 Q13351
O75373 Q16587
P33241 Q9Y4H4
P06396 Q13642
O75123 Q8N393
O75467 Q6P9A3
Q03936 Q2VY69
Q6N045 Q7L2R6
Q3MIS6 Q5T619
P51522 Q8NDQ6
P17032 Q2M218
B4DDF7 Q96L51
Q15973 Q9BS31
P17035 Q9BWM5
P52738 Q8TA94
A8MYF4 Q96PE6
Q08AN1 Q96CS4
Q8NB50 Q96NG8
Q6ZN06 Q8N8J6
P17023 Q96NJ6
Q6V9R5 Q96JC4
Q7Z398 Q8N8H1
Q499Z4 Q96JL9
P28698 Q86YE8
Q15797 Q96PE3
P01871 P13760
P17030 Q03938
P01732 Q95604
A2RRD8 Q8NEK5
Q14587 Q9Y2Q1
Q96NJ6 Q9P0L1
Q2TAN0 Q8IVP9
A6NK31 Q96K58
Q12901 Q96SR6
P10515 Q15120
B4E205 Q562L3
Q02386 Q8WXB4
O95780 P17027
Q5EBM4 Q9UC07
Q8WV37 Q9H7X3
P11473 P68400
Q6PK81 Q6ZN11
B4DXY3 P11021
Q96MR9 Q9Y2L8
A8K8Z5 Q8N4Y1
Q02386 Q96PQ6
Q8N883 Q9NYW8
Q01844 Q9BQY4
P17021 Q6ZMW2
Q49A33 Q9UIE0
Q14587 Q8N8Z8
P05106 P14543
P18505 P18507
Q6ZMW2 Q9UL59
Q86XN6 Q8NEK5
A6NP11 Q16587
Q13772 Q92831
A6NGH9 Q6N045
P17024 Q6PF04
A6NF35 A6NNF4
O60765 Q8NDP4
O60765 Q3KNS6
Q6ZNH5 Q96MR9
Q8NA42 Q96ND8
Q14929 Q8TAF7
P51814 P58317
Q6ZNG1 Q96LW1
Q6ZN08 Q8N8H1
Q2M3X9 Q8TBZ5
A6NDX5 Q8TAQ5
P06454 Q13547
P10073 P48742
P17097 Q9HAH1
Q9UIA9 Q9UMR2
Q8N9Z0 Q96NJ6
A8MWA4 Q9H7R0
P30291 P46108
Q68DY9 Q6ZMY9
P08567 P14151
Q499Z4 Q9NQV7
B4DEV8 Q86T01
P52737 Q8TAF7
P55209 Q16777
Q6ZNG0 Q9BX82
Q15929 Q5EBL2
Q03923 Q9Y2Q1
O95201 Q9HBT7
O14978 Q8TA94
O15211 Q92468
P17025 Q6ZMV8
P17302 P36382
P17014 Q14593
Q8NEP9 Q9HBT8
Q92538 Q9Y6D5
Q7L945 Q8N587
Q86WZ6 Q9BX82
O75290 Q5TYW1
O75467 Q7L2R6
P14151 Q9NZ53
A6NP11 P0C7X5
O94892 P17031
Q562T0 Q9NWP5
Q15973 Q5T619
A8K3K1 A8K6V0
A8MTY0 Q8N141
P01889 P06239
Q7L2R6 Q9BSG1
Q5T8M8 Q9NWP5
Q14587 Q8N883
A8MUZ8 Q9Y3M9
A8MVS1 Q6ZMY9
Q5TYW1 Q96RE9
A6NGH9 P0C7V5
O43361 Q6U7Q0
A6NM28 Q9H7R0
Q7Z7L9 Q8N8L2
P52744 Q6NX45
O43830 Q96I27
A8MUV8 Q8WUN3
Q6P280 Q9Y3M9
Q3ZCT1 Q9NYW8
Q6ZMW2 Q96ND8
Q6IV72 Q6P9A1
O43361 Q8TF32
Q5TYW1 Q9NV72
A6NK53 Q86XU0
Q15973 Q96I27
O43361 Q96IR2
Q5JVG2 Q9HCG1
O43463 Q13547
P28698 Q9UJW7
Q5SXM1 Q8TBZ8
Q5HYK9 Q96BR6
Q13571 Q9NZK5
P60709 Q01518
Q06730 Q32M78
A6NM28 O75437
O14628 Q8NB50
B4DZT4 Q562R5
Q8TAQ5 Q9Y2L8
P21918 P54257
P49798 P50148
P60983 Q9Y4K3
P06239 Q9UQQ2
P01111 Q8WWW0
A6NK31 Q9H2C1
A8MUP4 Q8N9Z0
P61244 Q14582
B4DWW5 Q6ZN33
Q2M3X9 Q49AA0
Q16587 Q86YE8
Q86TJ5 Q8NEK5
Q49AA0 Q9BUY5
Q08ER8 Q9BY31
Q3SY52 Q9GZX5
Q09FC8 Q96JF6
Q9UJL9 Q9Y2P0
Q5FWF6 Q96JF6
Q6ZN79 Q9HAH1
Q8NA42 Q9NQV7
Q13106 Q96MR9
Q8N4W9 Q96NJ3
P10073 Q8TF47
Q15699 Q92793
P01100 P04150
Q6P9A1 Q96I27
B4DY52 P43686
P21506 Q9BSG1
B4E2E1 Q562R5
O75820 Q14592
Q13111 Q13263
Q5TEC3 Q8NDP4
P20339 Q9NRW1
O14672 P51003
B4DI39 B4DTX2
P10645 Q8WXD2
Q15973 Q96NG5
A6NK53 Q9HBT8
O95201 Q8TF45
P30455 P30480
Q5JNZ3 Q86UD4
Q9UBL3 Q9Y2A4
Q3ZCT1 Q96CX3
P01241 P29353
Q5EBL2 Q8IVC4
P0C7V5 Q7L3S4
O43830 O75820
Q8NCK3 Q8TAW3
Q6P280 Q9UJN7
Q8IYX0 Q8TBZ8
P43628 Q07000
O15409 Q8IVH2
P51786 Q9Y2A4
A6NM28 Q96H40
P17019 Q9UJW7
Q7Z7K2 Q8TC21
P17947 P49716
Q3SXZ3 Q96NJ6
P17027 Q7Z3V5
Q13114 Q92956
Q9BY31 Q9Y2G7
P15622 Q96HQ0
A6NNR3 B3KXM2
Q8TA94 Q9BUY5
P23469 P28482
P33076 Q92769
A6NK21 Q86WZ6
P02776 P13501
P52740 Q9P2J8
P42768 Q15080
Q6N045 Q96NG5
O75618 Q14790
Q86T29 Q8N8J6
O43345 Q9UK11
P15621 Q8N393
Q96K58 Q9BWM5
Q96H40 Q96NL3
O75925 P06401
Q5JVG8 Q5VIY5
Q8IYN0 Q9BS34
P49588 Q15046
P52744 Q96CX3
O95633 P08476
Q9C0F3 Q9P255
B2R988 Q9H5Z1
B2RTR4 Q5QPV1
Q8IYN0 Q9NSD4
O00571 P25788
Q12933 Q13261
Q52M93 Q8N393
Q96QV6 Q99733
Q15935 Q15973
Q14590 Q9Y6R6
Q8N720 Q9H2C1
Q03936 Q9UJN7
A8MYF4 P17020
P35789 Q96SR6
A8MUP4 Q5FWF6
O14628 Q9H8G1
A8MYF4 Q8IZ26
Q2M3W8 Q9BSK1
Q05481 Q9Y2H8
P15622 P52743
Q96JL9 Q9Y2P7
A6NP11 Q6ZN06
Q86XN6 Q8TC21
O14978 Q8TD23
Q15072 Q8N720
P17027 Q5JVG2
Q6NX49 Q6P9A1
O75533 P24941
P10072 Q6ZN08
O15294 P68400
P17038 Q9H963
Q15935 Q8NEP9
P17097 Q8IYX0
P17024 Q499Z4
Q8TA94 Q96K75
A8MUP4 Q9BS34
A8MVS1 Q7Z3I7
Q5CZA5 Q8N8Z8
Q9C0F3 Q9UC06
P21506 Q5EBL2
P46783 P63244
Q5HYK9 Q8NA42
Q8NEP9 Q96ND8
O60218 P14550
Q562N2 Q9NWP5
Q2M3X9 Q9H963
O75427 Q9NQC3
P14151 P52566
O14757 Q12888
Q49AA0 Q96NG8
P15622 Q96SZ4
P19022 Q9UQB3
Q5TYW1 Q6AZW8
A8MYF4 Q14929
Q5JNZ3 Q9HBT8
P51508 Q02386
Q14974 Q6NVW7
Q6ZMW2 Q96SK3
O75437 Q499Z4
Q49AA0 Q96PE6
Q6P280 Q8TF45
Q96SQ5 Q9GZX5
O95999 Q9H257
Q14593 Q96SK3
P01024 P10643
P0C7V5 Q9H707
Q49AA0 Q8N184
Q14588 Q96I27
A2RRD8 Q8TAF7
Q6V9R5 Q8NEP9
P01860 P01871
P52741 Q96NL3
P00736 P01024
Q8IYX0 Q8TAW3
P13682 Q8N2I2
O75373 Q96C28
P15311 P32942
Q13106 Q8N9Z0
Q8N859 Q96K58
Q6ZN19 Q9UJN7
O00186 P61266
Q8NB50 Q96SK3
Q12901 Q6PK81
Q5TEC3 Q8TB69
Q9H7R5 Q9UJN7
A6NF79 O43296
O14628 Q9GZX5
Q4V348 Q8N972
P17038 Q08AG5
P17097 Q09FC8
Q2M218 Q86WZ6
A8MVS1 P51814
P17027 Q7L945
A6NNF4 A8MT65
Q14590 Q96PE6
A6NP11 Q9P2J8
Q8N4W9 Q9HCX3
P17027 Q14585
Q8NA42 Q9P2F9
Q8N782 Q9C0F3
P35555 P35556
A6NM28 Q8N393
P40692 Q9UQ84
O95819 Q99704
O94855 Q562Q8
Q6ZMV8 Q8NB42
O14978 Q68EA5
Q6ZN11 Q9Y2G7
O14798 P12236
A6NHJ4 Q16600
Q96BR6 Q9UII5
P16415 Q6ZNH5
Q96SQ5 Q9BS31
P51814 Q9UC06
Q9H7R5 Q9HCL3
Q5T619 Q99676
Q32M78 Q9Y3M9
Q3SXZ3 Q6P3V2
O75820 Q8N859
Q5MCW4 Q9BSK1
P17023 Q86UE3
A6NNF4 Q5MCW4
Q5VIY5 Q96SQ5
Q08ER8 Q8IVP9
P0C7X5 Q14593
P11308 P49910
B3KX23 O60231
O00217 Q00325
Q9H0M5 Q9UBL3
Q8N8H1 Q8N9F8
O95780 Q96SR6
Q6ZN06 Q8TAQ5
Q6P3V2 Q8N8L2
O14709 Q96CS4
Q2M218 Q8WTR7
Q8N720 Q9UJW8
P14921 P84022
P49756 Q9NYF8
P07948 P32927
Q96SK3 Q9NQW5
P54646 Q9HBY8
O75346 Q2M3X9
A6NK31 Q96N22
Q6AZW8 Q9H2C1
O60765 Q68EA5
Q6ZR52 Q7Z7K2
O43150 P12931
Q5HYK9 Q9ULM2
Q86YE8 Q9Y2G7
P27986 P29376
P35869 Q99814
P58317 Q9HAH1
P48742 Q15973
Q9BY31 Q9H0M5
A8MVS1 Q9P2J8
A6NFI3 Q8TAQ5
P36897 Q00537
Q8IYI8 Q9HBT8
Q5TEC3 Q9NZV7
A6NK75 Q8NDQ6
Q9NQX6 Q9UK11
O15455 O60602
Q6ZN19 Q8WTR7
O43830 Q68DY9
B4DNF9 P68400
A6NGH9 Q8NEK5
P05107 P05771
Q6ZN11 Q9UK11
P01732 P08575
Q14014 Q3MIN7
Q03936 Q8N3J9
Q9BS34 Q9Y473
O15379 P29590
B4DR16 Q6FH17
O95201 Q8WUN3
P06400 Q9UBU8
A6NK75 Q6NX49
Q5T619 Q96H40
O75437 Q5TYW1
Q494X3 Q96BR6
Q9UIE0 Q9Y2G7
Q49A33 Q6P280
Q15937 Q9BS34
P42566 Q9UJ41
Q15929 Q6PG37
Q3MIS6 Q969W8
Q499Z4 Q9NZV7
A8MWA4 O43830
P51523 Q5SYY0
P62072 Q9Y584
Q2M3X9 Q7L3S4
P27986 Q07960
A6NM28 Q9NYT6
Q13398 Q6PK81
Q96N22 Q9UC06
A6NK53 Q9P255
P49848 Q9Y6J9
Q15047 Q8WUB8
Q15072 Q6N045
P52738 Q6ZMY9
Q15937 Q9NW07
Q86XN6 Q9BY31
Q3MIS6 Q8N7M2
Q00535 Q04759
Q0D2J5 Q86YE8
P20339 Q99578
Q96JC4 Q96MR9
Q6N045 Q6ZNG0
B4E388 Q96H53
Q96SK3 Q9UC06
P51786 Q6ZNG0
Q96I27 Q9BY31
O75437 Q6ZMV8
O14628 Q9BX82
P16389 P22001
P17036 Q9NQV7
Q3SXZ3 Q9UK10
Q5CZA5 Q96H40
B4DQH4 B5BTY7
P51508 Q9ULM2
A6NM28 Q68DI1
P49207 P60228
Q499Z4 Q8N9K5
P10415 Q12981
Q0VGE8 Q9UK10
A6NP11 O14628
Q15072 Q9BRH9
B4DLW8 Q9H6R0
Q03938 Q96EG3
O43361 Q6P2D0
P17098 Q6ZN57
P17081 Q14185
O14628 Q96SR6
P06241 P62993
Q14587 Q8N587
Q02750 Q13322
P00533 Q92918
Q08AN1 Q4V348
Q14585 Q5JVG8
Q8NEM1 Q9Y2P7
P52741 Q6ECI4
A6NNF4 Q6ZN11
B1AVT2 B4DNK4
O95218 P08621
O95721 P51809
Q9HCG1 Q9NR11
P25786 P61956
Q9HAH1 Q9UJL9
O43281 P19174
Q5TYW1 Q9H707
Q6AW86 Q9Y2H8
Q05481 Q8TA94
Q8N7K0 Q9NR11
Q8TC21 Q9H963
P31942 Q13243
P17041 Q8WXB4
Q8N859 Q9HCZ1
B4DR63 Q59GS3
Q13002 Q9NRD5
Q8N883 Q9H707
B4DL08 B5BUE6
Q86UQ0 Q9P255
Q3SXZ3 Q9NSJ1
Q15973 Q9NW07
Q96NJ3 Q9UK10
P28698 Q9BS31
Q2VY69 Q8N972
Q14592 Q99676
P52741 Q8N393
Q8N393 Q8N9Z0
Q8N9F8 Q8WV37
Q8N4W9 Q8TF32
Q08AN1 Q8TAF7
Q13133 Q15466
P16415 Q6P9A1
Q5VIY5 Q8N972
Q9H307 Q9UK58
Q68DY9 Q8N7M2
Q5HY98 Q9BX82
Q8IYB9 Q8TA94
P20336 Q9UNE2
Q7L3S4 Q96NJ6
P43627 Q07000
O75290 Q6P280
Q96JC4 Q96PE6
Q13360 Q96N22
O60506 Q13148
Q03936 Q96H40
Q96SQ5 Q9NZL3
Q12901 Q9H5H4
P17024 Q3KNS6
O75820 Q8N141
P52744 Q9HBT8
Q96NL3 Q9NQW5
P52741 Q6P2D0
Q8N4W9 Q9Y3M9
A6NFI3 A8MYF4
P10073 Q96PQ6
Q0VGE8 Q96PE6
O75123 P17023
P62993 Q9H0H5
Q9HCZ1 Q9UK13
Q5HY98 Q7Z7K2
P17024 Q3KP31
Q05481 Q09FC8
Q2TAN0 Q8IVC4
Q8TBZ5 Q96NJ3
O95780 Q9NQW5
Q147U1 Q6AZW8
Q96MX3 Q9HCG1
Q3ZCU9 Q6PK50
Q96I25 Q9BWJ5
P17038 Q02386
P17030 Q8N8H1
Q86T29 Q9BS31
Q6NX45 Q9NZV7
A6NHJ4 Q2VY69
Q5EBM4 Q86V71
A6NNF4 P51814
Q147U1 Q96IR2
Q6PF04 Q96NG5
B4DYQ6 Q5F2F8
Q8NHY6 Q9NQZ8
B4DUU6 P30613
O95257 P38936
P14317 P31358
A6NF79 Q5JVG2
Q01780 Q13868
B4DVU9 B4DWK5
Q8N8Z8 Q8NDP4
Q03923 Q6P3V2
Q8TAQ5 Q9UIE0
P01833 P11912
Q8N587 Q9Y2G7
O00186 Q12846
P17097 Q08AN1
Q13360 Q8TAF7
Q14591 Q6P9A3
Q9H963 Q9Y3M9
Q15072 Q68EA5
Q03923 Q99676
Q5JVG8 Q96SK3
P15621 Q8IZC7
Q96K58 Q9Y2P7
P05155 P40261
Q68DY1 Q8NHY6
O95780 Q9BY31
P52737 Q9HCL3
P31948 Q9H6X9
Q86TJ5 Q9BSG1
P53778 Q00526
Q3MIS6 Q5TYW1
A6NGH9 Q9P255
B4DI54 B4DWK5
Q86T29 Q8TC21
P31946 Q4VJB6
Q06732 Q8N8Z8
Q96EG3 Q9UK11
Q8TF20 Q9NYW8
O75123 Q9UC06
Q8TD23 Q9Y2A4
P20339 P61586
Q6ZN79 Q99676
Q53FA3 Q8N1C8
Q14586 Q9NZV7
P52743 Q9Y2Q1
Q8N8L2 Q8N9K5
Q13474 Q9Y4J8
Q08AG5 Q9BR84
A6NP11 Q99676
O14910 Q15700
Q6IV72 Q96EG3
P06241 P36544
A6NDX5 Q96HQ0
P31749 Q15119
Q5SXM1 Q9H707
P17509 Q09472
Q03924 Q8TAF7
Q8NEK5 Q96SR6
Q16587 Q8N2I2
Q01959 Q16623
Q3SXZ3 Q96NL3
O14578 O95067
Q06732 Q13360
A6NGH9 Q8N859
A6NF79 Q6ZSS3
Q5VIY5 Q96PE6
Q6PDB4 Q96BR6
P15173 Q06413
P30530 Q92569
O94892 Q9UEG4
P98160 Q9P121
O14763 P01375
A6NK53 Q8NCK3
P09874 P12004
O95201 Q6ZMW2
Q6ZN11 Q9NR11
Q32M78 Q6NX49
Q7L2R6 Q9GZX5
Q5T5D7 Q9C0F3
P24588 P28472
A6NF79 Q9UJW7
Q12901 Q8N988
O14709 Q96NG8
Q92769 Q969S8
P01903 P25774
Q8IVP9 Q9NV72
Q6ZN19 Q7Z3I7
B0AZS6 B3KNB4
Q8WTR7 Q96IR2
P17017 Q6ZMY9
Q5JVG8 Q96SR6
O60765 Q16600
Q03924 Q8TF45
B4DR16 B4DZG7
Q494X3 Q5MCW4
Q8IYN0 Q9H2C1
Q8N7K0 Q8N883
O43463 Q9UIS9
A6NDX5 Q96H40
A6NN14 Q15935
P52736 Q9NZV7
Q68DI1 Q9Y2L8
A8MUV8 Q03938
P21506 Q9H7R0
P17027 Q6PF04
Q03936 Q96SQ5
P61160 P68032
Q6P9A1 Q86UQ0
Q96N22 Q9HCZ1
P17041 Q03924
O15079 Q16623
P11831 Q13642
Q969W8 Q9UK13
P10828 Q13547
P11940 Q9H361
A8MXY4 Q9H5H4
Q8N2I2 Q8NB50
Q6ZN19 Q9BX82
A8MWA4 Q6IV72
O75437 Q03936
Q9NZI2 Q9NZV8
Q96EG3 Q9P0L1
O75437 Q9BR84
O75346 Q6ZNG0
Q96BR6 Q9GZX5
A8K781 Q96IF9
P00736 P05156
Q96NI8 Q9H707
P17027 Q16600
P52737 Q96MU6
P78517 Q6NW36
B3KM89 B4DM97
A8MVP4 Q7Z3V5
Q3SXZ3 Q6ZNG1
Q02413 Q13835
Q04721 Q86YT6
B4DFD7 Q86TM3
P17024 Q8N8H1
P17014 Q9UEG4
Q8TF20 Q9NSJ1
P15622 Q96JL9
P11831 P17676
Q2VY69 Q8TF47
A8MT65 Q96NG5
B4E205 P68032
P17098 Q9BSK1
Q2M3X9 Q8WUN3
P17017 Q7Z7L9
Q6ZR52 Q8TF32
Q6PG37 Q9HCG1
P22626 P23246
P52737 Q7L945
P17812 P31327
Q8N720 Q8N9Z0
B4DZA0 Q8IYQ9
P17097 Q9BX82
P17030 Q5JVG8
O14709 Q8N393
Q6PK81 Q7Z3V5
Q6ZN19 Q9HBT7
Q08AN1 Q86UD4
Q5CZA5 Q68DI1
Q3SXZ3 Q9Y2Q1
P13682 Q6ZN06
A8MVP4 Q16587
P42704 P52292
P52740 Q7Z3I7
Q9HCL3 Q9UK10
Q02386 Q9P255
P78352 Q15303
P22670 P48378
Q8TA94 Q9HCX3
A8MVP4 Q7Z340
P62988 Q96J02
A5GZ75 B3KM89
P52738 Q2M218
P36888 P78314
O43830 Q8TAQ5
Q6P1L6 Q9NV72
P0C7V5 Q6ZNH5
Q16587 Q9P2J8
Q8TA94 Q96NG8
Q08AN1 Q6ZNG0
Q68DY9 Q6AZW8
P15621 Q8TAQ5
P17031 P52742
A8K781 Q6MZI6
Q05481 Q96NG5
Q9NR11 Q9Y2P7
Q03938 Q96H40
P26641 P61247
A8MVP4 Q96MX3
Q8N782 Q96PQ6
A6NGH9 O43830
Q9NZV7 Q9ULM2
O75914 Q9UBS0
Q52M93 Q6PG37
P17021 Q96RE9
P00709 Q16778
P09429 Q9BTT0
P17542 Q92769
P17026 Q6N045
Q08ER8 Q14929
Q5T619 Q8N393
Q5JNZ3 Q9ULM2
Q92793 Q9UID6
P17026 Q96K75
Q8N782 Q9BUY5
A8MYF4 Q8N184
Q6NX45 Q9HCX3
Q8TF47 Q9H7R5
A8MXY4 Q14593
P30443 P30483
Q08AN1 Q9NYW8
B4DWK5 Q96IS6
P10072 Q8N782
Q96NG8 Q9UK10
Q6P2D0 Q86UQ0
P17020 Q86V71
Q6ZN08 Q8NCK3
O00273 P10144
Q9H7R0 Q9HCZ1
P51814 Q96NI8
A6NF35 Q96BR6
P17097 Q8N8H1
Q6ZN11 Q8N8L2
P21506 Q9H8G1
Q16600 Q8N141
A8K8F8 Q53FA3
P17098 Q9BSG1
Q8NB42 Q96IR2
P10070 Q15915
P17025 Q8IVC4
P04626 P78352
O94874 P49792
Q86WZ6 Q9NYT6
O43345 Q6P9A1
Q8WZ42 Q9UKX3
Q15929 Q6PDB4
Q14592 Q5VIY5
O75322 P31948
Q8TF45 Q8WUN3
Q68DI1 Q96NJ3
Q14014 Q8NF31
P78347 Q13547
Q8TF32 Q9H5H4
Q5SYY0 Q8NEM1
Q6PK81 Q8TAQ5
P51523 Q96NL3
Q5HYK9 Q9H8G1
B4DQM4 Q9H9Y4
Q5CZA5 Q9BWM5
Q2TAN0 Q6NX49
P01732 P01893
Q6U7Q0 Q9HCL3
P42566 Q13243
P08253 Q9Y5R2
P51814 Q9NYW8
B4DQY1 B4DSD7
Q6ZMY9 Q6ZNH5
P17036 Q9BY31
P09429 P09651
P0C7V5 Q969W8
Q8WXB4 Q9Y6R6
P17021 Q32M78
P05107 P08571
Q9BS31 Q9Y6R6
P17030 Q8TF45
P13682 Q9Y2L8
P0C7V5 Q86XU0
Q12846 Q8NFX7
Q6ZN06 Q96CX3
A6NF79 A8MUZ8
O75290 Q96JL9
O75373 P17017
P10316 P43355
O75467 Q8N141
Q6ECI4 Q9Y2L8
P06241 Q05655
P53350 Q8IZT6
Q03924 Q8TD23
P62745 P84095
Q92973 Q9C035
P04004 P10451
P62306 Q15696
P15121 P40337
A6NFI3 Q9NQZ8
P17027 Q14591
P52744 Q5JVG8
P51508 Q96LW1
Q9UBU9 Q9UKK6
P17026 Q494X3
A8K971 Q6AZW8
Q8NEM1 Q9H0M5
P16415 Q9H8G1
Q9HAH1 Q9HBT8
Q8TF45 Q96LW1
Q8IYI8 Q8N9K5
P78527 Q99708
P11142 P11802
Q15937 Q96CX3
Q3KQV3 Q6ZNA1
Q8NHY6 Q8TD23
A6NKZ1 Q9BUY5
Q8N8H1 Q9H2C1
Q00526 Q2I0Y7
P10073 Q86WZ6
Q86T29 Q8N7M2
Q14593 Q9UJW8
Q06732 Q86TJ5
O15084 Q9UHD2
O15379 Q16665
Q8N9Z0 Q8TF32
Q96JL9 Q9Y2L8
Q96GE5 Q9HCG1
A8MT65 Q9BWM5
Q8N823 Q8N8H1
Q8N7Q3 Q8N8H1
O14978 Q5T619
A2RRD8 Q6ZNG1
B3KVC3 P25786
A6NN14 Q5T619
Q8N141 Q9UC06
Q96RE9 Q9BSG1
O60563 Q15596
P52741 Q4V348
P52742 Q9H7R5
O95780 Q14593
Q52M93 Q6P9A3
P40227 Q08752
Q08ER8 Q6P280
A2RRD8 Q5JVG8
Q15937 Q9H0M5
Q9H707 Q9H7R0
P32004 Q15349
Q15929 Q9Y2G7
P52740 Q9H707
B4DFD7 B5BUE6
P62993 Q9P1A6
Q06732 Q6ZNG1
P17026 Q6ZNA1
P52737 Q9NZL3
A6NK31 Q9NQX6
B4DWW1 P61204
O43345 O95780
Q96SR6 Q9HBT8
P06239 P17252
P17014 Q8N988
B2RCQ9 Q53FA3
P10072 Q6PK81
P17020 Q8N2I2
P17021 P17036
Q9NW07 Q9UJW8
Q6ZNG0 Q9UJL9
Q03924 Q6ZS27
Q6PG37 Q9Y2H8
Q8N859 Q9UK11
B4DI39 Q96IS6
Q96H40 Q9Y473
Q3ZCT1 Q8NB50
Q96ND8 Q9UEG4
P17031 Q96IR2
P52737 Q86UD4
Q7Z3I7 Q8NB42
A8MXY4 Q6V9R5
Q05481 Q6P9A3
Q3ZCT1 Q9NZV7
P16415 Q147U1
Q07817 Q9HD36
A6NGH9 Q9C0F3
O95201 Q86YE8
A6NHJ4 Q8IYI8
P04732 P80297
Q86WZ6 Q96RE9
P52737 Q96CS4
Q86TJ5 Q8TAW3
Q8IYN0 Q9NQV7
Q6ZN08 Q9UIE0
P15622 Q9NZV7
P08151 Q3L8U1
B3KVC3 Q8TAA3
Q8N587 Q9H5H4
P00540 P51812
B4DXY3 Q9UQC1
P52742 Q32M78
Q2M218 Q9H8G1
O14628 Q8N7M2
Q562L6 Q9NWP5
Q6AW86 Q9UEG4
P19174 Q9UQQ2
Q14588 Q8N9Z0
Q8N883 Q9Y3M9
Q8NB50 Q8TF20
P17027 Q12901
P17027 Q14586
Q3ZCX4 Q9UK12
Q14929 Q9NYW8
Q5EBL2 Q96NL3
Q03924 Q16600
A6NF35 Q96NG8
Q6PK81 Q96N58
O75346 Q9H7R0
O75558 P60880
A6NP11 Q5EBM4
P28482 Q9UM73
Q8TD23 Q9Y3M9
P10072 Q8N9Z0
Q68DY9 Q9NV72
Q96CX3 Q96K58
Q8TBZ8 Q9UL59
P11049 P31146
O00622 P18084
Q5JVG2 Q96JC4
A8MVS1 Q96JC4
A8MWA4 P17027
B3KNX7 P17081
A6NF79 Q96NJ6
Q5MCW4 Q7Z3V5
A8MVP4 Q96JL9
O95817 Q9UL15
Q8N184 Q96SR6
P27694 P46063
O00463 Q9Y6Q6
P17025 Q86T29
P19235 P43405
A6NP11 Q05481
P17025 Q9UK10
Q6V9R5 Q96SZ4
Q2M3W8 Q96GE5
P17032 Q14591
Q32M78 Q9P2J8
Q13509 Q9NRH3
Q8NDP4 Q9NW07
Q86UD4 Q9ULM2
P18463 Q09160
Q6NX45 Q9UJU3
P52738 Q96H40
Q8WXB4 Q9NQV7
P62942 Q02790
P52737 Q8NCK3
Q3ZCX4 Q8N972
P62988 P63104
O00571 O14980
Q5VIY5 Q6NX45
Q9NQX6 Q9NW07
Q5HYK9 Q8TF32
O14813 Q92793
Q6P3V2 Q96JF6
P17098 Q96I27
Q6ZMV8 Q6ZN06
P32942 Q30175
Q3ZCT1 Q9UBL3
P17097 Q5HY98
A8MTY0 P17030
Q86V71 Q9H8G1
P15622 Q9NW07
P17039 Q15928
P40123 P63261
O15119 Q13207
P13682 Q96MU6
P35222 Q9NVC6
P17026 Q05481
Q96RU7 Q9Y2X7
Q86UQ0 Q8TBZ8
Q8NDV3 Q92878
Q8IVP9 Q96ND8
P52738 Q5JNZ3
O43345 O43830
Q5HY98 Q9BWM5
P17017 P17038
Q8NCK3 Q96IR2
P02763 P51681
Q5TYW1 Q9NW07
Q6ZN79 Q7Z7K2
P51148 P57735
P15621 Q9HCL3
A6NK21 P17017
P07996 P98066
Q5VIY5 Q8NCK3
Q14588 Q3KQV3
Q5SYY0 Q5TYW1
P51814 Q9Y3M9
A8MQ14 P17014
Q8N7K0 Q9P0L1
Q3SXZ3 Q6ZN06
P11274 P20936
Q86UQ0 Q96N38
P17025 Q9NQZ8
A6NK75 Q9Y2Q1
O95343 P26367
P06493 P27361
Q96IR2 Q9NYT6
A6NHJ4 O14709
Q14593 Q86T29
Q9H7X3 Q9UBL3
P51523 Q6AZW8
Q96SZ4 Q9UII5
Q5EBL2 Q9P0L1
Q6P9A3 Q86V71
B4DQH4 Q53SE2
Q8N3J9 Q9NSJ1
Q8TBZ5 Q9BR84
P24855 P68133
P52738 Q8NCK3
P51508 Q86XU0
Q14588 Q8N587
P15336 P35638
Q8TF45 Q9P2F9
Q8N972 Q8TAQ5
Q14593 Q68DI1
P52742 Q15935
P17021 Q9Y2P7
Q86UD4 Q96IR2
Q8TBZ8 Q8WUN3
B4DUJ4 Q2I0Y7
P52743 Q05481
O43296 Q9Y3M9
A8K971 Q9HBT7
Q96K58 Q9H707
P01891 Q8N423
P17036 Q2M3W8
Q8N393 Q8N8Z8
Q9H707 Q9UK10
B4DHP5 B4DVU9
Q3SY52 Q9BRH9
P12931 Q04912
O43747 Q15276
A6NF79 Q8N823
A6NF79 Q8N7Q3
Q32M78 Q9P255
P51508 Q9GZX5
A8MXY4 Q9Y2G7
Q9NPE2 Q9UBP4
A8K3H8 Q96L52
P14859 Q08117
Q14587 Q8N9F8
Q32M78 Q8N7M2
Q6ZMV8 Q6ZSS3
P16415 Q6ZQV5
Q9NSJ1 Q9ULM2
Q0D2J5 Q9H5H4
P17036 Q5T619
Q8N4W9 Q8TBZ8
Q6ZN08 Q8N9F8
P45983 P61586
O75123 Q9UII5
P52738 Q9HBT8
A8MUV8 P28698
P50553 Q06413
P30443 P30485
A6NK31 Q8N8J6
Q03936 Q06730
Q03938 Q6P9A1
Q8N988 Q9NYT6
Q8N7M2 Q8WXB4
B4DTM6 Q9BYX7
A1L4K2 B4DH44
A6NDX5 Q9P2F9
Q68DY9 Q9Y2Q1
O43296 Q9UEG4
Q8N9F8 Q8NB42
Q15973 Q8NDW4
A8MUV8 Q6ZN57
P52738 Q86YE8
P19419 Q92793
P55211 Q13075
P52737 Q9NQX6
A6NK53 P17038
Q86UE3 Q9H5H4
Q8NEK5 Q9BS34
P62304 P62310
Q8IYX0 Q96C28
P15172 Q15672
Q08AN1 Q9UBL3
Q6P2D0 Q96NL3
A6NM28 Q9H0M5
O95201 O95780
Q9P255 Q9UK11
O15197 P22681
P01842 P01860
Q16236 Q92793
O75820 Q86XN6
O14976 P51959
Q68DY9 Q8TF45
Q16600 Q9H0M5
Q05481 Q9BSK1
Q96C28 Q9BS31
P29320 P52799
P13682 P35789
Q12901 Q9P2J8
Q15072 Q5TYW1
Q15929 Q9Y6Q3
Q8TC21 Q9H7R5
A6NDX5 Q96GE5
A2RRD8 Q6ZS27
P58317 Q15937
P19793 P56524
Q9BX82 Q9H7X3
P52736 Q9UBL3
P10072 Q8WTR7
A6NDX5 Q14585
Q0VGE8 Q96K58
Q5CZA5 Q9UIE0
Q9BY43 Q9UN37
P49848 Q15545
Q86XN6 Q96SE7
Q9BWM5 Q9NZL3
Q14593 Q8N141
B4DEF7 Q8N1C8
B3KUS2 B4DNX1
P17027 Q8N7Q3
P17027 Q8N823
O60765 Q8N9K5
O14978 O95780
Q8WV37 Q96IR2
Q8N883 Q96SQ5
P28482 Q13233
Q15973 Q6ZNA1
P38398 Q8NI51
Q3KQV3 Q8NB50
Q15072 Q6ZN79
B1AH78 B3KNX7
A8MQ14 Q96K75
Q14593 Q8N720
A6NNF4 Q9Y2P7
Q6ZN57 Q9UIE0
P01116 Q54AJ0
O75346 Q8IYX0
Q6ZN11 Q8TAU3
Q13360 Q8N7Q3
Q13360 Q8N823
O75373 Q6ZSS3
P13682 Q0VGE8
A8MVS1 Q9BX82
Q4V348 Q8NEP9
Q03924 Q7Z7K2
Q6P1L6 Q86WZ6
P25791 Q86U70
Q49AA0 Q96SQ5
A6NF79 A6NM28
Q96SQ5 Q9BSG1
Q8N988 Q96BR6
Q08AG5 Q96K58
B2R6K0 Q15157
A8MTY0 Q09FC8
A8MUZ8 Q8N988
Q14929 Q8N9F8
Q02447 Q9ULK4
B3KNL2 Q9Y265
P51531 Q6ZRS2
Q8N4W9 Q9BSG1
Q6P9A3 Q9Y2P7
B4DZT4 Q562T5
P36897 Q9P2K8
Q05481 Q9Y2L8
P29597 P46109
P17027 Q96H40
O60500 P45985
O75123 Q7Z7K2
P20908 P25940
Q494X3 Q8N184
P17021 Q09FC8
O75820 Q9UJW8
P0C7V5 P10072
Q13106 Q8N883
P20338 P20339
A8MUP4 Q9Y2L8
Q5SXM1 Q8WV37
P60568 Q9HBE5
P28482 Q8IY84
Q8IVC4 Q96JF6
P17024 Q8WV37
A6NHJ4 Q3KP31
O14628 Q8N2I2
P17041 Q8IYB9
Q5HY98 Q96K58
Q5JVG8 Q8N8L2
Q6PF04 Q9H8G1
Q14584 Q8TD23
B2RCQ9 Q96IS6
Q7Z7L9 Q8IYB9
Q7L2R6 Q96SE7
Q8IZC7 Q9UK12
O75015 P20036
Q86V71 Q9BRH9
Q8TBZ5 Q9ULM2
Q14929 Q96C28
O15259 O75161
B4DQH4 Q6IBT3
Q8N4W9 Q8N883
P03372 P17676
P06732 P68133
B4DSN3 Q5T8M8
O43830 Q9H0M5
P52742 Q13106
Q99855 Q9NUZ0
P17038 Q9UII5
P20340 P35579
Q6P9A3 Q8WXB4
O75467 Q6ZN79
Q0VGE8 Q8N4W9
Q9BX82 Q9UBL3
P17026 P17098
Q96HQ0 Q9H8G1
P43246 Q9UQ84
Q5VIY5 Q9P255
P01732 P10316
A6NK53 Q49AA0
P16415 Q96LW1
B4DEJ3 Q86YR5
B4DJ75 P36873
P15502 P23142
Q96HQ0 Q9BS34
Q14929 Q7L945
Q6ZNG1 Q8NEK5
Q6ZS27 Q9H2C1
Q9H204 Q9H944
Q8NEM1 Q96EG3
P52740 Q86V71
A6NFI3 Q6ZMV8
P62837 P63165
P51508 Q6ZN11
Q6P2D0 Q9NYW8
P17038 Q96K58
P38398 Q92922
A2RRD8 Q03936
P12830 P98161
P50613 Q04759
P30480 Q8WUM4
Q13485 Q14956
A6NDX5 Q03938
Q5EBL2 Q96MX3
Q5TEC3 Q6ZN08
P36507 Q6VAB6
Q68DI1 Q6V9R5
A6NHJ4 Q5T5D7
Q8IYB9 Q96LW1
A6NF35 P10073
Q86WZ6 Q9UIE0
Q14593 Q8TF45
Q06730 Q9UJL9
P52738 Q9NYW8
A6NGH9 A6NM28
A6NKZ1 P51504
P24928 Q8TAQ2
A8MT65 Q7Z7K2
A6NP11 Q5SYY0
P20248 Q08999
Q8N7K0 Q9NQW5
Q96NJ3 Q9H963
Q6IV72 Q96NL3
Q15973 Q9BSK1
P52742 Q8TC21
O14628 P17017
O75376 Q9UQL6
A8MTY0 Q0VGE8
Q6V9R5 Q96MR9
P17023 Q96PQ6
Q3KQV3 Q86UQ0
Q12840 Q13509
Q14929 Q6PK81
P38398 Q92769
P08047 P25490
P17612 Q99759
P52743 Q6ZQV5
O75373 Q03923
Q499Z4 Q9UII5
Q03938 Q9NR11
Q01543 Q15906
Q86UD4 Q9P2J8
Q3SXZ3 Q9HBT8
Q6AZW8 Q6PDB4
P10314 P18464
Q8NDW4 Q9Y2A4
P61978 Q92499
Q5HY98 Q9UK12
B4DMH5 Q13153
A8MQ14 Q99676
A6NM28 Q8TBZ8
P27540 Q9Y5J3
Q5JVG2 Q7L945
Q13398 Q9NV72
P51522 Q96GE5
O60683 P40855
Q3SXZ3 Q6AZW8
P28698 Q9UII5
Q13360 Q7Z3I7
A6NGH9 Q15928
A8MVS1 Q14590
Q86UE3 Q9Y2Q1
O43361 P52740
P24588 P46940
Q8TAW3 Q96N38
P10073 Q96BR6
Q2M3W8 Q8N8J6
O95402 P52434
O60765 Q8NEK5
P52740 Q96JC4
Q5EBL2 Q68DI1
Q06732 Q86V71
Q52M93 Q9ULM2
A6NK31 Q9BUY5
P22612 Q75MP1
P17032 Q9BS34
A1L4K2 P52564
Q13106 Q9Y3M9
O95373 P29350
P52744 Q5EBL2
Q9BSG1 Q9UC07
Q3SXZ3 Q9GZX5
Q86UQ0 Q9UC06
P17025 Q8IYI8
P25685 P31689
Q5T5D7 Q9BR84
P10809 Q7L5N1
Q86V71 Q9NW07
A6NK53 Q6ZMV8
A6NK53 Q6U7Q0
P38398 P52701
Q3SY52 Q86YE8
Q96JC4 Q9Y6Q3
A8K971 Q6P9A1
P17026 Q9BS34
Q6P9A3 Q9UK11
Q7L2R6 Q96N38
P52744 Q8TF32
Q7L2R6 Q9P255
Q96JC4 Q9Y2A4
Q2M218 Q5TYW1
Q71F56 Q9Y3C7
Q9UL59 Q9ULM2
Q09472 Q96RK1
A2RRD8 P51508
P17025 Q6ZSS3
Q5JVG2 Q96PQ6
P53680 Q15036
Q6ZNA1 Q8TAQ5
Q02386 Q8N8J6
Q15935 Q96BR6
Q3ZCX4 Q6ZSS3
Q5T619 Q969W8
P24385 P36873
Q8IYI8 Q9UJW8
Q16587 Q7Z7L9
Q7L3S4 Q9BR84
Q6P1L6 Q6ZR52
A6NKZ1 Q2VY69
Q5TEC3 Q96MU6
Q6ZN19 Q9UL59
B4DSN3 Q53GK6
P17038 Q13360
P51522 Q8N2I2
A8MXY4 Q9UC06
Q3KNS6 Q8NDQ6
Q6P1L6 Q9UJW8
Q00535 Q13164
Q3ZCX4 Q6ZN08
A6NK31 Q9UIE0
A6NN14 Q8N4W9
Q9BSG1 Q9UJW7
P21506 P51522
O75533 P49792
Q2M3W8 Q6AW86
O95147 P10747
Q13547 Q9NP62
A6NDX5 A6NM28
Q08ER8 Q2TAN0
Q3KQV3 Q6IV72
P51148 P62820
P31943 Q92945
P51504 Q03924
Q13398 Q5MCW4
Q52M93 Q96JF6
Q14588 Q6ZNG1
A6NNF4 Q6ZMY9
P51814 Q9BY31
O60765 Q9UBL3
Q96C28 Q96I27
Q15744 Q9UBW7
P17097 Q9NR11
O75123 Q96SZ4
Q9UC06 Q9UK11
Q14588 Q9NQW5
Q15973 Q96JL9
Q49AA0 Q9UJW7
Q16539 Q9Y463
A8MUV8 Q7L3S4
Q14591 Q6ZN08
Q8IZC7 Q8N4W9
O43561 Q13588
A6NHJ4 Q6ZN57
Q9NW07 Q9Y2H8
Q2M3X9 Q6PDB4
A6NK75 Q49A33
Q15935 Q8N8H1
Q3SY52 Q8IZC7
P78347 Q02878
A6NN14 Q8N883
P45984 Q96SB4
P17024 Q6V9R5
Q6NX45 Q9P255
A6NK75 P52743
P60900 Q86U62
Q6U7Q0 Q6ZN08
P51151 Q9H0U4
O15511 P61160
P17039 Q86Y25
P10586 Q13136
Q5TYW1 Q9BX82
P17027 Q8N720
P38159 Q8WXA9
Q96K75 Q9H707
P13682 Q52M93
Q14590 Q9Y2H8
Q2F839 Q53GZ6
Q01780 Q9NQT4
Q6PF04 Q9Y2H8
Q13330 Q13639
Q07687 Q99697
P17020 Q14591
P05107 P24723
P11233 Q92930
Q5VTD9 Q9H2G4
Q8WV37 Q96NG8
Q5T619 Q96PQ6
Q5JNZ3 Q8N859
A8MXY4 Q8IYX0
Q2M3X9 Q8N141
P13693 P18621
Q6P9A1 Q9H2C1
O94915 P33992
P17041 Q7Z7L9
Q8NEK5 Q9BY31
O75820 P15622
Q8N9Z0 Q9UJU3
Q15973 Q6ZS27
A8MVP4 P17021
Q5EBM4 Q9Y2Q1
A8MVP4 Q6NX45
Q2M218 Q6P2D0
Q0D2J5 Q8TA94
P26358 Q9Y6K1
P51504 Q2M3W8
A6NGH9 P52744
A8MVP4 Q2TAN0
Q99700 Q9NWB1
A6NDX5 Q6ZSS3
Q07869 Q9BYK8
Q14562 Q9NXZ2
Q01130 Q14498
P52736 Q96SZ4
P35789 Q9UK13
Q6U7Q0 Q9NV72
Q16600 Q8IZ26
P00709 P15291
A8MT65 Q9NW07
A6NHJ4 Q03936
P19224 P22309
P78317 Q9UGU0
P09874 P49450
P17032 Q96JF6
P17021 Q8NCK3
O75123 Q6PDB4
O14908 P35462
Q00403 Q92994
B3KM89 Q562Y8
P49674 Q8IWQ3
O75123 Q9NR11
P41597 P61073
P29353 P98077
Q147U1 Q6ECI4
Q6ZNH5 Q96GE5
B4DFM1 B4DS79
O60583 P49756
Q8IVP9 Q8N720
P17032 Q6P280
P15622 Q5HY98
Q14586 Q68EA5
Q13106 Q9NQZ8
O95780 Q96C28
Q7L2R6 Q7L3S4
A6NFI3 Q9P0L1
Q68DY1 Q9BRH9
O75437 Q8N8Z8
A8MUV8 P52743
A8MQ14 Q15929
Q8TF20 Q9BX82
A6NKZ1 Q8N883
P13760 P17693
O94892 Q9BRH9
Q12901 Q9HBT7
Q15935 Q9NW07
P52743 Q14584
A6NGH9 Q8TD23
Q03936 Q9UJU3
Q71F56 Q9H944
A8MYF4 Q7Z398
O43361 Q9HBT8
O15379 Q6W2J9
Q16587 Q9H8G1
Q6PK81 Q96RE9
Q13360 Q8N184
P47736 P55196
Q14590 Q9HAH1
Q6U7Q0 Q8TB69
P48742 Q5T619
P52743 Q6AW86
P05534 P13747
Q5SXM1 Q7L3S4
B4DWW5 Q16537
B4E0P1 Q53GF5
Q9BS34 Q9H7R0
P34741 Q14643
B3KM89 Q562X0
Q5TEC3 Q8N7Q3
Q5TEC3 Q8N823
Q02386 Q3SY52
Q2M218 Q8IYX0
Q6ZMY9 Q9UC06
O96019 Q03111
Q68EA5 Q96SR6
P19622 P32243
P52738 Q5TYW1
Q15973 Q9P255
Q15928 Q5MCW4
Q8TF20 Q9P255
Q8N7M2 Q9BX82
Q6NX45 Q86UE3
P16871 Q92854
P17019 Q96NJ6
P17097 Q6P280
P16415 Q3SXZ3
Q494X3 Q8TAW3
B4DEF7 B4DYI5
P56524 Q9UKT9
Q15929 Q7L3S4
Q96SK3 Q9UJL9
P63098 Q9NP86
Q0VGE8 Q8N8Z8
A8MQ14 Q8NB50
Q6ZN11 Q8N4W9
O75486 Q9Y6J9
O14628 P17041
Q494X3 Q9ULM2
P17026 Q14929
A8K3H8 Q14738
Q08ER8 Q8N7M2
Q4V348 Q9H0M5
Q49AA0 Q6ZS27
P05067 P29353
Q06730 Q3ZCT1
O14776 Q9HCK8
Q68DY9 Q8IYN0
Q14584 Q9HAH1
Q13153 Q9UJM0
P35789 Q68EA5
Q86XU0 Q9NV72
Q49A33 Q8TC21
Q8N988 Q8TB69
Q6AZW8 Q8WUN3
A8MXY4 Q8N184
P51786 Q8N7K0
P52740 Q0VGE8
Q08ER8 Q8N7Q3
Q08ER8 Q8N823
P48163 P48506
P17017 Q9HCG1
Q9HBT8 Q9HCL3
O60506 Q9NYF8
Q6ZSS3 Q96NJ6
Q13164 Q9H422
P52744 Q9NQV7
O75290 Q8N782
P07858 Q13444
Q03938 Q6ZMW2
Q8WUN3 Q9NYT6
P10072 Q15937
Q6ZSS3 Q8WTR7
A6NN14 Q8N988
Q6P280 Q9BSK1
Q86XN6 Q9UJW7
P27986 P52564
P06493 P18754
O14672 P20827
Q0D2J5 Q6PDB4
Q32M78 Q9HCZ1
B3GQS7 Q53HV2
Q8N9F8 Q9C0F3
P11912 P24071
P31749 P45983
Q96NL3 Q9Y6R6
Q15928 Q9HAH1
B0YJ74 B4E2V4
P51786 Q9HAH1
Q03924 Q5T5D7
A8MVS1 P17027
A8MT65 Q8IYN0
P25787 Q5JNW6
P51814 Q14587
Q8NDP4 Q96CX3
Q8TB69 Q9BUY5
Q14591 Q68DY1
Q49AA0 Q8TAQ5
Q8WV37 Q96LW1
P53992 Q562T5
P21506 Q16587
A6NKZ1 Q14586
P35789 Q96IR2
Q8N988 Q96C28
Q16394 Q93063
A8MQ14 Q6V9R5
P63208 Q9UKT8
P17024 Q8N9K5
Q8NEM1 Q9UBL3
P13682 Q8N4W9
P51786 Q8TAQ5
P35579 Q9UBC5
A6NF79 Q9NSD4
Q13133 Q9UQ88
P52744 Q8N184
P52743 Q49AA0
P17026 Q5JVG8
P0C7V5 Q8IVC4
A8MYF4 Q6P9A1
Q3ZCX4 Q5SXM1
P20700 P41219
P09471 Q14344
Q9C0F3 Q9Y6R6
Q8TAW3 Q9Y2H8
O14978 Q3KNS6
P17035 Q96NG8
P0C7V5 Q96SK3
B4DVG8 B5BUE6
Q6AW86 Q9Y2Q1
Q6PG37 Q9HBT8
Q9UC07 Q9UJU3
O75123 Q96GE5
Q8TAU3 Q9Y2P0
P17027 Q8NB42
O60282 Q13885
B4DDF7 Q15172
B4DQJ4 Q53HB3
O75290 Q8TAQ5
Q4V348 Q68DI1
O94892 Q8TF45
B3KX23 B4DM30
A8MVP4 Q9Y2A4
Q2M3W8 Q6ZN06
A8MUZ8 Q68DY1
Q6ZR52 Q8N393
Q9P0L1 Q9UJW8
P51523 Q96ND8
Q2M218 Q9GZX5
P07585 Q9NR99
Q5HY98 Q9H0M5
A6NK21 Q96CS4
Q96NJ6 Q9NYT6
O14628 Q8N883
P0C7V5 Q6ZN11
P58317 Q5T5D7
A6NP11 P17014
B4DN70 Q5U025
Q8TF20 Q8TF47
P15621 P17019
O75467 Q52M93
A6NGH9 Q6ZSS3
Q07955 Q96I25
Q12901 Q14593
Q6ZNG1 Q9UIE0
P17023 Q15072
P17019 Q8N859
Q8NCK3 Q9UJW7
Q96IR2 Q9HCG1
P15056 P31947
O75290 Q96MX3
Q2TAN0 Q9NQW5
O14490 P35222
Q8IY84 Q9Y6E0
Q6ZN57 Q96NJ3
P51531 P51532
O75346 Q6ZN79
Q5HYK9 Q96NI8
Q8N184 Q9Y6Q3
P01889 P10314
Q5CZA5 Q96NI8
A6NP11 Q7Z398
P17098 P51523
Q96NG5 Q9HBT8
O60721 P29973
Q08ER8 Q6P1L6
P11908 Q14558
Q8IYN0 Q9H7R0
Q86TJ5 Q9BUY5
Q16587 Q9H0M5
A6NK53 P13682
P51786 Q6ZS27
A8MTY0 P17025
Q12901 Q9UJN7
A6NHJ4 Q4V348
A2RRD8 Q8IYI8
P17017 Q8NB42
P17025 Q6ZNA1
Q08ER8 Q6AZW8
Q9H963 Q9Y2A4
P58317 Q6NX45
P08246 P10646
P01732 P06729
Q8N9F8 Q9BS31
B4DQY1 Q13362
Q13106 Q86TJ5
Q8N7K0 Q9UC06
Q5SYY0 Q9C0F3
Q6ZN57 Q96SE7
Q49AA0 Q9H2C1
A8MTY0 Q9HCG1
P48742 Q6NX45
Q6PK81 Q86WZ6
O94892 Q8TF32
P51553 Q53GF8
A8MVS1 Q96CS4
O43520 Q9Y2Q0
Q13387 Q16620
Q92585 Q96JK9
O43463 Q08999
A2RRD8 Q9P255
Q08ER8 Q14592
A8K971 Q15935
Q2M3W8 Q9HAH1
P48201 P56134
Q13257 Q9UI95
P15622 Q8NEK5
Q0VGE8 Q7L2R6
Q2M3W8 Q6P2D0
Q8NA42 Q96GE5
Q8IYB9 Q9NV72
Q499Z4 Q8NDW4
P30481 Q8N423
Q68EA5 Q9UJL9
Q8NHY6 Q9UK10
Q8N8H1 Q9Y6Q3
Q8N972 Q8WUN3
P17097 Q2VY69
O75346 Q96MU6
P17031 Q8TD23
O14896 P48380
P32243 P52951
A8MXY4 Q8N7K0
B4DLW8 Q5SQH5
P43243 Q8NC51
Q8IYI8 Q8TAQ5
P62995 Q14498
Q68DY9 Q8NHY6
P52736 Q9NV72
Q3SXZ3 Q9UJU3
Q14587 Q6ZN57
O95780 P52737
O43296 O94892
Q14586 Q6ZNG0
Q15836 Q9BV40
P58317 Q96IR2
P15153 Q9NZK5
Q5EBM4 Q8IZC7
P22392 P52434
A8MWA4 Q6ZN19
O43345 Q2M3X9
Q92563 Q9BQ16
A8MUV8 Q8N859
Q3SY52 Q96SQ5
O43830 Q96CS4
Q02246 Q92854
O14980 P49354
Q15836 Q86Y82
P17097 Q9UK10
P31749 P46734
Q08AG5 Q8NEK5
P43403 Q14765
P17021 Q0D2J5
P10316 P30485
Q49AA0 Q8TBZ5
Q6P2D0 Q96NG5
O15524 P08069
A6NN14 P59923
Q6U7Q0 Q96NG5
A8MUP4 Q8N7M2
P11233 Q96KP1
Q06730 Q86Y25
Q6AW86 Q8N9Z0
P26641 P62841
O94763 P19388
O75290 Q5FWF6
Q32M78 Q9Y2L8
O94892 Q6ZN57
P10073 Q8N7Q3
P10073 Q8N823
Q96LW1 Q9Y3M9
P15622 P52738
P38398 P42229
Q13547 Q96T88
Q8N8J6 Q8NDQ6
Q68DY9 Q6V9R5
A8MUV8 Q6ZMV8
O75346 Q9BRH9
Q96PU8 Q9NWB1
Q53G59 Q92997
Q3SY52 Q9HCG1
P07900 P27540
P20226 Q92830
Q8N587 Q8N7M2
Q68DY9 Q9UK11
B3KNH5 Q20WL3
O75467 P0C7V5
P52742 Q5T619
Q86WZ6 Q96MU6
P27361 P27448
P16112 Q9UHI8
A6NK31 Q86YE8
Q6ZN57 Q8TC21
O75346 Q14591
P58753 Q9NPH3
Q6N045 Q8N8L2
Q6P280 Q8N141
P11802 P45983
Q6P2D0 Q6PG37
A8MTY0 Q96ND8
P28482 Q9H4B4
O14709 Q14584
Q499Z4 Q9HCX3
Q12901 Q8N859
Q8N782 Q8NDW4
A8MUZ8 Q68EA5
O00257 Q96HR3
Q6PG37 Q9UBL3
Q6ZNG1 Q96MX3
P52740 Q8TF45
A4D111 B4DEF7
P19878 P60953
A8MUP4 Q08AG5
Q15418 Q6A1A2
A1XKG3 P68400
P01112 Q13671
O95780 Q8TF20
Q9BS31 Q9HAH1
Q96MU6 Q9H0M5
Q96BR6 Q9Y2P7
P52737 Q08ER8
Q6ZN06 Q8NDP4
P10809 P54652
P0C7X5 Q8N8Z8
Q07817 Q9C000
P16188 P18464
Q68DY1 Q86TJ5
Q15929 Q9BUY5
Q9NV72 Q9UK11
P05412 Q14686
Q86UD4 Q9Y2H8
P23497 Q13185
B3KTT5 B4DWK5
B3KUP6 B4E2E1
Q8IYN0 Q8NDW4
O75915 P43005
Q8TBZ5 Q9NZL3
Q3SY52 Q3ZCX4
P29992 P50148
P10314 P30479
Q5TYW1 Q9Y2Q1
Q0D2J5 Q9HCX3
Q3ZCX4 Q9HBT7
P48454 Q01851
P51508 Q2M3X9
Q6ZR52 Q8N7K0
P17027 Q9NW07
Q32M78 Q9BWM5
Q96H40 Q96MX3
O75437 Q86UD4
P51504 Q96NJ6
P16415 Q7L2R6
Q6ZNG1 Q9NV72
Q5MCW4 Q5T619
P15622 P35789
A6NHJ4 Q7Z7K2
Q52M93 Q8IYX0
A6NN14 Q9UEG4
O43586 Q9Y5K6
P27986 Q7Z444
Q08AN1 Q8TAQ5
Q68DY1 Q8NCK3
A6NF35 Q9NV72
P17693 P48960
A8MVS1 Q9H5H4
P19235 Q92835
P22087 P62277
A6NM28 Q3SY52
Q03924 Q14586
Q68DY9 Q9HBT7
Q08AG5 Q8N883
A8MTY0 P52741
Q15699 Q9H161
P31150 Q9H0U4
Q03936 Q16587
Q6PF04 Q86TJ5
Q8NEA6 Q8TAP4
Q14593 Q8TD23
Q96HQ0 Q96NG8
O14709 Q09FC8
Q5JVG2 Q86WZ6
O14978 Q9NV72
P25205 Q96CS2
P15622 Q5SYY0
Q96NL3 Q9Y6Q3
Q14593 Q9NQZ8
P17017 Q96NJ6
Q96LW1 Q96N58
P06239 P15311
Q8WTR7 Q96K75
P17024 Q6ZN19
O14709 Q9HAH1
Q8NDQ6 Q96N38
P15924 Q99569
Q6P3V2 Q8N7K0
P15088 Q15661
Q8N2I2 Q9Y2G7
B4DEF7 B4DHP5
P43034 Q99442
Q5TYW1 Q86UQ0
B4E205 Q562X6
Q68EA5 Q8TAW3
Q0D2J5 Q9H8G1
O14628 P17036
Q12888 Q96PY6
P17031 Q9Y2Q1
Q8TBZ8 Q96PQ6
P46531 P55771
Q96CF2 Q9UN37
A8MT65 Q9UJN7
P11802 P68400
Q92576 Q9H3C7
O00629 Q00535
Q52M93 Q8IYN0
P09769 Q05397
B3KUV3 P62993
Q5TYW1 Q6P9A1
P17035 Q9NSJ1
A6NM28 Q147U1
Q96ND8 Q9BX82
Q6ZN08 Q6ZNG1
P01579 P40306
Q00535 Q8TDN4
Q6ZN57 Q8TF45
O76094 P51003
O94972 Q13077
Q8WV37 Q9H5H4
Q86TJ5 Q96NG8
B4DRT3 P30613
A6NK53 Q8N9F8
P10073 P51522
Q7Z7K2 Q9H707
Q8NB50 Q8TAW3
P39748 Q09472
A6NGH9 Q6ZMV8
O75467 Q03924
P51814 Q9NW07
A6NP11 Q8NB42
Q6PK81 Q86XN6
P37840 Q07812
Q96JC4 Q9BS31
P10073 Q8N184
Q86X36 Q9NXZ2
P21462 P63261
B4DNT8 Q53GZ6
Q53HU0 Q53HV2
Q9BUY5 Q9NR11
O14978 Q5T5D7
P17020 Q96PE6
A6NK53 Q9UK10
P17038 Q8WV37
Q9BS31 Q9UC07
Q02410 Q12959
Q99717 Q9H0M0
P05534 P30512
P52738 Q6AZW8
P13682 P48742
P46934 P62988
O60765 Q8NHY6
Q14588 Q16587
P30461 Q8NHL6
Q9H0M5 Q9Y2A4
Q9NQV7 Q9NZL3
P17030 P52744
A6NF79 Q86TJ5
P55316 Q13547
A8MWA4 Q06730
B4E1T6 Q0VDF9
Q96LW1 Q9NYT6
Q16600 Q9UK12
Q86U70 Q9BWW4
O43516 P08631
P17014 Q9Y473
Q8N883 Q9NYT6
P20936 Q96QZ7
Q7L945 Q96K58
Q9NPD3 Q9NQT5
Q0D2J5 Q9H7R5
P13682 Q8TAU3
P17097 Q6PK81
P45983 Q04864
Q49A33 Q96K58
Q13398 Q6ZN11
P67870 Q16539
Q499Z4 Q5JVG2
Q8WXB4 Q9H0M5
A6NNF4 O14978
Q8N7M2 Q9UC06
P29692 P62861
B4DNV4 Q96IS6
Q5JVG2 Q8N3J9
Q14590 Q6ZNG0
P06126 P29016
P24863 Q71F56
Q06732 Q8N8H1
O75373 Q6ZMY9
Q2M3X9 Q5HY98
P04637 P18887
P25205 P42224
Q15935 Q6PF04
Q5JNZ3 Q96MR9
B3KM89 Q562R5
Q8N9K5 Q8TBZ8
P17097 Q9NV72
A6NNF4 Q8NA42
O14709 Q9NQW5
Q8IZC7 Q9NQX6
P28698 Q96N38
P51523 Q12901
Q6ZNG1 Q8NDP4
Q8N8Z8 Q9H7R5
Q9H963 Q9P2F9
P30493 Q09160
Q7Z7L9 Q9Y2P0
O14979 P55209
P0C7V5 P16415
P17017 Q9NSD4
Q3KNS6 Q8N7M2
P17025 Q7Z398
Q2VY69 Q8WTR7
P61244 Q13105
P42574 P61604
A8MVP4 Q8NCK3
Q8N9Z0 Q8TBZ5
Q6P1L6 Q96SZ4
Q5CZA5 Q96MU6
P55072 P62988
Q4V348 Q8N9K5
P68431 Q92794
O60318 Q9Y5N6
Q8N184 Q9UEG4
Q13485 Q92870
P58317 Q6AW86
Q499Z4 Q9GZX5
P00519 P78527
Q03936 Q9HAH1
P17097 Q02386
B1GX78 B4E1U9
O14628 O75437
Q6ZN57 Q8N883
Q03938 Q8TA94
Q6N045 Q8IVP9
P62979 Q13765
P24941 Q8IZL9
P17030 Q9NYW8
Q14592 Q6V9R5
A6NF35 Q8TA94
Q14929 Q9BSK1
P17039 Q6ZNH5
P17019 Q96N58
O75346 Q5CZA5
P58317 Q96GE5
P06239 P31358
Q96NJ6 Q9BRH9
Q13444 Q9H324
Q6AZW8 Q8NCK3
P17026 Q8NEM1
Q9NSD4 Q9UK11
B4E2L0 Q9BUB1
Q96SK3 Q9H5H4
P15172 P55347
P20749 Q14686
A6NKZ1 Q8N8L2
Q6ZSS3 Q86UQ0
P51812 P67870
Q86V71 Q9HAH1
A8MTY0 Q6ZNA1
Q6ZN79 Q9UJW8
P17020 P35789
Q6N045 Q86V71
B4DTX2 B4E1T6
P10809 P34931
A8MYF4 Q96SE7
P17019 Q8N988
A6NK75 P10073
P59923 Q9UII5
A6NGH9 Q9Y473
O15020 P02549
O60547 Q13630
Q3KQV3 Q9NQX6
O94892 Q8N9Z0
P33993 P53350
P01106 Q92993
Q6ZN06 Q9BR84
Q8IYN0 Q96LW1
Q8NCK3 Q96N22
P52740 Q9NSJ1
A8MYF4 Q7L945
Q15072 Q9UC06
Q9HCU4 Q9NPG1
Q6ZMV8 Q7L3S4
Q16587 Q9BSK1
A8MXY4 Q5JNZ3
O95475 P58304
P59923 Q9H707
P38936 Q00535
A8MT65 Q86T29
Q9GZT8 Q9NP71
Q6ZQV5 Q96SZ4
Q14584 Q86XU0
Q52M93 Q9H707
Q08AG5 Q6ZMW2
Q7L2R6 Q9NYW8
Q96SE7 Q9NQZ8
Q3SY52 Q6AW86
P52736 Q8TAW3
A8MXY4 Q6P9A1
P02686 P54259
B3KSM6 B4DVU9
O43361 Q5SYY0
Q6IV72 Q9Y6Q3
P17030 Q8TF47
B2RB53 B4E205
A6NK75 A8MYF4
A6NN14 O60765
A8MYF4 P52740
O95486 Q8TDY3
O43684 P09874
O43602 Q00535
A6NM28 Q86V71
Q96CX3 Q96PE6
B4E0R6 O60684
O43361 Q14591
Q52M93 Q5TYW1
Q96JC4 Q96N58
P07948 P23443
O75373 Q13398
A8MTY0 Q2M218
Q8TF32 Q9UJN7
Q6ZMY9 Q9BSG1
P58317 Q9NSJ1
Q5CZA5 Q8TBZ8
Q6AW86 Q7L3S4
Q8N8H1 Q9Y2L8
O14757 P38398
P06702 P25815
P59923 Q5JVG8
P52741 Q8N587
Q96NI8 Q9UK13
Q8NHY6 Q9UJN7
P0C7X5 P15622
Q96MU6 Q96NL3
Q15973 Q8NB50
Q2M218 Q9NQX6
Q14190 Q9HBZ2
Q9BSG1 Q9NQV7
O14556 Q8N335
P17021 Q6ZS27
P48742 Q86XN6
Q15935 Q9UJN7
O00410 O60684
Q5MCW4 Q8TB69
Q13765 Q9UK58
P10072 Q15928
Q8IVP9 Q9P0L1
A6NP11 Q96EG3
P11802 P43686
Q2M218 Q9BSK1
Q14929 Q8N9Z0
Q14586 Q8N859
Q49A33 Q9H707
Q6PF04 Q6ZMY9
O96004 Q9UBP5
P51149 P51153
P51504 Q96IR2
P52736 Q86V71
Q96MX3 Q96RE9
Q3KNS6 Q6U7Q0
P25445 Q9UKL3
P17041 Q9UC07
Q5MCW4 Q9UJU3
P59923 Q5SYY0
Q68DY1 Q7L3S4
P17035 Q8N988
P17097 Q6AW86
P49427 Q15843
Q14590 Q9NQX6
Q86UD4 Q8TBZ5
Q7Z3I7 Q8N972
Q3LIA5 Q59GS3
Q6ZQV5 Q9P255
P17014 Q49AA0
Q8TAQ5 Q9Y2H8
Q02386 Q9NSD4
Q494X3 Q7Z398
O75467 Q8N9Z0
Q6ZR52 Q96CX3
Q02750 Q7Z3H5
O75843 P63010
Q9NQV7 Q9Y2L8
Q96GE5 Q9HCL3
Q14585 Q9UC07
P13682 Q6ZN19
O43296 Q32M78
P17021 Q8TF20
P51508 Q96CS4
O75362 Q9UKL0
Q15528 Q9NPJ6
Q86Y25 Q9Y2A4
P62312 Q9Y333
B5BUH5 Q00534
Q5JNZ3 Q9NYT6
P0C7X5 Q86YE8
Q9HBT7 Q9Y6Q3
O75530 Q12972
Q14014 Q92942
P52738 Q5JVG2
P51786 Q6ZMV8
B4DNT8 Q2KHP4
Q5CZA5 Q96NJ3
Q5SXM1 Q6ZMW2
O15446 P52434
Q8N9Z0 Q8WTR7
Q6U7Q0 Q8NDW4
O75100 P68400
O43683 O60216
Q6ZN06 Q6ZNG0
Q8TAD8 Q9Y4E5
Q96PE6 Q9Y2A4
P52737 Q8N184
Q7Z3I7 Q96N58
Q9H0M5 Q9Y6Q3
Q8N8Z8 Q8WTR7
P10911 P31749
Q49A33 Q96IR2
Q96K58 Q9NR11
Q6ZSS3 Q9UBL3
Q02386 Q49AA0
Q96MU6 Q96NG5
Q15072 Q9Y2G7
Q16600 Q6ZMV8
Q96CS4 Q9GZX5
P17026 Q147U1
O95398 P10114
A8K0G3 B3KN68
Q92841 Q9P186
Q06730 Q96EG3
Q5TYW1 Q6ZNG1
O14709 Q14591
B4DDF7 Q86XZ2
A6NHJ4 Q2TAN0
A8MUV8 Q8NEK5
P17017 Q14586
Q86V71 Q8NDW4
O75928 Q9UHL9
O43296 Q7Z340
Q12901 Q7Z3I7
O75437 Q6ZN79
Q15935 Q9UIE0
A6NF79 Q68DY9
Q14588 Q8N883
Q7Z3I7 Q86UD4
Q5SXM1 Q96MU6
A6NK31 Q15973
Q5CZA5 Q5HY98
Q03923 Q86XU0
P0C7V5 P15622
Q01538 Q13526
O14628 Q49AA0
P52742 Q8TF32
Q14141 Q6P0N0
Q499Z4 Q7L3S4
A8MQ14 P10072
A8MQ14 Q96NG8
B4E2E1 Q8TDG2
O15530 P45983
Q6ZS27 Q96MX3
Q09FC8 Q13360
O75820 P17098
Q14240 Q6ZRS2
P28749 P33993
Q5FWF6 Q6ZMW2
A8MVP4 P51523
Q2M3X9 Q8N7K0
P52741 Q6P9A3
A8K885 Q53HL9
Q13797 Q99965
Q6ZN57 Q8N988
Q14588 Q6AW86
Q8N141 Q8TB69
P0C7V5 Q96N38
A8MT65 Q494X3
A6NFI3 Q9Y3M9
Q5TYW1 Q6ZN11
A8K781 B4DLM8
A8MQ14 Q8N8L2
Q2TAN0 Q68EA5
Q6ZNH5 Q9H707
Q6PK81 Q9NQW5
Q13360 Q9BRH9
Q8WUN3 Q96SZ4
P0C7X5 Q96CX3
Q8IYX0 Q8WTR7
Q16587 Q5MCW4
P53618 Q9P299
P30872 P30874
O43660 Q99459
Q8TB69 Q9H5H4
Q9NQZ8 Q9P2F9
Q494X3 Q6ZN79
Q6N045 Q6PG37
O00139 O75037
P17025 Q0D2J5
Q96JL9 Q9UJW7
Q09FC8 Q6ZS27
O43345 Q6ZMW2
Q96N22 Q9UC07
Q8TC21 Q9UEG4
Q06732 Q8N883
A6NK21 Q8NDW4
Q6P280 Q9Y2L8
A8MUV8 Q06730
Q86T29 Q8TAU3
Q7Z3V5 Q8N823
Q7Z3V5 Q8N7Q3
Q96I27 Q9NYW8
Q494X3 Q96ND8
A8MQ14 Q14585
B4DM22 Q53HB3
O60256 P60891
Q8N9K5 Q96K75
Q14585 Q8TAF7
Q6ZMW2 Q9P0L1
P11142 P13569
A6NM28 Q8N8J6
Q13360 Q9NQZ8
Q03936 Q6ZS27
Q5SXM1 Q96PE6
Q8N9F8 Q96MX3
P0C7X5 Q96RE9
Q3KQV3 Q5JNZ3
P30679 Q14833
A6NF79 P51504
A6NFI3 Q9UJN7
Q8IVC4 Q9UJW8
Q5FWF6 Q6IV72
A6NFI3 O75820
P48742 Q15937
P00519 Q96NS5
A6NFI3 P17025
O75123 Q96EG3
Q8TAU3 Q9NV72
P51531 Q96GM5
Q5EBL2 Q9NQZ8
Q6ZNG1 Q96PQ6
Q6ZS27 Q9H5H4
Q8TAF7 Q8TF45
Q49AA0 Q6U7Q0
Q9HCX3 Q9UK12
Q96H40 Q9BR84
O43639 Q16620
P10827 P19793
Q6IV72 Q6ZNA1
Q3MIS6 Q9H8G1
P51114 Q06787
P51793 P51795
Q8IYI8 Q96NG8
P17030 P17041
Q8TAU3 Q9HCL3
Q6PDB4 Q8NB42
Q15072 Q9Y2P0
Q13106 Q9Y6R6
Q86XN6 Q96RE9
Q96JL9 Q96SE7
P52741 Q96GE5
P10072 Q86UD4
P28698 Q9UJL9
O43924 P16499
P21506 Q96JL9
Q14591 Q6N045
A2RRD8 P17030
Q9NQW5 Q9UII5
Q13588 Q76P87
P26378 Q86U06
A8MUV8 P17019
B3KM89 P63267
Q86YE8 Q9UEG4
O95487 Q562S0
A8MYF4 Q6ZNH5
Q9BX82 Q9UIE0
B3KQV6 Q86U13
Q7L2R6 Q9ULM2
Q6ZNG1 Q7Z7L9
P17032 Q9H5H4
P17036 Q9BR84
P0C7X5 Q9H707
Q5MCW4 Q9NW07
Q96K58 Q9BUY5
P16415 Q9UJW7
Q12901 Q6P3V2
P43243 Q02880
P17031 Q96EG3
Q14586 Q86YR5
Q05481 Q6N045
A6NDX5 Q9UJW7
Q562T6 Q9NWP5
A8MYF4 Q6PK81
Q14929 Q5JVG2
Q6N045 Q9NZV7
Q04724 Q04726
Q9NQW5 Q9P255
Q3KQV3 Q49A33
Q86XU0 Q9UBL3
Q12901 Q9BS34
A6NF35 Q6P9A1
O75190 P05783
P10072 Q8NEP9
B4E1Q1 P08107
Q15906 Q9H2F5
Q6ZN79 Q9BSK1
Q15928 Q8N7K0
Q06730 Q96K75
Q6P9A3 Q9NZV7
Q9UIE0 Q9Y2Q1
Q8NCK3 Q9HBT8
Q8TC21 Q9NZV7
Q5JVG2 Q8TF47
O75346 Q96IR2
O14978 Q9NQX6
P33176 Q86UP2
Q2M218 Q8IZ26
Q5FWF6 Q8IYX0
P17026 Q7Z7L9
O14964 Q9UMX0
Q15935 Q96NG5
A6NP11 Q8N972
O75290 Q9BWM5
A6NNF4 Q9H8G1
P52741 Q6ZR52
A6NHJ4 P52738
P11137 P46821
P17017 Q08AG5
Q6PF04 Q96N38
Q13398 Q9BS34
O95780 Q6NX49
P35754 Q14847
Q2VY69 Q86T29
O14757 P14635
A6NK21 Q9H963
P51523 Q8N720
Q7Z3I7 Q96N22
O75437 Q8N823
O75437 Q8N7Q3
P23467 Q12860
A6NGH9 Q8WXB4
A8MUP4 Q86UE3
Q6ZMY9 Q7Z3I7
Q5JVG2 Q9Y2G7
P50613 Q13564
Q9H7X3 Q9NQW5
Q15973 Q96ND8
A8K971 P17017
Q15929 Q86XN6
Q05D03 Q9NS63
Q14584 Q9UJL9
A7E2Y1 Q8WZ42
P17097 Q9Y6Q3
Q9BSK1 Q9Y2G7
Q14587 Q15935
O75771 Q06609
O00533 Q12955
Q12901 Q6ZMW2
O95201 P10073
Q9H2E6 Q9ULL4
Q8N823 Q96BR6
Q8N7Q3 Q96BR6
P28698 Q96NG8
P13612 Q08722
Q9H7R5 Q9Y2Q1
Q9H8G1 Q9UK10
O75376 Q05516
Q6P9A1 Q9NQZ8
Q8TB69 Q9BWM5
A6NM28 Q8IVC4
Q6ECI4 Q8TAQ5
A8K971 Q14591
Q8N988 Q969W8
Q86UQ0 Q9UJN7
A5LHX3 Q4G1B8
Q6ZQV5 Q9UIE0
Q49AA0 Q96JC4
Q13360 Q13398
P59923 Q96GE5
P17017 Q6ZN79
B4DZT4 Q562T4
A6NK21 Q16587
P06748 P35268
A8MXY4 Q9BRH9
A2RRD8 O95780
Q8N988 Q8TA94
Q0D2J5 Q6PG37
P10073 P52743
Q8N988 Q96I27
Q6PG37 Q8TF20
P62140 P62714
Q9P255 Q9ULM2
Q5EBM4 Q8N141
P51153 Q9NP90
Q96JC4 Q96SQ5
Q86T29 Q9UC06
Q7Z3V5 Q8NDW4
P24941 Q8TB72
Q9HBT8 Q9NYT6
B2RCQ9 Q53GZ6
P11215 P24158
Q96CS4 Q9BSK1
O14978 Q8TBZ5
Q14588 Q86T29
Q5HYK9 Q8WV37
P52736 Q9UK13
O75791 P07333
Q9NQW5 Q9UK11
A8MUV8 Q499Z4
P13010 Q13535
Q8IZC7 Q8NEK5
P63261 Q9Y613
Q13398 Q15973
P0C7X5 Q5JNZ3
O43361 P0C7V5
P17038 Q5TEC3
P51522 Q15928
P17038 Q8TF20
B4DLM8 P43686
Q96MR9 Q9HCX3
P13682 Q9NQV7
B4DMT4 P53992
P11473 P42224
P61204 Q9Y6B6
Q8TF32 Q9Y2G7
Q6P1L6 Q6ZMY9
A6NM28 A8MYF4
P16190 P43355
Q5SYY0 Q8TF20
A6NGH9 Q9UK13
Q13360 Q8IZ26
Q8IVC4 Q9H7R0
Q13951 Q9BTT0
Q08AN1 Q9Y6Q3
P51523 Q99676
P17041 P51504
Q92576 Q9GZR1
Q9NQV7 Q9UII5
O43830 P51522
P43686 Q7KYT6
P51522 Q6ZMY9
P48742 Q7Z3I7
P17025 Q8N988
Q96MR9 Q9UL59
O94892 P16415
Q86UD4 Q9NYW8
P09874 P49916
P17032 Q2M3X9
Q14586 Q9BRH9
Q9BS34 Q9P0L1
O15105 O43541
Q5VIY5 Q9Y6R6
Q5HYK9 Q96NJ3
Q7L945 Q9UK12
O14709 Q96JF6
Q92750 Q92830
Q49A33 Q6PK81
Q9H0M5 Q9ULM2
Q14591 Q3ZCT1
Q8NA42 Q9NQW5
Q8IZC7 Q8N7K0
Q6Y2X3 Q99698
P20138 Q96LC7
Q3MIS6 Q9C0F3
Q03938 Q96N58
P06213 P17706
Q6ZN79 Q96NI8
P51814 Q7Z7L9
A6NHJ4 Q9H963
A6NHJ4 Q14584
P17035 Q05481
Q6PF04 Q9H707
P20036 Q30175
O96004 Q9NQ87
A8K885 B3KML1
A8MYF4 Q86UD4
O14628 Q6P280
Q5HY98 Q96RE9
Q5VIY5 Q6PK81
A8MTY0 Q9NSJ1
Q96HQ0 Q9GZX5
A6NKZ1 Q32M78
Q8NA42 Q9NW07
Q68DI1 Q96CX3
P28698 Q8TF20
Q2M218 Q9BY31
Q14592 Q969W8
P22736 Q92570
Q8NB50 Q9UJW7
Q8TA94 Q96SE7
P08107 P10809
Q14585 Q8N859
Q86V71 Q9UJW7
Q0D2J5 Q9BSG1
A8K389 Q9UJM0
A8MUZ8 Q8TBZ8
Q8TAQ5 Q8WTR7
B4DN41 B4DVG8
Q8IVC4 Q8TB69
O15234 O95793
Q6ZN57 Q9NSJ1
P52907 P61160
Q3ZCT1 Q9BR84
Q8IYN0 Q9P255
P51508 Q96NL3
Q8N972 Q8TC21
O75820 P52744
A6NF35 Q8N7M2
Q96NG5 Q9HCL3
Q8N8L2 Q96EG3
Q14587 Q8NDW4
Q5HYK9 Q9P255
Q8N8H1 Q9UC07
Q6ZMV8 Q7Z7L9
Q8TB69 Q9NYW8
O75334 Q13332
Q8NB50 Q9H5H4
Q15935 Q8TAW3
Q9H0M5 Q9NQV7
P19838 P35222
B4DZG7 P84077
Q8TAQ5 Q96GE5
Q5TYW1 Q8TAU3
Q6P280 Q6P9A3
O43345 Q8N4W9
P30453 P43630
A8MYF4 Q8IVP9
Q147U1 Q9UEG4
O43830 Q9NQX6
A8K971 P52743
P51523 Q5FWF6
P51522 Q8N8H1
A6NF79 P51522
P17035 Q6P2D0
Q8N9Z0 Q9BS31
Q8N8L2 Q9BSG1
Q8NB50 Q96BR6
P51508 Q8N9Z0
Q7Z3I7 Q96I27
Q8N2I2 Q8N720
A8MQ14 Q9BY31
Q86V71 Q96SZ4
Q7Z3I7 Q86WZ6
P48742 Q96EG3
Q08ER8 Q6ZQV5
Q14590 Q2M218
Q8N7M2 Q96NG8
P08620 P48431
Q02386 Q9Y2G7
A6NK21 Q8TC21
O14786 Q9UIW2
Q15937 Q5CZA5
P62140 Q96RT1
Q96K58 Q9UEG4
P55211 Q9Y239
Q9NQZ8 Q9Y6R6
O43361 P15621
A6NF79 Q8N8L2
P34931 Q0VDF9
Q0D2J5 Q8TAU3
O95201 Q96NL3
Q8N9K5 Q969W8
Q8N823 Q9NYT6
Q8N7Q3 Q9NYT6
Q6ZS27 Q7Z3V5
O75828 P16152
A6NDX5 P17030
A6NP11 P17032
P16473 Q14344
A2RRD8 A8MXY4
Q8IVP9 Q9H7R0
Q68EA5 Q8N4W9
O43255 Q96T25
Q9HCG1 Q9Y2Q1
Q8TAQ2 Q9UKL0
P17035 Q8TAU3
O75943 P56282
Q8WXB4 Q9ULM2
Q5FWF6 Q9UIE0
O15259 Q14289
Q96SK3 Q9H707
Q86XU0 Q96I27
Q15929 Q9NQZ8
A8MXY4 Q7Z340
O14939 P35372
Q6ZR52 Q9UK11
O14628 Q96CX3
P62942 Q14643
P15621 Q6ZN57
A8MT65 Q96ND8
Q6ZN79 Q8N988
P52744 Q68EA5
A8MTY0 Q9P2F9
O43361 Q5JVG2
Q05481 Q6PDB4
P17032 Q5HY98
Q03938 Q13360
P17030 Q68DI1
Q3KQV3 Q6ZSS3
Q14240 Q7L2H7
P17031 Q5MCW4
Q6ZN08 Q8TA94
Q6P1L6 Q9UJL9
Q16600 Q6PK81
Q96N22 Q9NYW8
P52741 Q8N141
Q2TAN0 Q6U7Q0
P84103 Q07666
P11310 P26440
A6NK21 Q8N7Q3
A6NK21 Q8N823
P28698 P51504
P50613 Q9UHX1
Q8N7M2 Q96NJ6
Q3ZCT1 Q9UJW7
Q08ER8 Q8IVC4
Q96HQ0 Q9NZV7
Q8IZC7 Q8N8L2
P19827 Q06033
Q494X3 Q9HAH1
Q8NEP9 Q9NQZ8
P62330 Q9Y689
Q8N883 Q8WTR7
B4E3I4 Q0ZAJ1
A8MUZ8 Q8WUN3
P23246 Q08170
Q15973 Q9BY31
A8MT65 Q96EG3
Q09FC8 Q9H7X3
Q8IYX0 Q96K75
P15531 P17812
Q9H963 Q9UK13
Q8N141 Q8WTR7
P17098 Q96SE7
P17030 Q9C0F3
P31751 P56277
Q9BUY5 Q9UK13
O75486 Q16594
P23368 P30048
Q6P9A3 Q8IVC4
B1AH78 B2RCU6
P01137 P17813
Q15929 Q5SXM1
P15621 Q8N4W9
P35789 Q9NR11
Q86T29 Q8N141
O94776 Q8WWY6
Q3KP31 Q5HYK9
Q9UEG4 Q9Y2L8
Q96BR6 Q9NQV7
P62847 Q13243
P01112 Q6ZSD5
P17032 Q15929
O95782 Q9H4M9
P49840 Q05655
A8MT65 Q6ZNG1
P17017 Q7Z7K2
O95067 O96020
A6NM28 Q9Y2P0
O75400 Q6NZY4
Q96NI8 Q9HBT7
B4E1S9 B4E3B6
Q8N7Q3 Q96NJ6
Q8N823 Q96NJ6
O00221 O15084
P52741 Q8NA42
Q8TBZ8 Q9UJU3
A6NP11 P17023
Q7Z7K2 Q8N7K0
O15265 Q9Y4A5
A6NDX5 P17021
Q5HYK9 Q8N8J6
Q92831 Q9UBC0
Q86YR5 Q8N652
Q09FC8 Q6ZNA1
Q15929 Q6ZNA1
Q8N8Z8 Q9NQX6
P01282 P41587
P35789 Q3ZCX4
B4DXX7 O15523
Q9BYF1 Q9UBU3
Q14585 Q6ZN57
Q8TF45 Q96SR6
Q86V71 Q8N9K5
O75373 Q8IYX0
Q68DI1 Q8N8L2
Q12959 Q9UI32
Q5JNZ3 Q9UC06
P07900 Q03113
A8MWA4 Q9H7R5
Q8NEP9 Q96LW1
Q86XU0 Q96K58
P0C7V5 Q8IYI8
Q15833 Q16623
Q9BS34 Q9C0F3
Q68DY1 Q96PQ6
Q7L3S4 Q9UK10
B4DG47 B4DTI4
Q96N38 Q9H5H4
P40616 Q96KC2
Q8TBZ5 Q9UIE0
Q9NQW5 Q9NW07
Q8TD23 Q96RE9
Q68DI1 Q9Y473
P17041 Q15929
A8K8F8 B4DVU9
O75373 Q9NQV7
P62333 Q9HAP1
Q53HB3 Q59GS3
P51522 Q5JVG2
Q04726 Q04864
Q68EA5 Q96PE6
Q8IZ26 Q9Y2L8
Q04721 Q5QPV0
Q5TEC3 Q6ZSS3
P06401 P30305
Q8WV37 Q9P2F9
O43361 Q9BY31
A8MUZ8 Q14593
Q8IYN0 Q9UEG4
Q3SXZ3 Q6ZNA1
O75820 Q6N045
B4DZT4 P63267
B4DZT4 Q562R6
Q5T5D7 Q86Y25
Q3KNS6 Q96IR2
Q03936 Q5HY98
A6NK31 Q8IZC7
Q5T5D7 Q9BWM5
P17035 Q16600
A6NK21 Q15929
Q8IYB9 Q9C0F3
O75123 Q8WXB4
Q14451 Q15303
P78347 Q13976
O95486 Q562X4
O43361 Q49A33
P17024 Q6ZMY9
Q6PK81 Q9NSD4
Q96IR2 Q9UII5
P17024 Q96PQ6
P12004 P43246
P59923 Q12901
P56177 Q92988
B3KV84 Q92620
Q02880 Q99442
P0C7V5 P17024
P27986 P35222
Q8N9K5 Q96ND8
Q00526 Q5SRQ6
Q01094 Q13309
Q14591 Q9UK10
Q8N587 Q8N883
Q02779 Q92845
Q6P3V2 Q8NB42
P48995 Q14571
P40763 P42229
Q5HYK9 Q9HCX3
B3KV84 Q5SQH5
P50213 Q9UIC5
P52737 Q96C28
Q7Z398 Q9Y3M9
Q13398 Q8WUN3
Q58A45 Q9UQ88
P18462 P53618
A6NM28 Q8N9K5
Q5EBM4 Q5HYK9
Q6ZMV8 Q9C0F3
Q6PG37 Q96SQ5
P02766 P98164
A8MXY4 P17014
O15031 Q8TDZ2
P45984 P50616
Q53HU0 Q96RI3
Q14562 Q86TM3
Q9P1Z3 Q9Y3Q4
O14709 Q96PQ6
Q6PG37 Q9H7R5
Q5SYY0 Q8WUN3
A8K971 Q8N8H1
Q96MX3 Q9UJN7
A6NGH9 Q96NL3
B4DG47 Q96CW1
P28698 Q8N8L2
Q6ZN19 Q96JF6
Q86XU0 Q8NA42
P05019 P48745
B4DJB4 P50213
P16415 Q8N141
Q5FWF6 Q6ZMY9
P17035 Q3MIS6
Q6U7Q0 Q96JF6
Q5SYY0 Q8N720
P51786 Q6AZW8
Q5JVG8 Q9NR11
P27635 P63244
Q14240 Q92973
Q05481 Q6ZN06
B4E0X6 P60900
Q15929 Q5EBM4
Q01628 Q01629
Q14590 Q5JVG8
Q14584 Q6P9A3
Q0VGE8 Q96JL9
A6NK21 A6NNF4
P51786 Q9P2F9
A6NKZ1 Q9Y2P0
P52740 Q9NQW5
Q9BQE3 Q9BW19
Q6P280 Q8TB69
A8MUV8 P17038
Q3KNS6 Q6PF04
O95780 Q494X3
Q07817 Q12983
A6NK53 Q8N8Z8
Q96N38 Q9BRH9
O75475 Q4LE39
Q6PF04 Q9UII5
Q15973 Q8TC21
P63167 Q96FJ2
Q5T5D7 Q6ZMW2
Q6ZS27 Q96NG5
O43345 Q9UIE0
Q92769 Q9UIS9
Q6NX49 Q8N7M2
P08779 P13647
Q12906 Q99873
P01889 P28065
P08631 Q13094
Q5TEC3 Q96GE5
O95232 Q96SB4
Q6ZN06 Q8N141
Q6ZN79 Q96SZ4
Q8N2I2 Q96JL9
Q6ZNH5 Q9HCL3
O95201 P52740
P52736 Q6P1L6
A6NK53 P51814
Q15973 Q8TAU3
Q15466 Q9Y6Q9
Q8WXB4 Q9H5H4
Q9HCZ1 Q9UEG4
O94892 P51508
A6NK53 O94892
Q2VY69 Q6ZN79
A6NFI3 Q9H707
Q68EA5 Q96JF6
P17032 Q8NDW4
Q6ZQV5 Q8WUN3
P15622 P17017
O75437 Q96JC4
Q9H2F5 Q9UPW0
P10314 P30501
P62333 Q6MZI6
B4DZT4 Q8TDY3
P21912 P31930
Q68DI0 Q9Y6Q5
P25445 P25942
O94892 Q9Y2P0
Q8N1F7 Q9BTX1
P17041 Q86XU0
P51522 Q96MX3
Q3SXZ3 Q7Z3I7
O75444 P14921
A6NK53 O43345
O75820 Q96SK3
Q16181 Q5SW79
Q6ZN06 Q8TA94
Q53FX5 Q9NZW5
P08567 P32927
Q6ZSS3 Q86WZ6
P16860 P20594
O15117 Q13191
P49792 Q9NYF8
O43296 Q2M3X9
O95486 Q562R5
Q494X3 Q6ZNA1
O43361 Q3SXZ3
Q5VIY5 Q6ZNG0
P13682 Q8NDW4
O75123 P17031
A6NK21 Q96SE7
P24941 P68400
Q6PDB4 Q9UK10
P17098 Q8N141
B3KPK6 Q92468
A6NK21 P52741
Q9BSK1 Q9H0M5
Q8N141 Q9H0M5
A6NN14 Q96NL3
Q15929 Q2M218
Q96K75 Q9UK12
Q5JRX3 Q96IY4
O60266 O95622
Q2M218 Q9UJW8
P22455 P54764
Q8N141 Q9H7X3
A4D111 A8K7Q2
P05496 Q06055
O95487 Q562R1
Q8NA42 Q96IR2
Q8N587 Q9HBT7
P17041 Q9UJL9
P04637 P17252
O43395 P63162
Q8N9K5 Q9NQV7
Q7Z3I7 Q8NCK3
Q96NI8 Q9NV72
Q6AZW8 Q9UK13
O00255 Q9UBL3
P62140 Q09472
O95201 Q9H0M5
A8KAH7 Q15136
Q14584 Q8N9Z0
P51814 Q8NB42
Q6PG37 Q8IVP9
P17025 Q96SR6
O75820 Q499Z4
P32519 Q01543
A6NP11 Q9NZL3
O43318 O43734
Q12901 Q9H7X3
O43345 Q96PQ6
Q03924 Q12901
Q96K75 Q9NZV7
Q32M78 Q96CS4
A6NKZ1 Q52M93
Q8IYI8 Q9BX82
Q3KNS6 Q5FWF6
O14978 Q499Z4
P35789 Q9H7X3
P17024 Q8TC21
P17024 Q86V71
Q6ZN19 Q9NQX6
P07947 Q13588
Q9BRH9 Q9BY31
Q6ZSS3 Q86Y25
Q6ZN57 Q9NZL3
P00519 P52333
P17098 Q494X3
P21506 Q9Y3M9
Q6AZW8 Q8N587
A8MUZ8 Q14586
P17844 Q9P186
A6NN14 Q9NQW5
Q96C28 Q96NJ3
A8MQ14 P17030
Q86V71 Q8IYX0
Q92900 Q9HAU5
P01116 Q5T7U6
P17023 P52742
O94892 Q8TF20
Q9NS69 Q9P0U1
A8MT65 O43361
Q96NG8 Q96SK3
P17844 Q9UKY7
Q09FC8 Q96MR9
P17026 Q8WUN3
O60765 Q7Z3V5
Q8TBZ5 Q9NQV7
Q99759 Q9H1R3
P17024 Q8TB69
Q6P9A1 Q6ZSS3
Q15929 Q9Y473
Q8N7Q3 Q9UJW7
Q8N823 Q9UJW7
O00479 P61224
P17020 Q96SQ5
Q5JNZ3 Q5TEC3
Q53GS1 Q6LAI4
A2RRD8 P51786
A3RLL6 B3KXZ2
P21860 Q15303
Q96SZ4 Q9NQV7
Q86YE8 Q8NEP9
P41597 P51671
Q6ZNG1 Q7L2R6
Q01780 Q9HAU5
Q00526 Q9UQ80
Q14592 Q9UJL9
A6NK21 Q7L945
P10589 Q9C0K0
P52742 Q6P9A1
Q03938 Q9Y2L8
P17030 Q96JC4
P00519 P16234
Q9HCZ1 Q9Y6R6
P52741 Q9Y473
Q86UD4 Q8N9F8
Q8N8Z8 Q96N22
A6NN14 Q14587
Q96PQ6 Q9Y2A4
P17021 Q9H5H4
Q5EBL2 Q9H7R0
P43146 Q16288
O75290 Q9H0M5
Q8N782 Q9NYT6
Q8TF47 Q9UK12
P06748 Q00987
P17024 Q8NDP4
O75030 P17947
Q6ZQV5 Q9NYT6
O15492 Q14344
Q96A47 Q9UBR4
A2RRD8 Q6ZN19
Q96EG3 Q9Y6R6
P30488 P33681
Q5SXM1 Q96MR9
Q14584 Q96JF6
Q2M218 Q969W8
Q52M93 Q8NEK5
P17025 Q9HAH1
P17097 Q96H40
P46531 Q9NVC6
O14957 Q9NX14
A6NK75 Q15973
P22455 P42224
Q5VIY5 Q86UD4
Q5JVG8 Q8TA94
Q86UE3 Q96CX3
P30457 P30510
Q15276 Q9UJY4
Q8NDQ6 Q8TBZ5
Q5SXM1 Q8N9Z0
Q7L2R6 Q8N720
Q5HYK9 Q9NQV7
Q6U7Q0 Q86Y25
Q12967 Q14014
O14628 P17023
A6NK53 Q9UJU3
Q9UII5 Q9UK13
Q6ZQV5 Q9Y473
P46060 Q9Y478
Q6PDB4 Q9P0L1
Q6AW86 Q6ZMV8
Q96EG3 Q9HAH1
Q09472 Q9NR48
P08151 Q33E94
A8MQ14 Q96IR2
P30793 Q9Y2J0
A8MYF4 Q5EBM4
Q9UC06 Q9Y473
Q9BRH9 Q9HCG1
B4DTM6 Q562Y4
Q13360 Q9BS34
A6NF35 Q8N8J6
O75346 Q15937
A6NP11 Q8N782
Q5TYW1 Q7L2R6
Q9BX82 Q9Y6Q3
Q6ZNH5 Q9NQW5
Q96NJ6 Q9P2J8
A6NP11 Q9HCG1
P51587 Q99728
Q2M3X9 Q9BS34
Q01718 Q8N6U8
Q8N8L2 Q8N972
Q8IZX4 Q9H4B4
Q5HYK9 Q8N8L2
P46092 Q99731
Q8N2I2 Q8WUN3
P11940 Q9UHX1
P17038 Q8N8J6
Q13398 Q8N4W9
P17030 Q96BR6
O75346 Q8N7K0
A6NK31 Q8TC21
O75820 Q15929
O14628 Q9H2C1
A8MVS1 O14709
A8MTY0 Q8TB69
Q9NQX6 Q9UK10
P10242 Q09472
P58317 Q9UK13
A6NNF4 Q8N883
Q8NDQ6 Q9UK13
Q8TF32 Q9HBT8
Q6AZW8 Q96JF6
P06493 P45984
P15621 Q9ULM2
Q5TEC3 Q86XN6
Q8N988 Q96CX3
O60318 P25205
Q6ZN19 Q8N883
Q6ZN06 Q96SZ4
A6NP11 Q9BS31
O43296 O43345
Q05481 Q32M78
A8MUV8 Q15973
Q0VGE8 Q9NQV7
P04637 P25963
P16473 P27797
P17030 Q8N720
Q0D2J5 Q96CS4
Q5JVG8 Q9BS34
Q6V9R5 Q8TBZ8
P42704 Q9NYF8
Q86YE8 Q9NSD4
Q08AN1 Q7L2R6
Q8N2I2 Q9NYW8
O15530 P35568
Q14592 Q5HY98
Q14588 Q96SR6
O95295 P60880
Q99717 Q9Y2T4
O14980 O43318
Q2M3W8 Q8NEM1
Q8N720 Q9Y6R6
Q8N883 Q8NA42
P51508 Q5TEC3
A2RRD8 O75437
O75290 Q13360
P51523 Q14587
Q15072 Q6P2D0
Q99676 Q9HCZ1
Q6NX45 Q96PQ6
O75182 Q13127
O60506 P31942
B4DDF7 Q96L52
P52740 Q5VIY5
Q6N045 Q8TF45
Q9BRH9 Q9P2J8
O75461 P35226
Q8N782 Q96PE6
P18462 P30487
P49763 Q14689
Q6ZR52 Q9NW07
P58317 Q5TYW1
P62191 Q8NB90
P51523 Q9NQX6
P15622 P17097
P42025 Q14203
Q15929 Q8TAU3
A8MVS1 Q9BSG1
P15621 Q03924
P11308 Q15906
Q9BW19 Q9H853
Q147U1 Q5FWF6
A8K971 Q86UQ0
Q6ZN08 Q96MU6
O75820 Q8WUN3
Q8TAQ5 Q9BSK1
P52736 Q8N9Z0
Q2M3X9 Q6ZNG1
Q68DI1 Q6ZN08
P17026 Q9Y6R6
Q7L3S4 Q8IVC4
Q6P280 Q96EG3
P04049 Q6VAB6
B4DKB0 O60380
Q16621 Q92793
P01308 P35557
Q5SXM1 Q9Y473
P16415 Q8NDP4
Q6P1L6 Q8NEM1
P17024 Q5HYK9
Q14586 Q6P9A3
P48454 Q86YQ0
Q4V348 Q9NQW5
Q96LW1 Q96NG8
Q13106 Q8TA94
P25963 P68400
Q6IV72 Q9H2C1
O60716 P22223
P52744 Q6PF04
P11532 Q13574
Q9HCZ1 Q9UK10
P10073 Q9UK11
Q0D2J5 Q8NCK3
P17039 Q6ZSS3
P21675 Q92830
P17025 Q96MR9
Q15928 Q9BWM5
P16415 Q9BSG1
Q9UC06 Q9ULM2
P20749 Q92993
Q06732 Q09FC8
Q3SXZ3 Q5JNZ3
P17014 Q14592
P10073 Q6NX45
A8MUV8 Q8TF47
Q06787 Q9UPY3
Q6U7Q0 Q96N58
P51504 Q6ZMY9
O75123 P51523
Q9H9G7 Q9UPY3
P52736 Q6P9A3
B4DZT4 Q8WVW5
Q6ZS27 Q8NEM1
Q8TF47 Q9NR11
Q8N9Z0 Q9NQW5
Q8NEM1 Q8WTR7
Q2M3X9 Q8IYX0
Q15935 Q3SXZ3
P01112 Q8TEK9
Q96I27 Q9NQV7
Q14192 Q5TD97
B4E1U3 P61160
P12004 Q9NS91
Q99728 Q9Y2X7
Q3KP31 Q5JVG2
P00747 Q13201
Q8TAW3 Q9NW07
Q2M218 Q6ZN19
Q13033 Q9NRL3
Q86UQ0 Q96BR6
P30443 Q15080
P01344 Q16270
Q7L945 Q86UQ0
Q14587 Q14588
O94892 P17032
O75346 Q9NSJ1
Q14585 Q96HQ0
P28698 Q147U1
P17020 Q9BWM5
P52737 Q8N9K5
P07996 P98164
A6NKZ1 P52744
Q6NX49 Q96NG5
Q6ZQV5 Q8N9K5
P11831 Q01543
B4DN41 Q5THR1
Q8IYI8 Q9Y2G7
Q5SXM1 Q8TBZ5
P51814 Q3SY52
Q86UE3 Q9H0M5
O75467 Q6PF04
A6NK21 A8MXY4
Q8TD23 Q9NYW8
P21506 P35789
O95486 Q562Q6
O75467 Q9UJW8
Q9UK10 Q9Y2G7
P17035 Q14586
Q14593 Q6AW86
P60228 Q9Y262
P49459 P63146
Q6ZNH5 Q9P0L1
Q02386 Q5JVG8
P52740 Q96JF6
Q8N823 Q96JC4
Q8N7Q3 Q96JC4
Q12901 Q3MIS6
P09038 Q9BZZ5
Q53GF8 Q9UIC5
P52744 Q9HBT7
Q3ZCM7 Q9BQE3
A6NN14 Q9UII5
Q96H40 Q9UJL9
P17097 Q7Z7L9
P52741 Q86XU0
Q96ND8 Q96NJ3
P51814 Q96K58
A6NDX5 Q8N9K5
A6NN14 Q8IVC4
P35789 Q9BS31
Q8TAQ5 Q9NZL3
P13747 P31358
P60953 Q9H4E5
P15514 P19544
Q86V71 Q86XN6
Q14588 Q9BS34
O43143 Q96I25
P48742 Q6PK81
P51817 Q9Y6M4
Q86WZ6 Q8N2I2
O15438 P33527
Q14929 Q9BY31
Q8NEP9 Q9UJU3
Q15942 Q9UGI8
Q8N2I2 Q9NSD4
Q03936 Q6ZMV8
Q14591 Q86Y25
Q86UD4 Q8N8Z8
B4E2L0 Q75MP1
O60765 Q8NDQ6
O75467 Q86XN6
A8MVP4 Q9NSJ1
A8MUP4 Q96K75
P78396 Q02539
Q8TF47 Q96NJ6
P17038 Q7Z7L9
B5BUE6 O60231
P62873 P78347
P52736 Q14587
P17024 Q96H40
P62753 Q13765
Q6V9R5 Q9UII5
P10072 Q6U7Q0
Q6P3V2 Q8N4W9
O75909 Q9UNH5
P15621 Q14593
Q86UD4 Q8NB50
P48995 Q9Y210
Q8N4W9 Q96NJ6
A6NP11 Q8N7K0
Q8N9F8 Q9H2C1
O75373 Q8TAQ5
Q96N58 Q9H7R5
P01137 P10147
P15621 Q499Z4
P17020 Q96NL3
Q15935 Q96EG3
P52737 Q96PE6
Q8N859 Q9HBT8
P08107 P50502
O75467 Q9NQW5
P15498 P43403
Q499Z4 Q6AZW8
O00213 Q06481
A8MVS1 Q8NCK3
P17026 Q96NG5
P09651 P62081
O00217 P47985
Q86YE8 Q8N7Q3
Q86YE8 Q8N823
Q15937 Q9BS31
P25963 Q15418
A6NKZ1 Q9Y2G7
Q01844 Q8N684
Q06732 Q9P2J8
Q15935 Q9UEG4
A2RRD8 Q6V9R5
Q3MIS6 Q96PE6
A6NK31 O14628
P52738 Q9Y2P7
Q15937 Q8N7M2
A6NK31 Q96NG8
A8MT65 Q96CS4
Q15714 Q96T76
A6NK31 P17014
A8MUZ8 Q7Z7K2
Q13360 Q15072
P52744 Q6ECI4
Q06730 Q8N141
O75373 Q8N859
O95780 Q13398
Q53FA3 Q5SP16
Q15928 Q9UJN7
P78344 Q07666
Q8TD23 Q9Y2Q1
P17041 Q6ZN57
Q8N859 Q9BSG1
P51504 Q6ZMV8
Q6P9A1 Q9NQV7
P58317 Q5JVG8
A8MUP4 P17098
Q7Z3S9 Q9NYJ7
P10073 Q6ZR52
P13569 P51790
Q8N4Y1 Q92468
P17019 Q9UJW8
A6NFI3 Q9ULM2
O95780 Q2M3W8
Q5SYY0 Q6ECI4
P54253 P63279
A6NGH9 Q8N782
P13682 Q96CX3
P24941 Q05655
P11021 P14625
Q00653 Q9UJF2
Q14592 Q9UJU3
P42226 P51692
Q6ZNH5 Q9Y2G7
P00519 Q13444
Q6ZN11 Q9HCG1
Q4V348 Q9BS31
P10072 Q8N141
P29320 P98172
P17031 Q8TF45
Q8IZC7 Q9NW07
Q96JC4 Q9H963
Q15937 Q8N587
Q7Z3V5 Q8TF32
Q8NEP9 Q9UL59
Q6P9A3 Q6ZNH5
P28698 Q9GZX5
P51828 Q05655
A6NKZ1 P21506
P47890 Q9NY56
P20963 Q9UQQ2
P17021 Q3KP31
P0C7V5 Q5JVG2
P10072 Q7L2R6
O00161 Q13190
Q6ZQV5 Q96JC4
O75290 P17026
Q6AZW8 Q7L3S4
Q08ER8 Q96N22
P00519 Q9H5I1
A6NP11 Q9UK13
P10073 Q8NB42
Q15973 Q86UD4
Q15937 Q96IR2
P18085 P61204
O60674 P07947
P05067 Q01955
Q8IZ26 Q9UIE0
O15315 O75771
O75820 Q14591
P04040 P50542
Q5EBL2 Q8NA42
Q15928 Q3KQV3
Q52M93 Q96CX3
A8MUZ8 Q6P9A3
A8MUZ8 Q9UII5
Q6ZN57 Q86V71
Q03519 Q07000
Q68EA5 Q96K58
Q8N972 Q9NQX6
P17020 Q86Y25
Q2TAN0 Q96NJ6
Q96SZ4 Q9HCG1
Q14584 Q14586
Q5HYK9 Q9HCZ1
P52740 Q15928
O60711 P13612
O95201 P16415
P13693 P61247
Q8WTR7 Q96HQ0
Q8WXA9 Q9H307
Q9BSG1 Q9NV72
A8MUV8 Q6P9A1
A6NK31 Q6P1L6
Q6ZNG1 Q8N4W9
P36578 Q13765
Q5T5D7 Q8N7M2
A8MYF4 P21506
Q9GZX5 Q9UJW8
Q02386 Q6P2D0
Q96NG5 Q96NI8
Q3ZCT1 Q8N8J6
Q05481 Q9UK13
Q6AZW8 Q96I27
Q8IVP9 Q96GE5
B4E3B6 Q53HF2
Q14593 Q4V348
O60765 Q06730
P40855 Q01453
Q5EBL2 Q9P2J8
B4DWK5 P11142
Q03938 Q5T619
O94855 Q562Q9
Q86WZ6 Q8N7K0
P28698 Q14586
Q6P1L6 Q9HCL3
P06241 P07333
Q86YE8 Q8NEM1
P51814 Q8NHY6
Q8N9F8 Q8NHY6
A6NF79 Q3KQV3
O43345 Q8N2I2
Q00535 Q00536
Q86UE3 Q8TAW3
Q8NDW4 Q96SK3
Q3KQV3 Q86UE3
A8MQ14 Q7Z398
Q6U7Q0 Q8IYB9
B4DM67 Q6NVW7
Q3KNS6 Q9HCZ1
Q8N859 Q96NJ6
Q4V348 Q9Y6Q3
Q49AA0 Q86UE3
P17098 Q96K58
P18084 Q13443
A8K7Q2 B4DI39
Q5VIY5 Q9Y2G7
Q3ZCT1 Q9H707
Q96NL3 Q9P2J8
P24941 Q15759
Q7Z3I7 Q86UE3
Q8N883 Q8NB42
Q5EBM4 Q96PQ6
Q8N9K5 Q9NYW8
Q8N8H1 Q9ULM2
Q13114 Q9Y6Q6
Q8IYN0 Q9UIE0
O15360 Q8IYD8
Q3MIS6 Q9NYT6
A8MVS1 Q9NQW5
P32942 Q96FS4
A6NN14 Q9Y2A4
P52743 Q13106
Q8IYB9 Q9BS31
Q03923 Q6NX49
Q6ZN11 Q9UK10
P52740 Q5EBM4
P48742 Q9UJU3
Q08AG5 Q8N393
Q9H4B4 Q9Y2H9
Q3KNS6 Q6ZN11
A2RRD8 Q6ZNH5
Q6NX45 Q96JC4
O14617 Q92572
O75290 Q8N8Z8
P14678 Q969L4
Q5EBM4 Q8N8H1
O14709 Q9NYT6
Q86UQ0 Q96EG3
A7KAX9 P06241
P17544 Q16514
Q7Z3V5 Q9NSJ1
P0C7X5 Q14592
Q12972 Q99459
A6NK53 P0C7V5
P31942 P50579
Q96MX3 Q9P0L1
Q14587 Q9NSD4
Q07021 Q07955
A8K971 Q6P2D0
P20248 P54198
Q59E92 Q8IX18
A8MT65 P52738
Q08AN1 Q96K58
P17030 Q13106
P51508 Q86UQ0
Q14663 Q99466
P35251 Q96AE4
Q9BRH9 Q9BUY5
P17025 Q5FWF6
P78371 Q96RI4
P51814 Q9P2J8
P17014 Q96K58
P0C7V5 Q9BX82
O14709 Q86UE3
P00519 Q9BZM3
O43830 Q8N184
B4DHK9 Q96BT2
Q00403 Q16666
Q16600 Q68DY1
P21926 Q99965
Q15929 Q2VY69
O75154 Q86YS3
Q8NHY6 Q8TF45
O43345 P17031
Q14929 Q6AW86
O95201 Q8N9Z0
P17019 Q6ZMV8
Q8IU60 Q9NPI6
Q6ZNA1 Q8NDW4
P52740 Q9H963
Q6AW86 Q8TF45
Q96N38 Q9Y2G7
O14641 Q13233
A8K885 B4DEK4
Q9HCZ1 Q9Y2Q1
Q05397 Q9UKW4
Q7L945 Q96SE7
Q8IZ26 Q9Y3M9
Q8IYX0 Q8WXB4
Q8N988 Q8NEP9
P18848 P20226
P23471 Q92752
Q13398 Q6N045
B4DR63 Q13200
P31271 P35453
O15230 P11047
P57078 Q05655
A6NGH9 Q8N988
Q14591 Q8NB50
P16415 Q8NCK3
Q86UD4 Q8N3J9
O00506 P27361
Q7Z7L9 Q99676
O00212 Q969H4
P51786 Q6ZNG1
Q08ER8 Q8N720
B4E1T6 Q53GZ6
B1AK85 P52907
P06239 P30499
P10415 Q12982
Q0VGE8 Q9UK11
Q96SR6 Q9NQV7
O43143 Q14562
O43345 Q9NQZ8
Q8NEM1 Q9NR11
O75437 Q6ZSS3
O75820 Q8N2I2
Q16600 Q6U7Q0
Q6N045 Q9NV72
Q9BY31 Q9UK10
Q15843 Q93034
Q8IVC4 Q9P255
O15533 P30447
A8MT65 Q5SYY0
A8MQ14 Q5TYW1
P11712 P33260
Q7L2R6 Q96NL3
Q49AA0 Q8NEM1
P51522 Q9Y222
A6NK31 Q9HCZ1
A6NF79 Q9P0L1
Q14584 Q9UC07
Q3ZCT1 Q6P3V2
Q49AA0 Q8N8Z8
A8K7D9 O00410
Q8N184 Q8N883
B4DET0 P17844
P10073 Q96SQ5
P17031 Q6P9A3
B4E2E1 Q6PJ43
P51814 Q6ZN06
Q6ZNG0 Q96PQ6
Q49A33 Q96CX3
P13500 P51681
Q6P3V2 Q6ZN57
P17027 Q8NB50
P41743 Q05513
P19793 Q13352
Q5EBL2 Q9H963
P52741 Q3MIS6
Q14588 Q96NJ3
P17025 Q8TB69
Q6ZMW2 Q7Z398
Q8TD23 Q9H0M5
P23258 Q13885
P15622 Q86XN6
P13497 Q9GZX9
A8K781 Q13041
Q3MIS6 Q7Z7K2
Q09028 Q13330
A6NDX5 Q5EBL2
Q15935 Q8IZ26
Q6ZN57 Q9UJW7
Q96JL9 Q96PQ6
O75123 Q6V9R5
Q3KQV3 Q5TYW1
Q49A33 Q8TAQ5
O14709 Q96N22
Q14591 Q9H5H4
Q13153 Q15418
P30453 P30480
Q5JVG8 Q8TAU3
Q7Z3V5 Q8TF45
P30510 Q8N423
P14635 P46527
P43681 Q15822
P35789 Q49A33
Q96BR6 Q9P2F9
Q08AG5 Q6P280
O15226 Q16559
Q6ECI4 Q8N4W9
A8MVP4 Q9H7R0
P17035 Q96SE7
Q9H0M5 Q9H2C1
P62310 P62312
P17021 Q9HCX3
P16415 Q08AG5
P51504 Q3ZCT1
Q8N4W9 Q9UJU3
P0C7V5 Q6N045
Q96SR6 Q9BY31
P10319 P30456
B3KUS2 Q0VDF9
A8MUP4 A8MUV8
O14978 O94892
Q49A33 Q7Z398
Q68EA5 Q6PG37
Q96HQ0 Q9NSJ1
Q3ZCT1 Q8N141
P08107 Q5SP16
Q6PG37 Q96N22
Q14593 Q15072
O75290 Q6ZN57
Q06732 Q96JC4
Q5SXM1 Q9UIE0
P15621 Q7Z398
A8MTY0 Q08AN1
P48742 Q8TAQ5
Q8WUM4 Q96CF2
Q13467 Q9NYQ7
P13682 Q8NCK3
Q96I27 Q96SE7
Q96JF6 Q9BS34
Q13077 Q92956
P51523 Q9H7R0
Q6ECI4 Q86UE3
O43296 Q12901
P08151 Q9UBW7
P01871 P30443
Q9BSG1 Q9UBL3
O14980 Q16659
P17039 Q8N883
Q08ER8 Q9UII5
Q6ZR52 Q9C0F3
B4DZA0 Q5TD90
P21506 Q96H40
Q7Z398 Q9Y2Q1
P17023 Q86Y25
O75525 Q5VWX1
O94762 P54132
P14317 P43403
Q8N4W9 Q9NQW5
Q96MX3 Q9Y2Q1
O43520 Q8TF62
A8MWA4 Q9UK13
Q32M78 Q6ZNG1
P17027 Q8WXB4
Q2M218 Q8N141
A6NFI3 Q8N3J9
Q6AW86 Q8NB50
Q8IYI8 Q96JC4
Q6P9A3 Q8NDQ6
Q9BWM5 Q9H707
A8MUZ8 Q96SZ4
Q6P2D0 Q96K58
A6NGH9 O75437
Q6ZN06 Q9NZL3
Q8TAF7 Q9BSK1
Q86XN6 Q96N38
P15172 P40424
B3KWG6 Q7Z726
Q14565 Q8IZL9
Q68DY1 Q9NV72
Q0D2J5 Q9UC06
Q06732 Q96GE5
Q15929 Q9UEG4
Q3SY52 Q9UBL3
P10319 P30447
Q68DI1 Q9NQZ8
P56524 Q03112
Q5TEC3 Q86V71
P52743 Q7Z7K2
P17036 Q9NZL3
P52738 Q5SXM1
P01116 Q8TEK9
P10314 Q03518
P10314 P17693
O43150 Q9UKS6
B2R988 Q86YB2
P52737 Q3SXZ3
Q15072 Q8IVP9
Q5T619 Q8N720
P53618 Q92572
P63208 Q9NWN3
P06241 P49023
Q6ZMV8 Q9NSD4
P52738 Q68DY1
A6NNF4 P52742
Q7L945 Q8NDW4
Q09FC8 Q5FWF6
Q4V348 Q9BRH9
Q96RI3 Q96SF2
A8MQ14 Q5CZA5
Q6IV72 Q9UBL3
Q6NX49 Q86V71
P09471 P29992
P17041 Q9H7R5
Q8NB50 Q9NZV7
Q15929 Q86Y25
P15622 P52742
P52742 Q9UJN7
P52742 P58317
B4DR63 O15381
Q6ZS27 Q9NR11
A5LHX3 P28070
P17025 Q96NI8
P52744 Q8TF45
Q13360 Q8TC21
Q7Z7K2 Q96CS4
P17024 Q6ZNH5
Q8N883 Q9UJN7
P10827 Q92769
Q7Z7L9 Q9GZX5
O43361 Q8TAF7
Q14592 Q3KNS6
Q14587 Q9Y2A4
Q13464 Q13480
Q6ZR52 Q96JF6
P48742 Q13106
P52738 Q8N7M2
Q14590 Q86T29
Q96ND8 Q9NR11
Q8TBZ5 Q9UJU3
Q96EG3 Q9Y473
P52743 Q96NL3
A6NM28 Q5JNZ3
Q147U1 Q86V71
A8MUV8 Q8NDP4
P21926 P27701
B4DVG8 Q86TM3
P17025 Q9UK11
Q6ZQV5 Q96H40
P10073 Q9P255
P17039 P17097
Q96FU6 Q9NWP5
A8MUP4 P21506
O14709 Q5VIY5
P15621 Q8NDP4
Q0D2J5 Q14929
Q5TEC3 Q8TA94
Q15047 Q9NPA5
O14920 Q16584
P17035 Q96JC4
P10144 P11717
P0C7V5 Q5EBL2
O14978 Q5HYK9
Q6ZN57 Q8NHY6
A8MUP4 Q86UD4
Q7L945 Q9P255
Q03923 Q8NDQ6
Q8IYI8 Q8TBZ5
B2RCU6 Q9UJM0
Q8NEM1 Q9NYT6
B4DR91 Q3LIA5
A6NF79 Q96PE6
A4D2P0 Q9NPB6
B4E205 Q562Q4
Q08AG5 Q8NDQ6
Q68DY9 Q9H0M5
Q8WTR7 Q9NW07
P52736 Q8NDQ6
P52738 Q03936
Q8TF32 Q8WXB4
P26641 P61313
B3KX23 Q92620
O94921 P45985
Q02386 Q86WZ6
Q2M3W8 Q3KP31
Q53GF5 Q7Z474
Q8N7K0 Q9Y2G7
A8MVP4 Q9BSK1
Q8NEK5 Q8TAW3
O43296 Q96NL3
P17030 P28698
P55060 Q6NVW7
Q6ZMW2 Q9BUY5
Q05481 Q9NYT6
P0C7X5 P21506
Q68DY9 Q96NJ3
Q3ZCU9 Q59FC6
Q03923 Q6IV72
A8MWA4 Q6ZR52
O60518 Q53F09
Q2VY69 Q8N2I2
Q6PF04 Q9UJN7
Q2M218 Q3SXZ3
P17014 Q8NA42
Q6U7Q0 Q9BS31
A8MYF4 Q6ECI4
Q562Q3 Q9NWP5
O75346 Q96NG5
Q6NX49 Q99676
Q8IVP9 Q8NDW4
Q86XN6 Q9Y473
P51814 Q8WXB4
P34931 Q9UQC1
Q8N2I2 Q96ND8
P05412 Q9Y618
Q7Z7K2 Q9UJU3
Q6P3V2 Q9BR84
Q86V71 Q8TAQ5
Q8N883 Q9UBL3
O14561 P48201
Q6ZMW2 Q8TC21
Q16587 Q9Y2P7
O15533 P30456
B4DGQ6 Q7L7W2
Q9NYW8 Q9Y2P0
Q2TAN0 Q8N7M2
Q8N972 Q96I27
P52737 Q3KNS6
O95486 Q8TC94
Q7Z398 Q8TAU3
Q6P9A3 Q96GE5
Q6P2D0 Q8N184
B3KW67 B4DSN3
P16415 P51504
P52743 Q3SXZ3
Q96MR9 Q9GZX5
Q3ZCX4 Q49AA0
Q7Z398 Q9NV72
Q0D2J5 Q8N972
Q14587 Q6NX49
A4D2P0 Q9BYG4
P17031 P51523
P24863 P49736
P52742 Q8IVP9
O00422 O75528
Q02575 Q15784
Q6ZN79 Q8N8J6
Q8N587 Q8TAF7
P38159 P62995
Q6ZMW2 Q86XU0
A4D2B8 Q59EG3
P17027 Q14587
Q6AW86 Q9BS34
O14949 P48201
Q86UQ0 Q8IVC4
P43626 Q29963
Q15072 Q3KQV3
P59923 Q9Y2P7
O95780 Q5JNZ3
Q92945 Q9UHX1
P01889 P30499
Q3KP31 Q8IVC4
Q6P2D0 Q96N22
P15172 P15884
O14978 Q15072
Q9P2F9 Q9Y3M9
A6NNF4 Q14584
Q6ZMV8 Q96GE5
P58317 Q6ZMV8
A6NHJ4 Q8NDP4
B1APG4 B3KY43
P17098 Q13485
Q5JVG8 Q7Z7K2
Q8N9K5 Q8WTR7
Q08752 Q58FG1
P52742 Q3KP31
Q8N2I2 Q8N587
Q8WUN3 Q96HQ0
P10314 P30498
Q6ZSS3 Q96N58
Q20WL3 Q4TTY5
Q6ZN57 Q9BY31
Q499Z4 Q7Z3V5
Q6ZNG0 Q9UK10
Q8WXA9 Q9NYF8
O75150 P06400
O43345 Q8IYX0
Q2M3W8 Q5TEC3
Q96IR2 Q9UK13
Q08ER8 Q3MIS6
O95201 Q2M218
O75373 Q86XU0
P25963 P41279
P59923 Q8N587
A6NDX5 Q8N393
P52744 Q8N988
A6NFI3 Q6ZN79
P16118 P35557
Q5SYY0 Q86TJ5
P00519 Q8WX92
Q13360 Q9NW07
Q8IVP9 Q9UK13
P17027 Q96NJ3
P17031 Q6P280
O75373 Q14592
A6NF35 P17032
Q8N7K0 Q8N988
Q06732 Q2M3W8
O60506 Q09161
Q14584 Q2TAN0
A8CZ58 Q02750
O14628 Q8N3J9
P17025 Q5TYW1
P22736 Q15596
Q9P255 Q9UIE0
Q8TAQ5 Q9ULM2
O60765 P52740
P52737 Q7L2R6
Q96RE9 Q9H707
Q13106 Q9NR11
Q06732 Q6ZQV5
Q06732 Q3KNS6
O94892 Q96MU6
P48742 Q9Y2P0
Q6ZNH5 Q8NHY6
O15392 P98170
A8MVS1 P17039
Q14592 Q9UJW8
Q8NDQ6 Q9HCL3
P17098 Q32M78
O94892 P17020
Q147U1 Q8N972
Q6ZS27 Q8IZ26
P38398 Q92759
Q6ZS27 Q9BS31
Q6P3V2 Q7Z3I7
A8MWA4 P17014
P17027 Q6PG37
Q9H5H4 Q9NSD4
O75437 Q96N58
Q6ZN57 Q9H7R5
Q2M218 Q8IVC4
Q8TAQ5 Q9H7R0
O43915 P49767
P21730 P25090
A5GZ75 O95486
P06748 P35568
B4DEF7 Q53GZ6
P58317 Q8IVP9
A8K885 Q59GU6
Q07954 Q9ULV1
Q8N141 Q8TAW3
Q6PG37 Q9H7X3
Q6ZNG1 Q9UJN7
O00329 Q15382
A8MTY0 Q14592
Q6NX45 Q6ZN11
Q6U7Q0 Q9BRH9
Q68DY9 Q9NQZ8
Q2M218 Q6P9A3
P17019 P17031
A6NKZ1 Q9Y2L8
P30447 P30483
Q7L3S4 Q9BSK1
Q6ZN08 Q96ND8
P51991 P62995
A8MVS1 Q8TF20
P15056 P31749
Q05586 Q15303
A6NNF4 Q96NI8
Q14586 Q8IZ26
O95167 P31930
P17017 Q8IZ26
Q15424 Q92804
P07237 P11021
P29376 Q13164
P51523 Q86UQ0
Q4V348 Q86UE3
P53992 Q562R0
Q68DI1 Q6PF04
O15533 P05534
P05165 P11498
O75290 Q6N045
B4DR63 Q59EG8
P07948 Q6PIZ9
Q8N2I2 Q9ULM2
Q6U7Q0 Q8NDP4
P22307 P24752
O14965 P53350
Q6P9A1 Q8N393
O14978 P57086
B4DZT4 Q562R8
A8MUZ8 Q6NX49
A6NF79 Q5FWF6
Q14587 Q9UK11
P49757 Q8IUQ4
Q2TAN0 Q8TF45
Q0D2J5 Q5T619
P62140 Q00526
B3KNL2 B5BUB1
Q05481 Q6P280
B2R5T8 Q75L23
Q6P280 Q96NG5
P42773 P51955
P17036 Q96ND8
Q13398 Q9H2C1
O43345 Q8TD23
Q96IS6 Q9UQC1
O95429 P34932
Q7Z3V5 Q96NJ3
O95402 P52435
Q6P2D0 Q96NG8
P04732 P13640
P20340 P26374
O75123 Q9UJL9
Q6ECI4 Q6ZS27
P10072 Q96JC4
P05787 P27361
P59923 Q4V348
Q8N859 Q8TBZ5
Q8IYB9 Q9Y473
A8MTY0 Q8IVP9
P31943 Q07666
O43361 P17019
Q9HCG1 Q9Y2P7
Q8TAW3 Q9HCL3
P35326 Q92817
A8K8Z5 Q8TEK9
A6NK31 Q9NR11
B3KX23 Q8IX18
A6NK31 P52740
Q7Z398 Q8TAW3
O95780 Q96MX3
Q86XN6 Q9BSK1
O14733 Q12851
O95780 Q6P1L6
P52736 Q3ZCX4
Q8IYB9 Q96NG5
Q86XU0 Q96MX3
Q8TF47 Q96HQ0
Q8N7M2 Q9BR84
Q08AG5 Q8NHY6
Q5SRQ6 Q6IAW3
P48742 Q8TF45
Q14593 Q8N393
O14709 Q14585
P17036 Q14587
P06239 Q92619
Q32M78 Q9BS31
Q8IVC4 Q9Y2H8
Q03936 Q9H7R0
Q96K75 Q9UII5
P10827 Q96G25
A8MXY4 Q96PQ6
P10827 Q15648
B4E1Q1 P17066
Q6ZR52 Q86XU0
Q96PE6 Q9P0L1
P46089 P47901
Q9H707 Q9HCG1
Q7Z398 Q8NB50
Q16570 Q92583
P01602 Q8TBC9
P51523 Q9HCZ1
Q15072 Q9H707
O94892 Q9NSD4
Q6ZSS3 Q8N8L2
B3KWG6 B3KWR2
B4DE69 Q15173
P17039 Q8TF32
P52737 Q9BX82
B4E2E1 Q562Q4
A6NDX5 A8MTY0
P48741 Q96IS6
Q86WZ6 Q8NB42
Q15929 Q8N782
O15350 Q92793
Q494X3 Q96N58
A8MUV8 Q8N393
A8MVS1 Q9GZX5
A8MWA4 Q86UD4
P49238 P51685
Q96K58 Q9C0F3
P06748 P61201
P17036 Q9H2C1
B1AHM0 B4E0J0
P17038 Q8TF47
B4DZT4 Q96LK1
B4DQY1 Q96L52
Q14587 Q49AA0
A6NM28 Q86UQ0
Q8N393 Q9C0F3
Q96NG8 Q9H707
O14709 Q5EBM4
P80098 Q9NPB9
Q86UD4 Q8TAW3
O43448 Q9NS40
P17017 Q9BSK1
Q14592 Q6ZMW2
O15379 Q9NWT6
A8K690 B4DGL0
P17097 Q5HYK9
Q03924 Q96H40
Q68DY1 Q7Z398
P10415 Q12983
B5BUK7 Q9BYG5
Q8NEP9 Q96SK3
A8MUV8 Q96MX3
Q14584 Q8NB50
Q03181 Q8WUI4
Q494X3 Q9UII5
Q3ZCT1 Q86TJ5
Q3MIS6 Q9BWM5
P52741 Q96N22
Q3MIS6 Q9UK12
B3KNX7 Q9UJM0
Q52M93 Q7L3S4
P0C7X5 Q8NDP4
Q03135 Q07954
Q96I27 Q9Y6R6
O75489 P08574
P01112 Q9BWF0
Q9BV40 Q9UEU0
P06241 P08047
O75820 Q8NDP4
Q05481 Q6ZNG0
P09012 P23246
Q499Z4 Q8N141
Q9UII5 Q9UK10
O75373 P17030
A8MXY4 Q02386
O75925 P41970
P46093 Q15743
O95780 Q96BR6
P17036 P52738
A6NN14 Q3SY52
Q13398 Q9UK10
B3KM89 Q562R8
O43361 Q9GZX5
Q96N38 Q9NV72
Q8N9Z0 Q8NDW4
P10070 Q9UMR3
Q6NX49 Q9NV72
O75373 Q96NG5
P40337 P61088
Q5CZA5 Q96CX3
Q5HYK9 Q9H7R0
B3KM89 Q13841
Q8N988 Q9HAH1
B4DDG7 Q7Z451
P35626 P43250
Q49A33 Q8NB50
Q5CZA5 Q9HCL3
Q3SY52 Q6PK81
B4DR63 Q53GF5
Q02386 Q8IYB9
A6NK31 Q5HY98
P48742 Q6ZNG0
Q13106 Q7L2R6
Q8IZ26 Q8TAF7
Q6ZN79 Q8WTR7
Q13360 Q86XN6
Q9BWM5 Q9P2F9
B4DUJ4 Q5H9N4
P05412 Q15596
P35789 Q9Y2G7
Q86T29 Q9BUY5
Q147U1 Q9BS34
B4DFY5 P28482
Q3KP31 Q6PF04
P51814 Q6PDB4
Q0VGE8 Q9NYW8
O75346 Q6P9A3
Q5EBL2 Q8WUN3
Q494X3 Q86UE3
P51805 Q9H2E6
Q14929 Q8WV37
Q86TJ5 Q96N22
Q68DY9 Q9H963
Q4V348 Q68EA5
Q8N587 Q9UC07
O75820 Q96NG5
P17025 Q9NSJ1
P04406 P14859
O14964 O95751
P06733 Q15029
A8K3H8 Q96L51
Q16665 Q92769
Q15929 Q6PF04
O75290 P15621
P26038 P51572
Q05481 Q9HCZ1
P55072 Q9BQE4
P52736 Q9UIE0
A8K8Z5 Q8TEP0
O14709 P17097
Q0VGE8 Q96NG5
Q6IV72 Q96JF6
P05451 Q06141
P52743 Q8NDP4
P15622 Q9C0F3
Q8N782 Q9NZL3
Q6ZN11 Q8N393
Q8TAW3 Q8TD23
Q8IZ26 Q8N9K5
O14964 O43318
P48742 Q9NYT6
Q13304 Q14344
Q96GE5 Q9H707
Q32M78 Q96HQ0
Q13469 Q8NCF5
P16949 P40763
Q14586 Q5HY98
P52740 Q14587
Q5JNZ3 Q9C0F3
Q6P9A3 Q8N7K0
P17039 Q96MR9
Q14590 Q96C28
Q86Y25 Q9BSG1
Q13398 Q9H963
Q3KP31 Q5EBL2
Q3SXZ3 Q96JC4
Q8N9Z0 Q96SZ4
P52741 Q8TBZ8
P17038 Q96HQ0
P08514 P13612
P17032 Q96GE5
P51508 Q68DY9
Q6V9R5 Q9Y6R6
P48742 Q9UK13
P15622 Q0D2J5
P52744 Q9NSJ1
P52737 Q5T619
Q8N393 Q9H707
Q8N8Z8 Q8N988
Q9BUF5 Q9BVG8
P06241 P20936
B4DMT4 O95487
Q8WTR7 Q96NG5
P01343 P01344
Q14714 Q16586
Q68DY9 Q7Z7K2
A8K916 B3KN68
P03372 P17861
P17031 Q03938
O14978 Q8N2I2
A6NDX5 A6NK53
A4D111 Q2F839
Q8IZ26 Q96NJ6
Q9NQW5 Q9NV72
O60765 Q6AW86
Q8N141 Q96I27
Q2M218 Q32M78
Q8NF31 Q92468
O75437 Q8WXB4
Q6V9R5 Q7Z398
P59923 Q9BS31
Q8NEP9 Q96GE5
Q5FWF6 Q96SE7
Q6NW36 Q7LE22
A8MVP4 Q5VIY5
Q5T5D7 Q6AW86
P26368 Q15637
P52744 Q9NV72
Q3KNS6 Q5HY98
Q14590 Q8NCK3
P28698 Q5FWF6
Q86TJ5 Q9NZV7
A6NK53 Q96JL9
Q15072 Q6P280
Q8NDP4 Q96JC4
Q68DY9 Q9H7R0
A6NK53 Q8N2I2
Q96RE9 Q9BSK1
P53992 Q562T6
Q86WZ6 Q96JL9
Q8WTR7 Q9ULM2
A6NHJ4 P51523
Q03923 Q2TAN0
Q14592 Q9UL59
Q9UQ90 Q9Y4W6
Q96N38 Q9BSG1
Q5SXM1 Q9BX82
P17035 P35789
Q49A33 Q8IVP9
Q6PK81 Q8TF32
Q6ZN19 Q9BSG1
Q9NQV7 Q9UK10
P52736 Q147U1
A6NF35 Q6PG37
Q14593 Q6P3V2
A6NNF4 Q6P1L6
Q03924 Q9HCG1
Q8TF20 Q96NJ3
O95487 Q562T0
P06400 Q8IZL8
Q96K75 Q9UJW8
B4E315 O94855
Q6PDB4 Q96IR2
P13682 Q8NB50
A8MUZ8 P17020
Q15935 Q3ZCX4
O15085 Q9HBW0
Q13398 Q8N8H1
Q5SXM1 Q6ZNA1
O75467 Q8NDQ6
Q5SYY0 Q5T619
Q96SR6 Q9NR11
Q8TF45 Q9NV72
O75346 P17098
P17024 Q12901
P17031 Q9Y2G7
P31948 Q58FF6
Q14191 Q96S55
P49715 P51531
B4E0J0 Q7L014
Q8IYX0 Q8N587
O15198 P27540
B4DR91 P17980
A8MYF4 Q6ZN11
P29376 Q07889
Q05481 Q9NSJ1
P52736 Q9Y2Q1
Q6ZN57 Q8NA42
Q8TAU3 Q9P0L1
P17021 Q9H0M5
Q9UJM1 Q9Y6B5
Q8TF32 Q9UK13
A6NNF4 Q4V348
Q14929 Q7L2R6
P16415 Q7L3S4
O14709 P51508
Q8WXB4 Q9HCZ1
P35789 Q9Y2P0
O75290 P17039
Q96NJ6 Q9Y6Q3
A8MTY0 P52737
Q14586 Q3MIS6
A6NGH9 Q5T5D7
A6NK75 Q8TF32
Q14588 Q8IVC4
O75373 Q96CX3
O43679 Q8TE12
Q8N393 Q96JL9
P10073 Q6PDB4
Q14929 Q9Y2H8
P17039 Q9NZL3
Q9H0M5 Q9NV72
O43296 P17031
O75376 Q9UHI6
A6NF35 Q8N587
Q14585 Q8N8Z8
Q6ZQV5 Q9P2F9
P52738 Q8TF47
O75534 Q02447
P51523 Q9NYT6
Q5HYK9 Q8N393
A6NK75 Q96N22
A8MUZ8 Q96NG5
Q96PQ6 Q9NYT6
O94892 Q5FWF6
Q3KQV3 Q8N587
A8MXY4 Q8N883
Q7Z3I7 Q9Y3M9
P11021 Q16549
A6NHJ4 P15621
A6NKZ1 Q9UIE0
Q494X3 Q9HCL3
Q9H2C1 Q9Y6Q3
P20336 P62820
P16333 Q8WV28
B3GQS7 B4DEM7
Q68DY1 Q96NL3
Q96MX3 Q96SZ4
B3KNB4 P62258
O75094 P08493
Q03936 Q9HBT7
P35789 P51814
Q01718 Q9HBW0
P33992 Q8N726
Q14588 Q96NJ6
Q8IYI8 Q9BR84
P15622 P17025
Q5EBL2 Q96K58
P10073 Q9Y6Q3
Q15475 Q99502
Q0D2J5 Q68DI1
A6NK75 Q5JNZ3
Q8IVP9 Q9HCX3
Q3MIS6 Q9BSK1
Q5HYK9 Q9Y2H8
B4E205 B4E315
Q2VY69 Q6U7Q0
Q12788 Q9NZM3
Q14587 Q52M93
Q3ZCX4 Q86YE8
Q5T5D7 Q6ZN79
Q96HQ0 Q96PQ6
Q3ZCX4 Q6AW86
Q01130 Q15696
Q5EBM4 Q6PDB4
P17098 Q8TBZ8
Q8IYL9 Q9BPV8
P00533 P17612
Q3ZCX4 Q6ZNH5
A6NM28 Q6IV72
O75376 Q96T58
O75467 Q99676
Q06732 Q6ZNG0
P22460 Q13303
P50990 Q53SE2
A8MTY0 Q9H7X3
O14978 Q03923
O75123 Q14593
Q86WZ6 Q9HCL3
Q13398 Q8IYB9
Q68DI1 Q96RE9
A6NKZ1 Q96N22
P54821 Q9ULX9
A8MUZ8 P51786
P00533 Q14451
P17098 Q09FC8
Q14590 Q15072
Q0D2J5 Q15072
B4DTM6 Q562Q2
Q5VIY5 Q96NJ6
Q6ZN57 Q8N9F8
P10124 P52566
P61020 Q9H0U4
O43830 Q8N782
P17098 Q9UC07
Q99676 Q9Y3M9
Q5T5D7 Q8N8J6
P45985 P63104
Q8N859 Q8N9F8
Q2TAN0 Q9NSJ1
A6NDX5 Q3MIS6
Q14929 Q8IYN0
P19022 Q9BWV1
Q8N7M2 Q9NQV7
Q8N9K5 Q9BRH9
Q03936 Q8NCK3
P51504 Q9UK13
Q16587 Q3KP31
Q6ZNG1 Q8IYB9
P51523 Q8TF45
Q5MCW4 Q6P9A3
Q96HQ0 Q9H2C1
P00533 Q13671
O75123 Q9NYT6
P18462 P18464
A8MXY4 O75467
Q8N3J9 Q9UII5
O14628 Q14593
Q6AZW8 Q9HCG1
Q3KNS6 Q96NG8
P52736 Q6U7Q0
O75373 Q9NV72
P17987 Q12834
Q32M78 Q8IZC7
A6NNF5 B4DEF7
Q96PE6 Q99676
P13639 P26641
Q14585 Q9BS34
Q32M78 Q8N823
Q32M78 Q8N7Q3
Q14586 Q9BX82
A6NKZ1 Q86V71
A6NK53 Q96NJ3
Q96H40 Q9Y2L8
Q6ZN06 Q8IVC4
Q14587 Q7Z3V5
A8K8F8 B3KTT5
B0YJ74 Q5JNW7
Q16585 Q16586
Q5JVG2 Q5SYY0
O15151 O15350
Q6V9R5 Q9NSD4
Q0D2J5 Q96C28
P08138 Q15628
Q2M3W8 Q8TAQ5
Q9UK11 Q9Y2Q1
Q7L2R6 Q96H40
O75820 Q8TAQ5
O15143 Q13488
Q6P3V2 Q9H7X3
O75123 P28698
P06748 Q13765
Q15935 Q86WZ6
P52740 Q9H2C1
A2RRD8 Q9UJU3
P17098 Q5TYW1
P16389 Q14722
Q08AN1 Q8TD23
P63162 Q15414
Q6P2D0 Q9Y2G7
A8MUP4 Q6P9A1
B4DI74 B4DK91
Q86T29 Q8N988
A6NNF4 Q7Z3I7
Q06732 Q9UEG4
B4DVG8 Q59E92
A6NDX5 Q96NJ6
Q6PDB4 Q9UK12
Q16587 Q9UK10
P58317 Q7Z7L9
P51504 Q03923
P51523 Q8N8H1
P30443 P30495
P51508 Q8TBZ5
O75346 Q8N8H1
O43296 Q9Y6Q3
Q8N587 Q8NCK3
Q8IZ26 Q96BR6
Q3ZCT1 Q5FWF6
P51523 Q6IV72
P15884 P47928
A8MXY4 Q8TF45
Q96N22 Q96ND8
P51522 Q96CX3
Q8N8L2 Q96RE9
P07948 Q14511
Q14929 Q6ZNG0
Q5EBL2 Q5FWF6
P51814 Q9H963
Q09FC8 Q9H707
Q09FC8 Q8NHY6
Q7Z2V5 Q9NPV4
O00560 P20339
P17039 P17041
Q8NB50 Q8NEM1
A6NM28 Q9BS34
Q15937 Q8NB42
Q8TAU3 Q96H40
Q8NDQ6 Q9Y3M9
P09016 Q92793
Q0D2J5 Q8NDQ6
Q9P0L1 Q9UJN7
Q5JNZ3 Q68DY9
O43345 Q86XU0
Q6P1L6 Q96N38
B4DWK5 P34931
P09769 Q6ICN0
P01112 Q9NR96
Q5HY98 Q5T5D7
Q9BWM5 Q9H8G1
Q8IYN0 Q9BUY5
P52744 Q9NSD4
B4DWK5 Q53GZ6
Q7Z3V5 Q9UIE0
P30291 Q9HC98
Q13106 Q9HCL3
O14709 Q6ZNA1
Q13148 Q8TE12
P17020 Q9UJL9
Q8TF32 Q9HBT7
Q0D2J5 Q7Z7L9
A6NK75 Q147U1
O75290 Q8N883
P17027 Q9UK10
B4DFM1 Q7Z451
Q2M3X9 Q96SE7
Q6PK81 Q9BRH9
B4DNT8 B4DVU9
Q5T619 Q6AW86
Q8IUD2 Q9NRW1
Q9NS61 Q9NZV8
Q6ZN79 Q86Y25
Q3ZCX4 Q4V348
O75437 Q96MR9
O75437 Q7Z340
Q96CS4 Q9NQV7
P17676 P53567
O14893 Q15287
Q8N141 Q8N823
Q8N141 Q8N7Q3
Q8N184 Q9P2F9
Q6ZSS3 Q8N2I2
B4DMC4 Q59GS3
P63165 Q06609
Q15928 Q9NYW8
Q13398 Q96K58
P18462 P30456
Q15788 Q96RI1
Q06730 Q8TBZ8
P51149 Q9BZG1
P49792 Q99442
Q8N8L2 Q96NG8
B4DKS3 P06241
O15379 P10242
Q14929 Q9UK13
Q2M3X9 Q5TEC3
A6NF79 Q96MR9
B4DFP5 O75886
Q96K58 Q9UK10
A6NF35 Q8WUN3
O14628 Q86UE3
Q3MIS6 Q9BY31
P31749 P49137
P45983 Q9ULV5
Q68DY1 Q96NG5
P17030 Q14590
P15498 P16471
Q68EA5 Q8IVC4
O75467 O95201
Q14590 Q8N8Z8
A6NHJ4 Q14590
B4DSN3 Q562Z6
P24941 P30305
Q13547 Q9UIF9
O60506 P23246
P59923 Q8TBZ5
Q8WYJ6 Q9P0V9
P20336 Q8TDW5
P17021 Q5JVG8
Q5EBL2 Q8NEK5
B3KSM6 B4DTX2
Q6ZN11 Q96GE5
A6NNF4 Q8N8Z8
Q147U1 Q8TAQ5
Q05519 Q14966
Q5JVG2 Q8N8H1
P51814 Q96N22
O43345 Q15935
P48742 P61371
P10072 Q5TYW1
Q96QB1 Q99755
Q86Y25 Q9Y2H8
Q96NG8 Q9Y2L8
P52738 Q9UBL3
Q14586 Q9P2F9
P10072 Q9UK11
P10072 Q8IYN0
A8MUP4 Q5T5D7
Q15937 Q16587
B4DZT4 P68133
P17024 Q8NDQ6
Q96SR6 Q9Y2H8
O43830 P52744
A8MXY4 Q8WXB4
Q04724 Q99856
Q14593 Q9P0L1
Q8N7M2 Q8TF47
A6NK31 Q6N045
A6NK75 O43830
O75478 O75529
P13682 Q6U7Q0
P25105 P29597
P07948 Q99759
O75019 P01912
Q494X3 Q96C28
O43294 P07951
Q6AZW8 Q96ND8
P31749 P63000
P38117 Q13011
P04626 Q14289
Q8WTR7 Q9H707
Q16587 Q6V9R5
P35789 Q6ZN06
Q4KMG0 Q9BWV1
P01889 P30459
Q8IYN0 Q8N2I2
O94892 P58317
Q13023 Q92736
A8MXY4 Q96SE7
P17098 Q14585
O95780 Q7L945
Q16587 Q8N859
Q8NB50 Q96I27
P17019 Q8IZ26
Q8N972 Q9Y3M9
Q6PG37 Q8WV37
A6NN14 P15622
Q8NEM1 Q9P0L1
O43318 P51991
P17025 Q9NW07
O43361 Q96HQ0
P13682 Q14586
P19174 Q16620
P35789 Q96GE5
O75820 P17030
A8MUV8 Q5JVG2
Q8N393 Q8WUN3
Q15929 Q96NJ3
Q4V348 Q9HCG1
O75346 Q03936
P0C7X5 Q96JF6
Q6AZW8 Q6ZNG0
A8MUZ8 Q6ZNG0
A8MYF4 Q8N8L2
Q8TF32 Q9NQV7
P52740 Q9NSD4
Q6N045 Q86UE3
Q96EG3 Q9H8G1
Q06730 Q6ECI4
P17032 P17039
A8MT65 Q6PK81
Q03923 Q8TC21
P51522 Q6ZN11
A6NN14 Q8TAW3
Q8N587 Q9UJL9
P15621 Q03936
Q6ZNA1 Q8NB42
Q96BR6 Q96PE6
Q6PDB4 Q9P255
P10073 Q96NG5
P17026 Q86V71
O15516 P27540
Q8TBZ5 Q9H963
A6NFI3 Q8NDW4
O43361 Q8NEP9
P51991 Q15233
Q86TJ5 Q96JC4
P17035 Q8N859
A8K3Z3 O15381
P30281 P46527
A8K6J9 B4E0C8
P00750 P27361
P52738 Q9UJN7
Q49AA0 Q9BS31
P52744 Q9UIE0
O95201 Q9NQX6
P58317 Q14590
O75346 Q6NX45
P09429 P22626
Q9NSJ1 Q9Y2Q1
Q59EJ3 Q5SP16
O75419 Q92547
Q8N972 Q8TB69
A6NK53 Q9UII5
O00160 P84095
P17039 Q9BWM5
P17027 Q9H7R0
A8K971 O75373
P35548 P49715
Q6ZN19 Q9UII5
P10275 Q15650
Q8NB42 Q96HQ0
P17032 Q9NQW5
Q14587 Q6ZNG1
Q13422 Q9UQL6
Q5SYY0 Q9HCG1
Q3KP31 Q96EG3
Q03938 Q96MU6
Q00536 Q04917
Q68EA5 Q8NCK3
A8MUP4 P15621
Q3KP31 Q96NI8
Q9BS31 Q9Y2P7
Q96CX3 Q96H40
Q6IAS8 Q6PKD5
Q3SXZ3 Q8N587
P52294 Q9BVS9
Q6NX49 Q6ZR52
O95201 Q147U1
B3KN68 B4E261
Q06732 Q9BR84
Q9NYW8 Q9Y2H8
Q68EA5 Q6ZN11
P08648 Q9Y5C1
Q08ER8 Q6ZMV8
Q96HQ0 Q9P2J8
B4DM31 B4DWX3
A6NK31 Q8N393
O94805 Q8TAQ2
Q6ZNA1 Q7Z340
Q9NXR8 Q9UBU8
A8MT65 Q9UC07
Q13360 Q9Y2P7
A6NK75 P10072
Q96GE5 Q96PE6
O14628 O75123
Q96JL9 Q9UJL9
O60506 Q15056
A8MYF4 P17027
O43602 Q96SB3
A6NN14 Q6ZMV8
Q6PK81 Q8IYN0
O43345 Q68DI1
P32246 P49682
Q6P1L6 Q96JL9
O14757 Q96SB4
P17038 Q9BR84
Q6ZN79 Q8TAU3
P28698 Q8N720
O15273 Q00987
B3KX23 Q9NPV4
Q5T5D7 Q96PQ6
Q9NSD4 Q9UC07
Q14587 Q8TF45
P13682 Q8N9K5
A6NF79 Q2TAN0
A8MVS1 Q9NSD4
Q5TEC3 Q9NZL3
P53992 P68032
Q8N4W9 Q96PE6
Q2M218 Q2VY69
A8MXY4 P15621
Q8IYN0 Q8NEK5
P27658 Q99715
B4DKS3 Q5TGY6
P98161 Q13563
Q2M3X9 Q8IZ26
B4DM31 O00629
P06239 P61073
Q8N184 Q8TAQ5
P52738 Q6P1L6
O15524 P42680
P10244 Q5H9I0
A8MVP4 Q5JVG8
Q6AW86 Q9Y2P0
P51786 Q6IV72
Q308M2 Q6P9H2
A6NK53 Q9H707
O43296 O95780
P51522 Q6ZN06
O43424 Q13002
A6NIQ7 Q15124
P51523 Q9H0M5
Q13427 Q15287
Q49AA0 Q5SYY0
Q49AA0 Q86TJ5
Q8NCK3 Q9UJW8
Q15506 Q9HAT0
Q0D2J5 Q2M218
Q96GE5 Q9NZV7
Q06732 Q6ZMW2
Q6ZNG1 Q8TBZ5
Q6ZNG1 Q96MR9
A8MUV8 Q9H5H4
Q147U1 Q6V9R5
P28482 Q9UKE5
Q96SK3 Q9UBL3
O60667 P01871
Q8TAF7 Q8TAW3
B3KNB4 Q9H4N8
O14978 Q9H8G1
P17098 Q8N9F8
P08253 P16112
B4E205 Q562V5
P25205 Q99459
A8MUV8 Q96EG3
P60891 Q14558
Q6P2D0 Q9NW07
P22087 P36578
O14978 Q6P280
P48742 Q8N9K5
A8MTY0 Q7L945
Q68DY1 Q8N2I2
P17038 Q14584
Q96CX3 Q9Y473
P51508 Q15973
A8MUP4 Q14584
Q92793 Q9Y2Y9
P17017 Q96NL3
P21127 P49336
Q8IYX0 Q8TAU3
P60228 Q02878
Q8TBZ8 Q9BR84
Q6ZSS3 Q9Y473
O14757 Q96KB5
Q9NQX6 Q9Y473
P53992 P61163
P52740 Q8TD23
A6NF35 Q8N972
Q16587 Q86Y25
B4DKS3 Q9H3Y6
A8K971 Q8IZ26
O75197 P10071
Q03936 Q52M93
Q6ZR52 Q86Y25
Q3KP31 Q8N184
Q13106 Q9Y2Q1
O60674 P16333
Q0VGE8 Q14592
Q13360 Q9UK10
O15126 P42566
P51451 P51817
Q15935 Q9NV72
P17041 Q9UK12
Q08AG5 Q5HY98
O43345 P51814
Q00526 Q16667
P48742 Q08AN1
O75448 Q9UBK2
O43361 Q8IYN0
B2RCQ9 B4DNT8
Q96NG8 Q9UC07
Q5HYK9 Q96H40
Q12866 Q13873
P10073 Q9HCX3
P17039 Q9P255
Q6ZSS3 Q8IYB9
Q96NJ3 Q9UK13
P17019 Q9NSD4
O94864 Q12962
B4E388 B4E3B6
Q8N720 Q9NSD4
Q8N141 Q9C0F3
Q5JNZ3 Q6PF04
P35670 Q04656
Q14588 Q86XU0
A6NDX5 Q8TC21
Q15929 Q96HQ0
Q04727 Q15475
P15622 Q8N8L2
Q5EBM4 Q6ZNG1
Q499Z4 Q6ZMW2
O60739 Q9UBQ5
Q2M3X9 Q5CZA5
B3KSM6 B4E1Q1
A6NK53 Q6ZN79
Q8TC21 Q9C0F3
P17097 Q9UK11
O43361 Q5JVG8
O14628 P51522
P11831 P43268
P17035 Q6ZN11
Q8N8Z8 Q8N972
Q8N988 Q9Y2A4
Q9NYT6 Q9P2F9
P06401 Q15788
P51523 Q969W8
Q14590 Q86UQ0
P28698 Q9UK11
P21127 Q9UHV7
Q96BR6 Q9H7R0
B4DTI4 P63010
A8MT65 Q8IZC7
P17600 Q13153
Q03154 Q8WXQ8
P17031 Q96K75
Q08ER8 Q3KP31
P17031 Q86UQ0
P10072 Q8TF32
P01106 Q92793
P17098 Q9Y2G7
O60907 P10828
P49755 P49768
Q7Z340 Q9C0F3
O75116 P25963
Q7Z3V5 Q9BWM5
A6NHJ4 Q9NYT6
P10145 P19875
O94892 P59923
Q6AW86 Q7L945
Q8TC21 Q9NR11
Q8N184 Q96MR9
P17097 Q03938
P49336 P50750
A8MWA4 Q8WTR7
Q86XU0 Q9H7X3
Q14761 Q96AZ6
P16415 Q8TF32
Q8NCK3 Q9NZL3
Q8TB69 Q9H7R0
P51508 Q96NG8
Q7L3S4 Q8TAQ5
Q3ZCT1 Q6U7Q0
Q15072 Q2M218
P16871 P20963
Q86XU0 Q9UK12
Q8IVC4 Q9UK10
Q8N587 Q8TD23
Q13398 Q9BWM5
Q32M78 Q68DY1
Q8N393 Q9UEG4
P17039 Q9NQV7
Q8N8Z8 Q8NHY6
P08151 Q09472
Q14498 Q8WXA9
B2R6X5 Q96IS6
P17097 Q6NX45
P21506 Q9NV72
A8MVP4 Q6P9A3
Q6PG37 Q8N3J9
A8K8F8 B4DNV4
P51504 Q499Z4
P05787 Q15628
O94892 Q6ZMW2
Q8N883 Q9UL59
B3KN57 Q5QPE4
Q7Z398 Q9C0F3
Q8N3J9 Q8NHY6
Q13554 Q96QB1
P07996 Q14108
Q8TAQ5 Q9BSG1
P52744 Q2M218
O75437 P52737
Q68EA5 Q9NZV7
O75123 Q96I27
A8MWA4 Q9P2J8
P17031 Q6ZS27
P52738 Q8NB50
P17017 Q6P1L6
P52737 Q8NDQ6
Q08ER8 Q9NQW5
Q53HL9 Q86XE0
Q9H7X3 Q9Y473
P10301 Q8WWW0
P11274 P12931
Q3KP31 Q86T29
Q96JL9 Q9UJW8
O00299 P23508
Q8N4W9 Q96BR6
Q8TC21 Q9BS31
P17097 Q8N184
Q5QPV1 Q99466
A6NK21 Q3ZCT1
P10073 Q9HCZ1
O95780 Q6NX45
P78371 Q53HV2
O95780 Q96NL3
A8MTY0 Q9C0F3
Q5JNZ3 Q9Y473
Q8TAQ5 Q96SQ5
Q52M93 Q9Y2P0
P49792 Q9UBT2
Q03924 Q14587
Q5HYK9 Q9UK10
Q96NJ6 Q9NZL3
A9QM74 B4DM67
P52737 Q14593
O75467 Q5JNZ3
A6NKZ1 Q13106
A8MUZ8 Q6NX45
P17038 Q147U1
P17023 P17041
O75437 Q06730
P35637 P62995
Q8NEM1 Q969W8
Q06730 Q5JNZ3
Q86UD4 Q8NHY6
A8K971 Q8TAQ5
P52742 Q6P280
P47755 Q32Q68
Q2M3W8 Q2TAN0
Q8IYX0 Q9BUY5
B3GQS7 Q6IBT3
O75346 Q96LW1
Q12901 Q9BR84
Q96NJ6 Q96SZ4
O94892 Q6ZMY9
Q14582 Q9UH92
P17038 Q96CS4
A6NK53 A8MUZ8
A8MQ14 Q9BSK1
Q8TC21 Q9P2J8
Q7Z7K2 Q96SZ4
P57082 Q13207
B3KM89 Q562Q5
Q494X3 Q6U7Q0
Q4V348 Q8N883
A6NHJ4 Q6ZNG0
P63252 Q14654
Q8N9K5 Q96C28
Q3ZCX4 Q9NSD4
P52738 Q03924
Q6ZN11 Q7Z398
Q9P2J8 Q9Y6R6
P10244 Q13309
Q6U7Q0 Q9UJN7
Q7Z7L9 Q86YE8
A6NF79 Q9NQW5
Q96I27 Q96ND8
P01024 P20023
O14628 Q9Y2H8
Q6ZN79 Q8TF32
P61981 P62995
O75346 Q9BSG1
Q5JNZ3 Q96N38
P31785 Q13094
Q5VIY5 Q9BS34
P10589 P19793
Q3KQV3 Q5JVG8
P58876 P62807
Q14584 Q96NJ6
A2RRD8 O75290
B4DNX1 Q0VDF9
Q8IYX0 Q9NYT6
B4DQY1 Q58EX4
A8MUV8 Q9NR11
B3KSM6 B4E3B6
O00303 Q7L2H7
P30457 P30462
A6NNF4 Q9BY31
Q9H2C1 Q9H5H4
Q03923 Q5HY98
P11473 P29375
Q6N045 Q96MR9
P10073 Q8NA42
O75467 Q03923
P51786 Q3ZCX4
Q7Z398 Q9Y2P7
Q6ZNG1 Q9H0M5
Q96CS4 Q96K75
Q14593 Q14929
Q16600 Q9UK13
Q5FWF6 Q96NI8
Q86UQ0 Q96MR9
O15198 Q03181
O43255 Q9GZU2
P15622 Q8N883
Q6AW86 Q9UII5
A6NN14 Q96CS4
Q6NX45 Q9P0L1
B3KWQ3 Q9NWP5
P01876 P11912
Q5MCW4 Q8N141
P51523 Q6ZNH5
P24941 Q16667
A8MUV8 A8MVS1
P17031 Q8IVC4
Q6PF04 Q6ZN19
A8MUP4 Q96CS4
Q03924 Q6ECI4
P36896 Q15797
P17025 Q5MCW4
A6NFI3 O14709
Q0VGE8 Q96GE5
P51814 Q9HBT7
A8K971 P15621
A6NK21 Q52M93
Q0D2J5 Q9BS31
P01344 P51654
O60765 Q6PK81
O43345 Q6N045
Q96SR6 Q9H8G1
O75051 Q9H3T3
P17024 Q5TEC3
Q6ZS27 Q96EG3
Q68EA5 Q8N9Z0
A1XP52 Q5SP16
P17026 Q9UC06
P21506 Q5JVG2
Q15937 Q5SYY0
P19174 Q16288
P05107 P26038
A6NDX5 Q9NYT6
P52741 Q96NJ3
P06731 P40199
Q8TF20 Q9H8G1
Q96ND8 Q96SE7
A8MTY0 Q8N859
Q9HCG1 Q9HCX3
Q8TBZ5 Q9GZX5
P17032 Q68EA5
Q6P3V2 Q96JL9
Q5VIY5 Q68DI1
P51508 Q7Z7L9
Q02386 Q96HQ0
P48742 Q96MU6
P52738 Q8N141
Q5SXM1 Q8IVC4
P06239 P56945
P16885 Q9GZY6
Q6NW36 Q99755
P15622 Q96CS4
A6NK53 Q13398
A2RRD8 O14628
Q09472 Q99816
Q68DY1 Q9P255
O75373 Q99676
A6NKZ1 Q14585
A6NK21 Q9UC06
O60765 Q9NQX6
P24928 P25205
Q5VIY5 Q9BUY5
P98174 Q92556
O43296 O43830
A6NM28 Q9HBT8
Q2M3X9 Q7Z3I7
P19622 Q05925
P51522 Q9HCX3
Q5JNZ3 Q8N8L2
B4DZT4 Q562R0
Q9BSG1 Q9Y2H8
O00410 O00505
Q8IZ26 Q96N58
Q0VGE8 Q9H2C1
Q8IVP9 Q96SQ5
P17023 Q15935
Q6ZSS3 Q9NZL3
P06127 P17252
Q96N22 Q9ULM2
P29350 P30874
Q8TF32 Q8TF47
Q03938 Q5JNZ3
P58317 Q9H707
Q32M78 Q9Y2Q1
Q7Z398 Q9BSG1
P17017 Q9UJU3
O75467 Q6ZMV8
P10072 Q8IZ26
P17030 Q8TF20
O14978 Q08ER8
A8MXY4 P16415
P52744 Q6PK81
Q96EG3 Q96NJ3
P15622 P17014
Q6ZNA1 Q96I27
P31942 Q9NYF8
Q8N782 Q96JF6
A6NN14 O43296
P04732 P04733
P17032 Q12901
B3KM89 B4E315
Q5VIY5 Q8WXB4
P17025 Q8N141
O00566 Q9NV31
A6NN14 Q9H7R0
Q5CZA5 Q86UD4
A6NF35 Q9P0L1
P53539 P84022
Q86Y25 Q9NZV7
Q5TEC3 Q8IVC4
P48742 Q96GE5
O60765 Q9H5H4
B4DFY5 B4E1N6
Q8N184 Q9H5H4
Q8N8Z8 Q9NSJ1
P18462 P30480
P60880 Q9BQG1
A6NGH9 Q9UK10
P60880 Q15836
O15211 Q14014
P15621 Q8N7Q3
P15621 Q8N823
P55209 Q16181
Q9H707 Q9NW07
P17030 Q8WUN3
O43251 Q92731
Q6PK81 Q8TF45
A6NFI3 O75123
Q15929 Q86UD4
B4DS32 P52292
Q14588 Q9GZX5
Q06609 Q9BXW9
Q96MU6 Q9UK10
Q2VY69 Q7Z398
A8MVP4 Q15929
P21506 Q96PQ6
Q16587 Q6ZMY9
P61006 Q9H0U4
O95201 P10072
P53778 Q8NI35
Q0VGE8 Q9BWM5
Q5T5D7 Q96JL9
A8K4Z2 B5BUD2
P15622 Q3ZCX4
B4E340 O00629
Q8N7K0 Q8NDQ6
P10071 Q9P2D1
Q02386 Q9HCZ1
O43345 Q9BRH9
Q49A33 Q86XU0
P45984 Q00526
Q15047 Q8N2W9
P15621 Q8NB42
P17030 Q03923
P06729 P13765
Q9UNE2 Q9UQ26
Q9BZC7 Q9UDX4
P17020 Q6ZN19
P51522 Q15929
B3KUS2 B4DI54
Q96HQ0 Q9H707
P50570 Q6FIF0
Q494X3 Q6ZMY9
Q8IYN0 Q96N38
A6NK75 Q14591
P11142 Q2KHP4
Q7L945 Q9P2J8
O75437 Q7Z7L9
O75436 Q96QK1
P17098 Q52M93
O75123 Q6AZW8
Q14584 Q9Y2A4
Q13106 Q96N58
P0C7V5 Q03924
Q96GE5 Q9UC06
B4DEF7 Q96BE0
P17023 Q9Y2L8
P06733 P06744
Q14588 Q7L3S4
Q9NYW8 Q9UBL3
Q53GF5 Q5QNR8
Q3ZCX4 Q8N7Q3
Q3ZCX4 Q8N823
P17027 Q14592
P35251 Q9UBR4
Q9H7X3 Q9UJW7
Q76P87 Q8TC17
A6NGH9 Q9NSD4
O43361 P10072
P59923 Q6ZS27
A6NK21 Q15935
Q96K58 Q9NQZ8
P51790 P51795
Q15937 Q6ZSS3
Q86V71 Q96GE5
Q12872 Q15287
Q3MIS6 Q96MX3
P51814 P52736
Q86XU0 Q8N988
Q13303 Q96L42
Q8N823 Q8N9K5
Q8N7Q3 Q8N9K5
B3KX23 Q86YB2
P17024 Q6ZMV8
Q9BS31 Q9NQX6
P28070 Q15797
B4DNG2 Q5THR1
A8MT65 Q6AW86
Q7Z340 Q96HQ0
Q8NCK3 Q9BWM5
Q8TAF7 Q96HQ0
Q14929 Q8N184
Q6P3V2 Q96IR2
Q6ZN19 Q9Y2A4
P51504 P51508
Q13868 Q9Y3B2
Q3SY52 Q9Y6R6
Q6NX49 Q8TB69
A8MWA4 O43296
P13010 P20042
Q14587 Q8N7M2
A8MVP4 Q3SXZ3
Q16548 Q9UMX3
Q13398 Q96K75
A6NP11 Q2M218
A8MQ14 Q6ZS27
O14628 Q14929
Q96HQ0 Q9NQZ8
A8MXY4 Q7L2R6
Q6AZW8 Q9HCZ1
P08047 Q99612
O14978 Q96JL9
B4DFN9 B4DWK5
Q86XN6 Q9P255
O00329 P14317
P54652 Q96IS6
Q3ZCT1 Q6ZNA1
O95780 Q6PK81
Q9NW07 Q9UJW7
A6NK53 Q96MR9
P18075 Q7Z4P5
Q15928 Q9Y6R6
Q92844 Q93009
P11142 P63167
P52737 Q8TF47
Q2VY69 Q3MIS6
P01111 Q8N4Y1
P01343 P14735
Q16587 Q6PG37
Q3KQV3 Q96HQ0
Q15935 Q8N9F8
P17028 Q9HBE1
A6NHJ4 Q5TEC3
B1GX78 P60953
P17097 Q8N972
B4DFN9 Q53FA3
P09234 Q92570
Q8IZC7 Q8N7M2
P30504 Q6F3D7
A6NHJ4 Q96EG3
Q6ZNG1 Q9NYT6
O75437 Q9UEG4
Q68DY9 Q9UK10
Q6ZNG0 Q86UD4
A6NK31 P51786
P17026 Q8N7K0
Q8N184 Q8NA42
P24588 Q08209
Q2TAN0 Q9Y2P0
P19438 P45983
A6NNF4 Q5EBL2
Q5T5D7 Q6IV72
Q09FC8 Q9Y473
P41182 Q8WUI4
A6NK31 Q9Y2G7
P53350 Q9UBS3
Q6ZNG1 Q9BUY5
A8MQ14 Q5HYK9
P04637 P20023
P17014 Q9Y2P0
Q6ZN19 Q8N587
P17030 Q96LW1
O94776 Q01826
Q96NJ6 Q9Y2L8
A8MVS1 Q6ZMW2
Q5T619 Q8N972
Q8TAU3 Q96K75
Q6ZN19 Q8NEP9
Q3MIS6 Q86UD4
P17038 Q6P9A3
Q6ZNH5 Q8N3J9
P17023 P52743
P01106 P50539
Q03923 Q5EBL2
A8MXY4 P17041
O75376 P03372
A6NK31 Q9NSD4
Q6ZN79 Q9HCL3
P35789 Q09FC8
Q7Z340 Q8N9K5
P46527 P67775
A6NDX5 Q3ZCX4
Q9NQW5 Q9Y2P7
Q8NEM1 Q9BR84
Q8N9Z0 Q96MU6
O00238 Q8TDR2
Q6PG37 Q6ZMW2
P40337 Q9Y3C8
P51786 Q8WXB4
A8MUZ8 Q9P2J8
A8MVP4 Q9H0M5
Q8N859 Q96K75
Q15935 Q6ZMY9
Q6PG37 Q96C28
P07948 P25774
P17098 P51522
A6NDX5 Q9NYW8
Q5EBM4 Q9Y2H8
O00444 P36897
P30460 Q8N423
Q05481 Q96NI8
P52701 P54278
Q3KQV3 Q8NEM1
Q8N988 Q9NYW8
P42768 Q9H4E5
P17038 Q14586
Q68DY9 Q9HBT8
Q3ZCT1 Q96RE9
O94892 Q96N38
Q2VY69 Q9H7R0
Q15072 Q9NQZ8
Q01780 Q9NQT5
P51523 Q9BX82
Q14588 Q8TC21
P38398 Q9H6X2
B4DNX1 Q53HF2
Q6P2D0 Q9NQW5
A6NM28 Q96NG8
O43808 P40855
O60765 Q8N393
Q9UL59 Q9Y2H8
P50395 Q15286
Q3SXZ3 Q6V9R5
P13984 P35548
Q96RE9 Q9H2C1
A6NF35 Q9Y2P0
Q52M93 Q8TBZ8
Q14588 Q6P280
O15303 Q14832
Q5SYY0 Q6ZMY9
Q8IVP9 Q9UJL9
P59923 Q96CX3
Q7L804 Q86YS3
A8MYF4 Q8N883
Q6ECI4 Q9GZX5
Q8NEA6 Q9UGL1
Q3KQV3 Q3ZCT1
P30443 Q07000
P17014 P52738
P52744 Q96NJ6
Q5T5D7 Q86WZ6
A8CZ58 P36507
B4DUU6 P14618
A8MQ14 Q96NL3
O95201 Q96EG3
A8MVS1 Q9NW07
P30153 Q6ZN33
Q6AW86 Q9NW07
Q14593 Q9H7R0
Q0D2J5 Q96RE9
O43739 Q99418
Q9NSJ1 Q9UC06
P52740 Q8NA42
A8K3Z3 Q3LIA5
Q5JVG8 Q6AZW8
Q04864 Q9Y6K9
P52789 P52790
P06400 Q66K89
P17020 Q3KNS6
Q03923 Q8N720
B4DUJ4 O75100
Q93008 Q93009
A6NK53 Q6ECI4
Q86TJ5 Q9HCL3
Q8TC21 Q96SQ5
P17024 Q9BSG1
P15621 P17041
P01916 P11912
Q14593 Q9Y2P7
P59923 Q6PF04
Q6N045 Q8NEP9
A6NK21 Q14929
P11142 Q04637
Q6U7Q0 Q9GZX5
Q3MIS6 Q9H2C1
P52744 Q3KP31
B4E388 Q59EJ3
P30443 P30493
A8MUP4 Q5T619
Q2TAN0 Q8TAW3
P15622 Q6ZNA1
Q8IYN0 Q96CS4
Q8NHY6 Q9P255
P09958 Q92824
Q03923 Q9UK13
O75626 P41182
P53992 Q96FU6
Q6AW86 Q6PDB4
P16415 Q15973
Q147U1 Q6P9A1
Q15937 Q6PDB4
A6NGH9 Q96SR6
O94855 Q562P0
O60765 Q86UE3
Q4V348 Q9UC07
P98160 Q08431
Q16587 Q8NA42
Q5JNZ3 Q5JVG2
A6NGH9 P51504
Q14593 Q5VIY5
P08238 Q58FF6
O94892 Q3KQV3
Q96BR6 Q9UL59
P17017 Q8TF47
O00329 Q9Y3L3
P17024 Q13398
P0C7X5 Q8IYB9
A6NK53 Q6PK81
B2R8Z2 Q6N076
P16234 Q14449
Q8IVC4 Q9HCX3
Q6ZN19 Q6ZR52
Q96SR6 Q9H0M5
P17026 P17030
P20340 Q9NP90
Q6AW86 Q9BRH9
B4DN99 Q68DI0
Q9BR65 Q9BWF0
O60563 Q9UHB7
P02461 P12111
Q8TC21 Q9BX82
P17098 Q6PG37
A6NKZ1 Q9Y473
Q8N720 Q96RE9
Q15596 Q9Y6Q9
Q96ND8 Q9Y2A4
P17098 Q9Y473
Q8NF99 Q96N95
Q8IYB9 Q9NSJ1
Q13573 Q9BZJ0
P52742 Q3MIS6
P26378 Q12926
Q7Z7K2 Q9BWM5
Q8N988 Q9P2J8
P48742 Q6P280
P17041 P48742
P26378 Q13148
P52742 Q9BS34
P51812 Q96SB4
P11274 P19447
Q9NQX6 Q9UL59
P52741 Q8N9F8
P10415 P49768
Q6P9A3 Q9NQX6
B4DM30 B4DZQ7
Q12933 Q9Y5U5
Q8N9Z0 Q9C0F3
P17031 Q6ZNG1
Q8N988 Q9UJW8
A6NN14 P52737
Q6U7Q0 Q8N9F8
O60706 Q14654
Q03924 Q8N7Q3
Q03924 Q8N823
P17023 Q5FWF6
P39877 P47712
Q15929 Q9Y3M9
O14980 P17844
P52737 Q96NJ6
O43830 Q3ZCT1
Q7L945 Q9NQX6
Q8IZ26 Q9NQX6
B4DX07 P43686
Q8N184 Q8N988
Q3KQV3 Q6ZN79
Q6N045 Q8N988
Q15937 Q8N8H1
Q13106 Q8N782
Q03936 Q32M78
Q3MIS6 Q8NDP4
P05067 P49840
P52736 Q5JVG2
P17030 Q5VIY5
Q02318 Q02928
P48742 Q16600
P51786 Q96MX3
Q14585 Q7Z3V5
P45983 Q13158
Q49A33 Q9NYW8
P51814 Q96I27
A6NFI3 Q8NCK3
P17027 Q86UD4
P53999 P68400
Q499Z4 Q6ZN08
A8MXB0 P38919
A6NK53 Q9UK11
Q6ZNG1 Q86T29
O75437 Q96SR6
Q68DY9 Q9Y2H8
Q14643 Q9Y210
A6NM28 Q8N9Z0
Q6PDB4 Q7Z3I7
Q06732 Q96NI8
Q3ZCT1 Q9NYT6
Q9HAH1 Q9Y2H8
Q9BRH9 Q9UK12
O75112 P35609
P17036 Q8TBZ5
B4DEV8 B4DQR4
A6NGH9 Q6ZNA1
Q8N7Q3 Q9H5H4
Q8N823 Q9H5H4
O75346 Q3KNS6
Q8TAQ5 Q9H0M5
P17031 Q5JNZ3
Q86V71 Q96CS4
P25490 P36956
P35711 P35712
O15144 O15511
Q96NJ3 Q96RE9
Q14585 Q7L2R6
Q0D2J5 Q6ZN08
Q5HY98 Q96SE7
P35789 Q6ZNH5
Q8NEP9 Q9P2F9
P17036 Q9NSD4
Q8IYN0 Q9Y2G7
A8K6J9 Q7L014
O43830 Q9P0L1
Q16600 Q9Y2Q1
Q3ZCT1 Q96NJ3
Q5JVG8 Q96K58
Q86XN6 Q8NHY6
Q03938 Q8TF32
P06493 P11802
P06241 P15391
Q9NV72 Q9UL59
Q15937 Q7Z3V5
Q8NEK5 Q9NW07
P59923 Q96SQ5
Q15545 Q16514
Q9UBL3 Q9Y3M9
A6NM28 P17041
Q7L3S4 Q8WV37
O14949 O43677
A6NK31 Q8NDQ6
Q2M3W8 Q99676
P0C7X5 Q96PE6
P12081 P26639
A8MXY4 Q14592
P26367 Q99453
P52741 Q6ZN57
P01111 Q92942
P15289 P15848
P08567 Q9H8V3
B4DNV4 Q2KHP4
A6NNF4 Q9Y2P0
Q494X3 Q5SYY0
B2R6X5 B4DXY3
O14628 Q8TAU3
Q14585 Q96GE5
O94892 Q13360
Q5CZA5 Q9Y2G7
Q06187 Q9H3Y6
O75914 Q96MS0
B2RBP3 B3KUP9
Q9HBT8 Q9UJN7
A8MUV8 O75437
P11802 P42679
O43345 Q9UII5
Q96CX3 Q9UL59
A6NF35 O75467
Q02386 Q86T29
P10072 Q9BY31
Q5T619 Q86Y25
A8K6X3 B4DHF9
P48742 Q7L2R6
O00198 Q92843
Q5CZA5 Q8N883
P48742 P51786
P52737 Q6ZNG1
O95232 Q15287
P51523 Q9P2J8
P17017 Q9H8G1
Q5JVG2 Q9UC07
Q8IVC4 Q9HCZ1
A6NKZ1 Q9UJW7
Q7Z398 Q9BS34
O14777 P06400
Q16716 Q504U3
Q6ZMY9 Q8TAW3
Q6P1L6 Q7Z340
Q6P280 Q6ZN57
Q6PG37 Q9UJL9
A8MUV8 Q8TB69
Q9BQE3 Q9BVG8
P04049 P29376
Q6U7Q0 Q96NJ3
P08047 P53999
Q8TD23 Q9UK13
Q53GI5 Q96EL6
P00533 Q14289
P28482 P53355
P62158 Q9UM54
P17020 Q7Z3I7
P0C7X5 Q8N4W9
Q5CZA5 Q8IVC4
A6NF35 Q49AA0
Q3SXZ3 Q8N883
A6NK75 Q9HAH1
Q8NDP4 Q9NQV7
Q8NB50 Q96NI8
O14709 Q5MCW4
A8MVP4 Q9Y2Q1
P17038 Q86WZ6
P04439 P30457
P10072 Q86Y25
O75820 Q03938
O14628 Q86XU0
Q15072 Q7Z7K2
A6NF35 Q15935
Q03164 Q99496
P17844 Q5SQH5
P35789 Q6ECI4
P04150 P09086
Q7Z3V5 Q9HAH1
Q15935 Q96IR2
A6NFI3 P51786
Q05481 Q5CZA5
P11802 P62140
A8MUV8 Q3ZCT1
P10275 Q9Y3R0
P35789 Q15072
Q03938 Q7Z7L9
B3KTV0 P11142
Q06732 Q8N4W9
A8MTY0 Q96NL3
Q86WZ6 Q9P2J8
Q499Z4 Q96NI8
P06748 Q16513
Q8IYI8 Q96LW1
A6NF35 Q14590
P62491 Q9ULV0
P10072 Q8TBZ5
Q6ZN57 Q9BS31
Q14588 Q16600
Q14588 Q3MIS6
Q5HYK9 Q9BR84
Q7L945 Q9HBT8
P17041 Q8TBZ8
Q3SY52 Q8TA94
Q6ZS27 Q96K75
Q68DY1 Q96IR2
A8K971 Q494X3
Q6P2D0 Q969W8
Q6ZNA1 Q9HCG1
P05161 P41226
O14787 Q9NP71
P07203 P36969
Q5VST9 Q9UKX2
O60674 P15498
P51508 Q6P9A3
P16333 Q15303
A8MUP4 Q6ZNA1
Q8N9F8 Q8TF45
O14795 Q8IYI6
Q6NX49 Q96CX3
P17024 Q6P9A1
Q7Z7L9 Q86T29
Q3KNS6 Q8N9K5
P17038 Q9UK13
Q9NQW5 Q9Y473
O95343 Q04726
Q14929 Q8TC21
Q14746 Q9UP83
Q15928 Q9Y2A4
P54868 Q01581
P23458 Q15464
B3KTV0 B4DEF7
Q59F75 Q5SY30
Q9BSK1 Q9P2J8
P58317 Q5HY98
Q6MZI6 Q6NW36
P20340 Q92930
P10073 Q9NZL3
Q2M218 Q8TAF7
P0C7X5 Q5HY98
P81274 Q6LCB5
Q7Z3V5 Q9Y2A4
Q8N9K5 Q8TF47
Q6N045 Q96HQ0
Q8N7Q3 Q96NJ3
Q8N823 Q96NJ3
P19338 P21741
P17041 Q8N782
Q3ZCX4 Q8TB69
P02775 P25024
Q8IYB9 Q9NZV7
Q14593 Q8N8Z8
Q8N184 Q9BWM5
P61224 P62491
Q7L3S4 Q8TAW3
Q15349 Q92934
B4DN99 Q86X54
O14709 Q86XU0
Q9BWM5 Q9Y6R6
A8MUV8 Q6ZNA1
P10073 Q8NDP4
Q03923 Q8TD23
P0C7X5 Q8N9F8
Q06732 Q5VIY5
Q9H853 Q9NRH3
P51149 Q9H0N0
P61073 P61769
A6NDX5 Q5JVG2
A8MVS1 Q6ZN08
A6NK31 Q13360
O95201 Q8N141
P17036 Q12901
Q3KP31 Q6ECI4
Q13398 Q8N859
B2RCU6 Q05D03
A6NN14 Q14588
P48742 Q9NVW2
P15622 Q9Y2P0
P0C7X5 Q6PDB4
Q5SYY0 Q9HBT8
A8K971 P17039
O95201 Q8TC21
Q2VY69 Q9BS34
P52742 Q03924
A8K8Z5 Q12967
Q5TEC3 Q9NV72
A8K971 P52742
O14978 Q8TF47
Q8TF20 Q9Y2Q1
Q05193 Q15811
O75820 Q96MX3
Q8TF47 Q9BX82
P46100 Q99442
Q5JVG2 Q9Y2L8
O14978 Q49AA0
Q68DY9 Q7L945
Q05481 Q6IV72
Q68DI1 Q6P3V2
Q5JVG8 Q9P0L1
P01112 Q92942
O43345 P51504
Q92930 Q9H0U4
P15153 Q92608
P17041 Q8TF45
Q96NJ3 Q9ULM2
Q96GE5 Q9BR84
Q8N988 Q96PQ6
Q8N720 Q8TB69
Q03936 Q9HCL3
Q7Z340 Q8NB50
P62820 Q9H8Y8
B3KR50 P09769
P43686 Q9NSM5
Q15928 Q96PQ6
P51508 Q8NDW4
Q7L945 Q9BUY5
Q6ZN19 Q96NG8
P17023 Q8N4W9
Q05481 Q8N720
P17031 Q9NSJ1
Q05481 Q9UK12
Q32M78 Q6P2D0
Q86V71 Q8TF45
A6NDX5 Q6P9A3
P0C7X5 Q8N2I2
A6NFI3 Q6AW86
Q15935 Q9BSG1
Q6ZNG0 Q8N8H1
Q08999 Q09472
Q8TAF7 Q9P2J8
Q68EA5 Q96HQ0
A8MVS1 Q8N883
P09917 P20292
Q3ZCT1 Q8IZC7
P51522 Q9UBL3
Q9NYW8 Q9Y2A4
Q6PDB4 Q6ZNG0
B4DJF6 Q59GU6
Q5EBL2 Q6P3V2
P02647 P27169
Q05519 Q8WXA9
Q5MCW4 Q86XN6
Q15935 Q9NYT6
P11802 Q16537
A6NFI3 Q96SK3
Q8WUN3 Q96N58
Q8WV37 Q9Y6Q3
Q6ZN08 Q96LW1
Q5T5D7 Q86UQ0
Q6PF04 Q8NDQ6
P16188 P43355
Q969W8 Q9Y6R6
Q13402 Q9HBM0
A8K8B0 Q14738
A4UCT3 B4DZT4
P05129 P11388
A2RRD8 P52737
O15530 Q05655
O75290 Q9H707
A6NGH9 P59923
P53992 Q53G99
P42574 Q00839
P25787 Q6FHU0
Q08AG5 Q15935
Q9NW07 Q9UJL9
Q03923 Q8N393
B2R9A0 Q5U5J2
Q8WTR7 Q96NJ3
P17030 Q9NQV7
A8MQ14 Q96NJ6
B2RDG0 B4DEV8
P52741 Q8N8J6
Q05901 Q15825
O75346 Q6ZR52
A8MTY0 Q9BRH9
Q02846 Q16661
P17032 P52742
P11388 Q9Y5B9
Q3KQV3 Q99676
Q8WV37 Q9Y6R6
Q06730 Q6ZN19
Q2M3X9 Q9H0M5
Q15929 Q7L2R6
Q9NQZ8 Q9UK12
Q09FC8 Q6ZSS3
P52737 Q9BUY5
Q6ZS27 Q8N141
Q9NQZ8 Q9P0L1
Q8N3J9 Q96BR6
P53675 Q00535
Q9Y333 Q9Y4Y9
Q3SXZ3 Q9UK12
A6NGH9 Q6V9R5
Q9P2J8 Q9UEG4
Q8NEK5 Q9HAH1
P59923 Q6ZMV8
Q99750 Q9P2T0
Q8N8H1 Q9NSD4
Q68EA5 Q9HCZ1
O15232 P21941
P49715 P84022
O60765 Q6PF04
P17017 P17031
Q2M3W8 Q8N7K0
Q14587 Q8N4W9
Q8N8L2 Q8TAQ5
P13682 Q5CZA5
Q3KNS6 Q8IVC4
A6NN14 Q86XU0
Q6P2D0 Q8IYN0
P17025 Q14592
A6NK31 Q9Y6Q3
O75175 Q9ULM6
Q8N9K5 Q9H8G1
Q96KK5 Q99733
Q6ZMY9 Q7L3S4
P32780 Q96AE4
O75467 Q6NX49
Q8N9Z0 Q8TF45
P17035 Q0VGE8
A8MQ14 Q9NZV7
P51786 Q9H707
Q32M78 Q8TF45
P19338 P78344
Q8N2I2 Q8N972
Q6ZN57 Q8NEK5
P01100 Q15788
Q6ZN06 Q9BY31
Q04695 Q14134
P61158 Q9UPY6
Q05481 Q9NZV7
Q16695 Q9NVP2
Q13443 Q13444
A6NK31 Q14590
Q01995 Q8WX93
P58546 Q04206
P17026 Q6P9A3
P52738 Q14588
P17031 Q9HAH1
A6NFI3 P0C7V5
P46939 Q15124
P35789 Q6P280
Q96BR6 Q96CX3
Q6ZR52 Q8N8L2
P68366 Q02241
P08238 Q02790
B4DGE9 O14910
Q6V9R5 Q8NEM1
Q86UQ0 Q9UL59
Q12901 Q8N184
A8MQ14 P17021
Q16587 Q96MR9
Q6ECI4 Q9NQZ8
Q8N720 Q8TF47
P46531 P84022
Q8N9F8 Q9NQZ8
Q14585 Q96NG8
P14651 P19622
Q9BRH9 Q9BSK1
P0C7X5 Q6P9A3
Q5EBL2 Q6ZN08
P17036 Q9P255
P63104 Q99717
Q96N22 Q96PE6
P30455 P33681
P04637 Q99608
A8MWA4 Q8N393
O94892 Q14588
Q9P0W2 Q9UKL0
Q3MIS6 Q9GZX5
Q09FC8 Q6ZR52
Q96SZ4 Q9P2F9
Q8WXB4 Q9NQX6
Q14587 Q6P1L6
Q14929 Q99676
Q08AG5 Q6NX45
Q6ZNH5 Q8N883
Q9NZV7 Q9Y2P7
P17027 Q5TEC3
Q14929 Q9NSJ1
P0C7X5 Q06732
O14978 Q9UK12
P38398 Q9ULK4
Q13765 Q9BZK3
A8MWA4 Q7Z7K2
Q14587 Q6PK81
Q8WTR7 Q96BR6
Q86UD4 Q9UEG4
Q5VIY5 Q96MR9
O75123 P17025
Q5CZA5 Q9UBL3
P52741 Q8N9K5
Q86UQ0 Q8TBZ5
A9QM74 B4DTX6
Q8NB42 Q8TB69
Q86XU0 Q9H7R0
A6NK31 Q9BX82
P07900 Q9Y572
P52741 Q5EBL2
O75182 Q9UKT9
O43361 Q6PK81
Q9H0M5 Q9UJW8
Q14584 Q9NQV7
Q8TAQ5 Q96SE7
Q0VGE8 Q5MCW4
P60604 Q05086
B4DTI4 Q68DI0
Q0VGE8 Q9P2F9
Q8N184 Q9UJW7
Q52M93 Q96MX3
Q16600 Q8TAQ5
Q2M218 Q8NDW4
O75373 Q15928
O94892 Q9Y3M9
Q08117 Q9NPC8
P0C7X5 Q8TAF7
P51508 Q8N8L2
Q8IYN0 Q8N883
Q5SYY0 Q9UJW8
Q5SP16 Q96BE0
A6NP11 P51522
O43345 Q6ZN11
O60765 Q96NG8
O75437 Q6ZS27
O75437 Q7Z398
B4DSN3 Q562T5
Q02750 Q9H4A3
P52744 Q3MIS6
Q9BWT7 Q9BXL7
P12931 Q12824
P01112 Q6PCE1
P17032 Q8IZ26
P17035 Q5JVG8
Q15973 Q5TEC3
O14978 Q6PK81
O43345 Q9NQV7
Q8N883 Q9UJU3
Q3KP31 Q96ND8
Q14591 Q6P9A1
Q52M93 Q9Y2H8
A8MTY0 P17014
Q03924 Q8N883
A6NNF4 A8MUZ8
Q16587 Q8TAU3
P17612 Q12809
Q14592 Q8IYN0
P17023 Q8N9Z0
P0C7V5 Q68DI1
Q6U7Q0 Q7Z3I7
Q8N7K0 Q96BR6
P10071 Q99490
A6NK75 Q5JVG2
P49756 Q13595
Q5TEC3 Q6ZS27
Q9UJN7 Q9Y473
Q8NA42 Q9UBL3
P17032 Q8N587
P17035 Q86YE8
A8MUZ8 Q96NJ3
Q6ZSS3 Q8N883
Q86YR5 Q8IY73
Q5FWF6 Q9NSJ1
P17031 Q15937
Q14585 Q6ZN19
Q6N045 Q8NDP4
Q68DY1 Q8TD23
P51786 Q9BR84
O14978 Q9Y2P7
P19174 P42680
Q13360 Q9H5H4
Q8NB42 Q96NL3
Q6ZMV8 Q8NCK3
O60506 P52298
Q6NX45 Q8NHY6
Q6V9R5 Q86YE8
O00398 Q14330
P17026 Q6PG37
Q3KNS6 Q96JL9
Q12901 Q6IV72
A8MVS1 Q3KP31
Q03936 Q5SXM1
A8MUZ8 Q8N720
Q96N38 Q9NQX6
Q6ZN08 Q7Z3V5
P11388 P54132
P27701 P60033
Q13360 Q6ZS27
Q8N720 Q9ULM2
Q8WUN3 Q9Y2P0
A8MVS1 Q13360
A8MUP4 Q5SYY0
P10242 Q13547
Q6P9A3 Q96ND8
Q7Z340 Q9NQZ8
A8MWA4 P52737
Q03924 Q15929
Q14591 Q96GE5
P00367 Q6NYC1
Q8N8J6 Q9UEG4
P51522 Q6ECI4
A6NGH9 Q9BSK1
Q3MIS6 Q6ZS27
P51522 Q5TEC3
P30456 P30512
Q6ZMV8 Q8IYI8
B3KTL4 Q9H6R0
Q0VGE8 Q86Y25
O95780 Q6ZNH5
O95780 Q68DI1
A8K3Z3 P25787
Q5TYW1 Q6ZN06
Q96IR2 Q9UJL9
A8MUP4 P17041
Q14587 Q15072
Q6ZN57 Q9P255
O75037 Q8N4N8
Q13467 Q9HCU4
Q52M93 Q9NYT6
O14709 Q9BR84
P15621 Q96GE5
P28698 Q68DY9
B4E205 Q562Q5
P17021 Q8TAF7
Q6ZN11 Q9NQZ8
Q49A33 Q9BY31
Q15935 Q6U7Q0
P38398 Q13547
O94892 Q86YE8
Q7Z3I7 Q8N2I2
Q96BR6 Q96SR6
Q8N2I2 Q8TB69
Q15929 Q96CX3
O14492 P06241
Q5T5D7 Q8N3J9
P17017 Q8NEK5
P17027 Q9H5H4
Q05481 Q9P255
P00742 P00750
A8K6V0 Q8TDG2
Q6ZMY9 Q8N141
Q8IZ26 Q96CS4
Q02386 Q8WUN3
O75478 Q16594
Q8IYN0 Q9BSK1
Q8IUQ4 Q9Y6W3
Q15973 Q9UC06
A6NGH9 Q9BR84
Q6PK81 Q86XU0
Q8N859 Q8N8J6
Q96JF6 Q9NQX6
P62993 Q13882
Q8N988 Q9GZX5
Q8TAQ5 Q9BX82
A8MUV8 Q7L945
Q8N988 Q9UJL9
A6NP11 Q9HCZ1
Q8TBZ8 Q96ND8
P51522 Q8N9F8
P52742 Q9UJW8
Q6PG37 Q96HQ0
Q2M3X9 Q99676
O43345 Q96K75
Q86WZ6 Q96K58
A6NNF4 Q9NV72
Q86WZ6 Q9BR84
A8K6G9 B4DN41
O43361 Q8IYX0
P78352 Q09470
A8MUV8 P15621
Q2M218 Q8N7M2
A6NFI3 Q9UEG4
P59923 Q96NG5
P21506 Q9UII5
A8MXY4 Q9BWM5
P49910 Q96AF5
P21506 Q969W8
Q8N4W9 Q9Y473
A8MTY0 Q03938
Q7Z3I7 Q9GZX5
A6NK31 Q6ZN57
Q8IYX0 Q8TF45
P15692 P29279
P30532 P32297
A6NM28 Q12901
Q6ZN06 Q9Y2A4
B4DY04 Q53S41
Q09FC8 Q9NQX6
Q96H40 Q9NW07
Q6ZMY9 Q9UJU3
Q8N988 Q9BY31
B4DFD7 Q59E92
O95201 Q6U7Q0
Q15072 Q86UQ0
P35659 Q86XR8
Q14584 Q6ZN57
P16415 P51814
P10073 Q8N7K0
P02778 P13501
O15533 P16188
O60765 Q9H707
B4DHK9 Q59FV6
P01133 P49137
A8MYF4 Q86YE8
Q99578 Q9ULL4
A8MUP4 Q8N4W9
O14709 Q3MIS6
Q96NG5 Q96NJ6
Q96K58 Q9HBT7
Q8TBZ8 Q9P255
P17019 Q96MR9
A8MQ14 Q96NG5
Q6ZN19 Q8N9K5
Q02386 Q9H7R0
P01130 P02776
P17019 Q8N184
Q6V9R5 Q6ZN57
Q03936 Q96N22
P52738 Q86V71
Q6PF04 Q7Z7L9
Q08AG5 Q96SE7
P00519 Q9UMN6
P50281 Q03135
P11831 P29590
P00540 Q13163
A6NHL2 Q9H4B7
Q8N8L2 Q8WTR7
P51523 Q14590
A6NG28 Q6PIE6
P17019 Q7Z7K2
Q9NZL3 Q9UC06
A6NFI3 Q8TB69
Q03164 Q92793
P17020 Q8WXB4
B4DNV4 Q9UQC1
O43924 Q8WTQ7
P41208 Q01831
Q499Z4 Q6NX45
P20226 P25208
P52737 Q5EBL2
P10072 Q15935
Q4V348 Q8NA42
B2R6X5 P17066
O60583 Q9ULK4
Q96N38 Q9HBT8
O43318 P07900
P17014 P17019
Q3ZCX4 Q9UL59
A6NK75 Q9Y2H8
Q8NCK3 Q96SR6
A8MUV8 Q9BSK1
O95201 P28698
P18465 Q8NHL6
Q96N58 Q9BS31
Q15935 Q9NSJ1
P17031 Q96SR6
O95201 Q5FWF6
Q5EBM4 Q8IYX0
Q6PF04 Q9BRH9
Q99676 Q9UJN7
A6NK31 Q08AG5
Q8TB69 Q96I27
Q8IZC7 Q9HCG1
P20749 Q09472
P06401 P09086
A6NF79 Q9H7X3
P17020 Q8N9K5
P40763 P52294
Q6ZR52 Q9UK10
A6NK53 Q8WUN3
Q9C0F3 Q9UL59
Q0VGE8 Q9BY31
O95201 Q15072
B4DEM7 P78371
B4DI54 Q53GZ6
O60765 Q8NB50
Q6ECI4 Q8N823
Q6ECI4 Q8N7Q3
P21549 P50542
Q14584 Q96CS4
O96017 Q03468
Q15929 Q6ZR52
A8K0S3 P52564
Q6ZMY9 Q8WTR7
P52741 Q5SYY0
Q8N8L2 Q8N988
Q5JVG8 Q5TYW1
Q5HY98 Q8IYN0
O75346 Q8NDP4
A6NK21 Q5HYK9
Q6NX49 Q8WV37
Q8WXE1 Q9UNS1
P10827 Q93074
O95816 P20333
Q96ST3 Q9BY41
B3KTT5 B4DEF7
Q14592 Q6PF04
P17031 Q96PQ6
Q6AW86 Q9NQX6
B4DTX6 Q5BKZ2
A8MUZ8 Q3SY52
Q9H8G1 Q9UIE0
A8MQ14 Q8N4W9
P17038 Q9H7R0
Q49AA0 Q6ZMW2
P53778 Q16512
Q8IYN0 Q96BR6
Q5EBM4 Q6ZQV5
Q08AN1 Q68DY9
Q5EBM4 Q5JVG8
P10071 Q96SF7
Q8N587 Q96K58
Q8WV28 Q9GZY6
B4DZT4 Q562Q4
Q6ZN57 Q8TAF7
Q8IVP9 Q9NYW8
A6NK53 Q6ZNA1
P17017 Q8N883
P17014 Q6P3V2
O14628 P17035
P10828 Q15650
Q2TAN0 Q9GZX5
A6NFI3 Q7Z340
Q03923 Q3SY52
A8K3S0 Q75MT5
Q71F56 Q96HR3
Q03936 Q8N9F8
A6NN14 Q8N9Z0
A6NN14 O95780
Q16587 Q9NQX6
Q08554 Q13835
O15372 P78344
O75437 Q2VY69
P17275 P45984
P61201 Q9UPN9
O14709 Q8IVC4
P17039 Q96JF6
A8K3H8 Q59G20
Q5EBM4 Q96BR6
P15622 Q8N9K5
O15551 O95832
Q499Z4 Q68DY9
Q14929 Q8NEK5
A8MYF4 Q9BR84
A8MYF4 Q96SK3
P31942 Q8WW12
P13796 P14317
A6NNR3 B4E163
P17038 Q32M78
O43423 Q96AG4
A6NF35 Q9HAH1
P14317 P52566
P23469 P62993
Q8N393 Q8N4W9
P16190 Q9BUN8
P52736 Q5SXM1
Q13360 Q8NEP9
Q499Z4 Q8N587
Q86UE3 Q9BUY5
Q7Z3I7 Q96SK3
P17097 Q06730
Q06730 Q9P2F9
Q5SYY0 Q5VIY5
P78352 Q14500
B3KSM6 B3KUS2
Q3KNS6 Q7Z3I7
P63252 Q12959
P23443 Q06187
Q02386 Q9NV72
O43830 Q6ZNA1
A8K402 P50990
P13501 Q07325
O75019 P08575
Q3ZCX4 Q8NB42
P30455 Q03518
P59923 Q8N2I2
P41597 P51681
Q6PDB4 Q6ZNH5
Q96NG8 Q9H963
B2R729 Q53HB3
Q9UJN7 Q9UK13
Q15935 Q9Y2G7
Q08AG5 Q8N988
P54725 P54727
P15621 Q16600
Q08AN1 Q86UE3
P61077 P61088
Q8N752 Q9P2K8
P08047 P42858
P48742 Q86V71
Q8WV37 Q9UII5
Q6N045 Q9H7R0
Q8N782 Q9UK11
Q8NA42 Q9ULM2
P10073 Q96NJ3
P04637 Q14676
Q6ECI4 Q9NZV7
P17024 Q96NJ6
Q7L3S4 Q9UC06
A6NK31 Q08AN1
Q5VIY5 Q8NDW4
Q86XU0 Q9NR11
A8K8F8 Q59EJ3
Q8N8L2 Q9Y6R6
P17025 Q6P1L6
Q14592 Q8NB50
Q09FC8 Q8NA42
Q7Z7L9 Q86UD4
Q8N9K5 Q9Y473
Q8TF45 Q9HBT7
Q9NQV7 Q9NYW8
P14859 P22570
B1AHM0 B4DM30
Q8IVP9 Q9UJU3
P52435 P84085
A6NF35 Q5TYW1
Q14587 Q68EA5
P58317 Q8N9F8
Q15973 Q9C0F3
P26641 P61353
P17017 Q05481
A8MVP4 Q14587
Q8NEP9 Q9H707
P01106 P25208
Q96JC4 Q9NQZ8
Q8WXB4 Q96C28
B4DTM6 Q562X0
Q6NX45 Q8NB50
O14920 P78527
P10070 P24928
A8MTY0 P0C7X5
Q8N859 Q9UK13
Q9P0L1 Q9P2J8
P21506 Q6U7Q0
P29353 Q16288
A8MYF4 O43830
Q6PDB4 Q8NDW4
P12931 P35228
Q13106 Q8N8Z8
Q9HBE4 Q9Y243
A6NP11 P17098
P54652 Q9UDY4
Q53HU0 Q9H369
O95201 Q96SE7
Q86WZ6 Q86XN6
P51508 Q9UEG4
Q96N38 Q96SR6
A6NDX5 Q9UJW8
P57735 Q9ULV0
Q8N8Z8 Q96I27
Q6PF04 Q86T29
Q09FC8 Q6ZN11
A8MUP4 Q5EBM4
Q8NDW4 Q9H7R5
P13682 Q9BX82
A8MUV8 Q12901
A6NM28 Q5TEC3
Q8N3J9 Q8N4W9
P63208 Q8IUQ4
A6NK31 P17024
A8MYF4 Q6NX45
P15621 Q5EBM4
Q06732 Q5HYK9
P51814 Q9NR11
A8K971 Q8N8L2
P52736 Q08ER8
Q14584 Q9UJU3
P52738 Q14593
Q5T5D7 Q6V9R5
Q14929 Q5TEC3
Q02386 Q8IYN0
P17014 P51504
Q7Z3I7 Q9HCX3
O43296 Q8N393
Q08AG5 Q5JNZ3
P47870 P48169
P31942 Q14966
Q14591 Q9UJW7
P15621 Q9UC07
Q08AG5 Q9UJW8
P24534 P62081
O95780 P17025
O75290 O95201
Q5HYK9 Q8N7K0
Q8TB69 Q96GE5
Q9Y2G7 Q9Y3M9
Q5VIY5 Q9BR84
Q2VY69 Q96SK3
A6NNF4 Q9GZX5
Q7Z7K2 Q8NDW4
P03951 P08697
Q7Z7L9 Q96CX3
Q6U7Q0 Q96I27
A8MVS1 Q7L945
P51523 Q8N7Q3
P51523 Q8N823
Q0VGE8 Q9HCG1
Q6P1L6 Q86YE8
Q6ZNH5 Q8NEK5
Q8N393 Q99676
Q3KQV3 Q7Z3I7
O75346 Q8TBZ8
P15621 Q08AN1
O75971 Q16520
Q59E92 Q5SQH5
B3KM89 Q7Z7J6
O43830 Q8N859
A6NNF4 O14628
Q9NYW8 Q9UJW8
Q07817 Q14790
P51149 P61224
A6NF79 Q15935
Q49AA0 Q9NV72
P17032 P17098
P12109 P20908
O60502 P49756
A6NK53 Q6V9R5
A6NF79 Q9NZL3
B4DXX7 Q5S4N1
P17039 Q9H7R5
Q14587 Q9P255
A8K971 Q2VY69
O75437 Q969W8
O75529 Q92831
Q2VY69 Q9UEG4
Q9HBT8 Q9Y3M9
Q05397 Q14185
Q5CZA5 Q7Z398
P17035 Q6PDB4
P17098 Q8IVP9
O75525 Q07666
P28698 Q14587
O43830 P17025
A6NK31 Q8N7Q3
A6NK31 Q8N823
Q2TAN0 Q6V9R5
Q8N184 Q9Y2L8
A8MVP4 Q9NW07
Q86UP2 Q9NYF8
Q6P1L6 Q9Y6R6
B4DNV4 P11021
Q6ZNH5 Q96SK3
P0C7V5 Q3KNS6
Q49AA0 Q8TF45
Q03938 Q8NCK3
Q14746 Q8WTW3
P17024 Q3KQV3
Q06730 Q7L945
Q03923 Q9NZV7
Q49A33 Q9Y2G7
A6NP11 Q6NX49
Q5VIY5 Q8NB50
P10073 Q8TF32
O00470 P31260
A8MQ14 Q9H5H4
Q6P1L6 Q9BY31
Q68DI1 Q8TAU3
Q68DI1 Q96MU6
Q8N8J6 Q96GE5
A8MYF4 Q5JNZ3
P13682 Q96SK3
Q14141 Q15019
Q68EA5 Q9Y473
Q03923 Q14587
Q7L2R6 Q9H7R5
Q9H7R0 Q9NR11
A8MUP4 Q9H7R0
A8MYF4 Q14585
P55773 Q16663
P17098 Q96K75
B4DSN3 Q562X0
O75528 Q92831
Q59F66 Q86YB2
P16104 Q99733
A8MVP4 Q14592
Q96PE6 Q9BSG1
Q3ZCX4 Q9Y2P7
O00168 P05026
A6NK75 Q96N58
O43830 Q9HCZ1
P10071 Q13207
P59923 Q5MCW4
P52744 Q8N859
O43463 Q15797
Q494X3 Q96LW1
Q8NDP4 Q9H5H4
Q5SYY0 Q86XN6
Q2M218 Q96BR6
Q06732 Q8WUN3
A8MYF4 Q5EBL2
Q3ZCX4 Q6ZN19
A8MVP4 Q7Z398
P58317 Q96K58
Q3ZCX4 Q8N9Z0
A8MYF4 Q9HCZ1
Q05481 Q6ZN79
O75373 Q86YE8
Q6ZNA1 Q9UL59
P06733 Q9Y265
Q9UK11 Q9Y2H8
P26641 P62280
P17038 Q15928
Q6P3V2 Q9NQV7
P16415 Q96JF6
Q6NX45 Q96PE6
Q6PF04 Q96SK3
P07478 P14780
Q8IXQ6 Q8TDB6
Q7L945 Q9NV72
Q8TAF7 Q8TF20
Q6ZN08 Q99676
Q49AA0 Q9BRH9
P51786 Q15929
P10072 Q8N4W9
Q03938 Q0VGE8
Q14966 Q92576
O75820 Q96BR6
Q68DI1 Q8N587
Q5T5D7 Q8N184
O75346 Q2M3W8
P17038 Q7Z398
P01588 P43681
A8MWA4 Q08AN1
Q96K58 Q9P2F9
Q6PF04 Q8N8Z8
Q6P2D0 Q6ZN08
Q5JVG2 Q96PE6
P33993 P51946
Q6ZMY9 Q96C28
Q68DY9 Q96H40
Q5TEC3 Q7L3S4
P18848 Q14494
O43296 P17021
Q8NB42 Q96SK3
Q02548 Q9UH73
O75467 Q8NEP9
P17038 Q8TAQ5
P07814 P14625
P21860 Q15491
Q6PDB4 Q7L2R6
Q13398 Q9UIE0
A8MWA4 Q2M218
P52740 Q8WV37
P51814 Q5JVG2
Q01826 Q92831
Q03936 Q96PE6
O75373 Q14587
P61978 Q92945
Q9H7R0 Q9P0L1
A8MQ14 Q6ZNH5
P17036 P59923
Q0D2J5 Q8WV37
P01111 Q4G0R5
Q14593 Q3KNS6
Q8N184 Q9NR11
Q8N587 Q8NEP9
P58317 Q9Y2G7
B5BUH5 P67870
P04222 P43628
O75467 Q86TJ5
O14628 Q8N4W9
P10316 P30505
P13682 Q05481
Q2M3X9 Q9H8G1
P08100 P41231
P17023 Q9UJW7
Q01094 Q01892
B4DII5 Q86XC7
Q02386 Q0D2J5
P51786 Q96PE6
Q8IYB9 Q9Y2L8
Q5EBL2 Q8N587
Q15929 Q3SY52
A6NGH9 Q9H7R0
Q9C0F3 Q9UK10
P17025 Q6ZN06
Q8N9K5 Q8NB50
P17020 Q8N587
Q3SXZ3 Q969W8
P17032 Q86UQ0
P28698 Q9H7R5
P10071 Q8WUF5
Q5CZA5 Q8TF45
P17021 Q8N988
A8K6G9 B1AHM1
O14709 Q49A33
P15621 Q6ZNG0
Q08ER8 Q96NJ6
Q8N9K5 Q9UL59
Q3MIS6 Q96EG3
Q0VGE8 Q8TB69
Q9UIE0 Q9UJW7
Q13247 Q96SB4
Q13094 Q6PIZ9
A6NF79 Q15973
B4DZT2 O14964
Q05D03 Q9NPB6
A8MVP4 Q96PE6
O43296 Q96IR2
P17041 Q16587
Q0D2J5 Q499Z4
O43296 Q5EBL2
Q59E92 Q9NPV4
Q7Z7K2 Q8IZ26
P17019 Q8TB69
Q2M3X9 Q3KQV3
A8K6X3 B4E0S6
P17025 Q8N3J9
P17020 Q9UII5
Q99743 Q9HBZ2
Q4V348 Q9Y2P7
Q4V348 Q7Z3I7
Q8TD23 Q9HAH1
P21506 Q9UK13
Q8TAQ5 Q9Y2P7
Q8N988 Q8TBZ8
Q8TBZ8 Q9HCX3
P10070 Q9UGP4
Q6ZS27 Q9H963
Q03936 Q96C28
Q6ZN11 Q9UK13
Q8N8J6 Q8N9K5
A8MUP4 Q86TJ5
P10070 Q9UPU6
A6NDX5 Q08AN1
P17026 Q8N988
O43296 P0C7V5
B4DEB9 P62330
Q6ZMV8 Q96PQ6
Q15928 Q9HCL3
P17014 Q8NEK5
O94892 P21506
Q8TAW3 Q9Y2P7
A6NM28 Q96SZ4
Q04864 Q14934
P02751 Q08380
Q92905 Q9UNS2
P17024 Q2M218
A6NK31 Q5JVG2
Q8NEP9 Q96I27
P30154 Q86U13
Q8WXB4 Q96SZ4
P17097 Q5JVG2
P16415 Q6ZNG0
P13682 Q9Y6R6
P04629 P46109
Q16515 Q9NRD5
B2RCQ9 P48741
Q5VIY5 Q9H963
O75346 Q5EBL2
Q5EBM4 Q8TAQ5
Q16819 Q16820
Q9H2C1 Q9P2J8
Q14588 Q96N58
O14980 Q02880
Q6PDB4 Q8IZC7
Q8NB42 Q9BS31
Q8TC21 Q9UJN7
Q9NPJ4 Q9UHV7
A8MVS1 Q9Y2P0
P21926 P48509
Q9NYT6 Q9UK13
Q7Z7K2 Q9BX82
P51686 Q16513
A8MUV8 Q08AG5
P19525 P25963
A8K6G9 B4DZQ7
P09104 P52789
A6NK21 Q9NQZ8
O75818 Q9H633
Q6AW86 Q8N184
P17032 Q3ZCX4
Q14592 Q6ZN57
P22607 P42229
P84095 Q9H4E5
P62195 Q8NB90
P10244 Q01094
Q2VY69 Q8TF32
Q16587 Q96I27
P13682 Q86TJ5
P35789 Q99676
Q06732 Q8NHY6
Q8NEP9 Q9H2C1
Q8IYN0 Q9Y2P0
P58317 Q8NDP4
Q96JC4 Q9BSG1
Q5EBM4 Q5FWF6
Q02779 Q9UQF2
Q86UD4 Q9H2C1
B4DV95 P53779
P06239 Q05086
O14978 Q86XN6
P10912 P62993
Q8N720 Q96SQ5
P51508 Q5CZA5
Q96EG3 Q96NG8
Q8IYN0 Q9P2F9
Q9BR84 Q9UIE0
B4DSB9 Q1L838
O00329 P08700
Q9NYT6 Q9Y2P7
O75373 Q9UK10
P26368 Q16630
Q3KP31 Q8WTR7
P62937 Q08209
Q6ZN19 Q8N720
B4DZG7 P84085
Q3ZCX4 Q494X3
P17024 Q96MR9
Q08AN1 Q6PG37
Q14201 Q9UIV1
Q32M78 Q9UK13
Q86UE3 Q9P2F9
Q6NX49 Q9P2J8
A8MVP4 Q8TD23
O94855 Q562N2
P15621 Q03923
Q05481 Q9HCX3
P17031 Q0VGE8
Q9H7R0 Q9Y2L8
O43316 P52945
A8K971 Q86XN6
Q0VGE8 Q9UK12
O60506 P52272
O75123 Q9HCZ1
P00519 P51587
Q9NQW5 Q9Y2L8
P17025 Q86XU0
P25685 P34932
Q3SY52 Q9ULM2
P25774 P32927
O95201 Q96ND8
P60709 P68104
Q3MIS6 Q86V71
P17036 Q8IYB9
Q6ECI4 Q6P9A3
O75460 Q99683
A1XP52 B4DNT8
Q5HYK9 Q6P9A1
P52738 Q8WXB4
Q6ZN11 Q86UQ0
Q86Y25 Q96NJ6
Q08AG5 Q96BR6
Q8N587 Q96IR2
O75084 Q07954
Q13889 Q6ZYL4
P01732 P30457
P51523 Q8NDP4
B3KV84 Q9H6R0
A6NK75 Q9HCL3
P55854 Q8N2W9
A8MTY0 Q8IVC4
A4D111 P34931
Q0VDF9 Q2KHP4
P28698 Q96NG5
Q5SXM1 Q6ZMY9
Q6AZW8 Q96MX3
Q15973 Q8NA42
O15211 P62070
Q8NEP9 Q8TAU3
Q8TC21 Q9Y2L8
Q5EBM4 Q9UIE0
Q0D2J5 Q7Z3V5
Q5FWF6 Q5VIY5
Q8N8Z8 Q9H7X3
Q9HCZ1 Q9UBL3
O75123 P15622
O14628 Q96BR6
A6NHL2 Q12840
O14578 P62745
P45985 Q00765
Q14590 Q5VIY5
Q96JF6 Q96N38
Q8TF20 Q9BSG1
P18085 Q6FH17
P28698 Q96EG3
A8MT65 Q16587
P49720 Q53YE8
Q8NA42 Q9NV72
Q6AZW8 Q8TAQ5
Q14592 Q9BX82
P17023 Q8N720
P10244 P50750
P51504 Q96CX3
A6NK53 Q2M3X9
Q2TAN0 Q3KP31
A8MUV8 Q7L2R6
O94892 Q9NYW8
A6NK31 Q09FC8
Q7Z7K2 Q96MX3
Q6ZSS3 Q7Z398
P53041 Q06190
Q9NV56 Q9NXR8
Q6ZN11 Q96HQ0
P61006 P62491
Q9P289 Q9Y2H1
A6NK31 Q9UBL3
Q08AN1 Q9UK13
P02452 P09486
O95059 Q9BUL9
A8MVS1 Q5EBM4
Q49A33 Q8TAW3
P32926 Q02413
Q59GU6 Q9Y5X3
Q8TF45 Q9Y2A4
Q96NJ6 Q9BSG1
Q08209 Q5VTR4
Q3ZCX4 Q6ZN06
P17025 Q9NQV7
Q15928 Q9NQX6
P41743 Q96L34
P52741 Q5TYW1
Q09FC8 Q96RE9
Q6AZW8 Q9Y6R6
P60981 P63261
Q6PDB4 Q9Y3M9
A6NKZ1 Q9NYT6
P51522 Q5TYW1
O95201 Q9UK10
Q147U1 Q9UK13
Q3KNW1 Q92600
P13682 Q68DY9
P53667 P53671
Q6AW86 Q9BWM5
Q6NX45 Q96SK3
Q8N9K5 Q9UJN7
A8MUV8 Q8N8H1
Q5T619 Q9H7R5
Q7L945 Q9UC06
P58317 Q9UK10
P35869 P51398
A6NKZ1 Q9H707
P51786 Q8NDW4
P15336 Q92793
Q14584 Q9UC06
Q7L2R6 Q9NW07
Q06730 Q9UEG4
Q5SXM1 Q8TD23
Q14591 Q9UK11
Q06730 Q9HCG1
Q15928 Q9HCG1
A6NK21 Q9UK11
Q8TC21 Q9H5H4
Q13360 Q8WXB4
Q15365 Q9Y2W2
Q6ZNG1 Q86UQ0
P51523 Q14929
A8MQ14 Q52M93
Q8NAA4 Q9UPT5
P17036 Q52M93
Q8IZU3 Q8NDV3
B4E2E1 Q9Y614
O14709 P17019
O94892 Q03923
Q6NX45 Q8N782
P31942 Q13595
O75093 P08151
Q02386 Q9NYW8
Q8TAU3 Q9BY31
Q6P3V2 Q9UC07
P22392 P54819
Q9BY31 Q9NZV7
Q2M3W8 Q6ZNA1
P17275 P53539
O75123 Q96IR2
Q14586 Q6ZMW2
P13682 Q9UII5
A6NP11 Q03924
B4DPS6 Q6NVW7
Q6KH11 Q9BR65
P35789 Q8N883
P52743 Q2M3W8
O75818 P78346
P58317 Q99676
O94892 Q08AG5
A6NK75 Q6P1L6
Q86T29 Q9Y2Q1
O60234 P11049
A8MYF4 Q9UK10
Q6ZRJ8 Q86XE0
A6NF79 A6NK31
B3KSM6 P11021
Q8TF45 Q9Y2P0
Q04637 Q09161
Q8N2I2 Q96SQ5
B4DFD7 Q9NXZ2
A6NNF4 Q3ZCX4
Q6ECI4 Q8NA42
Q14585 Q5JNZ3
P22307 Q08426
A2RRD8 P51504
Q6NX49 Q96LW1
P51522 Q7L2R6
Q92928 Q9NRW1
A2RRD8 Q7L3S4
Q5JNZ3 Q8WTR7
O43361 P17039
A8MWA4 Q9GZX5
P02708 P32297
Q8N3J9 Q9NQW5
B4DE69 Q14738
A8MQ14 Q68DY1
A6NGH9 Q52M93
Q8N9F8 Q9UL59
Q14114 Q15036
P17023 Q9Y2P7
Q5CZA5 Q86T29
Q96NJ3 Q9H0M5
B3KPK6 P01116
Q13439 Q86UP2
Q8N9Z0 Q9Y6Q3
P04150 Q9Y6Q9
Q05209 Q14289
Q6IV72 Q9BSK1
Q53GF5 Q86U62
A6NKZ8 Q9BVG8
Q2M218 Q9ULM2
Q8TAF7 Q96I27
Q14592 Q68DY1
P04637 P19447
O15444 Q9NPB9
Q9H422 Q9UII5
Q8N587 Q9UJW7
Q6N045 Q8N883
O43157 P61587
Q96NJ6 Q9UJN7
P28698 Q8N972
Q15937 Q5TEC3
O14709 Q3KNS6
P17098 Q96NG5
Q3KP31 Q8TBZ8
P10415 P63167
B3KQ94 P46734
P0C7V5 Q9NQX6
P17038 Q9P0L1
Q6ZS27 Q9UJN7
Q2TAN0 Q6ECI4
Q05481 Q8WUN3
A6NK31 Q9Y2P0
A8MWA4 P17097
P52741 Q96ND8
O75373 Q13360
P17024 P17025
O43345 Q9H2C1
Q15935 Q7L945
Q8N8Z8 Q9UJU3
Q6ZN06 Q9UK12
Q8N859 Q9HAH1
B4DDG7 B4DS79
A8MVS1 P59923
O43296 Q8NDW4
A8MWA4 Q6P3V2
A6NIX2 Q92925
P17038 Q96N58
Q15929 Q8N2I2
P15173 Q9Y5J3
Q8TB69 Q9BS34
P10073 P13682
O43463 Q16576
P02679 Q08830
Q6ZNG1 Q8N2I2
B4E2E1 Q562N0
P01912 P61769
P59923 Q86T29
A8MVP4 Q9UK10
Q68EA5 Q8TBZ5
O14709 Q5HYK9
A8MWA4 Q49A33
P11274 Q08881
Q7Z3V5 Q8TA94
Q5JVG2 Q8NA42
Q8N9F8 Q96CS4
P10721 P60033
P52738 Q9H7X3
P00748 P50281
P17023 Q8IYI8
P0C7X5 Q15072
Q86UD4 Q9BSG1
Q7Z340 Q8NDP4
P01909 P01919
Q2M3X9 Q6IV72
P17041 Q6ZMV8
P30457 P30480
Q96JL9 Q9NSD4
P08253 P16035
Q9UC06 Q9Y2P7
Q8NB12 Q92769
Q6ZNH5 Q86UE3
P12004 P16104
Q8IYX0 Q9H7X3
O43361 Q68DY9
Q96PQ6 Q9Y2G7
Q0D2J5 Q96IR2
P18084 Q9HD67
B4DII5 O60518
P52743 Q8TBZ8
Q14591 Q96NG8
B3KUS2 Q9UQC1
P17035 Q7Z3I7
P13682 Q7Z340
Q08AG5 Q86UQ0
B4E0K5 Q5SY30
Q4V348 Q8TF20
P17252 P20073
Q49A33 Q9Y2Q1
P17026 Q08AG5
A8MUV8 P52738
Q03938 Q9BX82
P58397 Q13444
Q8TBZ5 Q9NW07
Q7L2R6 Q96NI8
Q6PDB4 Q6ZQV5
O14818 Q5U0A0
P17032 Q8N9Z0
Q16587 Q8IYI8
A8K3Z3 Q75L23
Q06732 Q8NCK3
Q3MIS6 Q96SQ5
P17020 Q6ZNH5
Q15935 Q6ZSS3
Q6V9R5 Q7Z3I7
Q13705 Q8NER5
P21506 Q8NDW4
Q08AG5 Q96HQ0
B4DTM6 Q562X4
P31948 Q6PK50
A6NNF4 Q8N393
Q13398 Q86UE3
Q2M218 Q8TC21
O00161 O15127
P48742 Q06732
O14980 O60502
P17098 Q2M218
O14936 P78362
Q8IYI8 Q8N859
Q6ZMY9 Q9NYW8
O14617 Q9Y2T2
P05455 P49792
A6NGH9 Q6NX45
Q6NX49 Q9P0L1
O75437 Q8N7K0
B4DQY1 Q86U13
Q5EBL2 Q5HYK9
P05976 P68133
Q7Z398 Q96SK3
Q969W8 Q9UIE0
O15533 P30455
P17035 Q96JF6
P17036 Q9Y2H8
O75290 Q9BY31
Q9UJW8 Q9Y2H8
Q8N8H1 Q9UC06
O75467 Q9HBT7
Q96IR2 Q96PQ6
P51786 P52738
Q86XN6 Q9NYW8
A4D2P0 Q9BYG5
Q86TJ5 Q8TBZ8
B3KXZ2 B4DUC5
Q96JF6 Q96JL9
Q68DY9 Q8TF20
P17039 Q15937
Q7Z3I7 Q96IR2
Q6ZMW2 Q9BX82
P19087 P81274
Q96JL9 Q9HCX3
Q6NX49 Q9NSD4
O43296 Q8TAQ5
Q6NX49 Q9HCZ1
Q8TF45 Q9Y6R6
P0C7X5 Q499Z4
P02730 Q02094
Q7L2R6 Q8N823
Q7L2R6 Q8N7Q3
Q52M93 Q7Z340
Q2VY69 Q8N859
P52736 Q9C0F3
P52743 Q96MX3
A6NM28 Q6P9A3
Q8IYX0 Q96PQ6
Q86V71 Q8TAU3
P52740 Q14588
Q8WV37 Q9Y2P0
B4DDF7 B5BTZ7
Q15929 Q6AW86
O00425 Q9UHX1
O15516 P19793
Q52M93 Q96K58
P01919 P13765
Q2M3W8 Q5EBM4
Q13398 Q7Z398
Q5CZA5 Q9BRH9
Q6P2D0 Q6P9A1
Q96LW1 Q9NSD4
Q9H7R0 Q9ULM2
P52744 Q96JC4
Q96N58 Q9BSG1
P24864 Q00534
A8MWA4 P51508
P11142 P51531
A6NK53 Q6ZR52
P49662 Q92851
Q9HBT8 Q9Y2Q1
Q8NA42 Q9BY31
Q8NEP9 Q96MX3
B4DFM1 Q20WL3
B4DTX6 P52294
A6NP11 Q68DY1
A1E282 B4DTM6
A6NF79 O43361
O75123 Q8N823
O75123 Q8N7Q3
P15621 Q7Z7L9
Q9GZS1 Q9Y2S0
P39019 P84243
Q8TF32 Q96JC4
P16415 Q6NX49
Q03923 Q2M3W8
P30456 Q8NHL6
O75467 Q8TF47
Q8NA42 Q9BSG1
A2RRD8 Q96NG8
P09651 P62266
Q16586 Q92629
P12931 P78347
Q12901 Q9H707
Q96SZ4 Q9HBT7
P21506 Q5HYK9
Q6AW86 Q86UQ0
A6NGH9 O95201
Q8N823 Q9HAH1
Q8N7Q3 Q9HAH1
P05549 P62993
P36894 Q15796
A2RRD8 Q9UII5
Q8N4W9 Q8TBZ5
O14628 Q9UK11
P21506 Q96IR2
P52737 Q6ZMY9
A8MUV8 Q5T5D7
A6NDX5 O75346
P24941 Q02156
A6NK75 Q9NR11
P52740 Q9GZX5
Q6AZW8 Q9Y6Q3
P17025 Q8TAQ5
P15121 Q96JD6
Q499Z4 Q8TD23
Q49AA0 Q9Y473
P50553 Q02078
P78368 Q96L96
P07951 P53814
Q8NCK3 Q8TAU3
Q96MU6 Q9HCX3
P62826 Q15797
P30926 Q15825
Q05481 Q8NEK5
Q8TBZ8 Q8TF45
Q6ZN79 Q7L945
Q3ZCT1 Q9UL59
O43566 P62834
Q12800 Q99496
Q15717 Q92688
Q14588 Q7L2R6
A8K7Q2 B4DVU9
Q6IV72 Q6P9A3
Q14585 Q3MIS6
P16415 Q9NQX6
Q14586 Q9UL59
Q3ZCT1 Q9BSK1
Q0D2J5 Q96CX3
Q8N7K0 Q8NEP9
Q6ZMY9 Q96I27
Q969W8 Q96PE6
P17021 Q86UE3
Q5EBL2 Q96PE6
A8MT65 Q8TF20
P26378 Q8N6W0
Q6V9R5 Q8TF47
O75437 Q8IVP9
A8MTY0 Q96HQ0
Q3SXZ3 Q8TF20
Q05481 Q96SK3
O00590 P13501
Q15973 Q969W8
Q03923 Q5SYY0
Q8TD23 Q9UC06
B4DM41 Q59GW7
P16104 Q9ULW6
Q86UE3 Q8N988
O15534 P56645
Q5EBM4 Q9BWM5
O15524 Q9Y6I7
A6NDX5 Q06732
A6NM28 Q8IYI8
O14978 Q9H963
P48742 Q8N8J6
P10072 Q9Y2P0
P17023 Q68DY1
P19544 Q02962
Q13617 Q13618
P28698 Q8NDQ6
O75467 Q96I27
P21506 Q6V9R5
O14978 Q8TAF7
Q7L3S4 Q9H707
Q09161 Q9BY77
Q5EBL2 Q8N883
Q8N184 Q96PE6
A6NK75 P0C7X5
B3KWR2 B4DPS6
P78357 Q13368
P05177 P08684
A6NK21 Q49AA0
Q14929 Q9UJW7
P15621 Q9BY31
Q96H40 Q9NZV7
A8K3W9 A8K690
P28698 Q9NQW5
P17024 Q8TBZ8
P19838 P78347
Q9BSG1 Q9HCZ1
Q14586 Q5TYW1
Q16600 Q8N972
Q13547 Q8WWY6
P17676 P19419
Q86V71 Q96CX3
Q06732 Q6ZMY9
O75820 Q8WV37
B0YJ74 P28066
P12956 Q92793
P08567 Q9NYT0
Q7L2R6 Q969W8
B4E3B6 Q53GZ6
P10319 P30455
A8MXY4 Q2M3X9
O75437 Q9NQV7
A8MT65 Q7Z398
Q0D2J5 Q9UC07
P35568 Q05397
P00734 Q04756
Q2M3W8 Q9H7R5
P26232 P61586
Q06730 Q6P9A1
Q6ZN08 Q8WUN3
P13682 Q7Z3I7
P68363 Q9H853
Q6P280 Q8TC21
Q8IVP9 Q9H7R5
Q3MIS6 Q7Z3V5
Q8IZ26 Q96NG5
P17038 Q96IR2
Q86UD4 Q96ND8
Q86Y25 Q96PQ6
A6NP11 Q6ZNA1
Q8IZ26 Q9UBL3
P05783 Q14CN4
O94892 Q16600
A8K8Z5 O15211
P23246 P26599
Q6P1L6 Q9P2J8
Q13106 Q86YE8
O75290 Q5EBM4
P08670 Q8TDZ2
P17023 Q6N045
Q15935 Q8IYB9
P17031 Q9HCL3
Q13158 Q9UKL3
Q147U1 Q8N720
P08648 P32004
P17014 Q96SQ5
P51786 Q5TEC3
Q8TD23 Q9UL59
O94805 P51531
P17039 Q05481
Q96CS4 Q9BS34
P17036 Q6ZNH5
P15172 Q9C0J9
O75346 Q96MX3
P17023 Q86UD4
Q07666 Q96AE4
A6NHJ4 P51522
P17021 P17025
Q5EBM4 Q8N2I2
Q00535 Q00610
Q68DI1 Q9C0F3
P15502 P21810
A4D2P2 B2RCU6
Q15072 Q86TJ5
Q6P3V2 Q8N9K5
O75437 Q96N38
B4DLW8 Q9P186
Q6ZSS3 Q9H8G1
P17035 Q5T619
P03952 P26927
Q06732 Q6ZR52
Q8TAU3 Q9NSJ1
P16188 Q03518
Q8IZ26 Q96JC4
Q7Z3I7 Q9BSK1
A8MYF4 Q9BSK1
O43830 Q2M3X9
A6NGH9 O75123
P51523 Q08ER8
P17020 Q14588
Q6ZMV8 Q6ZN08
A6NM28 Q8TAW3
Q6ZNH5 Q9Y473
Q8N859 Q8NB50
Q5T5D7 Q96N22
P10398 Q16659
Q14586 Q6PF04
O14628 Q6IV72
P51814 Q969W8
Q9HCL3 Q9NQX6
B4DSN3 Q562Y8
P51814 Q5EBM4
Q8TD23 Q96EG3
P43351 P63279
Q5CZA5 Q8IYN0
P17020 Q8N9F8
P14867 Q9UN88
P17035 Q3ZCX4
A8K4K4 Q15759
P0C7V5 Q86Y25
P17020 Q96SZ4
Q13398 Q8IVP9
P18847 P35638
P17031 Q9Y2P0
Q3KNS6 Q9UK13
Q03938 Q6PF04
P30495 P33681
P0C7X5 Q9NQZ8
O15524 P40337
Q14586 Q499Z4
Q13509 Q6PEY2
P17032 P17038
A8MYF4 Q96MR9
B5BUB8 Q6PIE6
Q13342 Q9HB58
Q8NEP9 Q9NQW5
P02008 P68871
P52737 Q494X3
P17040 P57086
Q09FC8 Q8N8J6
Q15072 Q8NB50
P35789 Q6N045
P13010 Q07864
Q86T29 Q8IZC7
Q7Z7K2 Q9BR84
Q7L2R6 Q9Y6R6
O43830 Q9NZL3
Q6ZS27 Q9GZX5
A8MUP4 Q9P0L1
Q14592 Q8WXB4
Q6P9A3 Q96K58
A6NGH9 Q0D2J5
Q8N2I2 Q8N8Z8
Q03938 Q8TF20
P48742 Q8TA94
Q13398 Q8IZC7
Q8N8L2 Q9HAH1
P17030 Q5HYK9
P52743 Q6P2D0
P17014 Q9P2J8
Q5FWF6 Q9Y2Q1
P61586 Q16513
Q59E92 Q9H5Z1
Q53YE8 Q5JNW6
O43345 Q9NYW8
A6NGH9 O94892
Q6ZNG0 Q8N2I2
Q96QV6 Q9ULW6
P26367 P48742
P51522 Q6ZR52
O15379 O75376
Q96JC4 Q9Y3M9
Q96SZ4 Q9BS31
P78352 Q9P2W3
P15622 Q7L3S4
P26367 Q99626
P62310 Q16637
Q8NB50 Q9UC06
Q86UQ0 Q96LW1
Q8TBZ5 Q8WV37
Q04724 Q15475
Q8N587 Q9NQW5
P48730 Q00535
Q8N7M2 Q96SZ4
P17038 Q969W8
P51508 Q96N58
Q14966 Q2LD37
Q3MIS6 Q5EBM4
Q7Z7K2 Q9Y2L8
P17017 Q2M218
Q494X3 Q6ZMW2
Q2M218 Q8N587
Q6PF04 Q8N859
A8MXY4 Q8TF20
O43361 O75467
Q147U1 Q96CS4
O43830 Q6ZMY9
O14628 Q68DY1
Q8WV37 Q9H7R5
O43830 P52738
Q86TJ5 Q9NYW8
O60765 Q9UJW7
Q3KQV3 Q96MR9
P35998 Q9HAP0
P17028 Q15072
Q8IZC7 Q96NJ6
Q6P3V2 Q6ZMV8
Q5TYW1 Q8N859
Q9BS34 Q9Y2P7
P52738 Q6ZNG1
Q96NG5 Q9UK13
P17035 Q96NI8
P02795 P80297
Q6PDB4 Q8TAQ5
P10073 Q16587
A8MWA4 Q06732
P17023 Q8N988
P17031 Q9BUY5
Q147U1 Q96GE5
B5BUD2 Q59GW7
Q5JVG2 Q8IYN0
Q9BS34 Q9Y2Q1
P17081 Q9Y490
P35789 Q8TAF7
Q6PG37 Q86V71
P10072 Q14584
P48742 Q9UK12
P62191 Q53GF5
Q6PG37 Q9C0F3
P06493 P53779
Q7Z3V5 Q8TF47
B4DDF7 Q7L7W2
Q14586 Q6P280
Q5JVG8 Q86XU0
Q5TYW1 Q96NJ6
Q5HY98 Q96SZ4
Q09FC8 Q9NW07
P21506 Q6AZW8
P17813 P18075
Q7L945 Q9H8G1
O95201 Q5TEC3
P52740 Q6ZSS3
P11274 P62258
O75820 P17031
B4DNT8 B4E3B6
Q96SK3 Q9UIE0
Q13398 Q96MR9
P17023 Q9Y6Q3
Q6PK81 Q8N587
Q3SY52 Q68DI1
A6NK21 Q9NR11
B2R6X5 B4DVU9
Q8IYI8 Q9Y473
Q6P3V2 Q6PG37
P17097 Q6ZN79
P62877 Q8N3Y1
P20039 P28067
O14775 P49802
Q32M78 Q9NR11
Q5JVG2 Q9HCL3
O14628 Q6P2D0
A6NGH9 Q86XU0
Q5FWF6 Q9UJW8
P05556 P48509
P16415 Q9P255
Q6AW86 Q96EG3
O94915 P51946
B3KSM6 P11142
O14978 O75346
A8MUP4 Q6PF04
P13682 Q14585
O94892 Q9BS31
B4DI54 B4E1Q1
Q86UQ0 Q8N587
Q8N972 Q9H7X3
Q86V71 Q9Y2G7
P51522 Q9GZX5
P32243 Q00444
Q9BSG1 Q9UJU3
Q8TF45 Q9H7R5
P17032 Q6ZR52
Q9UIE0 Q9Y2A4
A6NGH9 Q9UK11
O14925 Q3ZCQ8
B4DXP9 B4E2E1
Q7L945 Q86YE8
Q86TJ5 Q8TB69
Q8N782 Q9NQZ8
Q3ZCT1 Q9NQW5
A6NM28 Q2M218
Q6ZMV8 Q9Y2P7
Q9UHR5 Q9UHX1
Q03924 Q6ZMY9
Q6ZSS3 Q86YE8
A8MUZ8 P17021
A8MUV8 Q3KP31
P13693 P40337
P17020 Q9HCG1
Q2M3X9 Q3SY52
A8MVS1 Q7L3S4
P17031 P51786
Q8NHY6 Q9H7R0
P55851 Q14761
Q0D2J5 Q9UJL9
A8MYF4 Q9Y6Q3
Q9NYT6 Q9NZL3
O75820 P52742
O75467 Q6PG37
P52742 Q9Y2P7
Q6ZNG0 Q9UK11
Q14152 Q7L2H7
A6NKZ1 Q8NCK3
Q96N58 Q9BRH9
A6NHJ4 Q9NQW5
P13591 Q05397
P17020 Q9UJW7
Q14586 Q9BS31
O95067 P51955
A6NFJ7 Q9H013
P10314 P30499
P43686 Q13041
Q7Z7L9 Q8TF45
P17036 Q9UBL3
P48742 Q5EBM4
Q6ZN79 Q96N38
Q8NDW4 Q9UJW8
Q8WXI2 Q92796
P29590 Q15910
P15173 P50461
A8MWA4 O95780
B3KRS7 B5BUB1
Q96CX3 Q9H0M5
A6NKZ8 Q13748
Q68DY9 Q8TF47
Q0VGE8 Q6PG37
Q7L2R6 Q96ND8
P34947 P67870
Q08AG5 Q7Z398
O75373 Q14593
P17036 Q5SYY0
Q13114 Q9Y5U5
P05141 Q9Y6K9
P06858 P98164
Q96EG3 Q96SQ5
O75437 Q6ZN06
P17019 Q9UK13
P52740 Q6ECI4
Q5VIY5 Q8TAF7
Q6ZNH5 Q9NQZ8
A6NF35 P17031
Q8N7M2 Q96BR6
Q14929 Q6ZSS3
P30447 P30484
P17030 Q02386
O43830 Q86Y25
Q14590 Q9HCL3
B4DMT4 O95486
P05534 Q8NHL6
Q8N720 Q9UC06
B2R5T8 P17980
Q5EBM4 Q6P9A3
O75290 P16415
P0C7X5 Q08ER8
A6NHJ4 Q8NEP9
Q6P9A3 Q96NI8
O75293 P38936
A2RRD8 Q03938
O15379 P20749
P63208 Q9UKB1
A8MWA4 Q2M3X9
Q03519 Q9NP78
O95201 Q09FC8
A6NK53 Q8IZ26
Q5SXM1 Q96SR6
Q2M218 Q7Z340
O60356 Q09472
Q6STE5 Q969G3
Q09FC8 Q96NG8
Q7Z3V5 Q96IR2
P20936 P27986
O94953 Q9BTT4
Q96SE7 Q9UJL9
B4E1Q0 Q562F2
Q59E92 Q92620
Q86UD4 Q8N8L2
P10073 Q9H963
Q00059 Q8WVM0
Q9HAH1 Q9Y2P0
A6NFI3 Q8N988
P17036 Q2M3X9
O75437 Q9Y2H8
O75290 Q14586
Q5VIY5 Q9UJW8
Q8IZC7 Q96NL3
P30499 P48960
Q8TF45 Q9UL59
Q8IYX0 Q96K58
Q96NI8 Q9H0M5
P51814 Q8N883
Q2M218 Q9H7R0
A6NHL2 A6NKZ8
O75290 Q5JNZ3
Q6AW86 Q9UJL9
P01034 P07711
Q9H2C1 Q9NR11
Q5HY98 Q7Z3I7
Q5EBM4 Q96IR2
P17039 Q14591
Q96JC4 Q96SZ4
Q6ZS27 Q8N823
Q6ZS27 Q8N7Q3
P51149 P51159
P13682 Q9BSK1
A6NF79 O43830
Q9NYT6 Q9Y473
P21506 Q9NZL3
Q96CS4 Q9P0L1
O75346 Q9H0M5
P19622 P40424
A6NK53 Q8TF32
P17693 P33241
Q13106 Q96SE7
A6NKZ8 Q12840
P50613 P62333
O14978 Q03924
P17027 Q9NQZ8
Q14790 Q8N488
P53992 Q562R1
O60765 Q6ZN11
P17032 Q499Z4
B3KNL2 B4DW30
B4DWW5 Q562F2
B4DHK9 B4DTI0
P13501 P30443
O15287 P06493
Q8N8L2 Q9GZX5
P17030 Q08AG5
Q96SQ5 Q9BUY5
Q8IYI8 Q9H7R5
P52738 Q9BX82
A8MVS1 Q96EG3
P07948 P12931
Q6PG37 Q8N972
P26367 P58304
Q8N859 Q96CX3
Q68EA5 Q9Y3M9
P35398 Q8TAP4
O43345 Q9Y6R6
Q96I27 Q96NG8
O43296 Q9UJW7
Q8NDQ6 Q9H7R5
B4DEF7 B4DI39
Q58FF3 Q58FF7
P17031 P52744
Q8NHY6 Q9BUY5
P78347 Q06187
A8MWA4 Q8WXB4
Q96PQ6 Q9H7R0
B4E3A4 Q9NWP5
P48742 Q9UJW7
Q3ZCX4 Q6ZNG1
O43345 Q96PE6
O14497 Q13351
O75346 P17097
P61026 Q9NP90
Q9H7R5 Q9NYT6
Q6ZN57 Q8N972
P35789 Q9H7R0
P15621 Q86WZ6
O94892 Q9P255
P21506 Q96NJ6
A6NF35 Q96K58
O75467 P13682
P08519 P98164
Q86WZ6 Q96SE7
Q8WXS8 Q9BZ11
Q68EA5 Q8IYB9
P51522 Q8IYB9
P11310 P16219
P17031 Q8N883
P61266 Q9BV40
Q96RE9 Q9BWM5
P52738 Q2M3X9
O75346 Q6P3V2
P17036 Q14588
A8MWA4 Q68DY9
O43361 Q9C0F3
B4DLW8 O43143
P10321 P43626
P00749 Q13201
P22612 Q15349
O95780 Q03938
O43361 Q9HCX3
P17039 P28698
P59923 Q9HCL3
Q8NDQ6 Q9HCG1
O14709 Q8IYI8
P42226 P42229
Q8TAF7 Q8TBZ5
A6NFI3 O14978
O75437 P52738
A6NHJ4 Q9P255
B2R6X5 B4E1T6
O75486 P21675
A2RRD8 Q8WXB4
A8K971 A8MUV8
Q8N8H1 Q9HCG1
Q08AN1 Q5TEC3
Q86UD4 Q96LW1
B4DI54 Q2F839
A8K7Q2 Q2F839
Q96SQ5 Q9UK13
Q0VGE8 Q8TA94
Q9UII5 Q9UK11
O14978 O75437
P51508 Q9NZL3
P15621 Q8N8J6
A6NGH9 Q6P2D0
Q3KP31 Q7L2R6
Q02386 Q9UJW7
B4DTM6 Q562Q5
Q09472 Q8NEA6
Q7Z340 Q96NL3
P51814 Q02386
P17017 Q5SXM1
O95201 P17036
Q6P9A1 Q969W8
O14628 P21506
P17017 Q8N8L2
Q8TB69 Q8TBZ8
Q68EA5 Q9UC06
Q8N9Z0 Q9H7R5
Q15542 Q6P1X5
Q6ZN79 Q96NJ6
O75123 Q8N720
O14709 Q9NZV7
A6NF35 P21506
Q05481 Q86Y25
O43143 Q7RTV0
Q5FWF6 Q96N22
P62942 Q15413
A8MWA4 Q9BR84
P52736 Q16587
O43296 Q6ZR52
Q7Z398 Q7Z7L9
P62995 Q13523
P51523 Q9BS31
P11802 Q9BTV7
Q8NDW4 Q96LW1
Q03936 Q9UJW7
P51504 Q8N8J6
B4DSN3 Q562Z7
A6NK21 Q14585
Q9HCZ1 Q9NSD4
A2RRD8 Q8TBZ5
O75290 Q5CZA5
Q7L2R6 Q9NSD4
O43296 Q8IVP9
Q15928 Q5VIY5
Q86XU0 Q96HQ0
Q6P9A3 Q9BY31
Q16600 Q2VY69
Q9Y2G7 Q9Y473
A6NK21 Q9Y6Q3
Q96MR9 Q9UJW7
Q8TC21 Q96I27
Q96MX3 Q9Y2P7
P78362 Q14004
O60488 Q9ULC5
P14598 P30273
O95201 Q86Y25
Q6ZN19 Q9HCL3
A6NNF4 Q8N7Q3
A6NNF4 Q8N823
Q6P1L6 Q96MR9
P17031 P51504
P10072 Q969W8
P01024 P09871
P35789 Q9HAH1
P17039 Q6ZN19
P78362 P84103
O60244 Q9UKU7
B4DLW8 B4DVG8
Q9HBT8 Q9NR11
P51504 Q9UK10
Q14584 Q86UD4
Q14586 Q96CS4
P20671 Q99879
Q03923 Q6ZR52
O15552 P09471
P17041 Q14590
Q8IYX0 Q96JL9
P63000 Q9NPH3
A6NGH9 Q9NW07
B4DSN3 Q8TDY3
Q8NDP4 Q8TB69
B4DE01 P47756
Q8N587 Q9UC06
A6NNF4 Q96IR2
P51522 Q96PE6
Q7Z7L9 Q9UJL9
P17024 Q6ZN08
Q08AN1 Q15973
Q29RF7 Q9UQE7
P13385 P36896
Q68DY9 Q6NX45
Q32M78 Q499Z4
P51504 Q6P3V2
P18509 P42575
O75123 Q5EBL2
O43143 O75533
Q5R3A8 Q6ICN0
A6NKZ1 Q9P255
Q6NVW7 Q9BVS9
P17032 Q7L945
A8MT65 P17014
Q3KQV3 Q5FWF6
P13501 P62993
Q8TF45 Q9H2C1
Q14591 Q49A33
B5BUK7 Q9NPB6
P52743 Q13398
P52741 Q08ER8
P35789 Q8TC21
P17030 Q8WXB4
Q6ZQV5 Q9HCG1
P06748 P24941
Q86YE8 Q8N720
B3KM89 Q562Q8
Q6AZW8 Q8IZ26
Q5TYW1 Q8TF32
A8MWA4 Q9UII5
P10828 Q15596
O75346 Q9Y2L8
Q7Z398 Q8IYI8
Q96I27 Q96IR2
Q06730 Q12901
Q6ZNG1 Q96SR6
P49841 Q01543
P20226 Q9ULW3
A8MT65 Q5EBL2
A6NK21 Q6ZNG1
P52741 Q6PF04
P17024 Q9BRH9
Q96NG5 Q9C0F3
Q02386 Q7Z3V5
P08574 P52815
Q86T29 Q9NV72
Q5TEC3 Q96JF6
B4E1U9 Q9BYG4
Q13503 Q9NPJ6
B4DUI8 B4E205
P25490 Q00688
Q96MU6 Q9Y2P0
A8MUP4 P15622
O75290 Q9UK11
Q92900 Q9NPI6
Q13360 Q8TB69
P11166 P63279
P28698 Q02386
Q5HY98 Q5JVG2
B3KTV0 B4DTX2
Q6PG37 Q9H2C1
P58317 Q86V71
Q6N045 Q86Y25
P21506 Q9UEG4
Q8N859 Q9H7R5
A8K971 Q86V71
Q5EBL2 Q6P9A1
A6NNF4 Q9UJU3
Q15929 Q9P2F9
P17014 Q8N720
O94892 P17038
O94892 Q68DY1
B4E010 B5BTY4
A8MUP4 Q52M93
O94892 Q8NEM1
P17098 Q86XN6
A6NHJ4 Q8TF32
P17026 Q9NZV7
Q8N782 Q96N58
P51814 Q96GE5
Q8IZ26 Q8N7M2
P52743 Q9BRH9
O15234 Q09161
Q52M93 Q5CZA5
B3KWQ3 O95487
Q14587 Q9Y473
Q14590 Q9Y2Q1
Q14584 Q9UEG4
Q96SR6 Q9NQZ8
P51504 Q8TAQ5
P78396 Q13227
A8K0G3 Q59EK3
O14980 Q8NC51
Q86UD4 Q9Y3M9
P60953 Q13393
Q8N184 Q9UC07
Q8N9F8 Q96SE7
Q96NL3 Q9HBT8
Q7Z3I7 Q8TF32
A8MYF4 Q8IVC4
Q9H5H4 Q9NSJ1
Q13588 Q9H3Y6
Q8IYB9 Q8NCK3
Q6PK81 Q9NQV7
P31948 Q58FF7
Q96IR2 Q9UK12
Q6P3V2 Q96SK3
P38398 Q9HAW4
Q14592 Q9UJW7
Q6PDB4 Q9UK13
O94892 Q7Z3I7
Q14590 Q8IVC4
O00238 P36897
P84077 Q9UJY4
P49137 Q5R3E6
P0C7X5 Q9C0F3
P17025 Q13360
Q8TAU3 Q9GZX5
Q8IYB9 Q8IZ26
P52744 Q6ZMV8
O75489 P10606
Q6ZS27 Q9Y6Q3
P22392 Q9Y265
Q0VGE8 Q7Z3I7
O75290 P17038
Q16587 Q9H7R5
Q8N9K5 Q8TAW3
A8MQ14 Q96K58
P45985 Q99558
Q8N3J9 Q8TF20
Q08AG5 Q16600
Q6P9A1 Q7Z7K2
Q7Z340 Q9ULM2
Q96JL9 Q9UJU3
Q5EBL2 Q8TF20
A8MVS1 P17038
Q13360 Q9NSJ1
A6NK21 Q96PE6
Q13106 Q8TAW3
Q5MCW4 Q7Z340
P52741 Q5JVG2
Q6ZN79 Q8IYN0
P15884 Q09472
Q09FC8 Q68DY9
A6NFI3 Q9NYT6
Q68DY1 Q9UC07
P52737 Q06730
Q8NB42 Q9P0L1
Q3ZCT1 Q7L2R6
Q6P9A3 Q96CX3
P17038 Q8IYX0
Q8TAW3 Q8WV37
Q5T5D7 Q8NEM1
O95239 Q8N4N8
Q9BY31 Q9Y2L8
Q9P0L1 Q9P255
O43603 P50148
P17030 Q96MX3
P52738 Q9Y2L8
Q15831 Q7KZI7
Q86UE3 Q8N587
O15197 P01730
P52743 Q2TAN0
P52740 Q14586
A5GZ75 O95487
Q8IYB9 Q96PQ6
P28482 Q15121
P31040 Q4ZJI4
Q6P2D0 Q9UBL3
O14709 Q96H40
B3KM89 Q562Z4
Q8TAK6 Q9H2A3
Q03936 Q6ZQV5
O75123 Q8IVP9
P52741 Q2M3W8
O94892 P17021
Q7Z7L9 Q8NDW4
Q08AG5 Q8NDP4
O75123 Q9HCL3
P21506 Q96CS4
B4DGQ6 Q86U13
O14978 Q96SQ5
Q13398 Q86Y25
Q96BR6 Q9UEG4
A8MQ14 P17038
Q86V71 Q8NDQ6
Q86XU0 Q9UIE0
P52740 Q8TA94
Q5SXM1 Q6PK81
Q15014 Q9NXR8
P28072 Q86U62
A6NFI3 Q8IZ26
P52744 Q16600
Q494X3 Q96H40
P06213 P15498
Q5T5D7 Q6ZMV8
P52736 Q8IVP9
Q6PK81 Q9Y473
Q8IVC4 Q8TA94
Q08ER8 Q6ZN08
O15198 P29084
O14727 Q14790
P15621 Q96NI8
P07947 P78352
P82094 Q5VTD9
P58317 Q6V9R5
Q6V9R5 Q8IYB9
Q2M218 Q9HCL3
P17041 Q5VIY5
P10072 Q9UK12
B4DJB0 P62258
Q8IVP9 Q9Y6Q3
Q8IYX0 Q8N3J9
Q14585 Q15973
P10827 P48443
P09429 Q13951
Q6ZNG1 Q8NEM1
Q14584 Q86Y25
P0C7X5 Q3ZCX4
Q32M78 Q5TEC3
P17017 Q5T619
A6NHJ4 Q32M78
P17017 Q7L3S4
P0C7V5 Q9ULM2
Q8NCK3 Q9HCX3
Q14587 Q9UK10
A6NM28 Q9UK13
Q96LW1 Q96NJ3
A8MXY4 Q96CX3
P52742 Q96NG5
Q3ZCT1 Q96H40
P17025 Q5HYK9
Q96JC4 Q9NZL3
Q5TEC3 Q8NB50
P59923 Q8NDP4
Q15935 Q6AZW8
P17031 Q96N22
Q0VDF9 Q2F839
P14625 Q08752
P18462 P18465
B4DM97 B4DTM6
A6NHJ4 P15622
Q6ZS27 Q86XU0
O75340 Q9UBV8
A6NGH9 Q8N393
Q53FH8 Q53HL9
O00161 Q15833
P17032 Q7Z3I7
Q13106 Q8TBZ8
P17031 Q8N988
Q02386 Q3MIS6
A8MTY0 Q8N8Z8
P22694 Q9H3Y6
O00308 P31785
P10072 Q8TF20
Q9NQW5 Q9NSD4
P52744 Q8NEK5
B4E0R6 P52294
Q9BUY5 Q9UII5
Q49A33 Q86XN6
P04626 Q13153
Q8N8Z8 Q8TD23
P05089 P78540
O00257 Q99496
A8MUZ8 Q9ULM2
Q9UIE0 Q9UJW8
Q494X3 Q8N823
Q494X3 Q8N7Q3
P52744 Q6PG37
A4D2P0 B2RCU6
Q8N184 Q96N38
Q13596 Q5QPE4
Q9ULK4 Q9UPW0
O75467 Q9Y2L8
Q5T619 Q9HBT8
Q6P9A1 Q6PDB4
Q68DY9 Q6ZQV5
A6NP11 Q96MU6
A8MVP4 Q499Z4
Q3ZCT1 Q494X3
Q2TAA5 Q9BT22
Q0D2J5 Q9UJN7
Q8N3J9 Q969W8
Q7L2R6 Q9H2C1
Q14593 Q9H7R5
O75909 Q8IXJ6
Q14590 Q6ZMY9
Q6P2D0 Q9BUY5
Q8NEM1 Q9H963
A8MXY4 Q9BSG1
A6NK21 Q6ZQV5
Q14584 Q9Y2P0
A6NNF4 Q9BRH9
Q99676 Q9UEG4
P15157 P20231
Q14591 Q6ZNH5
Q7Z3I7 Q96ND8
Q5JVG2 Q8N9K5
P49810 Q9Y2W7
P17021 Q8NEK5
A6NK31 P52741
O60506 P09651
P52740 Q9UK10
P61586 P62745
P09497 Q00610
Q6NX45 Q96NG8
O43830 Q8TAF7
Q8TF20 Q96N22
P08912 P47881
Q53HB3 Q7KYT4
P10114 Q5U651
P17038 Q5VIY5
P11831 P14859
Q6P1X5 Q9Y4A5
O94892 Q96MR9
Q13077 Q9Y5U5
Q15072 Q8N141
P05111 P12644
Q06587 Q14781
Q96HQ0 Q9UK12
P52742 Q499Z4
P16220 Q92993
Q8IZ26 Q8N141
A6NM28 Q6ZMW2
O60447 Q9UKT4
Q6ZN79 Q9P2F9
Q9UC07 Q9UJW7
A6NK53 Q96EG3
Q5T619 Q96I27
Q5TYW1 Q9UIE0
Q8N3U4 Q9BZF1
P42684 Q13671
O75843 P61966
Q16644 Q59F75
A6NK31 Q8N141
B3KN57 Q5QPE5
Q2VY69 Q6NX45
Q04637 Q53EL6
P39687 P54253
P17021 Q9NV72
O75467 Q6ZNA1
A8MVS1 Q8TF45
Q5JNZ3 Q9NQV7
O95780 Q9H2C1
O43830 Q8N972
P22234 Q9UET6
Q8N184 Q96SQ5
P17026 Q96SE7
P63241 Q9C0E2
Q8TF20 Q9H7R5
Q7L3S4 Q8IYN0
Q499G7 Q7Z370
Q3ZCX4 Q499Z4
Q5JVG2 Q9P2J8
P17020 Q6PDB4
Q6P1L6 Q8WUN3
A6NNF5 B4DTX2
Q3ZCM7 Q9BW19
Q6P9A1 Q9BRH9
P22607 P40763
O94892 Q8TA94
A8K7Q2 B4E1Q1
Q5HYK9 Q9UK11
P61764 Q99767
P17035 Q2M218
Q8WTR7 Q96PQ6
O95218 Q8WXA9
Q15935 Q6AW86
Q14591 Q9Y2P7
P19397 P61073
P07550 P62633
A8MQ14 Q9UJW8
Q8NDQ6 Q9UIE0
Q15399 Q9NR96
P31483 Q96MU7
O75437 P10073
P52737 Q6ZSS3
Q13398 Q9Y3M9
P52738 Q03923
Q92769 Q9BPY8
P62837 Q8IUQ4
Q8TB69 Q9Y2A4
Q6P2D0 Q7Z3V5
Q6PG37 Q9NQW5
Q52M93 Q96EG3
P26599 Q9UKM9
Q03923 Q16587
Q96C28 Q9NYW8
Q2M3X9 Q9BRH9
Q13398 Q8NA42
A6NM28 Q9Y3M9
Q5CZA5 Q96N58
A8MUV8 Q86T29
P10073 Q8N883
P78527 Q99828
P04141 P13727
Q03924 Q14588
Q14593 Q96N38
Q3SXZ3 Q8N988
B4DGQ6 Q6ZN33
A8MXY4 Q16600
O60234 P19397
P14780 Q9NRE1
P48742 Q86XU0
Q8N7M2 Q9HCL3
P0C7V5 Q6ZN57
P17026 P17031
A2RRD8 Q7Z7K2
O00198 Q07817
O75437 Q14593
Q05481 Q96N38
P0C7V5 Q5JVG8
O95780 Q5VIY5
Q6AW86 Q8TBZ5
P51814 Q7L945
Q0D2J5 Q8NDP4
P0C7X5 Q9BS31
P09601 P30519
P10072 Q9HCL3
B4DR16 P84077
A6NM28 Q6ZNG0
P52742 Q96NJ6
Q5SYY0 Q96C28
A6NN14 P15621
P11142 P34931
O94892 Q9NQV7
Q6ZN19 Q9UC07
Q6N045 Q96N38
P17023 Q5JNZ3
Q6ZNA1 Q8IYB9
Q6ZMY9 Q9NV72
A6NGH9 Q8WUN3
P02743 P02751
Q6ZSS3 Q86V71
P07766 P27986
A8MT65 Q9H707
Q86XN6 Q9NV72
A8MYF4 Q9NQZ8
Q68DY1 Q6ZMV8
Q5EBM4 Q5HY98
A6NK21 Q494X3
A6NK53 P17032
P46734 Q9Y463
Q8WTR7 Q96SR6
A6NK75 Q8WV37
P17031 Q6P9A1
Q15929 Q9ULM2
Q14587 Q8TBZ8
P54727 Q96IV0
Q68DI1 Q8WXB4
P30457 P30461
Q96PQ6 Q9BSG1
Q5SXM1 Q96BR6
Q12901 Q9BSG1
P52743 Q86V71
Q9BRH9 Q9UK13
P15621 Q9NQZ8
Q15935 Q5HY98
Q5JVG2 Q8TF45
P17031 Q6ZNG0
Q8N393 Q96JF6
Q8N8L2 Q9P255
A6NN14 Q99676
P51508 Q8IZ26
P17948 P51813
Q96C28 Q9HCX3
P00797 P62879
P17025 Q6P280
Q14332 Q9NYQ7
O43361 P10073
Q5TEC3 Q9NQZ8
Q6ZN57 Q9Y6R6
Q53SE2 Q6IBT3
Q86YE8 Q9NW07
P58317 Q8NB50
Q6ZN57 Q96SZ4
Q86YE8 Q8TB69
Q13398 Q3KP31
O43463 P56524
Q6NX45 Q8NDQ6
Q5T619 Q6ZQV5
Q6P1L6 Q8N2I2
Q3ZCT1 Q6ECI4
Q9HCZ1 Q9UJW7
Q5JVG8 Q96N58
Q8N587 Q9Y6Q3
P25208 P67809
Q8IVP9 Q8N8L2
P49418 Q15078
A6NFI3 Q8N2I2
Q14587 Q6ZNG0
P03372 P98177
Q5TYW1 Q8N393
P25208 Q14919
P62330 Q15311
Q8TAQ5 Q96JF6
P17038 Q14587
P10072 Q9P255
Q14587 Q9BX82
P0C7X5 Q49A33
P17017 Q9P2F9
Q8IYX0 Q99676
Q6P9A3 Q8IYB9
A6NF79 P51814
A6NK21 Q5JVG8
P03372 Q86YN6
P15621 Q96BR6
Q5JVG2 Q8IYI8
Q96CS4 Q9HBT7
O43345 Q96NL3
Q9H5H4 Q9P255
Q8IYB9 Q8N972
P17014 Q6V9R5
Q5TEC3 Q96C28
B4DTX2 Q2KHP4
P17036 Q96NL3
Q8N9F8 Q9H707
P17097 Q8IZ26
Q3KP31 Q5TYW1
Q15929 Q9HBT8
P07437 P26038
P17023 Q9C0F3
Q8NCK3 Q9UJU3
P17014 P35789
Q02386 Q8NDQ6
P67870 Q00526
Q5TEC3 Q6NX49
P58317 Q14591
P10646 P14780
O94892 Q6ZQV5
Q13106 Q6P280
Q6IV72 Q9NW07
Q5SYY0 Q9BS31
Q6U7Q0 Q9Y2A4
Q49A33 Q96HQ0
B4DR91 Q9HAP0
P62310 P62318
Q06455 Q9HBM6
Q494X3 Q5SXM1
O43809 Q14444
P17812 P49915
A8CZ58 B3KS97
P17020 Q499Z4
A6NN14 Q6ZN79
Q8IYN0 Q8NDP4
Q6P2D0 Q86TJ5
P08107 P54652
P17019 Q8N8L2
O94855 Q9Y614
A6NHJ4 Q8NA42
Q6P9A1 Q9NSD4
O60333 P61019
Q14586 Q8IZC7
Q8N393 Q8TF47
Q7Z398 Q8NDQ6
Q12901 Q9NV72
Q5EBM4 Q5T5D7
O95402 P24928
Q96JC4 Q9NYW8
P25815 P31949
Q6P9A1 Q8N782
Q14155 Q15052
Q6ZNG1 Q96NG8
Q96SQ5 Q9BWM5
P01919 P42081
O43296 Q9UK13
O95201 Q9BRH9
A6NN14 Q9NYW8
P16415 P17017
O43345 Q2M3W8
P52737 Q6AW86
P27540 P63279
Q86V71 Q8TF32
O75373 Q6N045
Q6ZNG1 Q8NCK3
Q14584 Q8WXB4
Q7Z3I7 Q9UEG4
A6NP11 P51504
A6NDX5 Q86UQ0
A8MT65 Q6ZN79
Q5FWF6 Q9Y2H8
P51786 Q8NEP9
P10070 Q13207
Q1L838 Q53FK0
P52742 Q9UJW7
P17097 Q96K58
Q6ZNG0 Q7Z7K2
O95238 Q99801
P35789 Q5JNZ3
Q4V348 Q9H8G1
P52737 Q6ZQV5
P17041 P52738
A6NN14 P17030
P16415 Q9NW07
P51523 Q16600
A6NN14 A8MT65
P46734 Q308M2
P02741 P12314
B4DNV4 B4DTX2
A6NK75 Q14590
P02042 P69892
Q8N7K0 Q9NZL3
Q6ZR52 Q9NYW8
P17030 Q03924
P17097 Q49AA0
Q14591 Q3SY52
P24863 Q13503
O43318 P51686
B4DHP5 Q8N1C8
Q6ZSS3 Q8NHY6
P63104 Q12923
A8MYF4 P52742
P17035 Q15072
P08575 P11226
Q6P9A1 Q8N587
Q13106 Q8TF45
P49720 Q5JXJ2
P25445 P28908
O75123 Q9H8G1
A8K6X3 B4DL08
Q9BS31 Q9GZX5
A6NM28 Q3KQV3
Q8TF45 Q9UEG4
P17020 Q9ULM2
Q5FWF6 Q9Y2L8
P25103 P29371
Q5HY98 Q8NEM1
Q03923 Q9P2J8
A6NM28 Q96NL3
P36897 P84095
Q12901 Q13398
Q8N3J9 Q9HCL3
Q96NG8 Q9NQX6
B4DI39 Q59EJ3
O75290 Q6PDB4
Q96LW1 Q9NZV7
Q8N9F8 Q9UEG4
O43830 Q96NL3
Q6ZN19 Q86YE8
P17024 Q8TAF7
A6NF35 Q96NI8
P37231 Q15466
Q7L945 Q9HCL3
P52292 Q93009
P17031 Q86UE3
P10073 Q08AG5
Q5HYK9 Q8N7M2
Q7L2R6 Q9UJW8
P17039 Q6ZN06
Q2M3W8 Q7Z3I7
Q3KP31 Q8N7M2
P17023 Q9UJU3
Q8N4Y1 Q9BR65
P54725 P55036
P17098 Q06730
Q12901 Q9UJW7
Q96ND8 Q96SQ5
P17041 Q8NHY6
Q9BRH9 Q9H2C1
P17023 Q9HBT7
Q3SXZ3 Q96SE7
Q05481 Q5VIY5
Q8TAF7 Q9BUY5
Q5EBL2 Q96HQ0
A6NK75 Q68EA5
Q05481 Q9NQZ8
A6NP11 Q9P255
O75197 P10070
Q14593 Q8TF47
Q86UD4 Q96RE9
Q52M93 Q86Y25
Q5T5D7 Q9NQW5
P17032 Q8TBZ8
P17023 P52744
P17032 Q0D2J5
Q6NX45 Q8IZC7
Q14571 Q9UBN4
P17036 Q9Y2P0
P0C7X5 Q86XU0
Q2M218 Q9Y473
Q8N9Z0 Q9ULM2
O14980 P52298
P06748 Q99543
P13682 Q9Y2A4
P24863 Q8TAQ2
Q5JYX0 Q9NPB6
B2RCU6 P60953
Q12901 Q86XN6
P08107 Q2F839
A8MUV8 Q9Y2P7
Q8N720 Q9Y2G7
O00623 P50542
Q8N141 Q9UJN7
P0C7X5 Q8NCK3
P17025 Q9NYT6
P22612 P51817
Q5MCW4 Q8IVP9
P11387 P63279
Q13398 Q8N8Z8
P10144 P55211
Q6ZMV8 Q6ZMW2
A6NN14 Q5CZA5
P17026 Q86UQ0
Q6P3V2 Q96MX3
O75123 Q96H40
P28698 Q9UK10
P16219 Q15067
B3KUA4 P01116
Q96GE5 Q9UJU3
A8MVS1 P15622
A6NHJ4 Q6P280
Q6NX49 Q6ZNA1
Q9H444 Q9Y3E7
P17038 Q6ZMW2
P10589 Q9H165
O75467 Q8IYN0
P17019 Q6IV72
P63104 Q9Y2A7
Q8N7M2 Q9H2C1
O15379 Q01101
Q86UE3 Q96PE6
Q6PDB4 Q8N3J9
Q96BR6 Q9P2J8
P17020 Q9NSJ1
Q8IYI8 Q9NQX6
Q5JVG2 Q96ND8
Q15287 Q9UJV9
P07737 P35080
O60610 P63000
Q52M93 Q9P0L1
Q8N9Z0 Q8WV37
Q86YE8 Q9Y2Q1
B4E261 B4E304
Q499Z4 Q6PF04
P06213 P08575
P17030 Q9UK10
P25445 Q14194
Q8N3J9 Q8N782
A8MUV8 O75123
Q15072 Q8N9K5
Q7Z398 Q8NB42
A6NP11 Q8TD23
P06748 Q6FI13
Q5T5D7 Q96ND8
P25774 P78325
P61587 Q13017
Q96NL3 Q9H8G1
Q96N38 Q9BS34
Q14593 Q6PK81
Q5T5D7 Q8TF45
O43830 Q9H963
O43361 Q3ZCX4
P27540 P35269
P52736 Q14584
O14978 Q96MX3
P29992 P43119
P06753 P21796
Q92845 Q9UQE7
P00749 P98155
Q14591 Q9H0M5
A6NDX5 Q8WXB4
O75340 Q96B97
Q8TD23 Q96ND8
P17032 Q6V9R5
P28702 Q9Y5X4
O00220 O14798
Q3SXZ3 Q6ZR52
P54652 Q2F839
A6NHJ4 Q96K75
Q6NX45 Q8N9K5
Q5CZA5 Q6U7Q0
Q3KP31 Q96NJ3
P17014 P52737
P10073 Q9HBT7
Q14591 Q2M3W8
P68400 Q9UD71
O60841 Q2VIR3
Q8NDP4 Q96C28
Q14974 Q5TFJ7
Q9P255 Q9UC07
Q08AG5 Q9C0F3
Q14591 Q6ZMY9
Q8TAF7 Q96IR2
A8MT65 P15622
P11802 Q02156
O75437 Q03938
A6NGH9 Q9H5H4
Q6N045 Q9BY31
P15153 Q02779
A8MYF4 Q8WTR7
P52742 Q9BS31
P12318 P20138
O75334 P23468
Q96PE6 Q9HCZ1
Q96SE7 Q9C0F3
Q8WXB4 Q9Y473
P51523 Q9Y3M9
Q8WV37 Q9Y2H8
P10070 P16220
Q8TC21 Q96PE6
P51508 Q8TAU3
Q8WV37 Q96MX3
Q5MCW4 Q8NA42
B4DSN3 B4DVQ0
P17038 Q6IV72
P08493 P13611
P29274 P30542
P06241 Q86SG6
Q499Z4 Q86V71
Q15935 Q9BRH9
Q09FC8 Q86XN6
B4E2E1 Q562N2
Q5FWF6 Q6ZN79
O00308 P62988
P17026 Q9Y2H8
A6NK21 P17030
O95466 P63000
P51814 Q8TAQ5
Q5HY98 Q96MX3
Q6ZN06 Q9P0L1
B2R6X5 Q53GZ6
Q96B97 Q9NYB9
Q15788 Q92731
O60765 Q3SY52
P51523 Q9NZV7
P17025 Q8N782
O00300 P25942
Q16600 Q96ND8
A6NHJ4 P58317
B4DVQ0 O95486
Q06730 Q6P280
O14978 Q96IR2
Q6PF04 Q96EG3
P0C7X5 Q8IZC7
A8MT51 O75909
Q8IYF1 Q9NX45
A6NFI3 P17020
P17036 Q8N8L2
Q2VY69 Q5TEC3
P16415 Q8IVC4
Q08AG5 Q5TYW1
Q7KZI7 Q99759
O43296 P15622
A8KAH7 B4DKB0
B4DIN0 Q6NW36
P35232 Q01094
P17025 Q3SY52
Q3SXZ3 Q3ZCX4
Q2TAN0 Q6ZNG0
Q08ER8 Q9NV72
Q86UE3 Q8N9Z0
A8MVP4 Q9NYW8
Q96N38 Q9Y2P7
Q6ZN06 Q8IYN0
O95482 P35125
P02649 P02654
P17031 Q8TAQ5
Q7Z3V5 Q96SZ4
P17036 Q6ZN08
A8MXY4 Q5CZA5
Q14591 Q86UD4
Q9HBT7 Q9UEG4
A8MUV8 P17027
A6NNF4 Q8TA94
P02708 P30926
B4DSB9 Q6LAI4
Q00610 Q9NZ52
P17032 Q8TAW3
Q6AW86 Q96NI8
Q8NCK3 Q9NYW8
O75437 Q9P2J8
Q6ZMY9 Q9BSK1
A6NK21 Q6PK81
Q8N9K5 Q8NEK5
P25090 P49913
Q86TJ5 Q8N8J6
P38936 P42574
P48023 P62993
Q6ZQV5 Q96N58
Q8IVP9 Q96IR2
O43930 P06241
A6NNF4 O75346
Q15929 Q8N859
O75467 Q9BSG1
O95201 Q8N7M2
A6NGH9 Q7Z340
Q8TAW3 Q9NV72
A6NM28 Q99676
P17032 Q8N7M2
A6NF35 Q8TBZ8
O14709 Q8TAF7
P15621 P17031
Q8N8Z8 Q96LW1
O43296 P15621
Q8N9K5 Q96NG8
P52743 Q9UJW8
B4E205 Q96DE1
Q86T29 Q9H963
P48742 Q6ZNG1
B4DWV1 Q13588
P05067 Q96P71
P06493 P24941
A8MWA4 Q03936
P48742 Q68EA5
Q8TD23 Q9HCG1
O43345 Q8IYN0
A6NK53 Q8N7Q3
A6NK53 Q8N823
Q2I0Y7 Q6LC83
P20226 Q5H9L4
A6NK75 Q6AW86
Q03938 Q8TBZ8
O14628 P13682
A8MWA4 P13682
A6NK75 Q15935
Q6ZNG0 Q9Y2Q1
P59923 Q9P0L1
P17039 Q86V71
Q6PDB4 Q6PF04
Q5T619 Q8NEM1
Q8NDP4 Q9Y3M9
A8MTY0 O75437
Q6AZW8 Q9UK10
Q86YE8 Q8TF32
A8MXY4 Q14591
B4DQH4 Q53HV2
Q93009 Q9UER7
O75123 Q6ZNH5
A8MT65 Q499Z4
P0C7V5 Q6P280
P20248 Q13257
P01889 Q8NHL6
A6NK75 Q9BRH9
Q494X3 Q8N8H1
P17024 Q96K75
O60765 Q15937
Q8NDW4 Q96K58
Q14586 Q8WUN3
Q15072 Q8WTR7
P04626 P42679
O94921 Q04917
Q15072 Q5EBM4
Q8N9K5 Q9BUY5
O00160 P31146
Q2TAN0 Q6ZQV5
P12814 Q8WZ42
O14757 Q04721
A8MUP4 Q7Z398
O95777 P62312
Q9BSG1 Q9HAH1
P10071 P16298
P52740 Q6ZNA1
P13682 Q6PF04
P21730 Q9P296
Q6ZSS3 Q96RE9
A6NGH9 Q6ZNH5
Q9H963 Q9UEG4
P06681 P13671
Q6AZW8 Q96GE5
Q13360 Q9HBT7
Q8NDW4 Q9UBL3
Q5MCW4 Q6ZMV8
O75437 Q96CX3
P50613 Q14565
P08519 Q9UNI1
P17019 Q03936
P49674 P78396
P62993 Q96NS5
Q32M78 Q8N3J9
B4DSN3 Q562T6
Q16666 Q9NPJ4
Q8TBB1 Q92997
Q5T5D7 Q96JC4
P17097 Q49A33
O75290 Q96NG8
P00734 P07307
P84085 Q99755
Q09FC8 Q3ZCT1
Q14588 Q9HCX3
P36873 Q00535
P04637 P63279
P51814 Q6AW86
P35789 Q8N9F8
A6NK75 Q8NHY6
A6NF35 Q96H40
P20338 P62491
Q2M1K9 Q9H4W6
Q969W8 Q96MR9
Q8WV37 Q9BSG1
O75373 P17019
B4E1Q1 Q96BE0
P68366 Q9BW19
A8MUZ8 Q0D2J5
Q8TF47 Q96NG8
O75290 P17021
Q4V348 Q9H963
Q8IVC4 Q96NI8
P17041 Q147U1
Q53HB3 Q9NSM5
P17027 Q8N8L2
A8MVP4 Q15928
B4DM70 Q96HX7
O00505 P02545
P52743 Q32M78
Q7Z7L9 Q9Y2G7
P17936 Q9BXP8
P27448 P30307
Q562U2 Q9NWP5
A8K1I1 Q6ICN0
P51508 Q03936
Q08ER8 Q9Y2L8
Q05481 Q8N9K5
Q3ZCT1 Q8WV37
P52292 Q86XC7
Q8N988 Q8NCK3
Q6ZS27 Q8TF47
A6NK53 Q9HCX3
Q86Z02 Q9UER7
Q3KQV3 Q86XU0
O95780 Q9ULM2
Q6ZMY9 Q96JF6
O94892 Q8IYI8
Q15935 Q9Y2Q1
Q8N7M2 Q96HQ0
Q6PDB4 Q8N823
Q6PDB4 Q8N7Q3
Q96MR9 Q9HCL3
O43296 Q9NQW5
Q96NJ3 Q9BRH9
P15622 Q08ER8
P0C5Z0 Q02539
P52742 Q03938
P62995 Q9Y6Y0
P17028 Q96AF5
Q49A33 Q9HCZ1
B4DTX2 B4DYI5
Q15072 Q49AA0
P17026 Q9GZX5
Q9UJL9 Q9Y2G7
B2RAL8 P63096
Q6AW86 Q8NDW4
Q96EL6 Q9BXS5
B4DN99 B4DS79
Q6NW36 Q9NTC4
P51149 Q5JT25
Q5HYK9 Q86XN6
A8MYF4 P17026
P52566 Q92835
P52294 Q08AM6
Q8N8Z8 Q9NZV7
Q8N9F8 Q9NSJ1
Q8N9K5 Q9UC06
Q8WTR7 Q8WXB4
P17027 Q14593
P17041 Q9UII5
Q14592 Q6ZN08
P51523 Q8TD23
Q6ZN57 Q7Z3V5
Q96GE5 Q9UC07
Q6ZNG1 Q8TBZ8
O60682 P15923
Q0D2J5 Q9Y2P7
A6NKZ1 Q9ULM2
A6NK53 P51786
Q8N8H1 Q8TB69
Q5SXM1 Q9UK12
Q96MU6 Q9HBT7
Q6ZN08 Q9NSJ1
O00506 Q15208
O43930 Q9UK32
B4E2E1 Q9BYD9
Q8N8H1 Q9NQZ8
P08311 P49913
Q8IZC7 Q96N58
Q8NB42 Q9NQX6
O75123 Q14585
Q8N7Q3 Q8N859
Q8N823 Q8N859
O75953 P54652
P09874 Q14686
B4DNT8 Q2F839
P52743 Q86XN6
O95837 P08172
O95405 P62140
A6NKZ1 Q68DY1
A6NK75 Q2TAN0
Q969W8 Q96N22
P58317 Q5EBM4
Q5EBL2 Q9GZX5
P28482 Q96MX0
A8MXY4 P51508
Q68DY1 Q9UL59
Q14584 Q8IVC4
A8MQ14 Q8N8H1
A6NK21 P17019
P52743 Q8N4W9
Q15915 Q8IUQ4
Q6ZN57 Q96RE9
P51508 Q9NQW5
Q5TEC3 Q8TAW3
Q8NEK5 Q96JC4
O75467 Q8NDP4
P17030 Q96SK3
Q15937 Q86TJ5
O75467 P17023
P45452 Q07954
Q14591 Q9HBT7
P58317 Q9UJL9
P13682 Q5JNZ3
A6NF79 Q9HCX3
P48050 P63252
P51786 Q05481
O75437 Q15935
Q15928 Q6ZMW2
Q6IV72 Q7L945
Q02386 Q9Y473
Q68EA5 Q6P3V2
Q6ZNG0 Q96SR6
P16989 Q9H4Z2
Q08ER8 Q5TYW1
A6NGH9 Q9BSG1
Q3KQV3 Q9NQW5
Q8N720 Q96PE6
A6NN14 Q03924
Q15024 Q96B26
A8MVP4 Q9NR11
Q2M3W8 Q9UII5
Q8N2I2 Q96NJ6
P10073 Q96HQ0
P17027 Q96I27
Q03181 Q07869
A6NHJ4 Q9GZX5
Q499Z4 Q96N38
P13682 Q9NZL3
Q8N972 Q8TD23
Q6P2D0 Q8NA42
P09341 P48061
Q8N141 Q96NG5
P58317 Q8TB69
Q96CS4 Q9H7R0
A6NK31 A6NK75
P17027 Q9UJN7
B4DNV4 B4DXY3
Q96AX1 Q9P253
Q49AA0 Q96SE7
Q4V348 Q9UC06
B4DEF7 P11021
Q5MCW4 Q6ZQV5
Q5JVG8 Q9ULM2
Q9BSK1 Q9Y2P7
A8MVJ4 P28074
Q12901 Q8NHY6
Q15648 Q96RS0
Q8N2I2 Q8TC21
P17021 P17038
Q6N045 Q6ZR52
Q5CZA5 Q68DY9
Q96NG8 Q9BR84
P62993 Q14185
O00571 Q9Y6K9
P17948 Q12866
Q08ER8 Q6ZN79
Q2TAN0 Q9Y2P7
A8K0G3 B4E304
P49459 P62837
P21810 P55001
Q96PE6 Q9Y6R6
P35789 Q86Y25
P17947 Q15306
Q14587 Q8WV37
Q8IYI8 Q96MX3
Q7Z3V5 Q96CS4
Q13360 Q3ZCT1
P19438 P29350
P15622 Q8NHY6
Q8TD23 Q9BX82
P51508 Q96NG5
A6NK75 Q96BR6
Q3KQV3 Q8TC21
P20671 Q93077
Q6ZQV5 Q8NEM1
P05787 P28482
Q15928 Q96N38
P17030 Q5SYY0
Q96C28 Q96SE7
Q7Z340 Q96CX3
P17020 Q49A33
Q13106 Q4V348
Q13627 Q14004
B4DXY3 P34931
Q86Y25 Q8N587
P51504 Q8IZC7
Q5JNZ3 Q8NHY6
O43143 Q15696
Q96CX3 Q96K75
O75290 Q9P0L1
Q14586 Q7L945
Q96CS4 Q9UJL9
A2RRD8 P17041
Q6ZN19 Q8NCK3
Q96JC4 Q9H7R0
Q2TAN0 Q3SY52
Q6ZN19 Q8N7K0
Q5VIY5 Q86Y25
P36897 Q8TAX0
O60663 P32243
A6NNF4 Q8N859
Q14966 Q9H307
P52736 Q68DI1
P0C0L4 Q16581
B4E2E1 Q562Z4
A8K971 Q96GE5
P78368 Q9UBS0
P17017 P17032
P48742 Q9UJL9
A6NFI3 Q14591
Q5CZA5 Q96MR9
P17024 Q96C28
Q8N2I2 Q96PQ6
Q15928 Q3KNS6
A8MVS1 Q2TAN0
Q8N8Z8 Q8TC21
Q2M218 Q96CS4
Q02156 Q06187
P49321 P62330
P01374 Q06643
O94855 Q562Z7
P58317 Q6AZW8
B4DUC5 Q5TD90
Q9UBL3 Q9Y2L8
Q6ZNH5 Q9Y2P0
A8K6V0 Q13841
Q9BSK1 Q9C0F3
A2RRD8 P52738
P55061 Q07817
Q5T619 Q8WXB4
A8MVP4 Q5HY98
Q6ZN19 Q7L2R6
Q13360 Q9UL59
Q03923 Q9UK12
Q6AZW8 Q8IVC4
Q8IVC4 Q8N9K5
O43361 Q8NA42
P17693 P30512
Q15929 Q3ZCT1
P21506 Q8IZC7
P35998 Q96IF9
Q2M3X9 Q6ZN06
Q16512 Q6FIF0
O43474 P04637
P17017 Q6ZQV5
Q6PG37 Q99676
Q5JNZ3 Q96NG5
B3KSF4 B4E3E8
Q7Z398 Q96NI8
Q96E17 Q9UQ26
Q6P9A1 Q9BR84
Q8N7K0 Q9Y2H8
Q6ZQV5 Q96EG3
Q8N587 Q96SE7
A8MVP4 Q9UIE0
Q15929 Q8N3J9
P14625 Q02880
P16389 P78352
Q15973 Q9NYT6
P17017 Q15935
P09619 Q13442
Q6ZMV8 Q8TBZ8
Q5JVG2 Q8N782
P51504 Q6NX45
Q7L7L0 Q9ULW6
O00622 P29279
Q6ZNG0 Q8N7Q3
Q6ZNG0 Q8N823
Q03936 Q9Y2P0
Q9BSK1 Q9P2F9
P17019 Q6PG37
Q9UIE0 Q9Y2P0
P52741 Q9H7R5
Q99848 Q9NX58
A8MT65 Q9H963
O95201 Q9UL59
Q8TEW0 Q9NPB6
Q8TAQ5 Q9UJW7
Q2TAN0 Q9Y2Q1
Q6ZSS3 Q9NSJ1
O95347 Q8NDV3
P21506 Q8N587
A8MWA4 Q6V9R5
Q8NEK5 Q96JL9
B4E205 Q562Q6
A6NF79 Q3KNS6
Q68DI1 Q6P1L6
Q8TB69 Q8WTR7
A8K971 Q96K58
Q3SXZ3 Q9UK11
Q12959 Q9NUP9
P00734 P51124
Q3ZCX4 Q86XN6
Q495L7 Q92468
Q3KP31 Q9HBT7
P17097 Q8TC21
Q6ZMV8 Q8N9K5
A6NNF5 B4DWK5
P52737 Q8TF20
Q8N782 Q9UK10
A8K971 Q8TD23
O43361 Q6ZN79
Q6V9R5 Q8N859
P17017 P21506
P01730 Q99062
P04440 P30511
Q13547 Q9UKV0
Q494X3 Q8TBZ8
P49792 Q9UBE0
Q5T619 Q9UC06
Q00653 Q13576
P30455 P30479
Q9BR84 Q9H707
Q14590 Q9HCZ1
P10242 Q7KZF4
P00734 P01042
Q9HBT8 Q9UJU3
Q5JVG2 Q68DI1
Q9H963 Q9HCZ1
P52742 Q03936
Q6ZN08 Q8N883
P17035 P51786
P17676 P35638
P17030 Q7L3S4
P02745 Q8IWL2
O15164 Q15572
A6NM28 Q3MIS6
A8K971 Q9NQV7
B4DZT4 Q53GK6
Q96NG5 Q9NQX6
Q03938 Q96MX3
P04839 P19397
Q14584 Q9HCL3
Q92831 Q99743
Q96GE5 Q9UJL9
A8MWA4 P17098
Q5CZA5 Q96N22
Q16629 Q9BV90
P01732 P01907
A5LHX3 B0YJ74
P06493 Q15021
A6NK75 O43361
P23246 Q9NW13
O75373 Q5T619
Q5TYW1 Q6PG37
Q02386 Q03936
Q92928 Q969M3
O43236 O75909
Q6ZNH5 Q9UEG4
Q5JVG2 Q8N141
Q6ZN08 Q96C28
P59923 Q7L3S4
Q8IVC4 Q8IYN0
B4DNF9 B4DYS6
P06729 P31358
O75123 P17024
P01842 Q30175
O43361 Q8WV37
O14920 Q9UHD2
Q08AN1 Q96MX3
P17098 Q96ND8
O75437 P51814
Q8IYX0 Q9UJW7
Q13516 Q9H2A3
Q6ECI4 Q6PDB4
Q13106 Q3KQV3
A8MYF4 P17014
B4DQ11 Q15157
A6NFI3 Q13106
Q96SZ4 Q9UL59
Q5EBM4 Q9H8G1
Q02386 Q9Y3M9
Q6ZSS3 Q8TBZ5
P16415 Q3MIS6
Q8N2I2 Q9NW07
P21796 P30405
Q8N9K5 Q8TF20
Q06730 Q68DY1
P17019 P51508
Q9H0M5 Q9UJW7
A8MUV8 O95780
Q15937 Q7L2R6
A6NK31 Q14591
O00443 O95219
Q6ECI4 Q8TA94
P51814 Q4V348
P21506 Q8TBZ8
Q96JC4 Q96SR6
Q6PG37 Q8N141
Q5JVG8 Q9HCG1
P52741 Q0VGE8
Q3ZCX4 Q8TA94
P17014 Q7Z7L9
P13682 Q6V9R5
P17030 Q7L945
Q00534 Q14565
P17097 Q9Y2H8
P52741 Q8TF32
Q86Y25 Q9Y2P0
O15533 P30443
P10073 Q6U7Q0
O14978 Q9NZV7
P17030 Q32M78
Q8NB42 Q96NG5
Q9NWS9 Q9UNY5
O94892 Q96K75
A6NK53 Q52M93
P25391 P98160
Q8N9Z0 Q9Y2G7
Q08AG5 Q86XU0
Q9NZV7 Q9UBL3
Q13360 Q9C0F3
P10073 Q96N38
P15621 Q86TJ5
P18615 Q9Y230
Q5T619 Q8NCK3
B4DR91 P43686
Q03938 Q8WXB4
P27361 Q05513
O75123 Q96SR6
A6NKZ1 Q9UJW8
Q6ZMY9 Q9UJN7
Q96EK4 Q96ST3
O75533 P78362
Q8TF45 Q96SZ4
P59923 Q8NEP9
B4DK29 B5BTY4
Q12901 Q9NSD4
Q03936 Q8N9K5
A8MVP4 Q7L2R6
P18507 P31644
B4E2E1 Q9Y615
P11831 Q8TAU0
O75290 Q96BR6
P60520 Q9Y4P1
Q12901 Q8N883
Q3MIS6 Q8WXB4
Q06730 Q8N9F8
Q86XN6 Q9BRH9
O95248 Q13614
A6NK53 Q7Z340
Q8N9K5 Q96BR6
P63208 Q9UJX6
Q15393 Q96I25
Q3KNS6 Q5SXM1
P52738 Q14585
Q4V348 Q9Y2H8
O95201 Q9HBT8
P50613 Q92698
P58317 Q8N141
Q96BR6 Q9BSG1
Q7Z3V5 Q8N9Z0
P11802 Q99640
P17097 Q9GZX5
P21506 Q8N972
Q8NB50 Q9BX82
Q6P9A1 Q8NA42
A8MXY4 P51814
P17024 Q9P2J8
A8K971 Q8TBZ5
Q5JVG8 Q8NEK5
Q14593 Q7Z3I7
P52742 Q96N58
P17031 Q96MR9
P22003 Q6WN34
B2RCQ9 Q53FC7
Q4V348 Q96MU6
P17019 Q2M3X9
P54753 P54762
P52740 Q9H8G1
Q86TM3 Q9H6R0
A6NNF4 Q8N720
P52736 Q96NI8
Q96MU6 Q9UIE0
P21506 Q86UE3
Q3KQV3 Q8NHY6
P52743 Q96SE7
O00308 Q93009
Q96CS4 Q9NZL3
P17035 Q06730
Q8N4W9 Q96EG3
P51523 Q96NG8
P52743 Q86YE8
P36897 Q8NER5
Q49A33 Q9H963
P52738 Q9NR11
Q08ER8 Q8IYI8
Q7L3S4 Q8IZ26
P52741 Q9BY31
A8MT65 Q13398
P30459 Q07000
Q9UL51 Q9Y3Q4
P34931 Q96IS6
Q96N38 Q9Y2L8
O75123 Q16587
Q8IZ26 Q8TA94
Q96H40 Q96K58
Q6ZMY9 Q9UJL9
B4DNK4 Q8WUW7
Q15929 Q9HCX3
O43361 Q8TA94
Q8N7K0 Q96MX3
P28698 Q6ZN11
A8MVP4 Q9UK11
P26367 Q15475
A8MTY0 Q3KP31
Q12840 Q9NY65
Q2M3W8 Q96RE9
Q96K75 Q99676
Q14832 Q7Z6J2
Q7L945 Q9HBT7
P52744 Q5HYK9
Q5CZA5 Q6PDB4
Q8NA42 Q96CX3
Q8N4W9 Q8N7K0
P20340 Q8TD16
P17844 Q5THR1
Q5JVG2 Q5TEC3
P52741 Q8TF20
P58317 Q8TBZ8
O75888 P09958
Q8NA42 Q8NEK5
Q8NA42 Q96PQ6
Q6AZW8 Q9BUY5
P17025 Q8IYX0
P33993 Q14192
Q14592 Q96SK3
Q7Z340 Q96CS4
P40763 P51617
P05412 Q8N3C0
O60447 P53350
P11171 P54105
Q8TF20 Q9HCX3
Q8IVP9 Q96SK3
O60934 Q13426
P17980 P55072
Q499Z4 Q9UJU3
P43243 P49792
Q8N141 Q96SZ4
Q3SXZ3 Q9BS34
Q14587 Q6ZMY9
P05305 P08473
A6NK31 Q7Z340
Q8N4C8 Q9BUZ4
O43184 P78536
O15446 Q15572
O14978 Q147U1
A8MVP4 Q5MCW4
Q15072 Q96NG5
B5BTZ5 Q6FHG1
Q08AN1 Q6ZN06
P04150 P14859
P05412 Q9BQG0
A6NK21 P17020
O15533 P16189
O75467 Q96GE5
O00329 P11049
P28562 P51452
A8K971 O43296
P17600 P46108
P0C7X5 P51814
Q86T29 Q8TAW3
Q9H5H4 Q9Y6R6
O75437 Q96SQ5
P58317 Q8N393
Q15928 Q49A33
Q5TEC3 Q8TF20
O43296 Q5TYW1
Q9H7X3 Q9H963
Q8NI51 Q92794
A8MXY4 Q96N58
Q0D2J5 Q9UBL3
Q14584 Q86XN6
P62140 Q00535
Q6ZNG0 Q8TAF7
Q8IYN0 Q9C0F3
Q5JVG8 Q6ZNG0
Q6P280 Q6P9A1
P52736 Q96JL9
P51814 Q8N988
Q14929 Q9H7R5
P15622 Q9BSK1
O94892 Q32M78
Q6ZNG0 Q7L945
Q6ZMW2 Q8N720
Q68DI1 Q9Y2A4
Q14592 Q8IVP9
O95201 Q5T5D7
Q96N38 Q9UJL9
O14709 Q96JC4
Q8TF45 Q8WTR7
Q6A1A2 Q9UK32
O00161 O15126
Q86XN6 Q9HCX3
Q14592 Q9BR84
P25490 P57682
Q15072 Q96N58
Q08ER8 Q8N883
Q8NEM1 Q96NJ3
O60603 P09429
P17041 Q7Z7K2
P16885 P17948
P41134 Q02535
A6NF35 Q7Z340
Q8IZC7 Q9NV72
Q5HYK9 Q7Z340
P17038 Q5JVG8
Q15937 Q96ND8
Q8N8J6 Q96K58
P52738 Q8N782
Q5TEC3 Q9BSG1
Q16587 Q96CX3
P52736 Q6ZN06
Q08ER8 Q9BRH9
Q8TAW3 Q9H8G1
Q8IYX0 Q9NZV7
Q6ZMV8 Q9HAH1
Q05481 Q3KQV3
P61981 Q00536
A8MUP4 Q8TBZ5
P51814 Q7Z7K2
B1APG4 Q75MP1
P52742 Q8NB42
Q6ZN79 Q9P2J8
P29350 Q01362
Q6P9A1 Q6ZMV8
Q13224 Q8TCU5
Q15935 Q9Y2H8
O00329 P31146
Q13360 Q16600
A8MUZ8 Q13360
Q9H8G1 Q9UK13
P31273 Q15797
P17014 Q9NR11
O43345 Q8NA42
P05771 P20073
A8K971 Q9HCL3
P02760 P62993
P17035 Q14588
Q5HYK9 Q96NJ6
P52744 Q09FC8
O43353 P28482
P17252 P43405
Q0IIN5 Q6NW36
B2R5T8 B4DR91
P21506 Q9NYW8
B4DS79 Q9Y6Q5
Q96JC4 Q96N38
P31930 P49821
O95665 P25025
P17031 Q9NQV7
A8K781 B2R5T8
Q68DI1 Q8TF45
Q14588 Q6P1L6
O75437 Q8N184
P10073 Q8TBZ5
Q8IY98 Q9C0K3
P20936 P43405
O00410 Q9UIA9
Q86VN1 Q9BRG1
Q6ZN11 Q9UEG4
O75914 P51812
A8MYF4 Q8N823
A8MYF4 Q8N7Q3
Q0VGE8 Q9NYT6
Q96K75 Q9HBT7
Q9UK13 Q9Y2L8
Q5HYK9 Q9Y2Q1
Q7Z340 Q9UII5
Q9H707 Q9UII5
Q2M3X9 Q6ZN19
Q8N9K5 Q8NA42
Q96CX3 Q9Y3M9
O95259 Q8NCM2
Q2VY69 Q6ZSS3
P48742 P59923
P52630 Q969G3
Q9NQZ8 Q9UK13
Q8WTR7 Q96H40
P58317 Q6NX49
P17030 Q96NG8
P52737 Q5T5D7
O00192 P55291
Q49AA0 Q9Y3M9
O00506 Q8IY84
Q13398 Q8N883
B4DZT4 Q562Q5
Q5MCW4 Q9BUY5
A6NHJ4 A6NNF4
P19429 Q13563
Q6P2D0 Q8N988
P15622 Q8TAW3
Q6PG37 Q9BR84
A2RRD8 Q9NQW5
A6NDX5 Q3SXZ3
Q15287 Q9UHI6
P46108 Q13625
P0C7V5 Q14588
O75437 Q8IYN0
Q08ER8 Q9UEG4
Q8N393 Q9UJW8
P42702 Q8NI17
Q96MR9 Q9UBL3
P27361 P56524
P17021 Q6ZMV8
P17031 Q8TAW3
A6NHJ4 Q8N141
Q8N720 Q8NHY6
Q8N8H1 Q96MU6
P10997 P52945
P01903 P13760
P05412 P20226
A8K730 Q16644
P17026 Q96RE9
B4DTI4 Q86X54
P18462 P30490
A8MT65 Q3MIS6
A6NE52 Q969H0
Q5JNZ3 Q8N883
P52740 Q9P255
A8MXY4 Q13360
Q7L2R6 Q9BS34
O43361 Q8N4W9
O60663 Q13148
Q6PF04 Q6ZNG0
Q8NEK5 Q96JF6
Q15475 Q9UI36
O14978 Q96RE9
Q15973 Q96NG8
Q68DY1 Q8N7K0
Q86XU0 Q96N22
Q8NDP4 Q8NHY6
P63208 Q9Y2K7
P62993 Q9H7V3
P52736 Q15973
P17025 Q14593
Q86V81 Q9H1J1
A8K8B0 Q15173
P16415 Q3ZCT1
Q8N8L2 Q96NJ6
Q08AN1 Q5JVG8
Q8TF45 Q9HBT8
Q6ZN06 Q96C28
O14628 Q9NSJ1
Q6ZSS3 Q9Y3M9
P15622 Q2VY69
Q6PK81 Q96NG5
P17038 Q14585
Q8N9F8 Q8TF20
B4DPS6 O00505
Q7L3S4 Q9UC07
Q15937 Q8TAQ5
Q3SY52 Q8NCK3
Q9H0M5 Q9NYT6
P48742 Q9UIE0
Q13398 Q9NSJ1
Q68EA5 Q8IYI8
Q7L2R6 Q7Z3V5
P10809 Q53HU0
Q68DY9 Q9NW07
O95780 P17026
Q8TF45 Q9NR11
A8MTY0 P17020
Q86UD4 Q96K58
Q96I27 Q9UJL9
P0C7V5 P35789
Q6ECI4 Q9BRH9
P51508 Q6IV72
O60341 Q99459
Q7Z398 Q8TF47
P30501 P43628
O95983 P26358
Q96NL3 Q96SK3
A8K6G9 Q92841
P18146 Q13887
Q14590 Q6PF04
Q6ZNA1 Q9Y6R6
P08253 P12111
Q6U7Q0 Q6ZNG0
P09651 Q8WXA9
O75820 P51814
Q13617 Q9C0D3
A6NM28 Q6P280
P04271 P10636
Q08AG5 Q15929
Q14929 Q9NQZ8
Q96N38 Q9UJN7
P62834 Q8TEU7
A6NK31 Q3SXZ3
B5BUB8 O14733
P52740 Q96JL9
A6NK31 P17025
Q6P9A1 Q9HCG1
P51504 Q9ULM2
O60765 Q4V348
P62877 Q7L5Y6
Q96CX3 Q9C0F3
Q8N184 Q96I27
Q969W8 Q96JC4
Q6NX45 Q8TA94
P10276 Q9UIS9
P08779 P13645
Q6ZQV5 Q9Y3M9
A8MVP4 Q96MU6
P18847 Q9UDV6
P48443 Q92570
O43830 Q8TC21
O95487 Q562S2
O60765 Q5SXM1
O14770 Q15583
Q00839 Q15691
O75373 Q2TAN0
P17038 Q5MCW4
A8MT65 Q969W8
O75437 Q9UJL9
Q06732 Q8N9F8
P17023 Q9UJL9
A6NM28 Q2M3W8
Q14593 Q8N8J6
Q8IYN0 Q8NCK3
Q14591 Q6ZN19
A6NK75 Q6P9A3
Q5VIY5 Q96N38
Q3SXZ3 Q9UC06
Q03938 Q3MIS6
Q06730 Q8TB69
Q8NDW4 Q9C0F3
P42679 Q9Y243
A8MQ14 Q9H963
A6NGH9 Q8NB42
Q3KP31 Q9Y3M9
O43830 P51504
P07900 Q15019
P19174 P49802
P51814 Q8TBZ5
Q6NX45 Q6ZQV5
P17023 Q09FC8
P51504 Q8N3J9
O95644 P17947
A6NM28 Q9BWM5
Q2VY69 Q96ND8
Q8NCK3 Q9UJL9
P10606 P62875
P15621 Q8N720
P27695 P68400
P51812 Q13177
P17098 Q9UJN7
Q3SXZ3 Q8TF47
A6NGH9 Q9Y3M9
Q68EA5 Q96SQ5
O14628 Q9HCG1
P01130 Q15036
Q8N859 Q96JC4
P51786 Q06732
Q86V71 Q9BWM5
Q0VGE8 Q15072
P23246 Q13148
Q2TAN0 Q7Z340
P52741 Q14590
P17039 Q8N8Z8
O60765 Q3KP31
A8MVP4 O95780
P52741 Q9NSD4
P17024 Q86Y25
Q8IZ26 Q969W8
Q8N883 Q9UJW8
P17024 Q9NZL3
Q32M78 Q6IV72
Q8N2I2 Q9Y2H8
Q9UJN7 Q9Y2L8
Q03936 Q8TAQ5
P17036 Q9BSK1
O14628 Q9Y2P7
Q15928 Q9UK10
P59923 Q5T619
A6NNF4 O75373
P21333 P60953
Q9NYF8 Q9NZN8
P08254 P13500
Q494X3 Q96SZ4
Q3KNS6 Q8N8J6
Q03923 Q49A33
P51523 Q8NDQ6
Q6P2D0 Q8N9Z0
P10072 Q8TBZ8
Q6ZNH5 Q9HAH1
P42679 Q00534
Q5JVG2 Q8NDQ6
Q02386 Q9Y2L8
Q86UE3 Q96SZ4
O15131 Q00535
O95251 Q6IE81
Q3LIA5 Q53HB3
A8MQ14 Q6NX45
B4DIG7 P43686
Q14585 Q8TA94
P52744 Q86TJ5
Q9GZX5 Q9UC06
A8MTY0 P17027
Q86UE3 Q96JL9
Q494X3 Q9BWM5
Q3KP31 Q9UIE0
Q8N883 Q8NEM1
Q6P2D0 Q9BX82
Q14584 Q96EG3
A8MWA4 Q16600
Q15973 Q9UC07
Q6ECI4 Q96NG8
Q5TYW1 Q8TB69
P11177 P12694
P52740 Q14929
Q5VIY5 Q6V9R5
Q4V348 Q8N393
B4DUC5 Q6NVW7
O43278 Q9Y5Y6
Q14590 Q8WTR7
A8MUZ8 Q9H8G1
P11802 Q15021
O43361 Q6ZNA1
P52737 Q6ZNG0
P51151 Q92928
Q68DY1 Q6ZN79
O00505 Q13409
A6NF35 Q14593
P17041 Q3SXZ3
Q9Y2A4 Q9Y473
Q8NHY6 Q9UK13
A6NK75 O14709
P52736 Q9UK11
Q9UJN7 Q9UK10
P16401 P62805
P11831 P78347
Q8NEK5 Q9UL59
P03951 P14210
O00410 O00629
P21506 Q147U1
Q6ZQV5 Q8N141
P02724 P06028
Q02386 Q96EG3
Q96PQ6 Q96SE7
Q8NEP9 Q9H0M5
P52737 Q8TD23
O75346 Q8NDQ6
P20396 P32121
P29323 P35968
P10606 P17568
O95257 Q03181
Q5EBL2 Q8NDW4
Q6ZN19 Q6ZNG1
P59923 Q9NR11
Q6PG37 Q96LW1
Q14588 Q9Y2A4
Q6NX45 Q86UD4
Q86T29 Q96NG5
A8MTY0 Q6ZMV8
Q7Z340 Q969W8
P58317 Q9UL59
Q8N859 Q8TAF7
Q16600 Q96JC4
Q14584 Q14591
P26641 P62424
Q96BR6 Q96RE9
O14628 Q9NV72
O95872 P62993
Q8IYM9 Q96RK0
Q6N045 Q9UJU3
Q6PDB4 Q9BS34
Q8N8H1 Q8N8L2
A6NP11 Q9H5H4
O75771 P54132
Q14585 Q8IYI8
Q15929 Q8N8Z8
O75123 Q0VGE8
Q32M78 Q96H40
Q5TYW1 Q8IZ26
Q14929 Q9BR84
Q14586 Q96NJ3
Q8N720 Q9BSG1
P35228 P60709
P51504 Q13106
Q8TF20 Q96SZ4
Q06732 Q9HCL3
Q09013 Q16082
Q12901 Q8NB42
Q02386 Q06730
Q7Z7L9 Q8N3J9
Q14591 Q9Y3M9
Q03923 Q9BRH9
Q7Z3I7 Q9C0F3
Q52M93 Q9H7X3
Q9NYW8 Q9Y473
Q6IBT1 Q6MZI6
Q0D2J5 Q5JVG2
Q06732 Q96K58
O95487 Q8WVW5
A6NNF4 Q6ZMW2
P01137 P08253
Q9NZL3 Q9UC07
Q14584 Q5TYW1
Q53GG3 Q9UNH7
Q6PDB4 Q9BSK1
A6NF79 O75820
Q15973 Q494X3
Q14929 Q8TBZ8
P47813 P51991
Q14591 Q96BR6
P52744 Q96SZ4
Q5HY98 Q9NR11
P84077 Q15363
Q68EA5 Q8NEK5
O95201 Q9C0F3
Q92793 Q9UBC0
P52952 Q92833
O94892 Q7Z3V5
B1GX79 P60763
P0C7V5 Q8IYB9
Q15935 Q8NDQ6
P35711 Q99717
Q8N988 Q96NI8
Q6ZQV5 Q9HBT8
P06493 P17096
Q5EBM4 Q86WZ6
P52737 Q2TAN0
Q15072 Q96N38
Q6ZN11 Q9UK12
P17025 Q86UE3
O15350 Q9UER7
O60879 P61586
Q68EA5 Q86YE8
P62491 P63000
Q05481 Q6ZR52
Q6P2D0 Q8NHY6
P01850 Q6NS87
Q8IVP9 Q8N7M2
O43345 Q8N9K5
P08151 Q07954
A8MUP4 P28698
A8MXY4 Q5JVG2
O43390 P63165
Q15072 Q86YE8
O95067 Q13148
A2RRD8 Q7L2R6
Q9NYT6 Q9UK12
Q8IYB9 Q9Y2P7
P49336 P51946
Q8N7K0 Q9HCG1
Q8TB69 Q96PQ6
Q3KP31 Q6ZN79
O15211 P61224
Q01638 Q9NWZ3
A8MQ14 Q3ZCT1
Q16600 Q5VIY5
O60282 Q9H853
Q5T619 Q8TC21
P01375 P29965
Q68EA5 Q6P1L6
P10319 P33681
Q5FWF6 Q96GE5
P28698 Q9UL59
P07948 P22694
Q0D2J5 Q6NX49
O75346 Q9Y2P7
Q5JVG8 Q96GE5
P18462 P30457
A6NK53 A8MWA4
P09619 Q16832
Q86UE3 Q96I27
A2RRD8 Q15973
Q8N141 Q8N859
P52564 Q14765
Q7Z7L9 Q9NZL3
P04156 P62993
O60765 Q8N7K0
Q15172 Q8NB89
Q08AN1 Q3SY52
Q5JNZ3 Q5MCW4
P23246 Q00653
P17027 Q5T5D7
P52742 Q68EA5
Q13564 Q8TBC4
P52736 Q9Y2H8
Q8IVP9 Q9C0F3
P20339 P43243
P17023 Q9NV72
A8MQ14 Q9HCZ1
Q3KQV3 Q8NDW4
Q8TB69 Q96ND8
P15621 Q13360
P22460 Q12959
Q15072 Q8TF20
Q3KQV3 Q4V348
O14628 Q9UK12
Q13620 Q16181
Q5SYY0 Q8N782
Q06730 Q52M93
Q96PE6 Q9GZX5
Q5SXM1 Q8NEK5
P20273 P62993
O43541 Q8N2W9
Q5FWF6 Q8TAU3
Q6PK81 Q8N9Z0
Q13503 Q93074
Q5TEC3 Q8NEK5
P51508 Q6P1L6
Q6ZN79 Q96SQ5
Q09FC8 Q8TAQ5
P17036 Q96C28
P40692 Q9UHC1
Q8N2I2 Q9BUY5
O14978 Q3SXZ3
Q68DY1 Q8NB42
P25800 Q16559
P52737 Q96BR6
P27448 Q9P289
Q8IVP9 Q96NJ6
P16415 Q9BS31
P52744 Q14588
Q5T5D7 Q86XN6
Q0VGE8 Q9UK13
P51523 Q9NQV7
Q14592 Q8NA42
P01871 P01876
Q4V348 Q5JVG8
P47712 Q92993
Q494X3 Q6AZW8
P31150 P61006
Q6V9R5 Q6ZS27
Q8N7K0 Q9BY31
P15621 Q16587
Q86XU0 Q8IYB9
Q9BY31 Q9HCZ1
Q96SE7 Q9HCL3
P36406 Q15438
Q8N859 Q9UK12
Q8N2I2 Q96IR2
Q3KQV3 Q9HAH1
Q12901 Q8IYI8
P10071 Q3L8U1
Q96MR9 Q96N22
B4DE78 P31946
Q9H7R5 Q9Y473
P17098 Q14586
A6NKZ1 Q6U7Q0
P35659 P49354
Q6AZW8 Q96NG5
Q02386 Q6PF04
B5BTY7 Q96SF2
O94892 O95201
P17032 Q6PDB4
Q96JF6 Q96MR9
Q14584 Q9Y2H8
P02774 P62736
Q2VY69 Q8N141
Q6NX49 Q8N141
P10124 Q13571
P48742 Q3ZCX4
Q09FC8 Q8N141
A6NHJ4 Q3KQV3
Q14592 Q8TB69
A6NK53 Q9BSG1
Q7Z398 Q96SE7
Q14588 Q9NZV7
A6NP11 Q9H8G1
Q6ZMW2 Q9UK10
Q05516 Q9UKV0
Q96LW1 Q9P2F9
O75346 Q8N3J9
Q6U7Q0 Q6ZR52
Q8WV37 Q9BUY5
P43003 P43005
B1AHM1 B4E0J0
Q2TAN0 Q9NYT6
Q15937 Q8WUN3
P26641 P36578
P04637 P50613
Q8TB52 Q9HCE7
P11021 Q59EJ3
P17030 Q6ZNG0
P08238 P62277
A6NP11 Q6AW86
Q8NDW4 Q9UII5
Q5HYK9 Q7L945
Q9BY31 Q9NQZ8
Q8IZC7 Q9BY31
Q7L945 Q8TAQ5
Q8N720 Q8NB42
A8K8B0 Q96L51
O75467 Q9NQX6
O94892 P0C7V5
Q2M218 Q96MU6
Q5T619 Q9UJL9
Q13243 Q8WXA9
Q14591 Q9UK12
Q12888 Q16666
Q8TF20 Q96GE5
P20290 P62266
Q7Z3V5 Q96EG3
P06493 Q16644
Q8IYN0 Q96NG8
P98198 Q9Y2Q0
P17032 Q8N9F8
P50570 Q96RU3
Q6ZSS3 Q9P2F9
A8MUV8 P17036
O43345 Q6P1L6
Q8N184 Q96MX3
P52744 Q9UEG4
O75467 P17039
B4DIF1 P63096
Q6PDB4 Q8N859
Q15022 Q9H307
P10072 Q3SXZ3
Q32M78 Q9NSJ1
A6NK21 Q9UEG4
P17027 Q96NL3
Q3MIS6 Q86Y25
O60765 Q6NX49
P01732 P30456
Q08AG5 Q9NZL3
A8MVS1 Q6ZMV8
Q03924 Q96PQ6
A6NK21 Q9UK12
A7KAX9 P46108
B3GQS7 Q99832
Q3ZCT1 Q5HYK9
Q16828 Q9BY84
Q6AW86 Q8N8J6
Q5MCW4 Q86WZ6
Q86XU0 Q9H5H4
O95201 Q15973
Q68DI1 Q9NSD4
A8MT65 Q7L2R6
O75467 Q5JVG2
B5BUB8 P46734
P78362 Q13243
Q15929 Q7Z7L9
O60262 P63218
P61586 P61587
P26368 Q8WU68
A6NDX5 Q96MX3
Q9BX82 Q9NSD4
Q8NA42 Q9BS31
P52742 Q9HCL3
O95780 Q6ZN11
Q8TAQ5 Q9UJL9
Q14584 Q16600
P28698 Q96NJ3
A8K971 Q8TC21
Q9H963 Q9NYT6
P27348 P50991
Q9UBF2 Q9Y678
B4DF41 B4DN49
P17026 Q08ER8
P01106 P15173
Q3KP31 Q9Y2P7
P14653 Q92793
P28698 Q14588
Q8NCG5 Q9NR48
A2RRD8 A8MVP4
Q8TAP4 Q9NQ69
Q03938 Q9UJL9
Q8NDW4 Q9H2C1
A5YKK6 Q9NZN8
Q14591 Q494X3
Q96SZ4 Q9UK11
A6NM28 O75123
O75467 P17026
A8K8F8 B3KSM6
Q96SK3 Q9NSD4
Q9UIE0 Q9UJL9
Q8IZ26 Q8N9Z0
P60953 Q6DT37
Q3SXZ3 Q5JVG2
Q8NHY6 Q96BR6
O60563 Q96JB3
O43830 P17024
P15621 Q8IYI8
B4DSN3 Q562Q9
A6NK31 P35789
P01919 Q96AZ6
P17032 P17097
A8MTY0 Q5VIY5
A2RRD8 A6NHJ4
O14628 Q9NYW8
Q6ZMY9 Q96PE6
Q8N9F8 Q96JC4
A6NF35 Q9HCZ1
O75346 Q6ZN19
Q96NJ6 Q9H0M5
P01732 P30447
Q14590 Q6IV72
Q6ZMV8 Q8N7M2
Q8NB42 Q9HCX3
P30447 P33681
Q9H0E9 Q9Y265
Q96NI8 Q9P2F9
Q14591 Q5T619
B4DSN3 Q562X1
Q16587 Q6P3V2
P17039 Q08AG5
Q15545 Q92831
P17038 Q6ZN06
P15622 Q9P2J8
A2RRD8 Q494X3
Q147U1 Q9UK12
O14978 Q8N9F8
P17038 Q96H40
Q6U7Q0 Q8N8Z8
A8MVP4 Q14593
O43830 Q5TYW1
P61088 Q9HCE7
Q6ZNG1 Q8NEP9
O60765 Q96I27
Q5JNZ3 Q8TBZ5
A6NK21 A6NM28
Q8NDP4 Q9H7R0
Q03923 Q8N8H1
P18065 P24593
P51531 Q12824
A8MYF4 Q14586
P42685 P62993
A8K971 Q6ZNG0
P04049 Q08999
Q8TA94 Q9H8G1
Q9NYT6 Q9Y3M9
O43296 Q9H963
Q6ZSS3 Q9H7X3
Q03924 Q9UJW7
O00192 Q96RT1
A6NDX5 Q6NX45
P0C7X5 Q9UJW8
O43570 Q16790
O14978 Q8NEM1
Q86TJ5 Q9NSD4
B4DNF9 B5BUH5
A6NGH9 Q96PE6
Q08AG5 Q9UC07
P01111 P98171
P17024 P17026
Q6PF04 Q6ZNA1
P17017 Q8WV37
Q2TAN0 Q9BY31
Q14141 Q8WYJ6
O75467 Q5TEC3
Q6ZN08 Q9BS31
P17098 Q9H707
P10072 Q16587
Q494X3 Q6NX49
Q01081 Q86X95
P21506 Q8N8L2
A8MQ14 Q9UBL3
P48431 Q01860
O75373 Q14588
B2R6D7 Q6IAW3
P48742 Q8N8H1
P28698 Q96H40
P18850 Q68CJ9
Q6U7Q0 Q9P255
Q96IR2 Q96SZ4
Q9Y2G7 Q9Y2Q1
B3KSM6 Q0VDF9
Q14592 Q5SXM1
Q14585 Q9BR84
Q8N823 Q96NG5
Q8N7Q3 Q96NG5
P10072 Q08ER8
Q14586 Q14587
Q494X3 Q96SQ5
P43694 Q13285
P18463 P30455
Q5VIY5 Q9NZL3
P52740 Q8N859
Q3SXZ3 Q9NQX6
P62508 Q15466
B4DIN0 P62191
O43345 Q9UK12
P17032 Q8IYB9
P29692 P40429
A8K8B0 B4DI74
P17041 Q6P9A3
Q3KQV3 Q96CS4
Q8WTR7 Q9P2F9
P29323 Q14289
Q14592 Q9HCL3
A8K389 P84095
B1AK87 B4DG50
P18464 P30453
A5LHX3 P40306
Q86YE8 Q9NQV7
P14550 Q96JD6
P18146 P78337
Q68EA5 Q7Z340
P17097 Q7Z3I7
Q8N859 Q8TAU3
A6NF79 A6NK21
P49756 Q05519
Q92468 Q9NZL6
P17096 Q01543
Q86XN6 Q9UK13
P17023 Q96NJ3
A6NDX5 Q7Z398
P14416 P42261
P08912 P51686
Q9C0F3 Q9NR11
P04908 P62807
Q6ZS27 Q7L2R6
O43345 Q4V348
O75820 Q9BRH9
Q9UJW8 Q9Y2L8
P23508 Q9UJF2
P51508 Q9BX82
Q6PF04 Q8N141
Q03924 Q8TF20
Q6ZN08 Q6ZR52
P12931 P78357
Q3KQV3 Q96NJ3
A8MXY4 Q9Y2Q1
P40616 P61204
A8MYF4 Q6ZS27
P0C7X5 Q8NB50
P15621 Q6ZNG1
P17039 Q9UJN7
P52741 Q6P9A1
Q6IV72 Q8N2I2
P23025 Q9HCS7
Q5T619 Q9UJU3
P59923 Q6IV72
Q6ZN11 Q9BR84
A8MVS1 Q0VGE8
Q96N38 Q9UBL3
O75346 Q7L2R6
A6NHJ4 P17038
P20336 Q96QF0
P16415 Q494X3
Q16587 Q8N8J6
Q4V348 Q9Y2Q1
A6NK31 Q03936
Q6ZN08 Q8NEP9
Q8TF47 Q9UK10
P62837 Q13616
Q8N720 Q969W8
Q6PK81 Q9NQX6
O95983 P19388
P17020 Q8N184
P29350 P61073
P25116 Q16270
P51523 Q9NYW8
P39086 Q16099
Q53SE2 Q9H369
P52744 Q9Y2H8
O43924 Q9NXU5
O75346 Q96HQ0
Q6ZN06 Q86UD4
Q03936 Q9BWM5
P48742 Q9NR11
Q8TF45 Q96SQ5
Q03924 Q96ND8
Q5EBM4 Q9NR11
Q05481 Q9UK11
P51809 P60880
Q86WZ6 Q8N883
Q6U7Q0 Q6ZN06
Q14592 Q8NB42
P0C7X5 Q6AW86
P51814 Q96NJ6
Q9UJU3 Q9Y2P7
O94806 Q13464
Q6ZNH5 Q9Y2H8
P28482 Q02156
Q06730 Q8TAF7
O95201 P17021
B3KR50 Q9H7V3
P52737 Q02386
O95201 P0C7V5
P30443 P43630
Q4V348 Q9NQX6
Q09FC8 Q8NCK3
P48050 Q15700
A8MYF4 Q8N9Z0
P55072 Q92575
O43296 Q96NJ6
Q8N7K0 Q8N859
Q14591 Q8TAU3
A8MTY0 Q8NB42
Q5SXQ6 Q9BR65
A8MVP4 Q86XN6
O43463 Q9BY41
Q6PF04 Q8TAQ5
Q9BY31 Q9P255
Q2M218 Q6ZN08
Q8N972 Q8TF32
P07900 Q00610
Q5T5D7 Q6ZN06
P30926 Q15822
B4E1Q1 Q2KHP4
A2RRD8 Q6P1L6
Q562Y4 Q9NWP5
B1AVT1 P14618
Q5T5D7 Q9UJN7
P28482 Q15759
Q2M218 Q96NJ3
P25205 Q01094
Q14585 Q8TC21
O75346 Q14587
Q6IV72 Q8IYB9
P17014 Q5VIY5
P51786 Q8IYN0
P17024 P17098
P10314 P18465
B3KR50 Q05D26
Q494X3 Q96MU6
Q6PK81 Q9Y2P7
Q5HY98 Q68DY1
Q0VGE8 Q86XU0
P17032 P52743
A8MUZ8 Q9NYT6
Q16600 Q6AW86
Q86Y25 Q96NI8
Q52M93 Q96GE5
P52738 Q03938
A6NNF4 Q96C28
Q6P280 Q8N7K0
P51508 Q9NZV7
P28698 Q9BUY5
P52736 Q96IR2
Q7Z398 Q8N393
Q09FC8 Q14590
B4DHC4 Q9H4N8
Q14593 Q6P2D0
A8MTY0 Q9BS34
O00329 Q14005
A8MT65 P17027
O75820 Q5JVG8
O94892 Q9HCL3
O43296 Q8NB42
P17027 Q9BS31
Q2M3X9 Q5T619
Q9UDV6 Q9UHR5
Q3KQV3 Q5EBL2
A8MVS1 Q9H707
P62837 Q9UKB1
Q06730 Q06732
P07550 P12931
O14776 Q13503
P10073 Q5HY98
B2R5T8 P35998
Q8N782 Q8NB42
P12271 Q92781
A6NK75 Q15072
P17031 Q8TF47
P17026 Q13106
Q8N8Z8 Q9HCZ1
Q8TAW3 Q9NSJ1
P98198 Q8TF62
P62993 Q9ULV8
Q09FC8 Q96PQ6
Q16587 Q86YR5
Q5FWF6 Q96MR9
P49795 Q13571
P35789 Q86UD4
P51508 Q8NEK5
Q6P1L6 Q9P2F9
P20719 Q9Y261
Q15928 Q6P3V2
O75373 Q7L945
Q9H8G1 Q9HCG1
Q8WWZ3 Q9Y4K3
O14978 Q9UK11
Q68DY9 Q96MU6
A8MUP4 Q86Y25
P01871 P01889
Q6PF04 Q96K75
O75123 P15621
O00590 P13500
Q96K58 Q96N38
P01024 P27918
P38936 Q99683
Q86T29 Q9H8G1
Q96PQ6 Q9GZX5
O75400 O75554
P17025 Q96HQ0
P53999 Q9NPJ4
P42574 Q13114
P17024 Q14590
Q96HQ0 Q9P0L1
A6NP11 Q96ND8
P62330 P84243
P19419 P28324
Q15072 Q96NJ6
Q68EA5 Q8N7M2
P20719 Q12778
A8K6J9 Q86TM3
P0C7X5 Q9UC06
Q13106 Q2VY69
Q8TAW3 Q8WTR7
A8MVS1 Q8NA42
Q49A33 Q86TJ5
Q9HCZ1 Q9Y2P0
Q5TYW1 Q8N988
Q6ZNA1 Q9UJN7
Q96N22 Q9NQV7
P98177 Q9Y603
P01116 Q8WU11
B4E1Q1 Q8N1C8
P06746 Q99638
P19784 P27448
Q9UL59 Q9Y473
A8MXY4 Q8TF32
P13693 P62899
Q6PDB4 Q9BX82
P10073 Q9HAH1
P52740 Q96PQ6
Q15935 Q8TBZ8
Q00839 Q9UKY7
P11586 Q6UB35
Q14592 Q96N58
Q13617 Q13619
P30101 Q03519
P60484 Q05397
Q86UQ0 Q9H5H4
A6NKZ1 Q9H7X3
Q8N3J9 Q8TF32
Q5TB30 Q8WUY9
P59923 Q3KNS6
Q6P9A3 Q6ZMY9
Q8TF45 Q9HAH1
A6NFI3 Q12901
A8K971 P52738
Q14588 Q9NSJ1
Q49A33 Q86UQ0
Q16600 Q6ZNA1
Q15759 Q9UBS0
P00533 P29350
B3KWR2 O60518
A6NF35 Q9HCX3
A6NK21 Q9BWM5
Q8N823 Q9Y2A4
Q8N7Q3 Q9Y2A4
Q3KNS6 Q6ZS27
A6NM28 P35789
Q6P3V2 Q9UIE0
P35789 P51504
Q9H8G1 Q9HCZ1
Q8TF20 Q96RE9
P30556 P35626
Q8N184 Q9UJW8
Q7L3S4 Q8WXB4
A6NN14 Q9HCZ1
P53350 Q96SB4
A6NHJ4 Q03938
Q03936 Q6U7Q0
Q96GE5 Q96SQ5
Q5HYK9 Q5TEC3
P51523 Q9Y2G7
Q8IYI8 Q8IZC7
Q3MIS6 Q9H7R5
P58317 Q9UK11
P52743 Q8TB69
Q8N720 Q96CS4
Q5T5D7 Q8WTR7
Q86WZ6 Q8TF20
Q7Z398 Q9P255
Q59GS3 Q6MZI6
Q86YE8 Q96SZ4
Q9BR84 Q9UL59
Q68DI1 Q9Y3M9
Q7Z340 Q7Z3V5
P62316 Q9Y4Z0
Q86YE8 Q9BSG1
Q9H4E5 Q9Y6B5
Q8NEK5 Q8TBZ8
P01116 Q9NZL6
O95716 P31749
P46721 Q86UT5
P63027 Q15833
P06241 P61978
P07951 P29536
Q9BWM5 Q9NYT6
Q8N9Z0 Q96SE7
A2RRD8 P17036
Q8N8J6 Q9BSK1
Q13207 Q99466
Q9NYW8 Q9UJW7
A6NDX5 Q6ZS27
Q03923 Q6ZN19
Q6ZMW2 Q9NYT6
Q15928 Q9P2J8
P11166 P63165
P40424 Q06413
P08514 P08648
Q86TJ5 Q96JF6
Q5T619 Q86UD4
Q6ZN06 Q9UK11
O95218 P62995
Q5EBM4 Q96MX3
P84095 Q13153
Q02447 Q05519
O43361 P17036
Q7Z7L9 Q9UIE0
Q9H0K1 Q9Y6E0
Q3SY52 Q96JL9
Q5EBM4 Q8WUN3
P63000 Q09013
Q96C28 Q99676
Q3KNS6 Q9BS31
P61026 P62491
A8MWA4 Q8IYX0
Q6P280 Q9ULM2
Q8N7K0 Q96N58
P52736 Q9P0L1
Q52LR7 Q9H0E9
P10072 Q8TAW3
O14628 Q8N7Q3
O14628 Q8N823
Q6ZN79 Q969W8
O75346 Q9NQZ8
P35240 Q9H251
Q06730 Q96MX3
Q14588 Q96K58
A8MUV8 Q96IR2
Q6PF04 Q9NZV7
O75643 Q8WXA9
P17097 Q8TB69
Q0D2J5 Q96MR9
A6NP11 Q03923
O75820 Q14593
Q96PE6 Q9HAH1
A6NHJ4 P52736
A6NK31 Q9UEG4
Q05397 Q08722
Q13360 Q9H0M5
Q00403 Q04864
P51508 Q8N7M2
Q8IVC4 Q9Y2Q1
Q08945 Q99417
P17017 Q6AW86
P42224 P52294
A8MQ14 Q6PK81
Q8NEM1 Q9UJW8
Q16600 Q6ZMY9
Q6ZNG1 Q8N587
Q14585 Q96BR6
Q7L2R6 Q9Y6Q3
Q96MX3 Q9P2F9
P13682 Q9HCZ1
P46531 Q92830
P62070 Q5U651
O75346 Q9UC06
Q14839 Q9UKT9
P51523 Q4V348
Q3SY52 Q8N9F8
Q3KQV3 Q8IZ26
Q96IR2 Q9Y2P0
P84022 Q9UM63
P48436 Q13285
P17025 Q7Z7L9
O14978 Q8N8H1
P25774 P28325
Q16600 Q5HY98
B4DVG8 Q9NXZ2
Q2M3W8 Q8WV37
Q8N9Z0 Q8TAW3
P14625 Q58FF6
Q8NHY6 Q9NYW8
P58317 Q9GZX5
A4UCT1 Q96RI3
P35346 Q8N6U8
B3KQ94 Q6FHG1
Q49A33 Q96SE7
P58317 Q08AG5
Q8N782 Q8NB50
Q8N9Z0 Q9NQX6
P10275 P41235
O60765 P52743
Q12874 Q8WXA9
Q6P3V2 Q9UC06
A8MQ14 Q7Z3I7
P52743 Q96EG3
Q5T619 Q9H7X3
Q03924 Q9H963
P17030 Q5FWF6
Q96I27 Q9BR84
Q8TD23 Q9HBT8
Q4V348 Q9Y473
P51149 P61018
Q13568 Q14653
P17097 Q6ZS27
Q5MCW4 Q8IVC4
P30443 P30504
P51786 Q96CX3
Q5HYK9 Q6P2D0
A6NGH9 Q7Z3V5
P52743 Q9UIE0
A6NF79 P17017
P45984 Q00535
A8MQ14 O75373
P51523 Q9H8G1
P17041 Q86XN6
P30291 Q99618
P17021 Q8N972
Q8N587 Q9UJW8
P06748 Q92834
Q5VIY5 Q9NYW8
Q5HYK9 Q6IV72
Q9H7X3 Q9NW07
P15622 P16415
A6NNF4 A8K971
O43345 Q8TA94
Q6ZNA1 Q86XN6
P17098 Q8N3J9
O60609 Q5T4W7
P12004 Q9UBZ4
O43294 P12109
Q14593 Q9P255
Q68EA5 Q96CS4
Q15928 Q6U7Q0
A8MTY0 Q14584
Q147U1 Q6ZMV8
Q6ZN19 Q8IYI8
Q8IYB9 Q8TBZ8
Q13360 Q9NQW5
Q86UE8 Q9UKI8
O75820 Q6ZMW2
A2RRD8 Q6PF04
Q8NB42 Q9HCZ1
P06748 Q96AE4
Q3SY52 Q96NJ3
P16452 Q08495
P00533 Q15303
Q02078 Q02080
Q7L2R6 Q9NSJ1
Q9H8G1 Q9NZL3
P17035 Q8N883
Q14591 Q9NZV7
Q8N141 Q9H2C1
Q9H5H4 Q9Y6Q3
Q6AW86 Q6ZN11
P52740 P59923
P10398 Q9NRF2
Q6P280 Q96H40
A8MUV8 P52737
P25098 Q15078
Q8TF32 Q9BY31
Q5MCW4 Q8NEM1
Q6P1L6 Q8N8H1
Q13368 Q8WYK1
Q5MCW4 Q6ZNA1
P62877 Q8TBC4
Q5EBL2 Q8IYX0
O75437 Q6P2D0
Q6ZS27 Q7Z340
A6NK75 P15622
Q96K58 Q9BSG1
Q2M3X9 Q6NX49
Q86T29 Q8IYX0
P51814 Q9NSJ1
Q86UQ0 Q86XU0
Q68EA5 Q8TBZ8
Q09FC8 Q9HCX3
O75373 Q9BX82
Q9H963 Q9HCX3
O75467 Q86YE8
Q5JNZ3 Q8N8J6
Q06730 Q99676
P34947 P35243
A6NF79 Q494X3
P51504 Q86YE8
P52742 Q03923
Q6ZNH5 Q8TAQ5
O00257 Q13503
B1AK85 Q53GC7
Q0VGE8 Q96BR6
Q7L945 Q96SZ4
Q9H2E6 Q9HCM2
Q9H0M5 Q9H7X3
Q7Z340 Q8N7Q3
Q7Z340 Q8N823
O43193 P12872
Q3ZCX4 Q9UK10
Q147U1 Q16587
A6NDX5 Q96PE6
P10073 Q6P280
Q68EA5 Q7Z3V5
A8MQ14 P59923
B1GX79 Q9UJM1
P17027 Q96NG5
Q68DY1 Q8N782
Q5FWF6 Q5TEC3
P21506 Q8WTR7
P52740 Q02386
P17027 Q9UEG4
Q9NQW5 Q9NZV7
P17980 Q8NB90
Q5HY98 Q8IZC7
Q14590 Q8TF45
P31146 Q96AZ6
Q7Z3V5 Q86TJ5
P35789 Q5HYK9
Q6ECI4 Q8WV37
O94892 Q14590
A8MTY0 Q96CS4
Q32M78 Q96ND8
Q7Z3I7 Q8TC21
P16415 Q6ZMY9
Q7L3S4 Q9NQV7
B4DXY1 P43686
Q6PF04 Q8NEP9
O43463 Q09028
P29323 Q06187
Q9BY31 Q9H7R0
P17036 Q5HY98
O43830 Q9UEG4
Q8WTR7 Q9BX82
Q6ZN19 Q8N8J6
O14979 P46100
O75346 Q6N045
P17014 Q9UK11
Q13813 Q9NRC6
O75123 Q96JL9
Q969W8 Q96N38
P17023 Q8TF47
Q5TYW1 Q9UJL9
P35659 Q96RT1
Q03924 Q2VY69
P17023 Q96NG8
Q8N4W9 Q9UL59
A6NF35 Q5SYY0
Q5CZA5 Q6ZN11
O95780 Q8IYI8
Q15928 Q9H7R0
Q03923 Q68DY1
Q6ZR52 Q9NZL3
Q5MCW4 Q7Z7K2
Q14585 Q9UK12
B4E3E8 Q59GX6
P31947 Q99717
Q4V348 Q8N4W9
P59923 Q8IZ26
O95201 Q7Z3V5
O95343 P28360
P14619 P16220
Q15928 Q3SY52
P17987 P61604
P51814 Q6ZN11
Q0D2J5 Q96N38
P42680 P42685
Q8N988 Q8NB42
P48681 Q00535
Q96NL3 Q9ULM2
P01730 P48061
Q8N9Z0 Q96RE9
P22735 Q08188
Q7Z3V5 Q96JL9
P23142 Q06828
A8MQ14 Q8N9F8
Q6AZW8 Q9ULM2
P20151 P35237
Q13424 Q8WXI2
Q9HBT8 Q9UL59
Q96NJ6 Q9NR11
Q6P280 Q8IZC7
O75290 Q9H5H4
P02751 P07996
P28482 P53778
P17036 Q5MCW4
P07900 Q99666
A8MUP4 Q8TD23
Q8TBZ8 Q96SK3
Q5MCW4 Q6P9A1
A6NM28 Q5HY98
Q08ER8 Q96SK3
O60765 Q13360
P17038 Q9BRH9
P21127 Q15648
B4E1U9 Q9BYG5
Q13838 Q8WXA9
Q3SXZ3 Q9HAH1
P17026 Q7Z7K2
Q96SQ5 Q9HCG1
P26367 P55347
P01889 P33681
Q8N9K5 Q96JC4
Q7L3S4 Q86YE8
Q14584 Q8N2I2
O43251 Q9NWB1
A8MUV8 Q96N22
Q562N0 Q9NWP5
O60765 Q9Y2L8
Q8TA94 Q96N22
Q9BUY5 Q9P2F9
Q3KP31 Q6ZN06
Q08AN1 Q9Y2A4
Q06730 Q9UC07
P52741 Q3SY52
O75437 Q9NW07
A6NF35 P10072
Q96NJ3 Q9H7R5
Q3MIS6 Q8TF47
P10316 P30512
Q02386 Q6ZMY9
O95780 Q2VY69
B4DWW5 Q14738
A8MT65 Q8N9Z0
Q96N38 Q9ULM2
Q6NX49 Q8N9Z0
A6NM28 Q6ZN06
Q86UD4 Q8IYI8
Q8TAQ5 Q9NR11
Q96IR2 Q9Y473
Q6ECI4 Q96RE9
A8MWA4 Q3KNS6
Q9UFF9 Q9UIV1
P52738 Q7Z340
Q8N8Z8 Q9Y473
Q499Z4 Q9H963
O43361 Q8NEM1
P52742 Q9BWM5
Q96PE6 Q96RE9
O75437 Q0VGE8
P04908 Q99880
Q32M78 Q5T5D7
P30291 Q00526
Q9UEG4 Q9UJL9
Q5SXM1 Q7Z3I7
Q15072 Q96EG3
P05412 P20749
Q499Z4 Q96CS4
O43184 Q9H324
O75373 O94892
Q6ZR52 Q9BX82
Q6P9A1 Q6ZN57
P28482 Q9Y6E0
Q8TAF7 Q9UIE0
P17024 P28698
Q7L945 Q96GE5
A6NKZ1 Q8N859
P15498 Q13191
P17017 Q8TF45
P17039 Q14590
Q06730 Q0VGE8
Q9GZX5 Q9UK12
Q5VIY5 Q96JC4
A6NF35 Q8N9K5
Q6PK81 Q86TJ5
Q6AZW8 Q8IYX0
Q2VY69 Q9UK10
Q8TF20 Q9UC06
O75820 Q15935
Q13360 Q6AW86
P52743 Q9NYT6
Q9H204 Q9NPJ6
Q13106 Q9ULM2
Q08ER8 Q8N9Z0
P17014 P17026
O43296 Q9UJW8
P52742 Q86XN6
A6NHJ4 Q9BS34
O00548 Q9NYJ7
O14978 Q3MIS6
Q03938 Q5JVG8
P52738 Q8IZ26
P00533 P30556
A6NNF5 Q53FA3
P00519 P31273
Q96SZ4 Q9NSD4
Q6P1L6 Q96MU6
Q96H40 Q9BSK1
Q6ZS27 Q86TJ5
Q8NDP4 Q9H2C1
P51504 Q9NQZ8
P62745 Q99569
Q6PDB4 Q6ZR52
Q32M78 Q5EBL2
P30459 P30479
Q9UII5 Q9UJL9
P51522 Q5HYK9
P11908 P60891
Q8TAW3 Q8TBZ5
Q05516 Q9Y2Y4
Q14929 Q9NR11
Q8NB50 Q9HBT7
Q5JNZ3 Q6PG37
B4DLJ3 P84085
A8MXY4 Q8N8Z8
P68104 Q00887
Q5JVG2 Q8N9F8
P62913 Q8N726
Q8TB69 Q9P255
Q9UBN4 Q9Y210
Q8IVC4 Q9P2J8
O14593 Q9UBC1
B2RBP3 Q13564
Q14587 Q96GE5
P30532 Q15822
Q6ZNG0 Q8NCK3
P49790 Q92973
P17039 Q6ECI4
Q05D03 Q9Y6B5
P30490 Q09160
Q49A33 Q9Y2P0
O43830 Q14591
Q8NEP9 Q9NQV7
Q86UD4 Q96EG3
P20936 Q9NRY4
Q7Z340 Q8N720
P52744 Q6ZN79
Q86XU0 Q9P0L1
Q9H707 Q9Y2P0
P52741 Q96IR2
Q8NEK5 Q9BSG1
P28698 Q9HBT7
P11233 P21333
A6NM28 Q6ZN19
Q0D2J5 Q96HQ0
Q15935 Q9Y2P0
O14628 Q14586
Q86YE8 Q8TBZ8
P17098 Q96NL3
B4DM97 B4DZT4
P40692 Q13400
P17036 Q96PE6
Q7Z340 Q9HCL3
Q07687 Q92988
P01919 P20039
P09874 P0C0S5
Q6ZQV5 Q96NG5
P0C7V5 Q8N393
Q06732 Q96SE7
Q6AZW8 Q86UQ0
P52744 Q03924
Q147U1 Q8N3J9
Q96K58 Q9UBL3
A8MTY0 Q8TC21
Q86UQ0 Q8TAQ5
O75373 Q0VGE8
P04350 Q9BW19
O75346 Q14588
O14498 P12111
A8MVP4 O75820
O75478 Q12962
A6NKZ1 Q9NW07
A8K8B9 Q6DHZ2
O14980 Q06787
P28358 P40424
O75467 Q8N8Z8
Q15973 Q9Y2Q1
Q8NEM1 Q99676
P08253 Q9NPA2
A6NP11 Q86TJ5
B4DYQ6 P16298
P17032 Q4V348
Q15528 Q15648
P28065 Q9Y244
P50579 Q99442
O95625 Q4LE39
Q15937 Q5TYW1
P25786 Q5QNR8
Q6P2D0 Q9UEG4
A2A3N6 P43686
Q8N4W9 Q8NHY6
Q8IYB9 Q96C28
A6NFI3 Q9NYW8
Q7L945 Q96N22
O60667 P01909
O75528 Q16514
P43034 Q16181
Q5SXM1 Q6ZS27
P56693 Q14576
P51504 Q9H7R0
Q14929 Q9Y473
P19235 Q9NSE2
Q14929 Q9UK11
Q7Z7K2 Q9Y3M9
Q96JL9 Q96N38
Q02577 Q8TAP4
Q6PG37 Q8IYN0
Q86UQ0 Q96MX3
Q7Z7L9 Q9UJU3
Q13422 Q9UKS7
P51668 Q13617
P23760 P35241
Q68DY9 Q86UQ0
Q9Y6M7 Q9Y6R1
A6NM28 Q969W8
Q8TD23 Q9P255
O75346 Q8WV37
P49755 Q9BQQ3
Q3KNS6 Q8N9F8
Q52M93 Q86WZ6
O95630 Q9Y3E7
O14709 Q5T619
P52738 Q96PQ6
Q3KNS6 Q6P2D0
Q6ZNA1 Q8N141
Q16600 Q49A33
P01871 P30511
Q8WXB4 Q9NZV7
Q14592 Q86YE8
P55199 Q96H20
A6NF79 Q6ZNG1
Q5MCW4 Q99676
O95070 Q969M3
Q5T619 Q8IYN0
Q2VY69 Q8N184
P51523 Q96SZ4
Q3ZCT1 Q8TC21
P58317 Q6PG37
Q49A33 Q8NEM1
Q6P3V2 Q96NG8
A8K0T9 B1AK88
Q86UQ0 Q9UC07
Q8WW12 Q96KR1
P51786 Q9H7X3
P32745 P56545
Q7Z3I7 Q96MX3
Q2M3W8 Q8IYI8
Q6ZMY9 Q8N4W9
P26367 Q12986
Q06730 Q9H2C1
Q14586 Q8N184
P28698 Q8WTR7
A6NP11 Q6ZNH5
P02511 Q9UJY1
Q8TC21 Q8TD23
Q15345 Q15370
O15105 P05231
Q03924 Q8NEP9
P35789 Q3KP31
P11182 P62837
Q6ZNA1 Q8NB50
Q6IV72 Q96N58
A8MWA4 O14628
O95201 Q49AA0
O00217 P08574
Q3SXZ3 Q96CX3
Q8NA42 Q96NJ3
Q5CZA5 Q9BX82
O75346 P28698
P17021 Q6PDB4
P08311 Q15661
P52742 Q8IZC7
Q8NDW4 Q96EG3
P51508 Q9Y473
Q9NRM7 Q9P289
Q02386 Q8N393
Q13106 Q9NSJ1
P09629 P17509
Q6ZR52 Q8TA94
P01112 Q6KH11
B5BTZ7 P30153
P20265 Q9HBZ2
P17035 Q8N9Z0
Q3ZCX4 Q8TBZ8
O75123 Q8NEM1
Q6PK81 Q86UQ0
Q99075 Q9NS15
Q9UBL3 Q9Y2P7
P17025 Q9UK13
P11021 P26641
Q8IZC7 Q96I27
Q3KQV3 Q96N38
P27986 P35590
P59923 Q9Y6R6
A8MUV8 Q9H2C1
O75373 Q8NDW4
P30499 Q8NHL6
O43316 P12643
A6NN14 Q5EBM4
Q02386 Q96NG8
Q6ZNG0 Q9Y3M9
Q16600 Q86XU0
P17031 Q68EA5
Q8TAU3 Q9BR84
P49640 P61371
A6NN14 Q9BX82
P62191 Q6MZI6
B4DEK4 Q86XE0
Q13360 Q9BSG1
Q6PG37 Q96N38
A6NF35 Q8TF45
B4DYI5 P08107
P17036 Q86UQ0
Q59GA3 Q99855
Q6V9R5 Q9NQZ8
O14978 Q9NYT6
P10073 Q9HBT8
P10070 Q86YR5
Q6ZS27 Q86T29
Q0D2J5 Q49A33
P36578 Q92597
Q13596 Q9UBQ0
O75437 Q68DY1
P42224 Q13287
A6NN14 Q96I27
Q0D2J5 Q0VGE8
Q8N3U4 Q8WW12
Q5JNZ3 Q8NDQ6
A8MUP4 Q9NSD4
Q13285 Q96CK0
Q13424 Q14500
Q06730 Q6P9A3
Q86YE8 Q9ULM2
P03971 Q92824
P06493 Q07666
O75373 Q7Z3V5
P50570 Q9Y478
O15198 Q04771
A6NF35 Q96EG3
Q96NG8 Q96RE9
Q49A33 Q8N9F8
P52742 Q6P1L6
P56945 Q8WV28
O75123 Q03938
O75155 O75175
Q15349 Q6A1A2
A8MT65 P28698
Q8TA94 Q9BWM5
P15621 Q5T619
P17097 Q9H707
P52738 Q6ZNG0
Q8N184 Q96RE9
O43296 Q15937
O43361 Q96MU6
Q8NDP4 Q8NEP9
Q86YE8 Q9UIE0
Q9H0E9 Q9NV56
Q8N988 Q9NQV7
P54652 Q0VDF9
P62318 Q969L4
O95486 Q562N8
A8MVS1 Q96H40
Q68EA5 Q96NJ6
O94892 P17035
Q147U1 Q9HCG1
P48742 Q8TAW3
P24821 Q02246
Q3SXZ3 Q86TJ5
P17019 P35789
Q96SK3 Q9UJU3
P52741 Q13360
Q5JNZ3 Q96MU6
Q6ZR52 Q7Z7L9
B1AK87 P47755
Q8N2I2 Q9C0F3
P06400 P39880
A2RRD8 Q9UJW7
B3KP89 P81274
P0C7V5 Q6PF04
P17014 Q7L945
O75909 P55055
Q0ZAJ1 Q1L838
Q9HAH1 Q9NW07
O14709 Q8N184
O75437 Q2TAN0
Q6P9A1 Q8IYB9
P13682 Q86T29
Q14714 Q92629
P00918 P02730
Q5TYW1 Q6ZSS3
Q12901 Q5JNZ3
Q15072 Q9BWM5
P00797 P07858
P17098 Q8TB69
Q96NJ3 Q9BWM5
P29353 P29376
P51814 Q32M78
O00622 P11047
A8MXY4 Q5HY98
P17027 P51522
O75467 Q49AA0
Q15937 Q6N045
Q13360 Q96NJ6
Q14592 Q8IYX0
P15621 Q8N8H1
P17023 Q6AZW8
P59923 Q15929
Q15047 Q92769
Q5VIY5 Q86UE3
Q3MIS6 Q9H0M5
B3KM89 B3KW67
Q13464 Q16513
O14628 Q6ZN79
O94805 Q92922
Q13106 Q16587
P17021 Q6N045
Q03923 Q7Z3V5
Q6P9A1 Q9P2J8
Q3ZCX4 Q5VIY5
A8K6V0 B4DUI8
Q6ZR52 Q8NHY6
P35789 Q6ZSS3
P01100 P29323
A6NNF4 P52741
Q8TC21 Q96K58
Q8N7M2 Q9UK13
A6NDX5 Q15973
P52738 Q9BWM5
Q8TAU3 Q96N58
A8MXY4 Q96BR6
A6NF35 Q6ZQV5
A6NN14 A6NP11
P54652 Q92598
P51523 Q8N141
A6NFI3 Q9Y6Q3
O95487 Q562U1
O75534 Q8WW12
P08107 Q9UQC1
O00762 P62837
Q8NB42 Q9H963
Q68DY1 Q9UC06
P16415 Q8N782
A6NM28 Q9BRH9
P10072 P17039
Q5JNZ3 Q8TC21
Q5HY98 Q6PK81
Q8IYX0 Q8N782
P32249 Q13330
A6NFI3 Q5JVG2
A6NF79 Q2M218
P13682 Q8NEP9
P30447 P30485
Q15937 Q8NCK3
Q9UL59 Q9Y2P0
P0C7V5 Q6P1L6
Q8NDP4 Q8NEM1
Q9UKT9 Q9UQL6
P58317 Q15072
P17098 Q9HCL3
Q5JVG8 Q9H7R5
Q15973 Q9H707
O75373 Q9HCG1
O95622 P51828
P05388 Q9Y6K9
Q86TJ5 Q8NDP4
P49760 Q9Y463
A8MUP4 Q9P255
B4DM70 Q96GW1
P52736 P52738
Q0D2J5 Q86V71
Q03938 Q86XN6
A4D2B8 B4DI13
P52736 Q96CX3
Q03938 Q2TAN0
Q9GZX5 Q9H707
Q14593 Q9NZL3
A8MVP4 Q16600
O43586 P00519
P42679 P50613
Q8N184 Q9UC06
O75674 P62993
P17038 P17039
A6NK53 Q9BWM5
O60934 Q9BXW9
P60880 Q9BV40
O15111 P35222
P51523 P51786
B4DR63 Q7LE22
Q3MIS6 Q96H40
Q5TD90 Q9BVS9
Q15973 Q2TAN0
P06493 Q00526
P17098 Q96EG3
Q8WXB4 Q9BSG1
O95201 Q96NG8
Q09FC8 Q8IYX0
A8MTY0 Q6ZR52
P19784 P57059
A6NK53 Q3SY52
P0C7V5 Q9Y6Q3
P17036 Q8N184
Q12792 Q13873
Q96NJ3 Q9UK11
Q14591 Q86UQ0
Q9UJN7 Q9Y6Q3
Q03936 Q8WXB4
O00506 Q9H0K1
Q53FA3 Q96IS6
P26640 P29692
P17019 Q3KP31
Q14591 Q96N22
P48742 Q5HY98
O75346 Q8IVC4
P78527 Q13315
O75437 Q8TA94
Q6PG37 Q96IR2
A6NF35 Q08AN1
A6NK31 Q9HAH1
Q3MIS6 Q6ZN57
Q4V348 Q8TF45
Q8N587 Q9UIE0
Q3ZCX4 Q8N883
Q06732 Q6IV72
Q8N9F8 Q8TAF7
Q14028 Q16281
P17014 Q3KP31
P17023 Q6ZN19
P17038 P58317
P59923 Q8N4W9
Q8IVC4 Q96K58
Q6IV72 Q9H8G1
Q02779 Q13387
Q00987 Q93009
P59923 Q9Y6Q3
A8MUP4 Q96IR2
Q8IVP9 Q8N7K0
P05107 P17252
P13682 Q6NX45
Q8TD23 Q96IR2
P20929 Q9NZQ9
Q8N141 Q9Y2H8
P17031 Q03936
Q7Z7L9 Q9HBT8
Q499Z4 Q9NQW5
Q6ZN11 Q9Y473
Q6P1L6 Q9HBT8
O14628 Q9Y2Q1
O95271 O96018
P15498 P98174
Q8N9Z0 Q9Y2Q1
Q92793 Q96RS0
Q14585 Q8N2I2
A6NDX5 Q8N883
A8MQ14 P17035
P51817 Q9UK32
Q15973 Q5VIY5
Q8N141 Q8WV37
Q8N883 Q9NQZ8
A6NGH9 Q9H8G1
Q96BR6 Q9UJN7
Q7Z3Z4 Q9UKV8
P17031 Q8N141
P07196 P12036
O43296 Q5T619
Q6P9A3 Q9UC06
P13693 Q07820
Q15937 Q96SR6
Q6ZNG1 Q8NHY6
Q06730 Q9H5H4
Q13106 Q9HAH1
P28698 Q3KQV3
P17035 Q96MR9
P51504 Q0D2J5
Q86V71 Q9ULM2
P15813 P29016
P52740 Q6P280
A6NHJ4 Q68EA5
A8K7Q2 B4DWK5
P17980 Q6MZI6
A6NM28 Q96NI8
B4DTX6 O15131
P68366 Q13748
P29317 P52798
O75582 Q15831
O43678 P10606
O43184 Q9UKP4
Q5HYK9 Q6PG37
P52742 Q494X3
P61952 P63215
Q147U1 Q7Z3I7
P13682 Q8IZC7
Q96NJ3 Q9HCG1
P41240 Q06187
Q7Z398 Q9H5H4
O14709 Q14587
O75346 Q03938
P17020 Q9NZL3
P51786 Q9UC07
Q14593 Q96N22
Q8IWY4 Q9NQ36
Q5EBL2 Q5T619
A6NK75 Q96NJ6
Q8N8H1 Q9HCL3
Q16637 Q9Y333
A8MWA4 Q9BUY5
B4DLM8 P62333
Q13360 Q3MIS6
Q8WUN3 Q9Y3M9
Q96SE7 Q9UII5
A8MUV8 P17017
P28482 P43694
B4DP98 P43686
Q8TAU3 Q96LW1
O95780 Q6P9A1
P30510 Q09160
Q8N972 Q9ULM2
P17014 Q8TA94
O75373 Q9Y2P7
P61978 Q96PU8
Q09FC8 Q8N9Z0
Q3MIS6 Q9UK10
Q6V9R5 Q8NDQ6
A6NNF5 Q2F839
Q9UII5 Q9UJU3
O15259 O75369
A6NF35 Q6ZSS3
P17036 P17097
O75123 Q8N8H1
A6NF79 Q9H2C1
Q68DY1 Q6N045
Q5TEC3 Q96IR2
Q49A33 Q8WV37
P13693 P42677
P63215 P63218
Q9BR84 Q9NSD4
B5BUE6 Q8IX18
Q5TYW1 Q7Z340
Q8TAU0 Q9UDV6
P00748 P39900
P35789 Q68DI1
O75820 Q9Y2P7
Q9H2C1 Q9Y2P0
P11802 Q15172
A6NDX5 O14628
P34931 Q59EJ3
Q15370 Q15714
Q06732 Q9UC06
A6NP11 Q2M3W8
Q15937 Q5EBM4
Q12840 Q13748
A6NKZ1 Q6AW86
P26641 P60866
P06239 Q86WV1
Q8N9Z0 Q9NQV7
Q6PDB4 Q96CS4
O75820 P17041
P51522 Q9ULM2
P52737 Q14591
Q7Z7K2 Q8IYN0
Q14585 Q96PQ6
P52736 Q96PE6
A8MUV8 Q7Z398
Q53HB3 Q9HAP1
P31785 Q06643
P52740 Q8IYX0
O75820 P17014
P52742 Q9UBL3
Q8N3J9 Q8TB69
Q02386 Q9BS31
Q6P2D0 Q8N393
Q7L2R6 Q8TF20
P78352 Q12959
P52744 Q14585
P18583 Q96MU7
P10070 P48380
P51504 Q9NQV7
Q9UK45 Q9Y4Z0
P59923 Q3KP31
Q96BR6 Q96SQ5
Q14588 Q8N7K0
P49792 P62820
Q96HQ0 Q96NG5
A6NK21 Q96N38
P17098 Q5SYY0
Q3SXZ3 Q99676
O75154 P84085
P17038 Q8TD23
Q14588 Q6ZN11
Q49AA0 Q96N38
Q4V348 Q9Y2P0
P43681 Q96R84
Q06124 Q8NHJ6
Q2TAN0 Q5JNZ3
Q8N720 Q96SZ4
P35754 Q99683
Q6N045 Q9NQV7
O75534 O76094
Q05481 Q9Y2P7
A6NK21 Q14584
P10398 P67870
A6NM28 Q96HQ0
P17097 Q9BWM5
P58317 Q96SZ4
Q15928 Q9UII5
P29320 P51813
Q6P0Q8 Q9H4B4
Q49AA0 Q8TA94
P20718 P49863
Q8N720 Q9Y2L8
Q08ER8 Q6PDB4
Q8TAQ5 Q9H2C1
P17036 Q8NDQ6
P04637 P06748
Q6NW36 Q96IF9
A6NHJ4 Q8TF20
Q15929 Q9Y2P7
A8K781 P55072
Q6P3V2 Q6ZN79
Q6P3V2 Q9BX82
A6NNF4 Q8NEM1
Q07820 Q16611
Q96H40 Q9NYT6
Q8N720 Q9NQX6
Q08ER8 Q96RE9
P52736 Q9Y2P0
A8MYF4 Q9UL59
Q9NYQ7 Q9ULW2
P17098 Q9Y2L8
O95757 Q92598
Q6PK81 Q8IVC4
P13682 Q08ER8
Q9BS31 Q9HCG1
P27361 P35968
O75290 Q8NCK3
O75373 Q9H963
Q14592 Q7Z398
Q6ECI4 Q96EG3
P13682 Q6AW86
Q6ZN11 Q9BSK1
P08107 Q96BE0
P59923 Q6ZNA1
P17014 Q8NB42
A2RRD8 Q86Y25
Q96MX3 Q9UK12
A6NKZ1 Q5FWF6
Q8N8Z8 Q96NL3
Q6ZN57 Q8N7K0
A6NDX5 Q96SR6
P26992 P42704
Q8NDP4 Q96EG3
P48742 Q9UK11
Q6ZN79 Q9BUY5
Q147U1 Q7Z7L9
Q02386 Q9Y2Q1
Q6ECI4 Q8TBZ8
A6NHJ4 Q14592
P30456 Q09160
A6NDX5 P28698
Q8N9Z0 Q8TAU3
O43278 Q04756
Q96BR6 Q9NV72
A8MUZ8 P17031
Q5SXM1 Q9NSD4
Q14584 Q8NB42
Q5MCW4 Q8N7M2
Q9Y2P7 Q9Y6Q3
Q52M93 Q9BUY5
Q7Z7L9 Q8N141
A6NN14 Q2M3X9
P17021 Q8NDQ6
P12931 Q05513
Q06732 Q9H0M5
A6NK31 Q9C0F3
O94892 Q9NZL3
Q06732 Q96JF6
P10073 Q6ZN19
P07195 P40925
A6NHJ4 Q6IV72
A6NN14 Q9H7R5
Q5T619 Q8N7M2
A6NFI3 Q86YE8
O43345 Q6ZNG0
P11488 P47736
Q06732 Q2M3X9
Q86UD4 Q8WXB4
B4E190 P62330
A8K971 Q96N58
Q9H707 Q9H8G1
A8MXY4 Q96SZ4
Q8N988 Q96K75
P10072 Q8IYB9
Q96NJ3 Q96SE7
Q5SYY0 Q6P3V2
Q6P3V2 Q8IYB9
P78352 Q9Y566
Q49A33 Q9NYT6
Q8N3J9 Q9UC07
Q14591 Q96PE6
A8MWA4 O75123
Q68DY1 Q6P280
O14709 Q86T29
A8MUV8 Q9P0L1
O15198 Q9UBL3
Q6AW86 Q9P2J8
P20039 P28068
Q6PF04 Q8NA42
Q86Y25 Q8N4W9
P15814 P20036
P17030 Q9NV72
Q49AA0 Q9HCL3
O14763 Q92956
A8MUV8 P51504
B3KM89 Q562R6
Q8IYX0 Q9Y2A4
Q08AN1 Q8IZ26
Q14590 Q494X3
P10072 Q14592
Q6P280 Q86UD4
B4DY49 Q6ICN0
Q68DY9 Q96JC4
P30455 Q8NHL6
P15621 Q2M3X9
Q86V71 Q9BX82
Q5JVG8 Q9NZL3
P51523 Q96NG5
A8MVP4 Q5TEC3
Q6ZNH5 Q9NZV7
Q6ZN19 Q9GZX5
Q3SY52 Q8TAF7
P09651 P46777
P68871 P69892
P30447 P30490
O95257 Q99598
P22681 P62837
Q6PF04 Q6U7Q0
P19224 P35504
Q8NDP4 Q8NEK5
Q9BS31 Q9HCX3
P43080 Q9UMX6
Q8NEM1 Q9HCX3
A8K389 B4DMH5
O00327 Q09472
O95780 Q8NDQ6
O75373 Q6ZMV8
P20226 Q00987
Q96MX3 Q9H707
Q96IR2 Q9HCL3
P52741 Q86UQ0
A6NF35 Q8N4W9
Q6P9A1 Q8N9K5
Q49AA0 Q8N2I2
P52741 Q6NX49
Q96K75 Q9NQV7
Q5JVG2 Q8N988
Q6NX45 Q96ND8
Q32M78 Q5SYY0
O43924 P36405
Q96JL9 Q9NQV7
P51946 Q00534
Q6ZS27 Q96NG8
Q49AA0 Q5T5D7
Q8N720 Q8TF32
P51814 Q3ZCT1
Q15072 Q9UIE0
Q68EA5 Q9UII5
A6NKZ1 P17097
P06239 P10721
Q96IR2 Q9Y3M9
Q6ZN19 Q96SE7
Q6ZNA1 Q7L3S4
O43345 Q9HCX3
A8MYF4 Q9H7R5
Q8TF32 Q9UK11
Q14588 Q9HCZ1
Q6PF04 Q96NI8
Q7Z3V5 Q9BSG1
P35222 Q9Y230
A8MXY4 P17030
P53804 Q96CQ1
B4DM31 O15131
Q68DI1 Q8N972
Q99676 Q9Y473
O14628 O43345
Q8WWY6 Q92769
Q6ZNH5 Q7Z7L9
P34932 Q99933
Q6PG37 Q9ULM2
Q14586 Q9BS34
Q52M93 Q9NQW5
O95780 Q86WZ6
P52737 Q9NV72
Q6P280 Q96N22
O75373 Q8TF45
Q15928 Q2M3X9
A6NNF4 Q6V9R5
Q8NB42 Q96ND8
O60936 Q14790
Q14586 Q9NQW5
A6NDX5 A6NN14
P27986 Q9UBS5
O43752 Q12846
A8K971 Q9NW07
Q05481 Q8N184
Q6P280 Q7Z7K2
Q52M93 Q7Z7L9
Q08AG5 Q96NJ3
Q13868 Q9NQT4
Q6ZN57 Q9UBL3
O14978 Q8N859
P24855 P62736
P01842 P01876
Q15287 Q701P4
Q9HAH1 Q9UJW7
P16415 Q8N9F8
O75123 Q13360
O00443 Q99442
P15498 Q13239
A8MWA4 Q9NR11
Q8N720 Q8N9K5
Q5JNZ3 Q8TF20
Q3MIS6 Q9UJU3
Q49AA0 Q8N393
O14709 Q14592
P42566 Q9Y3C5
P17031 Q96NI8
Q8IZC7 Q8NA42
Q8N2I2 Q9NSJ1
B4DSN3 Q9Y614
Q03938 Q8IYX0
Q16587 Q3MIS6
Q499Z4 Q8IYX0
Q8IVC4 Q8NDW4
A6NK21 Q15937
Q68DY9 Q7Z3I7
P51790 P51793
Q8NA42 Q9UJW8
P52741 Q9HCZ1
Q12901 Q9UJW8
P17026 Q7L3S4
Q14591 Q8N141
P17017 Q9P0L1
O00329 P14784
P28698 Q9NSD4
Q6NX49 Q9Y2L8
P12004 Q9H211
Q15929 Q8N972
A6NKZ1 Q9HBT8
Q08AN1 Q96MU6
Q14588 Q8TAW3
O15400 Q15836
B4DN99 Q7Z451
Q5JVG2 Q9NQX6
Q68DY9 Q8NA42
O75437 Q96MX3
Q147U1 Q9Y6Q3
A6NM43 A8K402
Q14590 Q8N8L2
O14709 O43361
P50542 Q92968
Q14592 Q96NJ3
O14818 Q86U62
P17014 Q08AN1
O75346 Q96JL9
Q92769 Q9UBN7
P11309 Q9UQ07
P17021 Q9HBT7
P17024 Q15973
O75820 Q6P2D0
Q499Z4 Q9H7R0
Q68DY9 Q96N38
P17017 Q8N7K0
Q8WW12 Q99442
O43830 P17014
Q13360 Q3KP31
Q15973 Q5T5D7
Q96H40 Q9Y2G7
Q499Z4 Q9ULM2
Q499Z4 Q96MR9
Q6IV72 Q8TAW3
Q6ZMY9 Q7Z340
P06401 P55345
A6NNF4 O43361
Q3KNS6 Q7L2R6
Q8IVP9 Q9P2F9
Q8N720 Q8N859
P17021 Q8IZC7
P17038 Q96EG3
Q15072 Q8NA42
Q7L014 Q8N254
Q13596 Q5QPE5
P01137 P50281
Q4V348 Q8N8H1
P38159 Q14498
P17039 Q3KNS6
P78337 Q13562
O43296 Q7Z3V5
B4DFM3 Q5QPV0
B4DTI0 Q8IY98
A6NF35 Q9UJU3
P17039 Q96EG3
O95677 Q15475
Q15935 Q8N823
Q15935 Q8N7Q3
Q96NG8 Q96PQ6
O75467 Q9NW07
Q8TAW3 Q9NZV7
Q86YE8 Q8N2I2
Q8TC21 Q9Y2A4
Q14587 Q2M3X9
B4DSN3 B4DUI8
P51786 Q8N7Q3
P51786 Q8N823
Q6N045 Q9NZL3
Q2M3X9 Q3KP31
P59923 Q68DI1
O43541 Q13363
Q6ZN79 Q8N141
P36405 Q13439
Q6PF04 Q8NDP4
P23528 Q13464
P53779 Q9Y6E0
P17098 Q13106
O43345 Q9HCZ1
O75506 Q00613
A8K971 Q7L945
Q03923 Q5T619
P17038 Q8NB50
Q6ZN19 Q8N4W9
P52741 Q6PDB4
Q86Y25 Q9UJN7
Q8WUN3 Q9NZV7
P37231 P48552
P51786 Q9NR11
Q2M3W8 Q8IVC4
Q13398 Q9UK13
P10242 Q15911
A8MT65 Q8NEK5
Q6PF04 Q8IZC7
Q8NB50 Q9Y2A4
P11142 P19438
P17038 Q14929
Q68DI1 Q99676
A6NF35 Q9Y2Q1
Q5FWF6 Q96RE9
Q6ZN06 Q9P2F9
Q99961 Q99962
Q6AW86 Q8TBZ8
P17039 Q52M93
Q5JVG2 Q96SK3
A6NK31 Q96HQ0
O75467 Q14593
O14628 Q9BSG1
O43236 Q14141
Q7Z7L9 Q8TF20
Q5VIY5 Q9ULM2
B3KS97 Q499G7
P52738 Q8NHY6
P23396 Q15628
Q14586 Q6ZN19
P58317 Q96K75
Q14929 Q86V71
P15622 Q9Y2H8
B4DW52 P53992
Q9BSG1 Q9P2F9
P08107 Q92598
O14628 Q96NG8
P16415 Q96MX3
Q03923 Q6ZN08
Q5EBM4 Q96SZ4
P31947 Q9H4N8
Q5HYK9 Q9Y2G7
P25963 Q99728
A6NNR3 B4DJ75
Q96K75 Q9HAH1
P05198 Q05655
O75437 Q14592
Q86UD4 Q9H0M5
Q13398 Q8TB69
P17036 Q9UC06
Q8TF45 Q96GE5
Q9NSJ1 Q9UJN7
Q08AN1 Q8N9Z0
P0C7X5 Q86XN6
Q6P3V2 Q96C28
Q5CZA5 Q9UC07
Q14585 Q9HCG1
A6NHJ4 Q8IYN0
P11678 P22079
Q16600 Q96LW1
P43403 Q8NET5
Q5TEC3 Q9HCZ1
P52741 Q03923
P56693 P98177
P13760 P20036
P17026 Q8N8L2
Q08AN1 Q5JNZ3
P17026 Q49AA0
Q6NX49 Q9NSJ1
Q06732 Q7Z398
B2RBR9 Q5BKZ2
P17019 Q9P2F9
A8MQ14 Q9UJW7
P05556 P51686
Q499Z4 Q6ZN06
P17017 Q5SYY0
A8MUZ8 Q8WV37
P48742 Q6AZW8
P10809 P78371
Q8TF47 Q9BSK1
P17036 Q9H7R0
A8MYF4 Q9HAH1
Q5TYW1 Q6ZR52
P0C7V5 P17036
P19793 Q92570
B3KW67 B4DTM6
O43318 Q9C0K7
P17097 Q9HBT8
Q15291 Q9BQA1
Q2F839 Q59EJ3
P05106 P05556
B4DF41 B4DL39
O60674 Q9NRF2
Q6ZMW2 Q9BS31
B3KQV6 Q15173
P36896 P67870
P10070 Q9H2C1
P15621 Q2M218
Q494X3 Q99676
Q14585 Q9Y2L8
Q7Z759 Q9H369
Q13360 Q9NSD4
Q6AZW8 Q8NEP9
A8K5M4 P84095
B4DTM6 B4DVQ0
Q5JVG8 Q6PK81
Q15072 Q6NX49
A6NN14 Q5SXM1
Q5T619 Q96NJ6
Q7L3S4 Q9UII5
P17026 P17032
Q8TF45 Q9NSJ1
A8MVP4 Q96C28
P52736 Q86YE8
B4DMC4 P62333
P30457 Q9BUN8
B1AHM0 Q9NPV4
P07900 Q13451
P52736 Q6P2D0
Q86Y25 Q9BY31
P50750 Q15078
Q68EA5 Q9Y2Q1
A6NK53 Q2M218
O75123 Q9H7X3
B4E3B6 Q8N1C8
O75437 Q96H40
P29466 Q92851
Q49A33 Q8NDW4
P04733 P13640
Q8N587 Q96NJ6
Q9NYT6 Q9P2J8
A8MUV8 P17026
Q6ZNG1 Q8N988
A6NDX5 Q96ND8
P42226 Q14765
Q6P9A3 Q96K75
Q68DY9 Q6ZN11
A8MVS1 Q8N8Z8
P43686 P46459
O14957 O43678
Q8IZC7 Q96SK3
O75820 Q6ZMY9
Q8N883 Q9HAH1
Q0D2J5 Q9UJU3
P15621 Q8TAU3
Q6ZNG1 Q9BS34
P17027 Q8N7M2
A8MUP4 Q9HCG1
A8MTY0 Q14929
Q15072 Q96K75
P17035 Q9NYT6
Q86UD4 Q9UII5
Q6NX45 Q96NJ3
A6NNF4 Q6IV72
Q13398 Q6P1L6
P09936 P63279
P59923 Q96SR6
P01891 P04222
P17023 Q5TYW1
Q6PK81 Q9NYW8
Q494X3 Q8WUN3
Q8N4W9 Q9Y2H8
A8MXY4 Q5EBL2
O60765 P15621
Q6ZQV5 Q9UEG4
P17020 Q3ZCX4
A6NK21 Q14591
A6NM28 Q6ZNG1
A8MVS1 Q9Y3M9
P17098 Q147U1
Q3ZCX4 Q49A33
O00170 P68400
Q14585 Q6N045
Q5MCW4 Q8NEK5
P35609 P46939
Q3KQV3 Q96CX3
A8MT65 Q49AA0
P36873 Q07161
O76075 Q9UHD4
Q03923 Q9UK11
Q05D03 Q9BYG5
O75373 Q96JC4
Q6ECI4 Q8N7M2
P22670 P48380
Q6ZQV5 Q6ZS27
P17014 Q3ZCT1
O14978 Q96LW1
Q96JC4 Q9ULM2
Q14585 Q96LW1
B4DM31 O00505
Q59F66 Q9H6R0
P16070 Q13316
P17026 Q8N393
O60895 O60896
P58317 Q2VY69
Q3SY52 Q8N393
A6NP11 Q96H40
B3KWR2 Q86XC7
P15622 Q96SQ5
Q86WZ6 Q9H8G1
A6NNF4 Q5TEC3
Q8TBZ8 Q96NG8
A8MTY0 O75290
Q9HBT8 Q9Y473
P16949 Q8TAS1
Q5JVG8 Q68DY9
O75123 Q86Y25
A8MXY4 Q14590
Q147U1 Q6NX49
P35789 Q7Z3I7
Q13310 Q8IYD1
Q9BSK1 Q9UJU3
Q9UKS7 Q9UQL6
Q15928 Q96MX3
P21506 P59923
P50549 Q9H944
A6NF35 Q8TBZ5
Q8IYX0 Q96PE6
Q01196 Q15796
P10828 P61201
P26927 Q13201
P01137 P14780
Q86UQ0 Q8NEK5
A8MUZ8 P17026
Q3L8U1 Q9Y232
O75290 Q86YE8
Q13309 Q13619
A8MQ14 Q6ZMY9
Q13503 Q9H204
Q14586 Q96SK3
P17017 Q9UBL3
P15153 Q9HCM2
Q12901 Q8IZ26
Q08AN1 Q8TBZ5
P17027 Q6ZQV5
P52737 Q2VY69
P19397 Q13571
P62140 Q07161
Q5HY98 Q86XU0
Q08ER8 Q9NQZ8
O75376 P29590
Q16600 Q8N393
Q9NYW8 Q9UC06
P60953 P63104
Q3KP31 Q96JC4
P24863 Q86YW9
Q8NEP9 Q96PE6
Q13398 Q68DI1
Q6NX49 Q8NA42
Q6ZMW2 Q96PQ6
A6NGH9 Q86XN6
Q0VGE8 Q14585
Q8NFP9 Q9NRL3
Q16082 Q9UJY1
O14733 Q308M2
P15621 Q9NR11
A6NK53 Q96MU6
O75533 P23246
O60285 Q9H093
Q5SXM1 Q8N988
Q3KP31 Q96NG8
O94855 Q9Y615
O95780 Q96H40
O43296 Q96GE5
A8MUZ8 Q9BR84
A8MWA4 Q6ZMY9
P17014 Q9Y2Q1
A6NK31 P51522
P01343 Q8N6C5
Q6ZNG0 Q6ZQV5
P13682 Q7L3S4
P15976 P19544
A8MYF4 P17025
Q8N883 Q8WV37
Q5HY98 Q5MCW4
P08100 P25098
P17019 Q9BS31
Q86YE8 Q9UC07
B3KN68 P63010
Q5JNZ3 Q96C28
O95486 Q562Q1
Q96EG3 Q9GZX5
Q6NX45 Q9Y2L8
P52737 Q9HCZ1
O75467 Q96SK3
Q86TJ5 Q8IYI8
P19784 Q04759
Q8TBZ5 Q8WXB4
Q86WZ6 Q9Y2G7
Q14590 Q8IYN0
P17050 P46020
Q9H5H4 Q9HCZ1
B2R7N7 Q308M2
Q8N988 Q8NDW4
O75373 P21506
P52743 Q6P9A1
Q8N883 Q9Y2A4
O95201 Q86WZ6
P61160 Q8IV90
O00170 Q15388
Q05516 Q92769
Q5HY98 Q9H2C1
Q9BXW6 Q9H1P3
A8MUZ8 P52736
Q14590 Q9BSK1
P15622 Q8N8Z8
Q15929 Q8WUN3
Q8N4W9 Q8N782
P52737 Q9UBL3
Q5JVG2 Q8TB69
P16070 Q05707
A8MUV8 Q5TEC3
P17030 Q9GZX5
Q8TC21 Q9Y2G7
P00797 Q96KR4
Q8N4W9 Q8NB42
A8MT65 Q14590
Q5TYW1 Q8NB50
P17027 Q8N184
Q03936 Q9H8G1
A8K971 Q96K75
O75461 Q8N488
Q30201 Q9UP52
P0C7V5 Q9H7X3
Q96NJ6 Q9Y473
Q9BSK1 Q9NSJ1
O14628 Q99676
P59923 Q96K75
P17020 Q5EBL2
O60765 Q68DY1
Q3SXZ3 Q8NDQ6
Q96HQ0 Q9HCG1
P17026 Q86WZ6
B5M0B4 P46734
O14709 Q16600
Q8N9F8 Q8NEK5
P55211 Q96CA5
P17676 Q13950
Q6N045 Q8N2I2
Q6ZN08 Q9NQZ8
P35789 Q8NEP9
P52738 Q96SR6
Q52M93 Q5JNZ3
A6NNF4 Q14586
Q7L945 Q8N7M2
Q15057 Q2LD37
Q8TA94 Q9NZV7
Q08ER8 Q86YE8
Q2TAN0 Q8NEM1
O43361 Q96NL3
Q6ZN11 Q9UJN7
Q7Z7K2 Q9P2F9
Q96MR9 Q9H2C1
Q14590 Q9NYW8
Q8TC21 Q9UJL9
Q9HCS7 Q9UNP9
Q6P9A1 Q9H8G1
B4DSN3 Q7Z7J6
Q5EBL2 Q6ZN19
Q6AW86 Q96SE7
Q494X3 Q8NEM1
Q03936 Q8N8Z8
Q05655 Q92835
P24928 Q15424
Q99683 Q9UPT6
B1AHM0 Q9H6R0
P59923 Q6ZN79
Q99731 Q9NPB9
P15621 Q8NA42
P31273 Q8IX15
O43597 P04049
P03372 Q8WX92
P51508 Q96JC4
P52740 Q9H7R0
P14625 Q9UGP8
Q15937 Q969W8
Q8N3J9 Q8NDQ6
Q14929 Q5T619
Q6ZN06 Q6ZN19
P11142 Q96EY1
Q8TAQ5 Q9HCX3
P51948 Q01094
Q16587 Q8WV37
A8MVS1 Q96SZ4
P17035 Q5SXM1
A8MVS1 Q96K75
Q8N782 Q9Y6Q3
Q8TF32 Q9NW07
P0C7X5 Q6ZN19
B3KSM6 Q53FA3
Q09FC8 Q6IV72
Q2M218 Q9UII5
O75290 P17098
Q9H7X3 Q9ULM2
Q9NZV7 Q9P0L1
Q3KP31 Q5VIY5
P35789 Q8N988
Q6PDB4 Q8TBZ5
B4E388 Q53GZ6
Q68DI1 Q8IYN0
Q32M78 Q8NA42
A6NHJ4 Q9Y2P0
Q8NHY6 Q9UK11
P17041 Q8NDP4
O60404 Q14123
A8K730 B5BUJ8
Q8IZ26 Q8NEK5
Q6ZMW2 Q96NL3
P51504 Q9Y2L8
Q14587 Q9UK13
O14640 O15105
P29376 P55345
A6NNF4 Q8IYB9
Q8TA94 Q8WTR7
A2RRD8 Q96MX3
A8MQ14 P17026
P11388 P13010
P62308 P63162
O75100 Q2I0Y7
Q9NYW8 Q9Y2G7
Q6ZQV5 Q96JF6
O95935 P10070
Q09FC8 Q2TAN0
Q5HYK9 Q86T29
B4E2E1 Q562Q6
Q8TA94 Q9UEG4
A4D111 B3KTT5
Q86WZ6 Q8TA94
Q5JVG8 Q6NX45
Q6NX45 Q8N2I2
P17038 Q9Y6Q3
P40337 P61077
Q68EA5 Q9UJW7
Q8N859 Q9Y6Q3
P51504 Q8N7K0
Q9NR48 Q9UMN6
Q8TF20 Q9BWM5
Q6P9A3 Q9HAH1
Q68DY9 Q96PQ6
Q5EBL2 Q8NEM1
Q8NDQ6 Q96SR6
Q8NDQ6 Q9UK10
Q8N2I2 Q8N4W9
P17020 Q6ECI4
P04233 P17693
A8K971 Q8N988
A6NK53 Q9UC06
Q5TEC3 Q6V9R5
O95780 Q9NW07
A6NK31 P52742
A6NNF5 B2R6X5
A6NK21 Q96EG3
O14980 Q14139
A6NGH9 Q0VGE8
P06729 P10966
Q2VY69 Q9NQZ8
Q6ZMY9 Q8NB50
Q8TD23 Q96MX3
B4E205 Q5T8M7
Q6ZNG1 Q9UJU3
P17027 Q86Y25
Q8N184 Q9H0M5
O75290 Q6IV72
Q09472 Q99743
O75373 P17041
Q52M93 Q96JC4
P17024 Q5TYW1
B3KQ94 B4DH44
O75123 Q86XU0
Q2F839 Q53FC7
A8MVP4 Q09FC8
Q13360 Q9HBT8
Q6PK81 Q9Y2A4
Q5T619 Q9Y2Q1
P22626 P25788
P17028 Q9NX65
A8MTY0 P17035
Q6N045 Q9BR84
O60841 P22681
P62736 P63267
Q14592 Q9P0L1
P20248 Q00535
Q00653 Q9UQL6
Q09472 Q92886
Q03936 Q96BR6
Q7L2R6 Q8TF47
O75437 Q8IVC4
Q5VIY5 Q6AW86
Q49A33 Q96NL3
P04626 P40189
O14978 Q9NSD4
P10826 Q15796
Q6P1L6 Q8N972
P52294 P55060
P17023 Q8N7M2
P17023 Q6ZN06
Q5T5D7 Q68DY1
P17097 Q9H7X3
Q0VGE8 Q6NX49
Q7L3S4 Q9BUY5
A8MVS1 Q6ZN06
P52742 Q8N7K0
A6NK21 P17031
P17098 Q15928
P17017 Q96MU6
Q6PDB4 Q9C0F3
O43296 Q2VY69
Q86TJ5 Q86UD4
Q9UEG4 Q9UJW8
Q08AG5 Q6ZN19
Q03938 Q9Y6R6
Q86XU0 Q96JL9
Q2M218 Q86UD4
Q9BRH9 Q9UEG4
Q96RE9 Q96SR6
Q7Z7L9 Q86UE3
P42772 Q13105
Q15797 Q9Y2T4
Q6ZN57 Q86TJ5
P17097 Q5EBM4
Q06730 Q6PDB4
A8K971 Q15929
P17025 Q9Y473
Q15937 Q9UIE0
Q8N720 Q8TAU3
Q14831 Q9UK32
Q52M93 Q8N7Q3
Q52M93 Q8N823
P31939 P49915
P13693 P61254
Q96ST3 Q9H2S9
Q03924 Q3KP31
P10316 P30495
Q6ZNG0 Q8IYI8
Q6P9A3 Q9NSD4
Q86XU0 Q8NB42
Q6ZN79 Q96JL9
B3KM89 Q562Q3
Q08ER8 Q5JNZ3
P52744 Q96HQ0
P40337 P61086
B4DI23 P36507
Q6PF04 Q9UBL3
Q6ZS27 Q8N9F8
Q03936 Q6ZMW2
Q8TB69 Q8TBZ5
Q5T5D7 Q9NW07
A6NK75 Q8NEK5
P05455 P35659
P52738 Q8TF32
Q5EBM4 Q8NB42
Q8N972 Q9UII5
P0C7X5 Q5T5D7
Q8IZC7 Q9P0L1
P45877 Q08380
A6NNF5 Q8N1C8
P17036 Q7Z340
P51572 Q15836
Q14593 Q8NEM1
P52737 Q8NA42
Q14929 Q8NEP9
P28698 Q8NDP4
A6NDX5 Q8IVP9
Q6P9A1 Q8N720
Q52M93 Q6NX45
Q13398 Q9Y473
O75437 P10072
O43345 Q96SK3
P27824 P49755
Q9NSD4 Q9NW07
P15336 P16220
Q68DI1 Q9UJU3
A6NG28 B4DV95
P51523 Q6ZN11
P08631 P61978
Q08AN1 Q14588
Q6ZNA1 Q7Z3V5
A6NGH9 P51786
P17098 Q8TAU3
P17098 Q6AZW8
P08922 Q06124
A8MT65 Q8N141
O75182 Q9BY41
Q14249 Q92908
A6NK75 Q8TF20
Q32M78 Q9Y2P0
Q02386 Q969W8
Q2VY69 Q96NJ3
P17020 Q8WUN3
B4DDG7 B4E261
P52740 Q49AA0
A8K402 B4DQH4
Q8N141 Q9Y3M9
O43516 P42768
P28347 Q02078
P21281 P38606
B4DGQ6 Q96L52
Q5T619 Q9UC07
A6NK21 Q86UE3
P17035 P51504
O14933 O75150
P10314 P30487
B4E388 Q53HF2
Q96HQ0 Q9BUY5
Q7Z340 Q8TAU3
Q53HU0 Q6IBT3
O00506 Q9Y6E0
A6NP11 Q9Y2P7
Q03938 Q5MCW4
P51523 Q09FC8
A6NDX5 Q4V348
Q86YE8 Q96NG8
Q5JNZ3 Q9UJU3
P48742 Q9H8G1
O00470 O43364
Q96SZ4 Q9Y2A4
O15392 P42574
P17026 Q5T5D7
Q08ER8 Q13360
Q07869 Q3L8U1
Q7L945 Q9UII5
O14974 O95487
P17031 Q8N9Z0
Q68EA5 Q96SK3
P04114 P11142
Q8IYN0 Q8TD23
B3KM89 Q562X1
Q8NB50 Q9Y6Q3
A8K971 Q9C0F3
Q12901 Q499Z4
A6NGH9 Q9NYW8
Q15935 Q6ECI4
Q32M78 Q5SXM1
P15622 Q9HAH1
Q5SYY0 Q8TD23
Q6IV72 Q9UEG4
O43361 Q6ZMY9
P52743 Q9UJW7
A6NFI3 P17030
Q15937 Q86T29
P52742 Q96MR9
Q5EBL2 Q8TB69
A2RRD8 Q9Y2L8
P0C7X5 Q96HQ0
Q8WTR7 Q9BS34
Q5SXM1 Q96NI8
Q6ECI4 Q6V9R5
Q5HY98 Q9BY31
Q96NJ3 Q9Y6Q3
Q8IYN0 Q8TF20
O75820 Q8IZC7
Q6U7Q0 Q8WUN3
O95201 Q96H40
A8MT65 P17097
Q7Z3I7 Q9NSJ1
Q6ZN57 Q96NJ6
Q8NDP4 Q8TBZ8
A6NK31 P17036
Q5JNW6 Q6MZI6
Q06730 Q96SR6
A6NK53 P17031
P52742 Q14588
P09017 P09086
P38919 Q92879
O43361 P51523
Q8IYI8 Q9ULM2
Q3SY52 Q9HCL3
Q15072 Q16600
Q68DY9 Q96I27
O75290 Q8N988
P03952 Q04756
Q6ZNH5 Q7L2R6
P04437 P15814
O43296 Q6P2D0
Q86XN6 Q99676
B3KY43 B4DKB0
Q6ZMW2 Q96NG5
Q8IXH7 Q96DB2
Q14590 Q3ZCX4
P17021 Q3ZCT1
A6NM43 P10809
P17021 Q499Z4
A6NN14 Q16587
O96004 P15172
Q8NCK3 Q96I27
Q6P9A3 Q96BR6
Q8N7M2 Q9HCZ1
B4DTX2 Q0VDF9
Q8N3J9 Q9BR84
Q13474 Q14118
Q96SR6 Q9UC07
O75346 Q3MIS6
Q14586 Q9UEG4
P30291 P33552
P17036 Q0D2J5
O43345 Q6ECI4
Q12901 Q9NQZ8
Q6ZN19 Q96EG3
O15144 Q01518
Q09FC8 Q9NQW5
A8MUZ8 Q8NEM1
P52740 Q96EG3
Q8TF45 Q96RE9
Q96SK3 Q9UEG4
O75376 P10244
Q2TAN0 Q6ZNA1
Q8N782 Q96K75
Q7Z3I7 Q9Y473
Q6ZNG0 Q8NHY6
P49862 Q15517
Q4V348 Q9BR84
A6NDX5 Q8N988
Q0D2J5 Q5TYW1
Q5SYY0 Q6ZSS3
O15372 P50990
Q86YB2 Q92841
P52742 Q9HCX3
P17038 Q6P3V2
P52740 Q6ZMV8
A6NFI3 Q03938
P21506 Q8N7K0
Q7Z3S9 Q9NR61
Q9HCG1 Q9NYW8
P30459 P43358
Q86T29 Q86XU0
O43680 P61968
Q147U1 Q8IYI8
Q8TAU3 Q8WTR7
Q499Z4 Q9UC06
Q06730 Q8N883
P10073 Q9HCG1
A6NP11 Q6ZSS3
Q99676 Q9BR84
Q09FC8 Q9Y2Q1
Q5EBL2 Q8N7K0
Q4V348 Q9UK12
Q8WXB4 Q9NQW5
Q68EA5 Q9H2C1
O75373 Q8NEK5
Q96JL9 Q9ULM2
P08575 P35568
P17031 Q68DI1
Q5TYW1 Q8IYI8
P17032 Q8N4W9
P04264 P11226
P52741 Q5CZA5
Q5TYW1 Q86T29
Q8N8Z8 Q96PQ6
Q96JF6 Q9P255
Q6ZNG0 Q96SK3
P78325 Q8TE59
P52736 Q8N720
O15379 P05412
Q96K75 Q96PE6
Q6ZN11 Q8TAW3
P13611 Q14112
Q16254 Q99856
Q14584 Q9C0F3
O95201 Q9UJU3
P52744 Q96SE7
P52741 Q9HAH1
Q96IR2 Q96NL3
Q5FWF6 Q5MCW4
P17019 Q96NI8
P18031 P68400
Q3LIA5 Q9NTC4
P14625 Q58FF7
P17041 Q13398
Q86UE3 Q96EG3
P17021 Q9NYW8
P19174 Q99704
P01009 P18428
P52737 P58317
O43345 Q96JL9
O75123 P17036
P26651 P49137
Q6P9A3 Q6PK81
P17038 Q9P2J8
P17036 Q2M218
P17844 P62995
P17020 Q9GZX5
P17039 Q9H5H4
Q3MIS6 Q96SR6
O75467 Q13360
Q14590 Q5HY98
B4DGM0 P40692
A6NDX5 Q8WV37
A8MUZ8 P17014
A2RRD8 Q9HCG1
A8MVP4 Q6ZQV5
Q14591 Q8IYN0
Q8NDW4 Q9Y2P0
P17027 Q7L3S4
Q9H7R5 Q9HBT8
Q6ZN08 Q6ZN57
Q86T29 Q8NB42
Q14929 Q6P280
Q6AZW8 Q9Y473
A6NKZ1 P51814
Q9NR11 Q9Y6R6
B3KRS7 Q9Y230
Q86TJ5 Q8N7K0
P52742 Q96MU6
Q05D48 Q96QB7
Q02386 Q8NDP4
P51786 Q96SQ5
O75290 Q8NEP9
P17024 P58317
P17026 Q96NG8
P12004 Q9Y6Y8
P01834 P29965
P0C0L4 P0C0L5
A6NK21 P17021
Q03924 Q9GZX5
A6NK21 Q16600
Q96RE9 Q9NV72
Q5EBM4 Q96ND8
Q16587 Q86XN6
P50148 P50406
Q8IZC7 Q8N141
P62491 Q9H0U4
A6NFI3 Q96PE6
Q9UBL3 Q9ULM2
A6NK53 Q8NB50
O95486 Q8TDG2
Q15928 Q6ZN11
B3KM89 Q8WVW5
Q15311 Q96CW1
Q6NX45 Q8N8L2
Q9NQW5 Q9NQX6
Q2VY69 Q8N8Z8
P21506 P52737
Q9C0F3 Q9NV72
Q3SY52 Q6ZNH5
Q6U7Q0 Q8IZ26
P04275 P43121
A8MTY0 Q03936
P07766 P43405
Q5HY98 Q86UD4
P0C7X5 Q86UE3
Q5JVG2 Q6P2D0
Q6NX45 Q96K75
A1XKG3 B5BUH5
Q15973 Q6ZMW2
Q5JYX0 Q9NS63
P51523 Q13398
Q3KQV3 Q6ZMV8
Q96NL3 Q9H7R0
P40337 P42771
Q6PDB4 Q6V9R5
O14974 P62140
P0C5Z0 P16401
Q8N8J6 Q8N988
Q68DI1 Q6P9A1
P10073 Q68DY1
P26358 Q9NPF5
A6NK31 Q8WV37
P17032 Q96RE9
Q2M3W8 Q96SR6
P17036 Q4V348
Q14588 Q5SYY0
P30459 Q09160
Q96MU6 Q9Y2G7
O95486 Q9Y614
Q03938 Q5TYW1
Q03924 Q8IYN0
A8W6Z7 Q86YQ0
Q00994 Q16288
Q14592 Q9UBL3
P17024 Q86WZ6
P07996 P35442
P51786 P52736
Q8N141 Q96MR9
A2RRD8 Q96CS4
Q2TAN0 Q96NJ3
P17036 Q6U7Q0
A8MTY0 Q14585
O00399 P60983
P0C7X5 P28698
A6NK53 Q9UK12
P40616 P40617
Q08ER8 Q96N38
Q13398 Q5FWF6
Q8N4W9 Q9UJN7
Q8TB69 Q9UK11
Q6ZQV5 Q96SR6
Q5T619 Q8N2I2
Q13148 Q9NW13
P51786 Q9NZV7
Q8N184 Q96CS4
A8K3I2 Q9BS79
O75533 P11940
Q96NG8 Q9Y2P7
Q02386 Q3KNS6
A9YTQ3 O00327
P17020 Q86UE3
P11142 P54652
Q08ER8 Q8N782
P52737 Q9UK13
Q14590 Q9P255
Q9BY31 Q9Y2Q1
Q13547 Q15014
Q86XU0 Q9ULM2
Q9H2C1 Q9NZL3
Q14592 Q96IR2
O43296 Q8NHY6
A8MT65 Q8N8J6
Q6ZN19 Q8N2I2
O15533 P30457
Q13231 Q7Z6K2
A6NDX5 Q8N8Z8
Q499Z4 Q9HCL3
Q03936 Q8TAU3
B3KM89 B4E335
Q86UE3 Q9NYW8
P68133 Q8WZ42
Q6P2D0 Q9ULM2
A8MUV8 Q9H7X3
Q3MIS6 Q9UJL9
Q5TYW1 Q96N58
Q86YE8 Q9HBT8
P07900 Q15311
O14628 O75467
Q14590 Q9UC06
P62312 Q9Y4Y9
Q8N8H1 Q8N972
P17038 P21506
Q8TF45 Q96IR2
Q2TAN0 Q96JF6
P10072 Q6V9R5
Q3ZCX4 Q9BR84
P62826 Q9UBU9
Q8N8Z8 Q8TF45
O14628 Q3ZCX4
P06703 P31949
O75437 Q9NSJ1
Q03923 Q9NYT6
Q9H8G1 Q9UK12
Q0D2J5 Q13360
P17027 P17041
Q7Z7K2 Q8TF45
Q6ZNG0 Q8N7K0
Q13765 Q16666
Q7Z3I7 Q8N883
P46734 Q9NRL3
Q86UE3 Q8NDP4
P35659 Q9BTA9
O60674 P07332
Q68DY9 Q9HCZ1
P55055 Q15466
O95201 Q9Y2A4
P05771 Q13873
Q5MCW4 Q6P2D0
P08138 Q16288
P17035 Q6ZNH5
P35916 Q05397
O95780 P17023
P51786 Q32M78
Q16600 Q8NDP4
P17023 Q15973
O75467 Q8NA42
Q5T619 Q6ZR52
P17097 Q8NEP9
Q08AG5 Q8NEP9
O75373 Q86T29
A8K3H8 Q7L7W2
Q6ZNG0 Q9UC07
Q32M78 Q9BX82
P01042 P43235
Q8N4W9 Q9BS34
P52743 Q8N7Q3
P52743 Q8N823
Q8WUN3 Q9Y473
P27348 P38919
Q7L945 Q8IYI8
Q9NX65 Q9P0L1
P25098 Q9UQ07
Q2M218 Q6V9R5
Q8N184 Q96MU6
Q8N782 Q9UK13
Q8N9F8 Q96NJ3
P27361 P50613
Q6ZN08 Q8NHY6
P24864 P49841
Q4V348 Q5JNZ3
O75373 Q9GZX5
P12931 P98082
Q09FC8 Q5VIY5
Q8TA94 Q96PQ6
P51587 Q9HB96
P32927 Q01543
Q0IIN5 Q59GS3
Q9NQW5 Q9P2F9
P53618 Q09160
Q6UVY6 Q9Y2K7
Q02880 Q14152
P16333 Q9ULH1
O14628 Q8TAW3
A8K3Z3 P17980
Q8N988 Q9HCZ1
A8K8B0 Q15172
A6NN14 Q96SR6
P51508 Q8NEP9
Q14141 Q16181
P05231 P13500
Q86YE8 Q8WTR7
A6NGH9 Q2M3X9
P05387 P29692
P03372 P20290
Q6PDB4 Q6ZN06
P13747 P30455
Q86XU0 Q96EG3
Q8N720 Q96MU6
Q5TEC3 Q9GZX5
P17030 Q8IYX0
P52742 Q86UE3
A8MYF4 Q8N9K5
Q5T5D7 Q7L2R6
Q8N859 Q9P255
Q8N859 Q96SQ5
P51786 Q8TAU3
P61163 Q16623
Q03518 Q09160
Q96CX3 Q96PQ6
Q7L3S4 Q96I27
O14829 P62158
P51523 Q9GZX5
A6NF79 Q9Y2H8
P01730 P06127
P15621 Q9H0M5
A8MT65 Q9NQX6
Q14929 Q8N8J6
P61081 Q13616
P09651 Q14498
P09651 Q9UNY4
B4DWW5 Q59G20
P08253 P56817
P52743 Q14587
Q8N2I2 Q96I27
Q7Z7G8 Q96KP1
O95918 P28335
Q5TEC3 Q9Y6R6
P17017 Q3MIS6
Q6ZN08 Q9BS34
O00628 Q92968
Q14592 Q6ZS27
P17036 Q9HCZ1
A8K8B9 Q75MP1
O60516 O60573
P0C7V5 Q9UK11
P17017 Q5EBL2
A6NF35 Q96I27
Q5JVG2 Q5TYW1
Q49AA0 Q8NEP9
Q3MIS6 Q99459
B3KM55 B4DWQ5
Q8IVC4 Q9NW07
Q96GE5 Q9Y6R6
Q3MIS6 Q8IYI8
Q14591 Q9NYT6
A8MTY0 Q5TEC3
P52741 Q6ZNH5
A8MUV8 Q96H40
Q6P9A1 Q96NL3
Q03923 Q9UC07
O43143 O75940
P17026 Q8NCK3
P52566 P61769
P06748 P60228
Q7Z7K2 Q8TAU3
P10809 P17066
Q6P9A1 Q9BSG1
P42574 P47712
O95997 P06493
Q86UE3 Q8N782
Q6P2D0 Q9Y2H8
Q15935 Q86UD4
P17031 Q5EBM4
Q96SQ5 Q9H5H4
Q5MCW4 Q7L945
P51504 Q6V9R5
A2RRD8 Q9Y473
Q15596 Q9Y6X2
Q32M78 Q86UE3
Q15136 Q9BUB1
P10319 P30457
Q9BRH9 Q9H707
A6NP11 O94892
B4DSY4 Q9NUZ0
P20226 P20749
P17023 Q15929
Q8NEK5 Q9H7X3
Q6V9R5 Q9BSK1
A8MT65 Q8IVC4
Q8TAQ5 Q96SR6
P16415 Q9GZX5
Q5JNZ3 Q7Z340
P21506 Q494X3
Q08170 Q8WXA9
Q05481 Q3KP31
Q7L945 Q8N8J6
Q13277 Q15836
Q9UBU8 Q9Y230
Q68DI1 Q8WTR7
Q8N393 Q96N58
O95780 Q8TC21
Q92942 Q9BR65
O15379 Q06455
Q5SYY0 Q9H7R0
A6NK53 Q8IZC7
Q5JNZ3 Q9NW07
P18465 P30457
O43296 Q96K58
Q5JVG8 Q9BR84
O14807 Q5U651
P00749 P07093
O43747 Q9UJ41
Q2M218 Q9NZV7
Q6ZN08 Q8TF47
Q8IYX0 Q96SE7
O94892 Q8NEK5
Q15935 Q9H8G1
Q6AZW8 Q96SE7
Q14590 Q96N58
Q3KNS6 Q8TC21
Q03923 Q96JL9
P21506 Q9UJN7
B5BUJ8 P53778
Q86WZ6 Q8N8L2
P15311 Q15599
P61244 Q9Y4A5
O95619 Q9Y4A5
P01891 Q9BUN8
Q6ZR52 Q9HBT8
B2R988 B4DHF9
A6NN14 Q6ZNA1
P17035 Q14587
A6NK21 Q13360
P17980 Q7LE22
A6NDX5 Q9NW07
A6NK75 Q969W8
P11142 P78371
Q15928 Q9UK11
A8K6V0 B3KUD3
Q68DY1 Q8TC21
P17038 Q08AN1
P13682 Q3ZCX4
Q32M78 Q96I27
Q6ZSS3 Q96EG3
P55072 Q6NW36
P62316 Q9BV90
Q15072 Q99676
P68400 Q99733
Q9P0L1 Q9Y6R6
Q8TE59 Q9BZ11
Q8NDQ6 Q96SK3
O43248 P31277
Q6P3V2 Q96K75
O14978 Q86T29
O60667 Q14761
Q8N8Z8 Q9H7R0
P46940 P62158
P10644 P11802
Q16587 Q96SZ4
P08123 P12109
Q5HY98 Q96NL3
Q6ZN57 Q9HCG1
Q5TEC3 Q9HCX3
Q6PDB4 Q9Y473
B4DNX1 B4DXY3
Q96JF6 Q9H7R0
Q5HY98 Q6ZNG0
A6NK75 Q9UJU3
Q8WTR7 Q96RE9
O75084 Q9NPG1
Q5EBM4 Q9H7X3
P17026 Q6P9A1
Q499Z4 Q8TBZ5
Q9H707 Q9NV72
Q96JF6 Q9P0L1
Q3KNS6 Q8N587
Q8TBZ8 Q96K75
Q5SYY0 Q6NX49
P51522 Q12901
Q9UBW7 Q9UKL0
A6NK75 Q6N045
Q8NHY6 Q9HBT7
O43296 Q68DI1
A8MUV8 Q8TA94
Q8NEM1 Q9UJW7
Q147U1 Q9BX82
A6NNZ2 Q13748
Q0VGE8 Q96RE9
P59923 Q9UBL3
Q6PDB4 Q96C28
Q147U1 Q15973
P48742 Q86TJ5
Q05481 Q9NSD4
A6NGH9 Q6NX49
P51786 Q96SZ4
A6NKZ1 Q8TC21
Q7L945 Q96JL9
A8K8F8 B4DNX1
P57735 Q9H0N0
B4DNX1 Q2F839
P52743 Q6ZNG0
A8MYF4 Q14587
Q06730 Q6ZN57
Q6ZN11 Q96C28
A6NP11 A8K971
P62745 Q03113
Q6ZR52 Q7L3S4
Q5T5D7 Q6PDB4
Q86YE8 Q8NB50
Q14590 Q6ZR52
Q96SE7 Q9NYT6
Q15973 Q3ZCT1
A2RRD8 Q9BSG1
Q86V71 Q969W8
Q52M93 Q6ZN06
P04049 Q16543
P17024 Q7L945
P12270 Q9UPT5
Q9NW07 Q9UL59
Q86WZ6 Q9Y2P0
P17035 Q5JVG2
Q09FC8 Q2M3W8
P17032 P52744
B4DSN3 Q562X2
B3KPJ9 B4DM70
A6NK75 Q96PE6
O14709 Q9NQV7
Q0VGE8 Q14593
P19883 P22003
O75467 Q7Z340
P18146 Q06889
Q3MIS6 Q9NZV7
P10276 Q13133
Q06413 Q14135
Q7L2R6 Q9UBL3
P35789 Q05481
Q8IZ26 Q8N393
Q9BSG1 Q9NW07
P15622 Q7Z3I7
P52740 Q6ZMY9
P10072 Q6ZNG0
A6NP11 Q8N184
Q8NDP4 Q9Y6Q3
Q8TF47 Q96SE7
Q9NYW8 Q9UII5
Q6ZNH5 Q8IZ26
O15198 Q01543
O14980 Q00610
P17752 Q6P1R4
Q8NB42 Q96NG8
Q5MCW4 Q9Y6Q3
P15621 Q14590
Q6NX45 Q9Y6R6
P0C7X5 Q8N587
P08107 Q53HF2
A6NIX2 Q8NEA6
A8MYF4 Q3KP31
Q9H2C1 Q9Y2G7
P43004 P43005
B0AZS6 P62258
Q147U1 Q5JNZ3
Q01094 Q13616
Q8TAQ5 Q9Y3M9
Q15929 Q8TD23
O95343 Q04724
A8MQ14 A8MUP4
Q8IZC7 Q8N972
O95201 Q8TF32
O94892 Q9Y473
P28698 Q8IYN0
A8MTY0 Q6ZN79
A6NM28 A8MQ14
P26641 P27635
P04150 P28482
A6NNF4 A8MUV8
A6NM28 Q9NQV7
P13682 Q9H0M5
O43345 Q6AZW8
A6NDX5 Q7Z7L9
O75820 Q6PDB4
Q5HYK9 Q96I27
Q08ER8 Q9Y473
P31948 Q16543
P51504 Q8IVP9
Q9P0L1 Q9UJW7
B2RCU6 P84095
Q2M1P5 Q8N4N8
Q8N141 Q9Y2P0
Q96JL9 Q9GZX5
B4DNF9 P67870
Q96NI8 Q96PE6
P17041 Q9HBT8
P17036 Q8N9F8
P19174 Q13574
Q7Z7K2 Q9P255
P31785 P98171
Q6ECI4 Q8NDW4
Q03923 Q6PG37
Q2M218 Q9BS31
P17014 Q9BSG1
O95201 Q03924
Q9HBT7 Q9HCG1
A6NNZ2 Q12840
O75346 Q9BS34
O43345 Q9UC07
Q8IYB9 Q8TF45
O60765 Q96EG3
Q9UJU3 Q9Y2L8
P62491 Q12846
O60765 Q96GE5
O14813 P61296
A6NP11 Q96IR2
P30447 P30456
Q6ZMY9 Q9H0M5
P10073 Q7Z3I7
Q96I27 Q9UII5
Q8NB50 Q9UJW8
O95619 Q12824
P30510 P30512
O43296 Q7Z7K2
O75437 Q86TJ5
Q08ER8 Q2M3W8
A6NHJ4 Q9Y2G7
Q14929 Q96K58
P52736 Q9NZL3
A6NK53 Q9HCG1
Q7Z340 Q96K58
P17020 Q86UD4
P52742 Q9UJL9
P04049 Q15404
Q96C28 Q9BSK1
Q96IR2 Q9NZL3
P17693 P18465
B4DFN9 Q96BE0
Q14584 Q14590
P52738 Q9H5H4
Q96ND8 Q9NYT6
P78543 Q9UFF9
Q6ZS27 Q86YE8
Q02386 Q12901
A8MUP4 Q96NL3
O60381 Q15797
Q12901 Q86UE3
Q6AW86 Q9C0F3
Q16600 Q96SE7
A8MYF4 Q8NA42
Q16587 Q6ZNA1
P22626 Q8WXA9
Q13106 Q5EBM4
Q08AN1 Q8N3J9
P17032 Q9UC07
A8MT65 Q9NQV7
Q9NQX6 Q9Y2H8
Q15973 Q9UBL3
P16415 Q8N859
P52741 Q9Y2P0
Q6PG37 Q8NDP4
P98194 Q9H7F0
A8MXY4 Q96MR9
Q15973 Q9NQZ8
Q14515 Q9BQJ4
O75437 Q7L945
P10073 Q96JC4
B1AH78 Q13153
Q2TAN0 Q9NQZ8
O75346 Q15072
Q6ZNG1 Q8TAW3
Q32M78 Q8TAQ5
Q15937 Q8N782
O60765 Q6PG37
A6NDX5 Q6P9A1
Q6ECI4 Q6P9A1
Q2M218 Q8IVP9
A6NF79 Q8NB50
Q03924 Q8WUN3
Q6ZMW2 Q8IVP9
A6NM28 Q9BSK1
P52736 Q0VGE8
P51522 Q96CS4
Q9Y2H1 Q9Y6E0
Q8N3J9 Q9BSG1
Q6P9A3 Q6U7Q0
Q14586 Q96PQ6
Q2M218 Q5SXM1
Q6ZMV8 Q9UIE0
P28223 Q15760
A6NK21 Q9UII5
Q09FC8 Q96BR6
O43930 P08631
Q5SYY0 Q7L2R6
Q6ECI4 Q8N972
Q5SXM1 Q8TAF7
P17027 Q8NA42
P51522 Q7L945
Q8N720 Q8NA42
Q96C28 Q9NW07
P17030 Q8NEP9
Q6P9A1 Q96CS4
Q96NJ6 Q9HCL3
P49768 Q8NFT8
P52737 Q9HCX3
Q6AW86 Q96NL3
Q14929 Q96LW1
A6NP11 Q15928
A6NFI3 Q5VIY5
Q96BY6 Q9H4E5
Q15929 Q9UIE0
P17032 Q3SXZ3
Q03936 Q8TD23
P08922 Q07889
Q86V71 Q9Y2P0
P13682 Q9NQZ8
Q86T29 Q9UJW8
Q5EBL2 Q96EG3
O96009 Q9UMX1
P01112 Q15811
Q8N393 Q9UJW7
P07711 P07858
Q15935 Q8NB50
Q499Z4 Q8NEM1
P22670 Q8NEA6
Q8N8J6 Q96SE7
Q08ER8 Q96MX3
P13056 P49116
Q6ZSS3 Q9H707
P0C7X5 Q8TAQ5
P52742 Q6ZN79
P50991 Q92526
Q8NA42 Q9P0L1
Q8TD23 Q9NYT6
Q8N8H1 Q8WTR7
P59923 Q96C28
Q4V348 Q8TAU3
Q6ZN08 Q8IZC7
P16415 Q8N8H1
A8MQ14 Q7L945
A6NK21 Q9H2C1
A6NGH9 Q68DY9
Q96K75 Q9NYW8
Q15072 Q9UJW7
P17017 Q8TA94
B4DLJ3 P62330
Q5MCW4 Q8N9Z0
Q03938 Q6ZN19
Q6ZN11 Q8N8H1
Q9NQX6 Q9Y2P0
P0C7V5 P17097
P51786 Q9UJN7
B1APG4 Q9BUB1
Q14974 Q5TD90
Q8NA42 Q9H8G1
P05412 Q9H1I8
Q8NEK5 Q9UJN7
P32245 Q01726
O75437 Q06732
Q86T29 Q8N4W9
P06239 Q8WXH5
Q9H707 Q9NYW8
Q8TAQ5 Q9UJW8
Q5TYW1 Q8N782
Q8N2I2 Q9H2C1
P52736 Q86WZ6
P17098 Q9BS31
Q14591 Q6NX49
O43791 Q9Y4K3
A6NGH9 Q8NA42
Q96C28 Q96EG3
Q8TF47 Q99676
Q6NX49 Q9NQX6
B4E1E2 Q92783
Q8N8Z8 Q9UEG4
P58317 Q68EA5
O95780 Q9BWM5
O75369 Q9BT40
Q6ZNA1 Q6ZS27
Q8IYN0 Q9Y2H8
P06576 Q00325
A8MT65 Q9BX82
A6NDX5 A8MVP4
Q16600 Q9NZL3
P17035 Q5CZA5
Q8WYA1 Q99814
P27361 Q7Z370
B3KM89 Q6PJ43
B4DTX2 B4E3B6
P24752 P42765
O95201 Q9UJL9
A8MXY4 Q3KP31
Q96NG5 Q9BS34
Q5SXM1 Q6P9A3
O75022 P08575
Q6ZNH5 Q9H7X3
Q6NX45 Q9UK10
Q5SYY0 Q96H40
O95201 Q9Y3M9
A8MXY4 O75123
Q5JVG2 Q6ZNG0
P30501 P43627
P40763 P52630
A6NKZ1 A8K971
P17027 Q6ZNG1
A8K6V0 B4DM97
Q6N045 Q7L945
Q6AZW8 Q9Y3M9
P11308 Q9Y467
B2R6X5 Q96H53
P17098 Q9Y2H8
Q7L945 Q9NW07
P17027 Q6PK81
A8MTY0 Q2M3W8
P17023 Q9NYT6
P23469 Q13332
P11831 P19793
P17023 Q96JC4
A6NKZ1 Q6ZMV8
O75123 P17027
Q8TF20 Q96JC4
Q8TB69 Q96BR6
Q32M78 Q8N8J6
O96017 Q9BXA7
Q96N38 Q9NZL3
Q49AA0 Q9NQV7
Q9GZX5 Q9UII5
Q03924 Q8TF32
Q14332 Q9NYQ6
Q68DY9 Q8TC21
B3KTL4 B4DFD7
O95780 Q68EA5
Q5T5D7 Q8WUN3
Q86YE8 Q96EG3
P52740 Q96N58
Q8IYX0 Q9Y6R6
Q86TJ5 Q9C0F3
P07585 P55040
Q06732 Q96N58
A8MT65 Q8N8H1
P52744 Q9C0F3
A6NN14 Q7Z3V5
Q15072 Q9H0M5
Q03924 Q68DI1
A8MWA4 Q5MCW4
P16415 Q6PDB4
Q5EBL2 Q6ZN06
P09769 P22694
P10072 Q9Y2H8
Q6ZMY9 Q9NZV7
Q3SXZ3 Q9H7R5
Q8N8H1 Q9H8G1
A8MWA4 Q6ZN57
P17036 Q8IZ26
P10145 P19876
Q16587 Q8IYN0
P17017 Q96HQ0
P07948 P23677
Q6ZSS3 Q8N8H1
Q8N8Z8 Q99676
Q14929 Q9ULM2
A8K7Q2 Q53FA3
P49841 Q9Y6H5
Q5JVG2 Q6NX49
P13682 Q9NYW8
Q8N782 Q8WV37
P05107 Q05397
O43296 Q9UJL9
Q13106 Q96JF6
Q6ZMV8 Q8IZ26
Q13106 Q86XN6
P17038 Q8NCK3
A6NDX5 Q9H7X3
Q8N782 Q9H7R0
P51523 Q9BY31
B4DF41 Q53GS1
P0C7X5 Q86UD4
P30456 P30501
Q8NDP4 Q96JL9
Q49AA0 Q9ULM2
Q5EBM4 Q9P2J8
Q15696 Q9Y3B4
A6NF35 Q8NA42
Q5TEC3 Q6N045
P19397 P31358
A6NDX5 P13682
P32297 Q15822
Q15929 Q5SYY0
Q9HBT8 Q9UII5
Q3ZCX4 Q9UJL9
Q5TYW1 Q6ZN08
Q13360 Q9NQV7
Q03923 Q08AG5
O43448 Q9UQ05
P10242 Q92793
P04637 P50750
Q52M93 Q6ZN11
Q8N9K5 Q9NYT6
O14965 Q96KB5
P17017 Q6ZMV8
P17036 Q9NQX6
P0C7V5 Q3KP31
P15622 Q86T29
A6NF79 Q8N988
P17041 Q8N3J9
Q13106 Q96ND8
Q96MX3 Q96N38
P05067 P22303
Q5HYK9 Q96GE5
P51504 Q8WV37
P52740 Q3ZCT1
P17036 Q8WV37
Q7Z340 Q96NJ6
P06493 P06748
Q5TEC3 Q96SQ5
Q8TAU3 Q96NJ6
P18464 P30443
A8MWA4 Q7Z3I7
P02786 P02787
O14628 Q7L945
O43361 Q8NCK3
A8MVP4 Q9NZL3
Q06732 Q6P3V2
Q13398 Q96SE7
Q14790 Q8WXF8
Q49AA0 Q5CZA5
P61088 P68036
Q8N9F8 Q9HBT7
O95391 Q9H2H8
P17017 Q8N9K5
Q14584 Q8IYX0
Q6ZN79 Q8TAQ5
P01100 P53539
Q09472 Q13761
Q14593 Q52M93
Q8N3J9 Q8N988
P53992 Q9BYD9
Q0VGE8 Q68DI1
P15621 Q96IR2
P16415 P52737
P28335 P47890
P35659 P43243
P51508 Q9NYT6
Q8TA94 Q9NQV7
A6NK75 Q2VY69
Q5JVG2 Q96MU6
A8MT65 Q02386
P12109 Q16647
O75123 Q9NQX6
A8MUZ8 Q9UJL9
Q7Z3I7 Q8TF20
Q6PK81 Q8N7M2
B4DDG7 B4DWG4
Q96JC4 Q9HCZ1
Q6IV72 Q9P2J8
B4E205 Q8TDY3
Q5T5D7 Q8N8L2
Q6V9R5 Q8WUN3
P51665 Q59G89
Q86Y25 Q8TAF7
P17098 Q8TF32
Q8TAF7 Q96BR6
O15259 P56945
A8K971 Q6ZNG1
P58317 Q4V348
O75290 Q8TD23
O14978 P21506
A8K6Y2 B4E1Q0
Q2M3W8 Q6ZMY9
P17026 Q32M78
Q8IZQ8 Q969V6
Q3ZCT1 Q8N393
Q05397 Q9UNA1
Q96NJ3 Q9Y2P7
Q8IYX0 Q8N4W9
P58317 Q96C28
P61026 P62820
Q8N7K0 Q96SR6
O75346 Q68DY9
A8MT65 Q68DI1
Q08AG5 Q68DI1
Q2TAN0 Q5SXM1
P50613 Q13237
P51817 P78368
Q3ZCT1 Q8IYN0
P10124 P10147
P11161 Q92664
P78562 Q9GZV9
Q8N2I2 Q9UK12
Q6P280 Q9UJW7
P08684 P16662
A8K971 Q96JF6
P51814 Q8N7M2
O15235 O43427
Q8WV37 Q96PQ6
Q8NDP4 Q8TAU3
Q5MCW4 Q9BSG1
Q14929 Q86XN6
Q6P9A1 Q9P0L1
Q147U1 Q6ZN79
Q6ZS27 Q8N7K0
O14709 Q8NEK5
Q8N720 Q8WXB4
Q13884 Q14524
P21675 Q5VTD9
Q9NZV7 Q9UII5
B4DTM6 Q562X2
Q8TF20 Q9Y2P0
P10586 P56945
Q05481 Q9UJW7
A6NK31 Q8N9K5
Q5TYW1 Q8WXB4
Q14739 Q96SB4
P10072 Q8NEM1
P17020 Q06732
O14709 Q8NDP4
Q8N7K0 Q96MU6
A6NDX5 Q8N8L2
O75467 P17032
A8KAN3 B4E1U9
Q13360 Q9BWM5
P30260 P53041
Q6ZS27 Q9NV72
Q08ER8 Q6ZNG1
A6NDX5 Q15937
Q15326 Q7Z589
P14317 P31146
A8MVS1 O43296
B4DGQ6 B4DI74
Q7Z3V5 Q8NDQ6
P55291 Q4KMG0
Q96I27 Q99676
Q0VGE8 Q8IYI8
P17023 Q9UII5
Q8N8J6 Q99676
P21506 Q96K75
P31749 Q9H4A3
Q5VIY5 Q8N7K0
Q13233 Q15759
Q6P9A3 Q8IVP9
P06241 P31273
O14628 Q8IYI8
O75467 Q5HY98
Q499Z4 Q8TAW3
Q16587 Q2TAN0
A2RRD8 Q8N7Q3
A2RRD8 Q8N823
P56817 Q92542
P18146 P37275
O94892 Q9NQW5
Q8N972 Q8NB42
P12956 P49959
Q86UE3 Q9NSD4
P52742 Q5JNZ3
A4D111 B4DFN9
P09327 P68133
Q6NX45 Q96JF6
A6NKZ1 Q6ZNH5
A6NKZ1 Q8IZ26
Q14591 Q9HCZ1
B4DG47 Q4TTY5
P52744 Q5TEC3
Q9BS34 Q9P2F9
Q86WZ6 Q8IVC4
P10912 Q13322
P17483 P40424
P53992 P62736
Q6U7Q0 Q9UK13
Q86UE3 Q9NV72
P17026 Q9NSJ1
P12931 P42680
O14910 Q14168
Q03164 Q8IYM9
Q13185 Q13263
Q5CZA5 Q5TYW1
B2RCU6 B4E1U9
Q9BSK1 Q9UK13
Q7Z3V5 Q8NA42
B4DFN9 B4DI39
Q09FC8 Q9Y2G7
B4DWW5 Q96B13
Q96CX3 Q9NQZ8
O14709 Q9H7X3
P62826 Q9UI26
Q7Z7L9 Q9P255
P17041 Q8IVC4
A2RRD8 Q9UL59
O00767 P00167
A6NP11 Q8N9F8
P63162 Q9UHI6
A6NHJ4 P17039
Q9H5H4 Q9NQZ8
Q99676 Q9HAH1
Q562Z7 Q9NWP5
P15621 Q02386
O75290 Q6NX49
O75437 Q9UJU3
Q5HYK9 Q96NG5
O75077 P05106
Q3ZCM7 Q9H853
P10073 P17097
P51504 Q8IVC4
P17032 Q8NEP9
P17020 P58317
B4E2E1 Q96FU6
Q86UE3 Q9BRH9
A8MUP4 Q86V71
O43361 Q7Z398
P17019 Q7Z398
Q96LK1 Q9NWP5
B3KR50 Q13882
O15126 Q15811
Q96IR2 Q9Y2G7
P03372 Q9UKL2
Q3KP31 Q6ZMV8
Q96PQ6 Q9H5H4
O95201 Q13360
Q2VY69 Q96LW1
Q52M93 Q96NG8
P24928 Q92793
P10073 Q15973
P17030 Q9NSD4
A6NK21 Q7Z3V5
Q03938 Q6ZN06
Q12901 Q9UII5
O14709 Q2M3W8
A8MQ14 P10073
Q6ZQV5 Q8NA42
P42229 Q13322
P61981 Q00537
P13164 Q01628
P31749 Q15139
P98177 Q9NP08
A8MT65 P17039
P61978 Q99873
O75290 P17036
Q5JNZ3 Q8NEP9
A6NKZ1 Q9BY31
P26378 Q01844
P12931 Q08345
P34897 P67870
P21796 P23508
Q86YE8 Q8TAW3
Q6ZNG0 Q9NW07
O60262 P61952
P51504 Q8IYX0
Q13227 Q9Y618
Q5SXM1 Q8N8L2
O95780 Q8TAQ5
A8MUV8 Q6ZMY9
P43681 Q15825
P17036 Q9Y6R6
Q6ZSS3 Q8TF20
Q96NJ6 Q9NW07
O43296 P17032
P36405 Q5UIP0
P17035 Q6ZNG1
Q8N7K0 Q9UBL3
Q05481 Q14587
P23246 Q8NC51
B4DS79 B4E304
Q8N8Z8 Q9UJW7
A8K8B0 Q96L52
P16415 Q96N58
O75373 Q9Y3M9
P62877 Q9BR09
A6NFI3 P17019
O14628 Q9UK13
A8MT65 Q6P280
P51522 Q9Y2P7
Q3ZCT1 Q8NHY6
Q5SYY0 Q8IYI8
O00743 P63208
Q03936 Q4V348
A6NF79 P52743
O75123 Q96LW1
Q86XU0 Q96SK3
Q5HYK9 Q6PF04
A6NK21 P10073
P16188 P30501
B4DT29 Q8IY98
P48742 Q96NL3
A6NP11 Q6PDB4
O94892 Q6ZS27
P61981 Q6PKG0
Q6P280 Q9HBT7
O14978 Q96N58
Q68EA5 Q9NW07
Q9BRH9 Q9Y3M9
P52743 Q8NEP9
Q6ZMY9 Q8WV37
Q6P9A3 Q8N587
Q494X3 Q8TA94
A6NK21 O43296
A8MYF4 Q5MCW4
P51508 Q8WXB4
Q6ZNG1 Q9P2F9
Q5SXM1 Q9H963
Q99717 Q9BT81
Q14591 Q3KP31
Q86T29 Q96ND8
P16415 Q8N883
O95201 Q96PQ6
Q68DI1 Q9UJL9
O75346 Q9P2F9
B2RCQ9 B3KTT5
O43345 Q9BS34
A8MUZ8 Q15928
Q8N8L2 Q96BR6
P0C7X5 Q8NB42
A6NF35 A8MVP4
Q9UJW7 Q9Y2L8
B4DII5 B4E340
P01024 Q02985
P51508 Q5MCW4
Q06730 Q15929
A2RRD8 Q3SXZ3
Q14592 Q15937
Q86XN6 Q8N8L2
Q6ZNG0 Q96K75
A6NF35 Q86UE3
A8MTY0 Q9P0L1
Q15928 Q96JL9
Q7Z7K2 Q8N7M2
Q7RTU3 Q99081
A6NN14 P17097
Q8N859 Q96GE5
P04406 P06744
Q7Z340 Q8N8H1
P52743 Q14591
O75346 Q9UC07
Q3ZCT1 Q68DY1
P10314 P18462
Q86V81 Q96J01
O95235 P20340
Q03135 Q13021
P17014 Q9NZL3
P17706 P42229
A6NGH9 Q8N8Z8
Q9HAH1 Q9NQZ8
O75346 Q8N8L2
Q8IZ26 Q9NSJ1
P13569 Q9H3Z4
Q8WYA1 Q99743
Q15935 Q9UK10
Q7Z398 Q8WUN3
P17020 Q96RE9
Q13398 Q8IVC4
Q9HBT8 Q9Y2L8
P10073 Q86XU0
Q969W8 Q9NV72
P05026 P58549
Q06413 Q8N8G2
Q8TBZ5 Q96K75
Q15929 Q96I27
Q8N8Z8 Q96H40
P51522 Q6AZW8
A6NF79 Q9BUY5
B4DN41 Q9P186
Q8N7K0 Q8WUN3
Q14587 Q8TAF7
P0C7X5 Q9HBT7
Q9NQW5 Q9UJL9
A8MTY0 Q96LW1
P24863 Q9H204
P17014 Q09FC8
P17017 Q4V348
A8MVP4 Q14585
P17031 Q8NDP4
P52738 Q7Z3V5
Q2VY69 Q9NR11
Q6ZNA1 Q8WTR7
P58317 Q13360
Q6ZNA1 Q96SR6
O00716 Q14188
O14628 Q147U1
P35789 Q9H7R5
A6NN14 Q9HCG1
O43900 P16333
Q96CS4 Q96JL9
Q2M3W8 Q2VY69
O75820 P17032
P52741 Q8N8L2
Q03924 Q6ZNA1
P52738 Q9Y2G7
A8K971 P52737
Q8NCK3 Q9NW07
Q8NDW4 Q96MU6
P17036 Q96SR6
Q6ZN08 Q7Z340
Q8N972 Q8WXB4
Q7Z7L9 Q96PQ6
Q99729 Q9H3D4
P51522 Q8N883
P01912 P40259
Q12901 Q8TAU3
Q08ER8 Q09FC8
O43252 O95340
Q08AG5 Q8TBZ8
Q96K62 Q9Y3C7
P09769 P27986
Q6ZS27 Q8TC21
B4E1S9 P08107
Q07889 Q9Y5K6
Q96EG3 Q9ULM2
Q6AW86 Q9GZX5
Q13398 Q96H40
P17032 Q9H7R5
B3KX23 B4DIS6
A8K6V0 Q562T4
A8MUP4 P17030
Q8N393 Q96C28
P51786 Q9UJL9
Q6P9A1 Q9H707
P43686 Q59GS3
Q96SK3 Q9NW07
Q96K58 Q96PQ6
Q8N3J9 Q8N587
Q5TYW1 Q6P1L6
Q9BS31 Q9NSJ1
Q6P2D0 Q6P9A3
Q14590 Q8NA42
Q8N8Z8 Q96SE7
Q5T5D7 Q9GZX5
P51991 P55209
P04264 Q92817
A6NK21 Q32M78
P0C7X5 Q9NR11
P12004 P49918
Q96I27 Q9Y2P7
B4E132 Q9NQI0
Q8TF20 Q9Y2H8
P11142 P50613
Q8NB50 Q9GZX5
Q5EBL2 Q6NX49
Q09FC8 Q8N2I2
A6NKZ1 Q8N8J6
P51786 Q15918
P17024 Q96SE7
B4DXI8 Q59G89
Q7Z340 Q8NEK5
A6NK53 Q2M3W8
P52738 Q6ZNH5
Q3SY52 Q96BR6
Q9HAH1 Q9HCL3
P07585 Q06828
P10072 Q9Y2Q1
A6NGH9 Q86WZ6
O00743 P53041
Q53GG3 Q9Y5X3
Q49AA0 Q9Y2P7
P36402 Q9UJU2
A8MUP4 Q8TAF7
P43246 Q06609
P17026 Q969W8
Q3SXZ3 Q96N22
P10828 Q14686
Q16587 Q5HY98
O43345 Q9H963
Q6ZMV8 Q8NDQ6
O75346 Q0VGE8
O15496 P04054
Q8N782 Q9HAH1
Q96IR2 Q9NSJ1
A8K971 Q15973
O60285 Q8TDC3
Q96GE5 Q9Y6Q3
A8MXY4 Q2M3W8
P17032 Q8IYI8
O75437 Q15929
A6NF79 Q8IZ26
Q15973 Q8NEP9
P46379 Q9NRR5
P17032 Q9UJW8
Q2TAN0 Q96N38
A8MVS1 Q8TBZ5
P30493 Q8N423
Q6ZSS3 Q8N8J6
A6NF79 P16415
O43345 P0C7V5
Q09FC8 Q6U7Q0
Q5EBM4 Q8IVP9
A8MWA4 Q6P1L6
Q6ECI4 Q9BSG1
P52741 Q9BWM5
Q6ECI4 Q9BX82
Q13478 Q9NPH3
Q6IV72 Q9H5H4
P03973 Q15653
P28698 Q3ZCT1
O60765 Q0D2J5
A6NK31 A8MVP4
Q5HY98 Q86UE3
Q6V9R5 Q8TAQ5
Q4V348 Q8TC21
Q2M218 Q96N58
P17023 Q06732
P11234 P51178
Q8N782 Q96SK3
Q8N859 Q9BX82
Q6U7Q0 Q96NJ6
Q53GF5 Q99436
P16435 Q16850
Q5FWF6 Q6P280
Q08AN1 Q8N720
Q92752 Q9UK32
P23246 Q96ST3
P08574 Q02978
Q16587 Q96PQ6
P20908 Q08380
O75373 Q8N9K5
Q6ZNA1 Q9HCZ1
Q96BR6 Q9Y2A4
A8MTY0 Q8NHY6
O75290 Q96CS4
P35250 Q6LES9
P30505 Q03519
P30443 P30505
Q8IVC4 Q9NZL3
Q15973 Q5MCW4
Q68DY9 Q9HCX3
P15621 Q8N3J9
A6NNF5 B4E1Q1
P17097 Q6ZN57
P17036 Q6ZMW2
O75290 P15622
Q03938 Q8N859
A6NM28 O75346
P62328 P62736
A8MT65 Q6P9A1
Q8N883 Q96RE9
Q6ZMV8 Q86V71
P51523 Q9UK12
Q8NB42 Q9UJW7
Q96HQ0 Q9UIE0
Q8WTR7 Q96I27
Q6PDB4 Q96HQ0
P29597 P41240
Q5TYW1 Q96H40
Q68DI1 Q8N4W9
P17019 Q8NA42
A6NM28 P48742
Q5SXM1 Q8N883
Q86Y25 Q8IYN0
Q16587 Q8N7Q3
Q16587 Q8N823
Q6ZMY9 Q8WXB4
Q0VGE8 Q9BUY5
P17030 Q96ND8
P07948 P56945
P17024 Q6P9A3
O43296 P17023
P52742 Q9UEG4
P20138 Q9Y286
P50990 Q53HV2
A6NN14 Q9UBL3
Q13315 Q9BQ15
O75820 Q96MR9
P59923 Q06730
B4DG47 B4DN99
P04229 P28067
O75467 Q6P2D0
Q8N8L2 Q9NSD4
A6NK75 Q9UL59
P17014 Q86T29
P21127 Q14790
Q5SYY0 Q96PQ6
Q3SXZ3 Q5TEC3
P0C7V5 Q0VGE8
P30456 P30510
P20591 P20592
O60765 P52742
B4DDG7 Q10567
Q6AZW8 Q6P1L6
O75373 Q14585
P33176 P63104
Q5JVG2 Q6NX45
A8MUZ8 Q15937
Q6ZQV5 Q86XU0
Q9NV72 Q9UJN7
Q68EA5 Q6PDB4
Q8WUN3 Q9Y2Q1
Q8TF47 Q96RE9
P35789 Q8NDP4
P11586 P13995
P13682 Q96GE5
Q4V348 Q9GZX5
Q12788 Q8NI36
P01106 P25490
Q96N22 Q9HBT8
Q5SYY0 Q9NZV7
Q494X3 Q5TEC3
P52741 Q96EG3
P60468 Q9UGP8
P16415 Q9NQZ8
O15350 Q9H422
Q03923 Q15929
Q7Z3S9 Q96AX9
Q8N7M2 Q9HCX3
O75123 Q7Z7L9
Q00653 Q04725
B2R9A0 P68400
P17021 Q8NDP4
P30457 Q860B5
O95201 P52743
Q14588 Q9HCL3
P35789 Q9UC07
Q6ZNG0 Q9Y2P7
P04839 P32927
Q14587 Q96JF6
Q8N393 Q96SK3
P51508 Q96I27
P22681 P27348
Q6PG37 Q8NA42
O75437 Q86XU0
P0C7V5 Q8NDQ6
Q6ZQV5 Q8WTR7
P17025 Q13106
A8K8F8 Q53FC7
P28698 Q7Z7K2
O60890 Q86YR5
P10073 Q96RE9
Q14929 Q5HY98
P59923 Q86UQ0
Q14929 Q96GE5
A8MUP4 Q9H0M5
Q14584 Q96N22
Q8IYB9 Q9NZL3
O43309 Q9BRR0
P52738 Q9UC06
O43347 Q14576
P52738 Q13360
Q5CZA5 Q8TF47
Q9HBT7 Q9UL59
P05109 P31151
A6NK53 Q96N58
P25789 P54578
Q6IV72 Q86YE8
B2RAI5 P55060
Q06732 Q6V9R5
O94892 Q14591
Q6PF04 Q8WV37
Q9H4P4 Q9Y2X8
Q86UQ0 Q9NQV7
Q9C0F3 Q9UK12
Q8NHY6 Q96PE6
O14936 Q9UPE1
Q86YE8 Q8TF20
O43830 P17023
B1GX79 Q9UJM0
P19022 Q96NW7
Q15937 Q96NI8
A8MWA4 Q9P255
P10398 P61981
Q32M78 Q7Z3V5
Q7Z7K2 Q96K58
Q6ECI4 Q8TAU3
A6NDX5 Q9NSD4
Q5JVG2 Q8NDP4
Q8WUN3 Q9Y2G7
Q49AA0 Q8TF47
P02730 P11171
B4DEV8 P25789
Q3SXZ3 Q9NZL3
P58317 Q6P3V2
O60583 P51522
Q08AN1 Q6AZW8
P13645 Q92817
Q0D2J5 Q8IZ26
Q96RE9 Q9UBL3
P17026 Q5FWF6
P13497 Q9H2X0
O75154 Q15907
P47736 P49815
P27986 Q04912
Q8TF47 Q9UK13
Q5TEC3 Q7Z3I7
Q3KNS6 Q9UK12
O14628 Q96SZ4
Q6U7Q0 Q8N720
Q6ZQV5 Q7L3S4
Q3MIS6 Q9Y2P7
Q9NR11 Q9UK11
B4DYI5 B4E1Q1
Q96EG3 Q96SZ4
P17026 Q8TAF7
P10827 P16220
Q3KQV3 Q969W8
Q8IVP9 Q9Y2P7
Q8WUI4 Q92993
Q68DI1 Q6ECI4
A6NK75 Q8N184
Q9NQT4 Q9Y2L1
Q5EBL2 Q96H40
P17014 P17017
Q96MU6 Q9UJL9
A6NN14 Q6NX45
A6NFI3 Q14590
P52738 Q3ZCX4
Q6ZNH5 Q99676
A6NKZ1 Q8IYI8
Q9NV72 Q9UIE0
Q5HYK9 Q86UE3
Q86T29 Q9BSK1
O75674 P06241
O75925 Q8N2W9
P17038 Q9HBT8
Q9BWM5 Q9C0F3
Q3ZCT1 Q8NDP4
Q5TYW1 Q9HCL3
Q16600 Q9UBL3
Q5TYW1 Q96K75
Q6N045 Q8IZC7
Q7Z340 Q86V71
A6NKZ1 P58317
B4DTM6 Q562Q8
A8MYF4 Q96IR2
P63261 Q8WZ42
Q96N22 Q99676
O14709 P52736
P0C7X5 Q5VIY5
Q14586 Q6ZN06
P10073 Q9Y2P7
P01106 P38398
Q494X3 Q8TBZ5
Q6ZN11 Q9UIE0
P51523 Q7Z398
Q8N8H1 Q9UJL9
Q96EG3 Q96HQ0
Q8N859 Q8NCK3
P17036 Q8TA94
B5BUB8 Q6FHX4
Q6ECI4 Q86T29
Q68DY9 Q969W8
A6NDX5 Q2TAN0
Q96CS4 Q9NQW5
Q49AA0 Q6IV72
P54198 Q9UMS0
P17031 Q16587
Q09FC8 Q14591
P17030 Q7Z3V5
Q5T619 Q8TF32
Q13398 Q8TF20
Q8N393 Q8TAF7
P17066 Q53HF2
A6NP11 Q6AZW8
O75373 Q14591
Q5T5D7 Q9BS34
A6NM28 P0C7X5
Q13398 Q8NHY6
Q6ZS27 Q9NQW5
Q5VIY5 Q6ZNA1
A8MT65 P17026
A8K781 Q7LE22
Q5MCW4 Q6P1L6
P05556 Q15019
Q8N988 Q8WTR7
P00748 Q9NPY3
Q08AG5 Q15928
Q8TD31 Q9BUZ4
Q05481 Q8N7Q3
Q05481 Q8N823
A6NK21 Q96H40
Q7Z3I7 Q8IVP9
Q96MR9 Q9UJW8
Q96NI8 Q9HBT8
Q2VY69 Q6P2D0
Q15928 Q6NX45
P49137 Q15746
Q147U1 Q96BR6
Q8TF45 Q9UK11
Q5JVG2 Q6P1L6
Q02386 Q09FC8
A6NKZ1 P52741
Q03924 Q9Y6Q3
Q2VY69 Q49AA0
P20749 Q13233
P33993 Q8IXH7
Q14590 Q96JC4
Q6ZQV5 Q9HBT7
P08047 P56693
Q06730 Q96JL9
P08476 Q6WN34
B3KTV0 Q5SP16
O43734 P25942
P17019 Q9Y6R6
Q68EA5 Q96BR6
Q5EBM4 Q8NDQ6
Q8N859 Q9HBT7
P51504 Q8N9K5
Q6P280 Q9NQX6
A8MTY0 P17021
P48742 Q7Z3V5
O75437 Q9H7X3
A8MVP4 Q9Y2H8
Q8TBZ8 Q96SQ5
Q8NCK3 Q96ND8
O00186 Q16623
Q2M218 Q52M93
A6NK21 Q9UK13
P25025 P35348
Q6AW86 Q6ZR52
Q5SXM1 Q5SYY0
P17542 P27361
Q7Z7K2 Q9NZV7
P17041 Q3KQV3
A6NGH9 Q9HCZ1
Q5EBM4 Q9UK10
P16591 Q14247
Q96NJ6 Q9BS31
Q15928 Q96LW1
O75925 P63279
P09326 Q13651
Q16548 Q96LC9
Q96ND8 Q9NQW5
Q86T29 Q9P255
B4DP98 Q59GS3
Q8N782 Q96MR9
Q7Z7L9 Q8NCK3
O43296 Q9NYW8
O43143 O60231
P51508 Q7Z3I7
A6NK21 Q6NX49
P00558 P04406
Q08AG5 Q86UE3
Q7Z3V5 Q8WV37
Q494X3 Q6ZS27
P52743 Q9BS34
A6NN14 O75346
P10314 P30504
Q9BS34 Q9BUY5
B3KR49 B4DFY5
P52743 Q0D2J5
Q08AN1 Q9UK11
Q3KQV3 Q8N8L2
P17024 Q9H7R5
Q6AZW8 Q86Y25
P04080 P07711
Q96N58 Q9Y2P7
Q8NEK5 Q9BRH9
P30291 Q00535
Q8IZ26 Q96MR9
P48742 Q9NSJ1
P31749 Q16543
Q8N141 Q99676
Q14591 Q9UK13
Q13398 Q96MX3
Q96HQ0 Q9HCZ1
Q86XU0 Q9UJN7
Q6AW86 Q9BSG1
P38919 Q14562
Q14592 Q9NR11
O00141 P46934
P10073 Q9BR84
Q14584 Q8WUN3
Q14683 Q86VX4
Q13398 Q14590
Q8N720 Q96SR6
P07996 Q02388
P17023 Q9HCX3
Q03936 Q8TC21
P58317 Q9H8G1
Q96MR9 Q99676
Q6ECI4 Q8IYB9
Q13233 Q9UM73
O96017 Q9UBU7
Q6MZI6 Q86U62
O14757 Q9HAW4
Q96PQ6 Q9HCL3
P17020 P17035
P52738 Q8IYX0
P17020 Q14587
Q86UQ0 Q9UK13
Q03936 Q86XN6
Q6ZR52 Q9BR84
Q6ZNG0 Q96JL9
Q96CS4 Q96IR2
A6NK31 Q9Y2Q1
Q8N393 Q9NQZ8
A1XP52 Q0VDF9
Q5FWF6 Q9BX82
A2RRD8 P17035
A8K971 Q6P1L6
P17026 Q96IR2
Q6ZN11 Q8TBZ8
P15622 Q8NA42
O43296 Q6PDB4
P10827 Q9NX70
A6NNF4 Q9UJL9
Q5JVG8 Q8TD23
Q14587 Q6ZN79
P01919 P11912
P24468 Q09472
P01241 P27361
A6NK75 Q6ZQV5
P53778 P62993
A8MVP4 Q05481
A6NK75 Q8N988
O95201 P17038
A8K3Z3 Q6MZI6
Q6PDB4 Q6PG37
Q8IYN0 Q9H707
P49756 Q08170
P17098 Q9P255
Q8NHY6 Q96IR2
Q8TA94 Q9NYT6
P17098 Q9H7R0
O75486 O94864
Q06124 Q14451
P17014 Q8NDW4
O43361 P51786
Q8NB42 Q8NDW4
O15392 P24941
Q96MX3 Q9H7R5
Q6ZN79 Q9H7X3
P0C7V5 Q3KQV3
Q14588 Q8N3J9
Q6PG37 Q8TB69
P52740 Q9NV72
P06732 P10916
Q5TYW1 Q8TF47
Q14929 Q9UK12
O75346 Q14585
P35222 Q8TDM6
P20265 P49335
P36543 Q9UI12
P17021 Q68DY9
Q8N8Z8 Q9UC07
Q05481 Q6ZNG1
O95780 Q96LW1
P15923 P40424
Q7L3S4 Q96ND8
Q6ZR52 Q9NQX6
Q5EBL2 Q96K75
A6NKZ1 Q6ZMY9
P98164 Q07954
Q3KQV3 Q7Z3V5
Q15072 Q6ZN57
P35789 Q8NCK3
A8MUZ8 Q96N58
Q5SYY0 Q6U7Q0
O75820 Q8IVP9
O14709 Q9UL59
P52738 Q8WUN3
B3KWG6 O60684
Q86YE8 Q8TBZ5
Q14592 Q9GZX5
Q86Y25 Q8IYX0
B4DK91 Q59EK0
P50613 P55060
O95150 P01375
Q494X3 Q96K75
P14151 P31146
B4DNT8 B4DWK5
A8MSY0 Q16849
Q32M78 Q9Y2H8
A8K971 Q15928
A8K3B7 P63098
P15622 Q5T5D7
Q8WXB4 Q9Y6Q3
P17020 Q13360
Q12901 Q5HYK9
O95487 P68133
P10073 Q8N2I2
A6NK21 Q8N587
O75373 Q8N587
Q2VY69 Q9P2J8
Q3ZCT1 Q8NEP9
P17025 Q9Y2Q1
P02100 P69892
A3RLL6 Q53YE3
O75815 P40939
Q5JNZ3 Q9Y3M9
P13682 Q6ZNA1
Q5JNZ3 Q8NDP4
P17038 Q96GE5
P52744 Q8N8Z8
A6NF79 Q96N38
Q9UJL9 Q9ULM2
P17020 Q8N972
A8MUV8 Q6P2D0
Q6XD76 Q99081
O96020 Q00526
A8MT65 Q86TJ5
Q03519 Q29963
O00470 P31276
Q5TEC3 Q9P0L1
Q49AA0 Q96MR9
O75373 P17039
P35789 Q8TD23
Q5HY98 Q8TD23
Q9UJL9 Q9Y473
Q9BSG1 Q9P255
Q15937 Q2TAN0
P17098 Q68EA5
O95780 Q5JVG8
A6NK21 Q9BRH9
P10314 P30488
O43316 P12644
Q3SXZ3 Q9HCX3
Q14995 Q9HCD5
Q969S8 Q9UBN7
A6NK31 Q9NQZ8
Q4V348 Q9UL59
Q15935 Q8N9K5
Q6ZN57 Q9BR84
P51786 Q96IR2
Q6ZSS3 Q96I27
B4DJC8 B4DN70
Q6ZMV8 Q9BS31
O14617 P53680
P17024 Q6ZN06
P52736 Q8N8Z8
A6NFI3 Q8N9K5
P33076 Q9UQL6
Q8N9Z0 Q9P0L1
Q4V348 Q96CX3
Q6PG37 Q96MR9
P58317 Q8N782
P62995 Q15233
P15621 P21506
Q2M218 Q8TBZ8
P17039 Q96N38
Q5EBM4 Q8N3J9
Q86XU0 Q86Y25
P51668 P62837
P21675 Q9Y4A5
P12544 P49863
P15622 Q96GE5
P17844 P31483
O75123 Q6ZMW2
Q6ZN19 Q9UJL9
O14628 Q96JC4
Q6ZNG1 Q9HCZ1
Q8N9Z0 Q8TD23
A8K6J9 B2R988
Q14591 Q6ZNG0
B4DR63 O14986
Q96H40 Q9Y6R6
Q9H7R0 Q9HCL3
Q12901 Q96BR6
Q86YE8 Q9HCL3
P17023 Q7L945
Q499Z4 Q9Y2A4
O14978 Q9BS31
Q13106 Q9NQX6
P11142 P48741
P52742 Q15072
O75437 Q8TF32
O75290 P17027
Q6NX49 Q96HQ0
Q3KP31 Q86Y25
A6NM28 Q0D2J5
Q5QPE5 Q6ZRJ8
P10072 Q86V71
Q562X9 Q9NWP5
A6NP11 Q9UK10
O95453 Q9H1J1
P14635 Q13148
Q12901 Q8NA42
Q6P280 Q969W8
P03372 Q13105
O75019 P01730
Q0D2J5 Q8IYX0
O60869 P19793
P15863 Q9UM47
Q494X3 Q9UJU3
A6NFI3 Q9BS31
B4E0P1 P49720
Q15935 Q96PE6
O43361 Q13398
A2RRD8 Q86XN6
Q8IVC4 Q8NEK5
Q01130 Q96MU7
P17036 Q9H8G1
P17020 Q96K58
P30480 P41091
Q9BX82 Q9NQW5
P52744 Q8NEM1
Q14587 Q68DI1
Q15935 Q16587
O43345 Q6ZNG1
P52742 Q96N38
Q00653 Q9H1R3
A8K8B0 Q562F2
O75100 P67870
Q13398 Q8TF32
P06239 Q6ICN0
Q9H7X3 Q9P255
Q96JL9 Q96MR9
A6NNF4 Q96NJ6
P01903 P11912
P13682 Q8WXB4
Q3KQV3 Q96IR2
P10071 P47736
A6NN14 Q8N3J9
Q494X3 Q5T5D7
Q06732 Q5T619
P17027 Q6ZNH5
P06239 P13747
Q8IVP9 Q8NB42
Q96NG8 Q9P255
Q14585 Q9UK13
O94892 P17036
Q3KP31 Q8N4W9
Q8N972 Q8TF47
P11274 Q9UKW4
P48742 Q6NX49
A8MXY4 Q9H707
P10073 Q96NG8
Q8NDQ6 Q9NZV7
P17017 Q9H5H4
A8MWA4 Q2M3W8
P10072 Q9NZL3
O75346 Q8N8J6
Q8N141 Q9HCG1
Q5JVG2 Q8N859
Q86UU5 Q9UMX2
B4DFN9 B4DVU9
P52744 Q03923
P13682 Q96SQ5
Q8N9K5 Q8TAF7
Q9P2F9 Q9UJU3
Q59EK3 Q7Z451
O75346 Q6ZNH5
Q13398 Q86T29
P30493 P33681
Q6ZMW2 Q9H7R5
Q8IZC7 Q96JC4
Q8WUN3 Q96SK3
P28702 Q92570
Q14686 Q9ULK4
Q14591 Q8N8Z8
Q8WXB4 Q9Y2P0
Q9HAH1 Q9Y2Q1
P51522 P58317
Q03938 Q8N782
A6NDX5 A6NKZ1
P55072 Q96I63
P17098 Q8TBZ5
Q6NX45 Q7L945
B2R7N7 B3KR72
Q14584 Q9UII5
Q8N9Z0 Q9NSD4
O94892 Q8N988
Q8TC21 Q9ULM2
P28482 Q16288
P04233 P52566
Q32M78 Q7L2R6
Q5MCW4 Q8WTR7
Q14929 Q6NX45
P52742 Q8N8L2
P17038 Q9H7X3
Q03936 Q9HBT8
Q6P3V2 Q8NB50
A6NP11 Q7L3S4
P0C7X5 Q8NA42
B4DEV8 Q6MZI6
Q3SXZ3 Q9P2J8
Q15973 Q8TF20
Q6PG37 Q9NR11
Q96SK3 Q9H7R5
P13682 Q86UE3
Q96NL3 Q9BSG1
P08670 P12236
Q8N782 Q9H2C1
Q12788 Q8TED0
Q96N58 Q9H7X3
Q86YE8 Q9UII5
A6NFI3 Q5SYY0
Q6P1L6 Q96JC4
P51523 Q96K58
P15924 Q92817
Q2TAN0 Q96MR9
Q03181 Q92769
Q6ZN08 Q96PQ6
P16452 Q9NZD4
Q2TAN0 Q494X3
O14561 P36954
P51786 Q5EBM4
A6NK53 Q9BR84
Q96AX9 Q99466
P52736 Q7L945
P17026 P52740
Q86WZ6 Q86YE8
A2RRD8 Q14584
Q3ZCT1 Q9UII5
P39086 Q13002
Q15973 Q9Y2H8
Q5HYK9 Q8IZC7
A6NK53 O43830
Q6PG37 Q6V9R5
P52742 Q15973
Q2VY69 Q9Y2Q1
P48742 Q08AG5
P51508 Q969W8
Q13884 Q14500
Q5TYW1 Q6V9R5
P17031 Q2M3W8
P52738 Q8NDQ6
P13500 P13501
P17081 Q9UKI2
Q3ZCX4 Q6ZS27
A6NN14 Q96JF6
Q13106 Q8IYI8
A8MUZ8 P58317
P17020 Q8NEP9
A2RRD8 Q9Y2A4
Q9BS34 Q9HCZ1
Q6ZN57 Q8N8L2
Q2F839 Q8N1C8
O60765 Q6ZQV5
Q6ZR52 Q96RE9
O60241 O60242
Q8N8Z8 Q96ND8
Q5T619 Q96JC4
O95780 Q7Z398
P35789 Q5CZA5
A8MUP4 Q8N972
B3KSF4 Q5S4N1
Q6ZNG0 Q9BS31
A6NNF4 Q9UJN7
Q03936 Q8N2I2
P17032 Q96BR6
Q6AW86 Q9Y2G7
Q9UK12 Q9Y2H8
P48742 Q3KP31
Q3ZCX4 Q9UJU3
Q03924 Q3SY52
P08238 Q58FF3
Q5T619 Q9BSG1
B4DIS6 Q7L014
A8MUZ8 Q6PG37
Q8TBZ8 Q8TF47
P59923 Q96SZ4
Q6ZMY9 Q9UL59
Q6ZMV8 Q6ZN19
Q32M78 Q7Z340
P51786 Q7Z398
Q06730 Q9UIE0
A6NGH9 Q9BS34
Q3KNS6 Q96NG5
Q8N141 Q96PE6
Q8NB42 Q9H7R5
P51814 Q8N184
P17014 P17027
Q53HV2 Q53SE2
Q6ZNG1 Q9P0L1
P17038 Q5CZA5
A6NN14 O14628
Q5SXM1 Q86T29
P51522 Q96K58
O75373 P59923
P00747 P13726
O43830 P10072
P17036 Q9BS34
P24864 Q00526
Q5TEC3 Q6PDB4
O14709 Q9BRH9
O75467 Q9BRH9
Q8NB42 Q9UJW8
P68032 Q9H2E6
Q3ZCX4 Q6AZW8
Q6N045 Q9H963
P14151 Q07108
Q96I27 Q9UC06
Q14588 Q2VY69
P24468 Q9H422
A8MUP4 Q6U7Q0
P52737 Q8TAQ5
A6NK53 Q6P3V2
Q14587 Q9UK12
A6NK21 Q6AZW8
O75437 Q8N587
Q07960 Q99490
P52742 Q8N2I2
O75467 Q9H7R0
Q14593 Q6ZNG1
Q8NDP4 Q8TBZ5
A8MUV8 Q8N2I2
O14709 Q14588
O75290 Q8NHY6
P10242 Q9BQG0
Q8N393 Q9NZL3
Q0VGE8 Q9HCL3
P51786 Q9UJU3
P51786 Q9UC06
A8MQ14 Q5VIY5
B4E2E1 Q562Q5
P17035 Q13106
Q9HCG1 Q9UK12
P24928 Q9H204
P11831 P23511
Q96N58 Q9Y3M9
Q8NA42 Q96SZ4
Q7L945 Q9Y2P7
Q8NCK3 Q96SK3
Q0VGE8 Q96SZ4
P42704 Q8IWA4
B5BUH5 P24941
O75467 Q68DY1
A6NFI3 Q8NEP9
Q2M3W8 Q9Y6Q3
P17066 Q13217
Q6U7Q0 Q8N3J9
P30443 P30498
Q03936 Q6PDB4
P52743 Q9BSG1
Q8N988 Q96SZ4
P59923 Q15928
Q16587 Q9UK11
P51523 Q8NA42
P09086 P14859
O75290 Q96HQ0
Q6NX49 Q96NG8
P31930 Q10713
P29374 Q92769
P17030 Q8IYN0
P17035 Q96N38
A6NGH9 Q06730
A6NK31 P52743
O95201 Q6PK81
A6NNZ2 Q71U36
P06493 P50991
A8MQ14 P17036
Q6V9R5 Q7Z7L9
O95201 Q7L945
Q9BSG1 Q9NYT6
Q8N9K5 Q9Y3M9
B4DE69 Q15172
Q5CZA5 Q6ZNA1
Q9NR11 Q9UEG4
Q03936 Q16600
P28698 Q96JL9
Q86T29 Q8N7K0
P62945 P67870
Q6P280 Q9BX82
Q14929 Q6NX49
O00148 Q86V81
A6NHJ4 Q15937
P30411 P51686
A8K8F8 Q8N1C8
O95948 Q9UBC0
Q7Z3V5 Q96RE9
P17026 Q9Y2G7
A6NHJ4 Q9NW07
A8K402 B3GQS7
Q6ZNH5 Q9NYT6
O75123 Q6ECI4
Q96N58 Q9Y473
Q9P2J8 Q9Y3M9
Q3KQV3 Q8NEP9
P17098 Q5JVG2
O60716 P28827
Q15929 Q9NYT6
P17097 Q9H2C1
Q6ZR52 Q8N883
A8MUZ8 Q9H7R0
Q5JNZ3 Q8N7K0
P17032 Q7Z340
P14316 Q92830
P11802 Q15173
Q86YE8 Q9HCX3
Q2M3X9 Q8TF20
P08575 Q01543
B4DSN3 Q562Q8
Q16587 Q9H5H4
O75820 P17017
Q7Z3I7 Q8N9F8
P13164 Q01629
Q14591 Q6ECI4
A8MVS1 Q9BR84
Q14593 Q6ZNH5
P53992 Q562S2
P17020 Q9UJU3
O15379 P10243
P17035 Q9Y2P7
P17032 Q6PF04
P09661 Q96I25
P17025 Q3KQV3
O43345 Q09FC8
Q8NB50 Q9HBT8
Q6ZMW2 Q9UEG4
O14757 P33552
A8MVP4 Q8TA94
Q6ZNA1 Q9GZX5
O14920 O95163
P06241 P23759
Q86Y25 Q9UBL3
Q9C0F3 Q9HCZ1
Q6ZNG1 Q9BRH9
P33076 P98168
P17026 Q5SYY0
O15264 Q9UEE5
A8MUZ8 Q9BX82
O14709 Q8TC21
Q5HY98 Q5TEC3
Q6AZW8 Q96SK3
P52740 Q8WXB4
P11277 Q13813
A6NK31 Q8NEP9
P61020 Q13671
O14980 P53999
Q6AZW8 Q6PF04
O60765 Q9NR11
O60759 P08575
Q6ZR52 Q9HAH1
A6NK21 Q147U1
O60506 P07814
Q6P2D0 Q8IYX0
A8MT65 P51786
Q8NEA6 Q8WUF5
P58317 Q3KNS6
Q96MX3 Q9UK11
Q96SE7 Q9BY31
Q5EBL2 Q5JNZ3
B5BUJ7 Q6FHX4
Q8N9F8 Q9UC07
O43830 P52743
Q15072 Q8IYX0
O75467 P17027
Q8NFY4 Q9UIW2
Q8TF45 Q9HCL3
O14709 Q14593
P17017 Q8N9F8
P10072 Q13360
P21731 P47901
B3KSF4 B4E010
Q6ZMW2 Q8N972
Q08AG5 Q9UC06
O43296 Q9H7R5
P06239 P40259
Q6PG37 Q9NYT6
P52741 Q99676
Q6ZN11 Q96K75
Q8TF45 Q9Y2G7
P10072 Q14929
Q3MIS6 Q9BRH9
Q5FWF6 Q9BWM5
P59923 Q8WUN3
P17019 Q3MIS6
P03973 P08246
P01138 P46109
O15027 Q15436
P35789 Q96RE9
Q13164 Q14814
P49760 Q13523
Q8TC21 Q9UK13
Q6IV72 Q96K58
A8MUV8 Q5EBM4
Q8N7K0 Q8TBZ5
P17025 Q9Y2L8
Q9BR84 Q9H5H4
P28222 Q01718
O75820 Q6AW86
P13747 P30490
P20815 Q9HB55
Q03924 Q8N141
Q6ZU15 Q99719
Q14590 Q9Y2L8
Q6ZN79 Q8N9K5
P21506 Q96K58
P17014 P17098
P30479 P33681
A8MUZ8 Q6ZNG1
Q03938 Q5EBM4
Q5SYY0 Q6P2D0
A8MUZ8 P17032
Q9H4B4 Q9UPZ9
A6NNF4 A8MWA4
Q96K75 Q9H7R0
A6NNF4 Q8N988
Q03938 Q9NQV7
P41236 P62140
Q8NCK3 Q8WUN3
Q96LW1 Q96SK3
P11831 Q14790
O60506 Q15233
P21127 Q71F56
Q08ER8 Q9NYW8
Q96LW1 Q9NQX6
P17041 Q3SY52
Q71U36 Q9H853
A6NDX5 Q3KNS6
P16415 Q0D2J5
Q5EBL2 Q6ZSS3
Q13360 Q5T5D7
Q3KQV3 Q8N2I2
P61586 Q969H4
P25025 P41597
Q14584 Q96I27
A8K6J9 Q92841
Q6PDB4 Q86T29
Q96SQ5 Q9UIE0
Q8N393 Q96N22
B4DNV4 Q0VDF9
Q5EBL2 Q96SK3
P51148 Q15907
P63000 Q16584
P30491 Q8NHL6
P17947 P23769
Q13158 Q15121
Q3ZCX4 Q96C28
Q8TF47 Q96K58
A6NM28 Q494X3
A6NN14 Q9H963
P17097 Q9Y2Q1
Q6PK81 Q8N4W9
P12931 P51813
Q3ZCT1 Q96NJ6
Q4V348 Q9BS34
Q14591 Q8WUN3
P78483 Q8TC17
Q15937 Q7L945
O00459 P46734
O14709 P13682
Q86UQ0 Q8NEM1
P17026 Q8N972
Q14929 Q5SXM1
Q15072 Q9BS31
O95780 Q8TAF7
Q13398 Q9UJN7
A6NK75 Q8WTR7
P21506 Q9HCL3
Q03135 Q15843
Q49A33 Q8TAF7
P51814 Q9HBT8
Q6IV72 Q8TC21
Q8IYB9 Q96NG8
Q6NX49 Q8N8H1
A8MT65 Q8N8Z8
Q16587 Q32M78
Q15223 Q92692
Q86XU0 Q96SE7
P17039 Q96NG5
Q13398 Q9H7X3
A6NK53 Q9P2J8
P62318 Q8WXA9
Q2M3W8 Q96N22
O14936 Q02410
A6NF79 Q15072
A8MTY0 Q96SQ5
Q8N7Q3 Q9NSD4
Q8N823 Q9NSD4
Q6P9A1 Q7L3S4
A8MYF4 Q8N7K0
O60285 Q13131
O14628 Q14592
O00268 Q8IZX4
Q49A33 Q5SYY0
P30475 Q8NHL6
P17036 Q7L2R6
Q6ZN11 Q9Y2L8
B3KSF4 Q59GX6
B4E1T6 Q8N1C8
Q8WV37 Q96SE7
Q9BSK1 Q9HCL3
Q09FC8 Q9Y2H8
P03372 P10827
Q09FC8 Q7Z398
Q8NEK5 Q8TB69
A8MVP4 Q9C0F3
P16298 Q5VTR4
O60260 Q13224
O43830 Q14592
A6NK21 Q6P1L6
P52744 Q9UC06
P17038 Q9P255
O95487 Q562U2
P27361 Q99759
P17021 Q9UJL9
P51508 Q8TA94
Q5VIY5 Q9HCX3
Q01130 Q8WXA9
Q09FC8 Q8N7M2
P17039 Q9NW07
P51814 Q6AZW8
B2RD27 Q53TH1
Q8TC21 Q9H8G1
Q16600 Q6P9A3
Q68EA5 Q8IZC7
A8MT65 P17025
P15884 Q14515
Q6P2D0 Q8N972
P52741 Q9NYT6
O75373 Q96HQ0
Q8N9K5 Q96NJ6
Q13573 Q86U42
O95780 Q9HCZ1
Q96ND8 Q9BWM5
P59923 Q5JNZ3
A8MXY4 Q49A33
O75346 Q03924
Q9NVA2 Q9UHD8
Q6ZSS3 Q8N7K0
P05120 P06400
A6NF79 Q8NHY6
Q3SXZ3 Q6ZMW2
B4DEF7 P17066
A8K3Z3 B4DMC4
P68400 Q5H9N4
Q4V348 Q9NSD4
Q8IWV7 Q8IWV8
P06493 Q00597
Q96EG3 Q9NQV7
A8MWA4 P17019
B4DHP5 Q53GZ6
Q8TD23 Q99676
P05556 P60033
Q0D2J5 Q8IZC7
A8MWA4 Q9NSD4
P0C7X5 Q6IV72
Q13425 Q9Y2H9
Q13106 Q6NX49
Q5EBM4 Q6P9A1
A6NDX5 Q96C28
P17014 Q9UK10
Q06732 Q5SYY0
Q3KP31 Q9NQZ8
Q13841 Q9NWP5
Q32M78 Q3ZCX4
Q86TJ5 Q9HCX3
P52736 Q8WV37
P13682 Q2VY69
Q8NEM1 Q96GE5
Q6ZN06 Q86V71
Q6ZNG0 Q8NB50
Q8N7M2 Q9UK12
Q14929 Q96PE6
P18847 Q04206
P17019 P17032
Q12933 Q9UNE0
Q5TEC3 Q969W8
O43679 Q96A47
A6NHL2 P68363
O43830 P13682
P58317 Q9H7R5
O75373 Q3ZCX4
B4DNG2 B4DZ28
Q6ZNH5 Q969W8
Q8N972 Q9BR84
P0C7V5 Q9H5H4
Q2M218 Q9Y3M9
A6NFI3 Q6ZN19
Q9BWM5 Q9HAH1
A6NFI3 Q9UBL3
Q6P9A3 Q9P2J8
Q8N587 Q9BWM5
P52736 Q8N7K0
Q15929 Q8N988
O15381 P62333
P15621 Q8N9K5
Q8WXB4 Q9NSD4
Q6P1L6 Q8N184
O94892 Q6PG37
O60765 P17027
P42338 P50052
O75123 Q14592
Q5VIY5 Q8N9F8
A6NP11 P13682
P51522 Q68EA5
P05107 Q9NZK5
A8MTY0 Q8N883
Q6ZN79 Q9NYT6
Q6ZMY9 Q96SR6
A6NGH9 Q5EBL2
Q14592 Q96K58
P30495 P30512
Q03938 Q14585
Q8NB50 Q96CX3
O94892 Q99676
P28698 Q5MCW4
Q8NEP9 Q8WXB4
Q8TF20 Q9UC07
Q2VY69 Q6P280
Q14929 Q6ZNG1
Q6U7Q0 Q9NW07
Q6ZNH5 Q8N7K0
Q5HY98 Q9BUY5
Q05481 Q14586
Q49A33 Q5JVG2
Q14584 Q6N045
O43830 Q9Y2L8
P28698 Q96CX3
P19784 P36897
P10073 Q15072
P78508 Q12959
Q96RE9 Q9Y3M9
Q9NYT6 Q9Y6Q3
P62333 Q8TAA3
A8MQ14 P17027
Q08AG5 Q8N8J6
Q3ZCX4 Q8IYI8
Q3KNS6 Q99676
P53779 Q00534
O75820 P17026
Q8TBZ5 Q9BX82
Q6ZN57 Q8IZ26
P21506 Q5FWF6
Q07960 Q96P47
Q96JF6 Q9BRH9
A6NK75 Q8TAQ5
O14709 Q9P2F9
P17024 Q96JC4
Q8IVC4 Q8WV37
A8MYF4 Q96NG5
P17030 Q08ER8
P51814 Q08ER8
Q8IYX0 Q9HAH1
A6NP11 Q8N8H1
A8MT65 Q8N859
B2R8Z2 Q15759
P17032 Q9NQV7
Q6PF04 Q8NHY6
Q8N7K0 Q96LW1
A8MUP4 Q8NCK3
P10072 Q6ECI4
Q14028 Q16280
Q562Q6 Q9NWP5
B4DPS6 Q5TD90
P17039 Q14593
P58317 Q8IYN0
Q86UE3 Q9H8G1
A6NKZ1 Q7Z398
P17014 Q9H8G1
O75820 Q15973
Q99676 Q9H7R0
Q96NL3 Q9NYW8
P17096 P37231
O95757 P48741
Q3KQV3 Q96NG8
Q16600 Q8WUN3
P28698 Q9HBT8
Q6ZN79 Q6ZS27
B0YJ74 Q5JNW6
Q13106 Q9Y2P7
Q96I27 Q9HCX3
Q16600 Q96MR9
P15621 Q08ER8
P10243 Q92769
Q9HAH1 Q9UJU3
Q8N9F8 Q9BX82
Q9NYT6 Q9UK11
Q3SXZ3 Q8N720
Q96SR6 Q9HAH1
P51814 Q96SQ5
Q8TBZ8 Q9Y2A4
Q96SE7 Q9HCX3
Q2TAN0 Q96LW1
Q86V71 Q9BS31
Q6ZNA1 Q8TC21
P17038 Q9HCL3
P15621 Q8TF45
P03372 P49336
P42224 Q8IYM9
A8MUP4 P0C7X5
Q86TJ5 Q8N988
Q49A33 Q86Y25
Q0VGE8 Q8N8L2
Q3ZCX4 Q8TF32
Q9Y286 Q9Y336
A6NKZ1 Q8N3J9
Q6ZS27 Q9NQV7
O75467 Q6ZNH5
Q14585 Q96I27
B4DDG7 B4DIL5
Q6P9A3 Q8NDW4
P04150 P20226
P15311 Q9Y4G6
P10072 Q9UII5
P17035 Q9Y6R6
P41182 Q9Y618
A8MUZ8 P52742
Q86WZ6 Q96NG5
Q5EBL2 Q86V71
P48742 Q5T5D7
Q52M93 Q96I27
Q03936 Q06732
P17066 Q5SP16
P51508 Q96C28
Q96K75 Q9UIE0
Q6PG37 Q9P2J8
O75437 P52736
P17038 Q96NJ6
Q92831 Q9Y2Y9
P13682 Q9BS31
Q3SY52 Q8NEP9
P52741 Q9NZV7
P17036 Q9UC07
P17036 Q9Y2Q1
P14618 P30613
Q5T5D7 Q8TF47
P61158 P63104
P17019 Q68DY1
Q6ECI4 Q8TF45
Q8NDP4 Q9BUY5
Q08AG5 Q3KNS6
P52741 Q03924
P51504 Q3ZCX4
P52737 Q14592
O75437 P13682
O00267 Q9H175
O00222 O15303
P16860 P17342
Q00444 Q05925
P17017 Q9Y6Q3
P17024 Q5EBL2
Q68EA5 Q96NL3
O75467 Q14592
Q14585 Q9UIE0
Q7L2R6 Q8TF32
Q32M78 Q6PK81
P52740 Q9UJW7
Q5CZA5 Q9UC06
Q8N163 Q9HC98
P51504 Q96N22
Q14568 Q3ZCU9
O60765 Q15935
O75373 Q8TAU3
Q969W8 Q9NQZ8
Q08ER8 Q96H40
Q6IV72 Q6ZNH5
A6NHJ4 Q3ZCX4
A8MUP4 Q8IYB9
P10072 Q8TAU3
P17039 Q96SQ5
Q9NQV7 Q9UJW8
A8MUV8 P17025
A8MT65 Q8TF47
A6NNF4 Q5T5D7
Q5CZA5 Q9Y2P0
Q3ZCX4 Q8TD23
Q93074 Q9UBK2
P17020 Q96JF6
Q68DI1 Q8N9F8
A8MVP4 Q6N045
P42224 P63244
P49715 Q13485
P53618 Q9UBF2
Q8NEP9 Q96K75
A6NHJ4 Q14591
Q86YE8 Q9P255
A6NGH9 Q8TBZ8
Q6ZN08 Q9C0F3
Q4V348 Q8IYI8
Q32M78 Q8TF47
P09619 P15498
P54652 Q53FC7
P17275 P45983
Q52M93 Q8TBZ5
Q6ZN08 Q96NJ6
Q6ZR52 Q9BUY5
P17035 Q6ZSS3
Q14585 Q9H963
O15397 Q06124
Q499Z4 Q8N972
O60716 Q96RT1
Q3KQV3 Q6U7Q0
P15172 Q7RTS1
P21506 Q5MCW4
Q6PF04 Q8NCK3
Q8N3J9 Q9UC06
O75437 Q9UK11
O43830 Q9H7X3
A8MXY4 Q7Z398
P31749 Q9H8V3
Q5T5D7 Q6ZN57
Q3KQV3 Q3MIS6
Q5JVG2 Q9NSD4
P03372 Q15185
P35789 Q8NB50
P0C0S8 P62807
B4DNT8 B4DXY3
A8MUZ8 Q96NI8
Q14584 Q9H8G1
P52736 Q9UK12
Q9UEG4 Q9Y2Q1
Q8NDW4 Q9BY31
Q9BSK1 Q9H7X3
Q5FWF6 Q96I27
Q10567 Q96CW1
Q6ZNH5 Q8N8H1
A6NF79 Q7Z3I7
P17038 Q9H2C1
P52741 Q969W8
Q15907 Q6WKZ4
Q01658 Q9NRF9
O60486 Q9H2E6
P52737 Q96NJ3
A2RRD8 Q68DI1
Q9H5H4 Q9P0L1
Q96EG3 Q9P2F9
P16989 P67809
Q02386 Q96NJ6
A8MTY0 Q8IZ26
Q4V348 Q6ZN19
Q8N7M2 Q9Y6Q3
O95780 Q49AA0
Q49AA0 Q96N22
A6NN14 Q8N823
A6NN14 Q8N7Q3
P17097 Q9BS34
B2R5T8 Q59GS3
Q8N393 Q96PE6
P17039 Q06732
P05771 Q16659
Q9HBT8 Q9UJL9
Q147U1 Q3SY52
Q13360 Q86YE8
P52744 Q8N393
O43830 Q6ZNH5
O60765 Q6P280
Q9BUY5 Q9UJL9
B3KM89 Q562Q6
P10072 Q9NQV7
A8MUZ8 P52737
P17097 Q96NG8
P17017 Q13398
P98066 Q8N8Z6
O15265 Q92830
O75398 Q9H1I8
Q14653 Q92793
P17041 Q8TAQ5
Q96MU6 Q9UK13
P49917 Q9H9Q4
P06213 Q9NRF2
A6NK53 Q9Y2P7
Q8N988 Q9HCX3
B4DEF7 B4DI54
P52738 Q96CS4
A4D111 B4DYI5
A6NM28 Q6P3V2
O75346 Q16587
B2R6X5 B4DHP5
A6NN14 P52738
P11831 P54821
O43361 Q5SXM1
P52744 Q96N22
Q3KP31 Q96SE7
P28072 Q8TAA3
P0C7V5 Q13398
Q86UD4 Q9H7R5
Q2VY69 Q8NDW4
P52736 Q9BWM5
Q5JNZ3 Q8IYB9
A6NK31 Q96ND8
P08581 Q14247
P32856 P63027
O95487 Q562T3
Q8N7K0 Q9NSJ1
Q5T619 Q96SE7
Q8N8Z8 Q96NJ3
Q08ER8 Q8NEM1
A6NGH9 Q96SQ5
A8MT65 Q6PF04
Q8IYI8 Q8N8H1
P52742 Q6ECI4
Q15418 Q92793
P25490 Q14151
Q6NX45 Q6ZR52
A8MUV8 O75467
P51504 Q9NYW8
A8MUZ8 Q9HAH1
B4DR63 P62195
Q68DI1 Q9P2F9
P17036 Q9UL59
P49418 Q05397
Q6ZSS3 Q96MU6
Q01826 Q13547
P10072 P52740
P51814 Q16587
Q8WUN3 Q9P0L1
A8K971 P15622
Q86XU0 Q8N972
Q3SXZ3 Q5JVG8
Q0D2J5 Q7L3S4
Q08ER8 Q9BR84
Q5T5D7 Q6P3V2
P17038 Q9Y2P7
Q8N9K5 Q9UC07
P16871 Q12918
Q6V9R5 Q9NZV7
A6NDX5 A8MVS1
Q96SR6 Q9UC06
Q6PDB4 Q7Z398
O75820 Q9H7X3
Q8N7M2 Q8N9F8
P17039 Q8N9Z0
P35789 Q5MCW4
O94892 Q3SY52
Q2M3W8 Q68DI1
A6NFI3 Q147U1
Q6AZW8 Q8TAF7
P52740 Q8NB50
Q02386 Q96SE7
Q13330 Q9BTC8
B4DNV4 B4E3B6
Q49AA0 Q9Y2L8
Q13362 Q15545
O75123 Q3KQV3
P51522 Q9NYW8
Q7L945 Q9UJL9
Q03923 Q8TAF7
B4DE78 B4DHC4
Q15937 Q3SXZ3
O14672 Q13257
Q8NDQ6 Q96MU6
A6NK31 P51523
P17036 Q6AZW8
P61978 Q5VWX1
P11308 Q13418
Q6ZR52 Q8N7M2
A8MXY4 Q6ZNH5
Q14588 Q8TAQ5
O14628 Q86XN6
A8MUP4 Q8N7Q3
A8MUP4 Q8N823
Q8NDW4 Q8WXB4
A8MXY4 Q8N7M2
Q6PDB4 Q8NDP4
Q86V71 Q8NB50
P16415 Q7Z7K2
Q03135 Q9UQ49
O14628 Q8TF47
Q8TF32 Q9UK12
A8MUV8 Q9H707
P10072 Q8N184
Q0D2J5 Q9UK10
Q32M78 Q8N7K0
P10072 Q6PDB4
O95201 Q03936
Q06730 Q8WUN3
Q5VIY5 Q96C28
Q32M78 Q9Y6R6
P03372 Q12962
Q3KNS6 Q3KQV3
Q49A33 Q96RE9
Q86UQ0 Q9BS31
A6NHJ4 Q8NDQ6
Q96K75 Q9UJW7
Q8IYX0 Q96EG3
P17035 Q9NQW5
A6NDX5 Q8TBZ5
Q8NDP4 Q9BSG1
O43281 Q14289
P17020 Q7L2R6
A6NGH9 Q6P280
O60765 Q8N8Z8
P23490 Q92817
O95229 P04818
Q8NCK3 Q9UEG4
Q6ZN57 Q96N22
P51531 Q92922
P17030 P51786
O43918 P00519
O14492 P52333
Q13398 Q4V348
Q8IUQ4 Q9UHX1
P01375 Q15311
P17035 Q9BR84
P21854 P62993
P53779 Q53EZ9
Q8NAA4 Q9H1Y0
Q5EBM4 Q6IV72
A8MYF4 Q8TC21
O00358 Q06710
Q68DI1 Q6PK81
P0C7X5 Q6P1L6
Q9NW07 Q9P2F9
A6NF35 Q8N184
Q96C28 Q96N38
Q14592 Q6ZN06
Q8TF20 Q96CS4
P05121 P08254
Q14591 Q147U1
O75475 P06748
P52743 Q7Z3V5
P15173 Q02078
Q6ZQV5 Q8N720
P52736 Q8N883
Q14591 Q6P3V2
P17021 Q6ZN57
O43830 Q9C0F3
Q3MIS6 Q6P9A3
A6NNF4 Q14585
B4DSN3 Q9Y615
P02776 P10145
P08151 Q8TD26
P18846 Q06547
P17026 Q9NQZ8
O75145 Q13332
O95755 Q9BZG1
Q14593 Q9NW07
O14925 O43615
P17039 Q6ZN57
Q6ZMY9 Q6ZQV5
Q8IYN0 Q96SR6
Q5HYK9 Q8IYX0
O75373 Q6ZN79
A8MUP4 Q14585
Q96GE5 Q96NG5
P06493 Q96R06
Q7Z398 Q8NCK3
O60934 P46100
P62312 Q9UK45
Q6ZS27 Q8TF45
O75123 Q6P3V2
Q9HCG1 Q9UJL9
Q86TJ5 Q96NJ3
Q8NCK3 Q96NJ3
Q8IVP9 Q9BX82
Q2TAN0 Q3ZCX4
Q08ES8 Q59GX9
Q13243 Q9UBK2
A6NDX5 Q8TAW3
Q14586 Q96N22
Q3KQV3 Q9ULM2
O75553 P01130
P52737 Q6U7Q0
P17098 Q9UC06
P51522 Q9NQV7
Q9C0F3 Q9H8G1
Q6PG37 Q8IZC7
P17025 Q9H963
P58317 Q96PE6
O43924 P36404
Q3SXZ3 Q68DY1
Q6NX45 Q9NSD4
Q8NCK3 Q96SQ5
P18462 P33681
P62995 Q8WXA9
P08047 Q12772
Q5T5D7 Q8N720
O75123 Q68DI1
A6NDX5 O75467
Q5JNZ3 Q9UIE0
Q96NG8 Q9UC06
P49810 P62491
Q6ZN11 Q86TJ5
Q13360 Q6ZNH5
P17038 Q86V71
Q8NDP4 Q9P0L1
A6NNF4 Q96RE9
Q8WXB4 Q99676
P52736 Q7Z7K2
Q6ZN19 Q9H707
O75123 Q8WV37
A6NDX5 Q8N859
B4DWG4 Q4TTY5
Q13422 Q9Y618
Q8IZD4 Q9HAU5
Q8N720 Q8N8H1
Q6ZN08 Q9NV72
Q7Z7L9 Q9HBT7
P00519 Q03135
A6NK75 Q6ZNG0
P51504 Q5HY98
Q5TYW1 Q9UJU3
P43681 Q9UGI6
Q3ZCT1 Q499Z4
Q86XN6 Q8IZC7
O43361 Q03923
Q8N7M2 Q96NJ3
O75290 O75820
Q16600 Q2TAN0
Q6ZMV8 Q96SR6
B4E2E1 Q562P0
P51814 Q8N393
Q68DY9 Q8TD23
Q13398 Q9H707
O75373 O75467
Q05481 Q8NEP9
Q5FWF6 Q9BSG1
P05556 Q15629
P31930 P48201
Q96HQ0 Q9UK10
Q52M93 Q9BS31
P06241 Q9UJV9
Q13360 Q68DI1
Q6P9A3 Q9P2F9
Q6PG37 Q96SZ4
P52743 Q7Z340
Q86TJ5 Q9P2F9
Q96NG5 Q9UJN7
Q8N782 Q8N9K5
Q6P3V2 Q96SQ5
P61020 Q9NP90
Q14593 Q8N8L2
A6NK53 Q9UJL9
A6NK53 Q96N38
Q8N4W9 Q99676
Q96MU6 Q96N22
Q08AG5 Q8NB42
P17021 Q9HBT8
P01019 Q9BYF1
P63010 Q9Y6Q5
Q8NHY6 Q9H963
P52741 Q96HQ0
Q2VY69 Q9GZX5
Q86Y25 Q96SR6
Q6NX49 Q8N4W9
Q8N4W9 Q8N8Z8
Q02246 Q12860
Q5HYK9 Q8N141
P05412 P53539
O60486 Q9H3T2
P27986 Q13094
Q32M78 Q8N184
O43830 Q14929
Q6ZN79 Q9BS31
P17020 Q6V9R5
Q8NDW4 Q9BR84
O00571 O15523
Q16527 Q9H8E8
P06454 P62826
Q52M93 Q8TB69
Q6ZS27 Q96JF6
Q5JNZ3 Q8TAU3
A8MT65 Q2M3W8
Q3SXZ3 Q8N7Q3
Q3SXZ3 Q8N823
A6NHJ4 Q6ZNG1
Q96JL9 Q96MU6
Q96PQ6 Q9Y6Q3
Q96SE7 Q9Y2L8
P14780 P24347
B4E163 Q9UPN1
P06493 P10636
Q14585 Q96MX3
O75437 Q14591
Q9BS34 Q9HAH1
O43830 Q9P2F9
P58317 Q9NW07
B4DR88 B4DZQ7
P03372 Q16600
Q96EG3 Q96NI8
Q86YE8 Q96LW1
P13796 Q14005
P13682 Q9NSJ1
P61088 P62837
Q8WTR7 Q96SQ5
P17014 Q96I27
P52743 Q9H5H4
P10415 Q08209
A6NK31 Q8N972
Q5VIY5 Q6PG37
Q14591 Q7Z398
Q49A33 Q96ND8
P52741 Q9Y2G7
B4DQB6 Q13588
P56524 Q05516
Q96CX3 Q9Y2Q1
P04049 P04150
P30556 P34947
Q6ZNG0 Q96SQ5
Q8IYB9 Q8N8J6
P00747 P02749
Q96NG5 Q9GZX5
B3KPP5 Q9NWP5
P30307 Q13526
Q5SYY0 Q96MX3
A8MUZ8 Q96SQ5
Q6ZN19 Q7L945
P17017 Q96JF6
A6NF35 Q6PDB4
P10072 P51504
P11802 Q15596
Q14586 Q8IYI8
Q3KQV3 Q8N184
O14818 P22392
Q6P280 Q96NJ3
P20248 P62158
P57735 Q92928
P52744 Q6P280
Q14584 Q9H2C1
O14628 Q2VY69
P10632 P24462
P17021 P17027
Q9UBL3 Q9Y473
Q15437 Q9NR31
A6NK21 A6NP11
P21731 P43250
Q03938 Q96JF6
Q6U7Q0 Q96HQ0
O95166 Q9NT62
Q86V71 Q8N782
P17032 P17036
Q4V348 Q6PDB4
Q8NEM1 Q9H7R0
Q03923 Q9UK10
Q8NCK3 Q9NV72
O43296 Q9NV72
P52741 Q9H8G1
O14628 Q13398
P26641 P61927
Q6P9A3 Q8WV37
A8MVP4 Q8N8H1
O95747 Q9H4A3
O14709 Q12901
A8MT65 Q32M78
O75346 Q8NEP9
P48544 P63252
P51532 Q00613
A6NKZ1 Q8N7Q3
A6NKZ1 Q8N823
P82912 Q9Y2R9
Q3SY52 Q9H8G1
O75446 Q9UBB5
P17014 Q9Y2G7
P52742 Q8WUN3
Q8TF47 Q9P255
P17020 Q9UEG4
Q14588 Q8TBZ5
P42568 Q14566
P16455 Q09472
P58317 Q3ZCX4
Q8N7M2 Q96NG5
O00716 P06493
A2RRD8 P52736
Q6ZS27 Q8NEK5
Q2M3X9 Q96IR2
P52742 Q9UJU3
O00628 O75381
A6NDX5 Q6P280
Q14591 Q5EBM4
Q9BYD9 Q9NWP5
O96017 Q9H4B4
A5LHX3 Q99436
A6NF35 Q8IYN0
Q8N8Z8 Q9Y3M9
P17027 Q06730
P17019 Q96JF6
P52738 Q6ZN57
O75674 P27986
Q6ZN06 Q8N3J9
O00571 P51003
O96018 P11274
A6NK21 Q14590
P52737 Q7Z3I7
Q6ECI4 Q9BWM5
A8MVP4 Q6PK81
O43361 P51522
Q96SR6 Q9UEG4
Q8N988 Q9UJW7
Q01826 Q92769
Q13360 Q9UJN7
Q14929 Q2VY69
O14628 Q8N8L2
Q6ZQV5 Q8NHY6
B4DMT4 O94855
P29320 Q06187
P51504 Q6ZN08
Q9HAH1 Q9HCX3
B4DII5 B4DUC5
P17025 Q9BX82
O75437 Q86UE3
O43345 Q9GZX5
B3KXM2 Q9UPN1
A6NFI3 O94892
B4DFD7 B4E0C8
A6NK21 Q6P9A3
O60765 P0C7V5
O95487 Q9Y615
P13682 Q499Z4
A6NHJ4 Q9NQX6
Q08AG5 Q9H963
O60765 Q05481
Q3MIS6 Q68DY1
Q03938 Q9Y473
P59923 Q7L945
P10316 P18465
Q6ZN11 Q9H0M5
Q2M3X9 Q96RE9
Q86V71 Q9H5H4
Q8NDQ6 Q8TC21
P17025 Q8N393
P49768 Q9NZJ7
P11802 Q14680
Q4V348 Q9Y2G7
Q8N393 Q8TAU3
P51522 Q96BR6
P52744 Q6NX49
P17036 Q6ZMY9
O00622 P07996
A8K7Q2 Q8N1C8
P11831 Q99801
Q9P2F9 Q9Y473
O75820 Q96JF6
A6NP11 Q8TBZ8
B3KSM6 Q9UQC1
Q68DI1 Q7L2R6
P14920 P19801
O43296 Q9NQX6
Q5CZA5 Q9Y2A4
P08631 P12318
P10073 Q8NDQ6
Q96NG5 Q9HCX3
Q9HCL3 Q9HCZ1
O75251 P31930
A8MVS1 Q9Y6Q3
Q8N393 Q9H963
Q09FC8 Q6N045
Q14592 Q6ZN19
P63010 Q59EK3
Q3KP31 Q6P3V2
A8MUV8 Q15072
Q3SY52 Q9BS34
Q8NEA6 Q92793
A8MUP4 Q96MU6
Q6ZNH5 Q9BS34
P17039 Q6ZN08
Q96CS4 Q96EG3
Q2M3W8 Q9Y6R6
P30459 P53618
Q8TF20 Q96NJ6
O00746 O60361
O60765 Q96NG5
A6NFI3 Q96LW1
B4E1S9 Q53GZ6
P00533 Q14449
A6NM28 A8MXY4
A6NHJ4 Q2M218
Q8IYX0 Q9UBL3
P04437 P40259
Q08ER8 Q49AA0
P33993 Q08999
P08651 P31314
A8MYF4 Q86UE3
Q03923 Q9BS34
B4DDL9 P68400
Q7Z7L9 Q8TF47
P52744 Q8N883
O95486 Q562Q2
Q03014 Q04724
Q10586 Q10587
P17031 Q8WTR7
B4E2V4 Q5JXJ2
Q0VGE8 Q14586
Q8IYX0 Q8N9F8
O14628 Q8N7K0
P51508 Q96SZ4
P00519 P43699
Q9UEG4 Q9UJW7
Q5FWF6 Q6P9A1
O43361 P52744
Q8N141 Q9NW07
Q6ZN19 Q9NSD4
Q96K58 Q9H8G1
P17025 Q6NX49
P10072 Q9GZX5
B4DFN9 B4DYI5
Q86YE8 Q9NQW5
Q8TC21 Q9Y2P0
P17021 Q96NG5
A6NNF4 O75820
P17035 Q8IVC4
Q5VIY5 Q8IZC7
P84095 Q9Y6B5
A8MT65 Q99676
Q15555 Q9UPY8
Q9NSA2 Q9NZI2
Q8TF45 Q96BR6
Q3SY52 Q6ZN11
A6NK53 Q9UC07
P51508 Q9NQX6
Q3KQV3 Q9Y2G7
Q8NI36 Q8TED0
Q96K75 Q9H5H4
Q15937 Q68EA5
Q8N4W9 Q96K75
P54753 P54760
Q8N720 Q9HCL3
P17020 Q8IZC7
Q8TF20 Q96PQ6
Q16600 Q9HCZ1
Q06732 Q96SK3
B3KQV6 Q15172
P11802 Q16539
P14625 Q99442
Q68DI1 Q96GE5
O95780 Q8N587
P16871 P42229
P50579 Q02878
P17038 Q8NB42
A8MWA4 P28698
Q6ZNH5 Q9Y3M9
Q9H2F5 Q9NV56
Q0D2J5 Q3ZCT1
P06748 P19525
A6NNF4 Q6ZN57
P59923 Q9H7X3
Q6P280 Q9H0M5
P21506 Q96N58
B4DR63 Q9HAP1
O75820 Q9H2C1
P35789 Q7Z7K2
O75467 P16415
P09651 P46778
P17035 Q06732
A8MXY4 P17031
Q6PG37 Q6ZQV5
A6NF79 Q8N2I2
Q8NB42 Q9H7X3
P51786 Q13360
O75373 Q8N883
A8KAN3 Q9UJM1
Q68DY9 Q96MR9
Q8N9K5 Q9Y2G7
O75467 Q5T5D7
O75123 P17035
Q96CS4 Q9UII5
Q9H7R5 Q9NSJ1
Q8TC21 Q96N58
Q6PF04 Q9UK10
O75533 Q99459
Q8N141 Q9NQX6
P51814 P52737
Q8N859 Q9Y2H8
B4DIS6 Q86XP3
B3KSX8 P35250
O75123 Q8NDW4
A6NK53 Q08ER8
A6NK75 Q96NI8
A8K0S8 Q9BYU1
A8MVS1 Q86UD4
Q3KNS6 Q6ZMY9
P17024 Q9BY31
P84022 Q92731
A8MT65 Q9UC06
P51884 Q05707
P17098 Q86WZ6
O14709 Q8NDQ6
O94892 P51504
Q8N720 Q9NW07
O14978 Q9UMX1
Q8N8H1 Q9UII5
Q8TD23 Q9BS34
P17030 Q06730
A8MXY4 Q96MU6
P38919 P61326
P05412 P18847
B4DJS7 Q53GY8
Q9H5H4 Q9H707
Q8TAU3 Q9Y2G7
A8MQ14 Q68EA5
P15622 Q499Z4
P52333 Q9UK32
P21506 Q8TAF7
Q8N2I2 Q9UJN7
Q6ZN08 Q9Y2A4
O75534 Q14103
B4E205 Q9Y615
P03956 P08253
A6NFI3 Q8N823
A6NFI3 Q8N7Q3
Q5T619 Q96SQ5
Q05513 Q08209
Q96PQ6 Q9NYW8
Q9HAH1 Q9ULM2
O75290 Q14584
A6NN14 Q6P2D0
Q03923 Q32M78
Q8N8L2 Q8TAU3
P15502 Q96AY3
Q8IYX0 Q8NA42
Q6NX45 Q6PK81
P49768 Q05513
P10073 Q8N7M2
P17097 Q8TF32
Q15072 Q9NYT6
P51522 Q86UD4
B3KTV0 B3KUS2
P17025 Q8TF47
P26378 Q14498
Q06730 Q7Z3V5
O43345 P17017
P48995 Q14643
Q6ZR52 Q7Z340
Q08ER8 Q96MR9
Q15935 Q9P2J8
P28698 Q9UK12
O94855 Q562Z6
P52743 Q86XU0
Q147U1 Q8N823
Q147U1 Q8N7Q3
Q7Z3V5 Q8N8J6
P15692 Q13275
Q2VY69 Q9BR84
Q7Z3I7 Q8TAW3
Q9HCE7 Q9UNE7
Q13422 Q9UKT9
O15511 Q01518
Q68EA5 Q9UJW8
Q14592 Q8TC21
Q8NCK3 Q9Y473
A8MT65 O75373
A6NKZ1 Q8WV37
Q9H7R0 Q9P255
P17025 Q12901
Q14974 Q8TEX9
Q14590 Q96MU6
A6NFI3 P17031
Q8N9K5 Q96EG3
Q15906 Q9Y4A5
Q14586 Q8NDP4
B4DZT4 Q562R1
A2RRD8 Q13360
Q6P1M3 Q9NPB6
Q96ND8 Q9NZL3
A6NP11 Q2VY69
P17021 Q9UJN7
O75293 Q99683
Q8TBZ8 Q9UK13
O95935 P10071
Q5T619 Q7Z7K2
Q6P3V2 Q7L2R6
Q9C0F3 Q9HCX3
P51504 Q99676
P61160 P63261
Q6ZMV8 Q86YE8
Q13398 Q9NR11
Q6PK81 Q8N782
Q8N141 Q96N22
P51504 Q96JL9
Q06187 Q9UN19
Q16587 Q5TYW1
P61586 Q96N67
Q96SE7 Q9Y6Q3
P00492 Q9NRG1
Q7Z340 Q9UJU3
Q49A33 Q6ZNA1
Q7Z3V5 Q9NV72
Q05481 Q6ZMY9
Q3KP31 Q8TF45
A8MVS1 Q96SE7
A6NM28 Q9UL59
Q16600 Q9C0F3
Q8TD23 Q9UEG4
Q08AN1 Q96GE5
Q5T619 Q9UEG4
O95201 P17023
P21506 Q13360
Q3ZCT1 Q8WTR7
O75376 Q92828
P01130 P14625
P52740 Q6P9A1
Q8NB42 Q9NQW5
P32004 Q14324
Q2VY69 Q6ZNA1
Q8IXF0 Q9HBZ2
Q96SZ4 Q9NYT6
P50395 Q9NP90
O75820 Q3SXZ3
P12004 Q99741
Q6PF04 Q9NQZ8
Q8NEK5 Q99676
B3KPP5 B4DTM6
Q09FC8 Q96I27
A2RRD8 Q6ZN06
Q499Z4 Q96NG5
P17025 Q5JVG2
Q6PF04 Q96HQ0
O15524 P62877
Q15929 Q8TBZ8
Q9NPF5 Q9Y230
P51523 Q9Y473
Q8IYB9 Q9UJN7
Q9BWM5 Q9H2C1
P18464 P33681
Q8IYB9 Q9NQV7
Q3SY52 Q9Y2P7
Q9H8G1 Q9UK11
Q14588 Q5JVG2
Q49A33 Q6P2D0
Q7L945 Q8NDQ6
Q15937 Q9BUY5
P13682 Q3SY52
O95780 P17024
Q8IVC4 Q8N4W9
Q0EFC9 Q92973
Q6P1L6 Q9P0L1
P17024 Q96EG3
P10321 Q8NHL6
Q9NQX6 Q9Y2G7
O95201 Q96JC4
Q14585 Q68EA5
P63096 P81274
Q9Y3M9 Q9Y6Q3
A8K971 P17038
P35789 Q9Y3M9
Q2M218 Q5SYY0
P17030 Q8TC21
B4DGQ6 Q96L51
Q86UD4 Q9UC06
P52741 Q8WTR7
O75373 Q9H7R5
P10827 P29590
O14978 Q6ZQV5
Q8N4W9 Q8NCK3
Q96NG5 Q9NW07
Q7KZI7 Q9Y6E0
Q14588 Q6P2D0
Q68EA5 Q96I27
P17032 Q494X3
Q03938 Q86Y25
P59923 Q3MIS6
A8MWA4 Q3SY52
Q3LIA5 Q75L23
A6NKZ1 Q0D2J5
Q02386 Q6ECI4
Q14591 Q8N9F8
Q7Z3I7 Q96SR6
Q5H9N4 Q5SRQ3
Q68DI1 Q8TF47
O75123 Q5VIY5
P52744 Q8TB69
P17017 Q3SY52
B4DEF7 B4DTX2
P04899 P21554
P52737 Q15072
O00206 P09429
Q14590 Q96K75
B4DZA0 O15131
Q7Z3V5 Q9H8G1
P62195 Q9NTC4
Q6NX49 Q7L945
Q9HCZ1 Q9NQX6
Q8N587 Q8N720
P17041 Q96N22
Q494X3 Q9UJL9
P12643 Q6WN34
Q6ZQV5 Q96N38
O43830 Q8TD23
Q15937 Q96NJ3
O94892 Q7Z7K2
P30460 P30504
P52738 Q8N7K0
A6NM28 Q13106
Q5JVG2 Q6ZNG1
P51508 Q9BS31
Q03924 Q5FWF6
P17032 Q9Y2Q1
P52738 Q14587
Q3KP31 Q6U7Q0
P15622 Q8N7K0
P17252 Q13574
P16473 P30988
P51814 Q5JNZ3
P55196 Q99578
Q6ZQV5 Q9HCL3
A6NF79 A6NHJ4
P52742 Q6PG37
A8MUZ8 Q3MIS6
A6NF79 Q3ZCX4
O43345 Q9UJL9
Q8NHL6 Q95604
P17676 P42229
Q7L3S4 Q96NI8
Q5SYY0 Q96LW1
Q96AE4 Q9H307
Q13360 Q6IV72
P21506 P48742
Q6PEY2 Q9BVG8
Q15937 Q5T5D7
A8MQ14 Q8TAQ5
P52738 Q8NB42
B4DXY3 Q96H53
P28482 P41182
P05231 P26022
Q86UE3 Q8NDQ6
Q2M3X9 Q96BR6
B4DNT8 Q96H53
Q68EA5 Q86UE3
Q2TAN0 Q96N22
Q02223 Q12933
P52743 Q14588
Q9NV72 Q9Y2Q1
P59923 Q8N782
Q96K75 Q9NZL3
Q86V71 Q8NDP4
Q5JVG8 Q9UII5
Q14137 Q8NI36
P17021 Q9ULM2
A9QM74 B2RBR9
O43296 Q96JL9
A6NP11 Q8N7M2
P17020 P28698
P30485 P33681
Q06732 Q6ZN08
Q8N9Z0 Q96NJ3
P12757 Q07954
Q6ZQV5 Q8WXB4
A6NN14 Q6U7Q0
Q8IVC4 Q9BR84
Q32M78 Q5VIY5
Q0VGE8 Q5JNZ3
O75820 P15621
Q7L3S4 Q96NJ3
P53675 P63000
O43927 P48061
Q8N141 Q8N393
O60234 P15498
P54792 Q15796
P20671 Q16777
O75603 P62714
Q86SG3 Q86YF9
Q08AG5 Q9HCL3
P07948 P12318
O75467 Q969W8
Q08ER8 Q6IV72
A1XKG3 B4DUJ4
Q8NEM1 Q8TF20
Q96B26 Q9NPD3
O75494 Q8WXA9
P08253 P08254
P11142 P63104
Q9H7X3 Q9Y2P7
P60510 P62136
P51508 Q9Y2L8
P17019 Q6ZQV5
B4DNK4 P14618
Q16600 Q8WTR7
Q9C0F3 Q9NZV7
Q8N972 Q9Y473
P17098 Q96NJ6
A6NP11 P51523
P31944 P42575
A6NGH9 Q8N141
O00566 P61201
A6NGH9 A8MXY4
Q09FC8 Q8TAF7
P12004 P33993
Q15906 Q52LR7
P14136 P23297
P0C7V5 Q96SE7
Q05481 Q8TF45
A8MXY4 P52737
O75123 Q6ZR52
P28698 Q9NYW8
Q6ZNA1 Q8NEP9
Q6ECI4 Q9C0F3
Q96MX3 Q9UJW7
P18507 P47870
P19438 Q07021
Q2KHP4 Q59EJ3
Q53GF5 Q6FHU0
P30443 P30499
O75618 Q8WXF8
O75437 Q15928
Q5SXM1 Q8NHY6
Q13360 Q2VY69
Q7Z398 Q8TF32
A6NDX5 O75437
P35789 Q9BWM5
Q8N8H1 Q9Y6R6
O75290 Q6ZNH5
A8K0G3 Q53GI5
Q08ER8 Q8IYX0
Q13106 Q96C28
P0C1S8 P24941
Q15935 Q86V71
A6NM28 Q96N22
Q3KP31 Q9Y473
Q7Z7L9 Q9Y2H8
Q8NEK5 Q9NYW8
Q14587 Q9Y2L8
B4DG47 Q53GI5
Q14593 Q8NDQ6
Q6NX45 Q99676
Q96GE5 Q96HQ0
Q14586 Q7Z3V5
A8MUV8 Q8N7Q3
A8MUV8 Q8N823
Q5JVG2 Q9Y2P7
Q5FWF6 Q8N9F8
Q5CZA5 Q96SQ5
Q09FC8 Q9P0L1
P26599 Q9HCJ3
P58317 Q8TAU3
Q8TA94 Q9NW07
P52742 Q9HAH1
Q5VIY5 Q9HCZ1
Q8NB50 Q9UL59
A6NNF4 Q8N4W9
Q6ZN08 Q8TBZ5
Q52M93 Q9NQV7
A6NHJ4 Q8N972
A6NGH9 A8K971
Q68EA5 Q96PQ6
Q14587 Q9HCX3
A6NK75 Q5FWF6
Q86Y25 Q9UK13
Q9HCZ1 Q9NQV7
P10244 Q92793
P23246 Q9UBB9
Q5MCW4 Q8WXB4
P05067 P51572
Q8N7Q3 Q9NQV7
Q8N823 Q9NQV7
P21506 Q6P280
Q6P9A3 Q96C28
Q03938 Q9Y3M9
O94855 Q562Y6
P17030 Q9NQX6
P17038 Q9UK12
A8K971 Q8N393
P51685 Q92583
P09326 P13796
Q86XU0 Q9HCG1
P62805 Q02539
P26038 P32942
Q8IVP9 Q96NG8
Q5HY98 Q9UJN7
Q6ZNH5 Q9Y2Q1
B4DR16 Q5U025
O60840 P06241
Q3LIA5 Q9HAP0
Q3ZCX4 Q8N720
Q6PK81 Q9ULM2
Q5JVG2 Q9GZX5
A6NN14 P17023
Q3ZCX4 Q9Y6Q3
P17019 Q05481
A6NF35 Q14591
A6NNF4 Q9H7R5
O75820 Q8N823
O75820 Q8N7Q3
Q6ECI4 Q86UD4
P09619 Q92569
P45983 P61201
A6NF79 P17019
O14628 O75346
O94892 Q03924
O43830 Q9H2C1
P17039 Q14584
Q5QPE4 Q6ZRJ8
Q96N58 Q9UJN7
A8MWA4 P52736
Q6PK81 Q9HCX3
O14978 Q8IYB9
P17027 P17031
A6NF79 Q86UD4
P52740 Q9Y6Q3
Q9UIE0 Q9UL59
B1AVT2 P30613
P10073 Q8N8L2
P59923 Q96NJ3
P25098 P27361
P14619 P35240
Q02878 Q9NYF8
Q9H5H4 Q9UIE0
O43296 P17024
P52737 Q6ZNA1
O96019 Q12824
P52744 Q9NQZ8
A6NDX5 Q6ZNA1
P0C7X5 Q5TEC3
Q6P1L6 Q8N720
P17032 Q9NZL3
O95201 Q03923
Q04864 Q9UHD2
Q96BR6 Q9UK10
Q14592 Q8TF20
Q03154 Q8IVL8
P08246 P48061
P01040 Q92817
O00410 Q8IYQ9
P52738 Q96SQ5
B4DFN9 Q96H53
Q86Y25 Q9HCZ1
P63261 Q9Y6U3
Q494X3 Q96I27
A8MXY4 Q6P2D0
P09769 P14317
P21506 P52736
P52737 Q8N859
Q8WV37 Q9BWM5
P17025 Q96CS4
P15621 P17032
Q12901 Q9Y2Q1
P78371 Q96SF2
O14964 P56545
Q08AG5 Q9UII5
A6NM28 Q08AN1
P35789 Q9UC06
A8MUP4 Q49AA0
Q96IR2 Q9Y2Q1
A6NF35 Q8TF32
Q86YE8 Q9HBT7
P09455 P50120
Q6PK81 Q9BX82
A8MUV8 Q9NYT6
P48742 Q96N38
P52740 Q6NX45
P04637 Q9UNL4
P14317 Q96AZ6
P12018 P15814
A6NK53 Q9UK13
Q9H963 Q9UC06
Q2TAN0 Q8N9K5
Q6PG37 Q7Z7L9
Q15072 Q8TC21
P52742 Q8TA94
P17019 Q2M3W8
P16415 P51786
A6NN14 Q6ECI4
Q2M218 Q9NZL3
Q86YR5 Q9UNA1
A8MUZ8 Q86XN6
Q5HYK9 Q9Y2P0
Q8TD16 Q96G01
P52736 Q9UII5
P20290 P62244
P51508 Q3ZCT1
Q13547 Q9Y618
Q08ER8 Q96PQ6
A6NHL2 O60282
Q5FWF6 Q9HCG1
Q9HAH1 Q9HCZ1
P14921 P41212
P0C7X5 Q96CS4
Q6ZSS3 Q96NJ3
A6NK53 Q494X3
Q03936 Q5VIY5
P04637 P55774
A8MVP4 Q96K58
B4DQJ5 Q9H9Y4
Q03924 Q8TC21
Q6ECI4 Q8N141
A8MUP4 Q5JNZ3
Q9NV56 Q9Y230
A8K690 Q9H6X9
P52566 P55851
P06239 P07948
P30447 P30453
P06400 Q9UQ80
Q9H1I8 Q9Y3C7
O94892 Q14592
B4DFX8 P30613
O76076 P08069
Q6ZNH5 Q9BRH9
P31942 Q96I25
Q12926 Q13148
A6NF35 Q9H8G1
Q09FC8 Q8WUN3
O14709 Q86XN6
Q7Z7K2 Q8N4W9
Q5HY98 Q9HCZ1
O43930 P09769
Q6ZSS3 Q9NV72
P15621 Q8TF20
P51522 Q9BUY5
Q2TAN0 Q6PDB4
Q14586 Q8N7Q3
Q14586 Q8N823
O75467 Q9HBT8
A8MUP4 Q6PK81
Q8TAF7 Q96JL9
P11308 Q06187
Q9ULD8 Q9UQ05
A6NN14 Q8N2I2
B4DGQ6 Q14738
Q6P1L6 Q6ZMV8
Q68DY9 Q9UBL3
A6NK39 Q9BZJ0
Q6P280 Q96HQ0
Q68DY1 Q8IZC7
O43361 Q8TAU3
P08567 P16885
A6NFI3 Q9NR11
P59923 Q6AW86
P12107 P39059
O14757 P13010
Q8N7Q3 Q9UEG4
Q8N823 Q9UEG4
P21796 P30480
Q6P280 Q7L945
P60953 Q9H3Q1
Q9H707 Q9Y6R6
P24941 Q8NEV1
Q8N9K5 Q9HAH1
Q6PDB4 Q6ZNG1
Q15973 Q96NI8
Q9HBT7 Q9NR11
Q6U7Q0 Q86XU0
A8MUV8 Q9UJW8
O75123 P0C7X5
P0C7X5 Q96GE5
Q6PDB4 Q96PE6
P0C7X5 Q9BWM5
Q3MIS6 Q96SZ4
P49411 Q16740
A6NP11 Q9NSJ1
A6NP11 Q15929
A8MT65 P58317
Q6ZN57 Q96CS4
Q6P9A1 Q9NQX6
P51587 Q92831
O95721 Q16623
Q8TBZ8 Q9HCL3
Q12901 Q96GE5
A6NGH9 Q96ND8
Q6ZNG1 Q9H8G1
P17019 Q86YE8
A8MTY0 Q14586
P21506 Q96SR6
Q03923 Q9HAH1
Q0D2J5 Q6ZSS3
A8K971 Q9Y2P0
Q00613 Q16594
Q6P9A3 Q9UIE0
P38398 P54132
P10073 Q9NQV7
B4DIL5 Q59EK3
A6NK53 Q13106
Q5TYW1 Q96EG3
A8MUZ8 Q8N141
P78508 Q9NPI9
Q9GZX5 Q9NZL3
O94892 Q9H7R0
Q8WUM4 Q9BY43
P52738 Q8TBZ5
O60765 Q9Y473
O75467 Q96H40
Q5TYW1 Q8NB42
Q3ZCX4 Q8N859
A8K971 Q03924
A6NK75 Q6ZNH5
P61201 Q9GZT8
O95237 P50120
P52741 Q8NB50
P17017 Q8N3J9
Q15910 Q96GD3
A8K971 Q9H7R0
P10072 Q5T5D7
P06400 Q02962
P52744 Q7Z7K2
Q86T29 Q9UJW7
Q96JF6 Q9HAH1
P17020 P17023
P17023 P51504
B4DEF7 B4E1Q1
B4DTI4 Q96EL6
P51814 Q8N9F8
Q8IZC7 Q8WTR7
P17027 Q9NSJ1
Q3KQV3 Q9UIE0
B3KNB4 B4DMT8
Q5EBL2 Q7Z7L9
A6NK31 Q52M93
P51523 P59923
P52742 Q6ZMV8
P08922 P29350
Q6ZNG1 Q7Z3V5
Q15072 Q9UJW8
Q6ZN06 Q6ZNA1
Q6NX49 Q8IVC4
B3KNB4 Q04917
P26641 P39023
P02708 Q05901
Q3SXZ3 Q9UK13
P17036 Q9BUY5
Q8NI51 Q8WYB5
P21506 Q8N4W9
Q5CZA5 Q8IYX0
Q9NSY1 Q9NYY3
Q14591 Q8WXB4
Q9C0F3 Q9UC07
P60604 Q8IWT3
A8MYF4 Q9UIE0
O14628 Q8N184
A8MWA4 O75346
Q02386 Q8N7M2
Q5EBL2 Q96C28
P52744 Q9Y2G7
O14628 Q52M93
Q9UJN7 Q9UK12
Q96SK3 Q9UC07
Q14585 Q86UE3
Q15906 Q9Y230
Q6ZMV8 Q9P0L1
Q5EBL2 Q86WZ6
O43361 Q6PG37
A6NK75 Q02386
P17039 Q96NJ6
Q9BSG1 Q9BSK1
P17027 Q8TA94
B1GX78 P63000
Q5CZA5 Q8TBZ5
Q8N2I2 Q9Y2P0
Q5HY98 Q9H707
B3KPK6 P01111
B4DVG8 Q59F66
Q8TA94 Q96NL3
P17023 Q9HBT8
P29992 P41597
Q8IZ26 Q8TC21
P07858 Q6UB28
P20336 Q96E17
A8MVP4 Q14586
Q9HCG1 Q9NSJ1
Q6ZS27 Q7L3S4
Q15072 Q6ECI4
Q14591 Q8TAQ5
Q86T29 Q86TJ5
Q03936 Q15935
Q52M93 Q96IR2
B4DR91 P35998
P49335 Q03052
P17023 Q03923
P52738 Q6PK81
Q9BVG8 Q9H4B7
A8MXY4 Q96N38
B5BTY5 B5BUJ8
O75123 P17026
Q14593 Q5TYW1
Q2VY69 Q3ZCX4
P45984 P53779
A6NK75 Q9GZX5
O14628 Q9Y2G7
O60765 Q5SYY0
P07339 P07858
A8K4N0 Q9NPB6
B4E205 Q562Q8
Q8N9K5 Q9Y2Q1
P28698 Q5JNZ3
Q15937 Q96BR6
Q86UQ0 Q86Y25
P62316 Q96I25
Q14592 Q6P3V2
P17098 Q8N4W9
Q6ECI4 Q8TAW3
A5GZ75 A8K6V0
P13010 P27695
Q8WYA1 Q99742
P29279 P61812
Q5JNZ3 Q96NJ3
P09429 P09630
Q6P9A1 Q96BR6
Q8TF45 Q9NZL3
Q3SXZ3 Q6P280
O14628 Q8NHY6
Q8IZ26 Q8TAQ5
P11802 P27361
A6NK53 P17021
Q8IYN0 Q96N22
O75373 Q86UQ0
Q08AG5 Q9UJW7
P52738 Q14592
P52298 Q04637
Q13360 Q8N9K5
O60260 Q9UQM7
P17021 Q9H963
P59923 Q6ZR52
O14957 P48201
P06400 P35869
Q3SY52 Q96NL3
O00253 P41968
P51151 P57735
P17024 Q8N8L2
Q6AW86 Q6NX45
Q02386 Q03938
Q8N7Q3 Q9NQX6
Q8N823 Q9NQX6
A8K3Z3 Q96IF9
Q6ZS27 Q9ULM2
A6NHJ4 Q5JNZ3
Q06730 Q86UD4
Q3SXZ3 Q8NDW4
O00716 Q14192
P15622 Q6P1L6
Q15937 Q9BY31
Q6PF04 Q86XU0
P17041 Q6P9A1
Q6ZMV8 Q9NYT6
P15621 Q8WXB4
Q9Y2G7 Q9Y2P0
Q6ZMV8 Q8N782
O43345 Q9UJU3
O14964 Q13671
P07942 P22303
Q15935 Q8TAQ5
Q13398 Q96MU6
Q49A33 Q6NX49
Q2M3X9 Q2VY69
A8K971 Q5CZA5
P11021 Q5SP16
O14776 O75533
Q8WV37 Q96I27
P04637 Q9NZC7
Q14588 Q9BX82
A2RRD8 Q9C0F3
Q03938 Q7Z3I7
A6NFI3 Q7Z398
Q8N393 Q8TF45
P51814 Q15072
P17031 Q8N2I2
Q6ZSS3 Q8N782
Q4V348 Q6AZW8
O14628 O14709
A8K6V0 Q53G76
A8MQ14 P16415
Q14587 Q3ZCX4
O15446 Q9Y2S0
O14978 Q9NQZ8
Q8WTR7 Q9Y6Q3
Q8WXE9 Q96CW1
Q96BR6 Q9HAH1
P58317 Q8N9Z0
P52741 Q9HCX3
Q499Z4 Q7Z7K2
Q7Z398 Q96K75
Q8NDW4 Q8WV37
P11277 P35611
P17024 Q6P280
Q5HYK9 Q9UK12
Q12879 Q15700
P54132 Q13315
Q6ZQV5 Q9Y2P7
P10319 P30443
Q8IYX0 Q8NEK5
Q96IR2 Q9BX82
B4E261 Q53GI5
P09038 Q8N441
Q6ECI4 Q8IVP9
A8MUZ8 Q96C28
Q06730 Q8N988
Q16600 Q96CS4
A6NF79 Q9BSK1
Q8N8L2 Q8TF45
P17030 Q6ZN57
A8K5M4 P15153
O60725 P01112
A8MYF4 Q14588
Q6P280 Q6ZN19
P17024 Q9NYT6
P28698 Q3MIS6
Q5HYK9 Q8WTR7
Q8WV37 Q9NW07
O75437 Q5TEC3
Q5SYY0 Q8N587
Q8N859 Q8TF47
Q6PDB4 Q9NYT6
O75290 Q8N2I2
P52952 Q9H2X6
A6NKZ1 Q03936
Q15648 Q92908
P17038 Q96SK3
Q6P3V2 Q8N7M2
Q8N3J9 Q8N720
O75290 Q8NDP4
P52741 Q86T29
Q96JF6 Q9BSG1
O14978 Q8WV37
Q6ZN57 Q9H5H4
P15153 Q96HU8
A8MXY4 Q9NQZ8
P16671 P21926
Q8IVP9 Q96K75
O00459 P30530
Q08ER8 Q6ZR52
O95251 Q8WZ19
Q8N823 Q8WV37
Q8N7Q3 Q8WV37
Q13106 Q8TF47
Q92633 Q9NZN5
B4DK29 O15523
Q8IVP9 Q9BUY5
Q6PG37 Q96JC4
P17036 Q96JF6
Q96CS4 Q96ND8
P63000 Q6DT37
O75123 Q9BR84
Q9BSG1 Q9Y2P7
O75373 Q9Y473
Q8NCK3 Q9BX82
B3KM89 B3KWQ3
P17031 Q8NDQ6
Q8N3J9 Q96NI8
A8MT65 Q9Y2P0
P35503 P35504
P17081 Q13177
P41220 P50148
Q16587 Q86V71
Q06732 Q96NG8
O95180 Q12791
Q8NA42 Q9UJW7
P52737 Q8NB50
A8MUZ8 Q7Z398
P52742 Q5FWF6
A8MWA4 Q9UJL9
Q6P280 Q9NQV7
P51786 Q15928
Q05481 Q86YE8
A6NKZ1 Q9NZV7
P21506 Q8TAW3
Q14591 Q96SR6
Q15058 Q9BW19
A6NFI3 Q3SXZ3
O00155 Q9UIW2
Q15072 Q6ZNG0
P17025 Q9GZX5
B3KM89 Q5T8M8
Q6ZNA1 Q8N7Q3
Q6ZNA1 Q8N823
P17542 Q09472
Q6P280 Q9NYW8
O14978 Q13360
Q8TA94 Q9C0F3
P17039 Q5HY98
A8MVS1 Q9H7R0
Q8TAU3 Q8TF47
B4DIG7 B4DR63
P11912 P14317
B4DLJ3 B4DWW1
Q13885 Q9NY65
P35626 Q9Y2X7
Q6ZMY9 Q9Y2A4
Q9NV72 Q9Y3M9
Q8TBZ5 Q96SZ4
Q32M78 Q8N4W9
O43361 Q8N7M2
Q9UJY4 Q9UJY5
B3KTT5 B3KTV0
P48742 Q9BR84
Q8IYI8 Q96SR6
P23297 P26447
P51504 Q0VGE8
P06241 P15498
P43243 Q14966
P16415 Q5CZA5
Q16600 Q5SYY0
A8MT65 Q9GZX5
O00189 Q9UPM8
Q86YE8 Q9UBL3
O75925 Q15744
Q03924 Q8NEM1
P52740 Q9C0F3
B3KTV0 Q0VDF9
A8K5M4 P17081
P10073 Q86YE8
O75533 Q96SB4
O75437 Q96LW1
Q9UK12 Q9Y2Q1
Q96CX3 Q9HCL3
O75116 O75716
P17035 Q6ZNG0
A8MVP4 Q6ZNH5
A6NKZ1 Q8IYB9
A6NF35 Q96PQ6
A8K7Q2 B3KTV0
Q15928 Q8WXB4
Q6ZNG0 Q8TD23
Q14209 Q9NQR1
Q08AG5 Q6P2D0
A8K3H8 Q59EK0
Q13106 Q9NSD4
O00311 P11802
Q8TB69 Q9UK12
O00161 Q5T5C0
Q7Z340 Q7Z7L9
Q86UD4 Q8IZC7
B4DN70 B4DR16
Q09FC8 Q99676
P10071 Q9Y458
O14628 Q9Y6R6
Q14015 Q92942
P17036 P51786
A8MT65 Q8WV37
A8MTY0 P51522
P52738 Q6ZQV5
P51786 P52737
P04049 Q7Z370
Q6ECI4 Q8N184
Q8N7Q3 Q8N8L2
Q8N823 Q8N8L2
Q96N38 Q99676
Q96MX3 Q9HCL3
P17098 Q96C28
P17032 Q969W8
Q32M78 Q96SZ4
Q6ZS27 Q96SE7
O43255 P62837
Q13564 Q15843
Q6P1L6 Q9Y473
Q96AX9 Q9UNE7
Q86WZ6 Q9Y6R6
P52741 Q96H40
O94892 Q9NR11
B4DNK4 B4DUU6
Q86UQ0 Q96K75
Q03923 Q9Y2L8
P00533 P29466
P17035 Q9H963
Q09FC8 Q6ECI4
P00540 Q13873
P12931 Q9Y210
Q9NQZ8 Q9UJU3
Q8IYI8 Q8NCK3
A8MYF4 Q08ER8
Q15370 Q96Q27
Q09FC8 Q14592
Q7Z340 Q9BR84
Q9H7R5 Q9UII5
A6NN14 Q96LW1
O14733 P52564
Q14590 Q6PG37
Q8N720 Q9NQW5
P25445 Q06187
P51786 Q8N9F8
Q96K75 Q9BY31
P15498 Q9NR80
P62837 Q9Y3I1
P17014 Q32M78
Q4V348 Q8N859
P17041 Q96CS4
P48380 Q33E94
O75373 Q15929
P52738 Q9Y3M9
A8MTY0 Q13398
O95201 Q9HCG1
P52738 Q9UC07
Q03924 Q9P2F9
O00560 P35222
B3KNX7 P60953
O75437 Q96I27
Q08ER8 Q6ZN11
Q7Z398 Q9NW07
Q06732 Q8N184
A4D2B8 B2R6K0
P15621 Q8NB50
Q08AG5 Q0VGE8
Q6ZNA1 Q9H707
Q07817 Q07820
P17030 Q2VY69
P17014 Q5FWF6
Q96NI8 Q9BRH9
P51508 Q8N8J6
A8MVP4 Q8NEK5
A8MQ14 Q9H7X3
Q13362 Q15172
Q16600 Q9Y2H8
P54368 P62136
Q8N184 Q96LW1
A8MT65 P17038
Q6P9A3 Q96NG8
Q68DY1 Q9NYT6
P10071 P55196
Q86UE3 Q9UL59
O00444 Q96KB5
Q6PF04 Q9BUY5
O43143 Q7L014
P17026 Q68EA5
P17658 Q14722
Q03936 Q8IVP9
O00459 P78352
P46778 P60228
Q9H2E6 Q9Y4D7
Q8N3J9 Q8N9K5
Q08AN1 Q8N7Q3
Q08AN1 Q8N823
Q8TF45 Q9UK10
O43345 Q96ND8
Q13315 Q92547
P62191 Q59EG8
Q6ZQV5 Q96SE7
Q8N393 Q96MX3
A6NP11 Q7Z7K2
Q13177 Q7Z513
P29692 P46776
Q6P280 Q9HBT8
A6NP11 Q96HQ0
P21506 Q5JNZ3
Q8WXB4 Q9Y3M9
P52737 Q9H963
P12318 Q9HCN6
Q0VGE8 Q14929
Q16587 Q96N38
O60486 Q8TDZ2
P17031 Q9NSD4
P51508 Q9Y3M9
Q96PE6 Q9BS34
Q8N9K5 Q8TAU3
Q86WZ6 Q8TB69
Q8WV37 Q9UBL3
A8MUZ8 Q15929
Q7Z7K2 Q9Y473
O60765 Q5T619
Q6NX45 Q9UL59
P18463 P30453
Q01543 Q9NQA5
Q5JNZ3 Q6NX49
A6NF35 Q6P280
P17024 Q96N38
A6NFI3 Q9HAH1
P30501 P43626
Q6ZNG0 Q8NDQ6
P11021 P38646
Q14586 Q6ZR52
P52743 Q0VGE8
P16415 Q7Z3I7
A6NK75 Q8IVP9
A8MUP4 A8MUZ8
A8MUZ8 Q6AW86
P17019 Q06730
P14653 P55347
Q68DY1 Q8N8Z8
P04732 P80294
Q9H7X3 Q9NR11
A8K971 Q9ULM2
P19086 P47736
Q13424 Q14524
Q32M78 Q96PQ6
P27701 Q9P2B2
A6NKZ1 Q6ZN79
P00747 P05155
Q8NDQ6 Q8NHY6
P35789 Q9H5H4
O75346 Q8TAQ5
Q08AN1 Q96I27
Q96CX3 Q9UK13
P10073 Q8IYB9
A6NDX5 Q86UD4
Q03164 Q12824
Q7Z7K2 Q8NEP9
P51522 Q9H0M5
Q8TC21 Q96NJ3
O75437 Q9BUY5
Q92993 Q9NXR8
Q3KNS6 Q96N22
Q96MR9 Q96PE6
P03372 P29350
Q13868 Q9Y2L1
O94892 Q8N883
Q7Z3I7 Q8N988
O43296 Q5VIY5
Q15973 Q8N7Q3
Q15973 Q8N823
Q6P2D0 Q9BWM5
P11047 P35555
P17039 Q5T619
Q5HY98 Q8N8Z8
O43830 Q8WUN3
O14978 Q9UK13
Q14588 Q9H2C1
A8MUP4 Q6ZS27
Q6ZSS3 Q8N4W9
A8K781 B2R729
B4DR63 Q7KYT4
Q2TAN0 Q8TA94
Q03938 Q8N2I2
Q12815 Q16667
Q8TBZ5 Q9BY31
P01112 Q03135
A6NK75 Q6P9A1
A8MYF4 Q5T619
P52741 Q2M3X9
A8K6V0 Q562T3
O75346 Q9NQW5
Q9BY31 Q9UJW7
P28698 Q6P1L6
Q6NX45 Q9Y2P7
P21583 P49771
P09429 P84103
Q6ZSS3 Q8TF32
Q6IV72 Q96H40
P17019 Q147U1
O75190 P05787
Q09472 Q13227
Q5T619 Q8TAF7
Q3KNS6 Q96NL3
Q3MIS6 Q8NEP9
O95780 Q96PQ6
Q3ZCT1 Q96LW1
P51523 Q2VY69
Q8N7M2 Q9P0L1
Q5T619 Q8TF20
Q8N141 Q96PQ6
P17947 P18846
O14936 Q12959
P51504 Q9NSJ1
P51149 Q9NRW1
Q86TJ5 Q9HAH1
Q8N141 Q96MX3
Q3SY52 Q6ZQV5
O94813 Q96MS0
A6NN14 Q49AA0
Q8N9K5 Q9BS31
A8K971 P52736
A8K690 O75322
A6NFI3 Q9BRH9
A6NK53 A6NM28
A6NGH9 Q5VIY5
Q6P2D0 Q8IYB9
Q147U1 Q9H5H4
Q3SY52 Q9BSG1
Q14585 Q8N883
Q7L945 Q96IR2
Q9BRH9 Q9NW07
Q16600 Q8IYX0
P0C7V5 Q8N823
P0C7V5 Q8N7Q3
Q6P9A3 Q7Z398
P10072 Q9Y473
P04637 P62081
Q5JVG8 Q8IVC4
Q13360 Q3KQV3
Q02878 Q9UK58
P0C7V5 Q9C0F3
O75528 P17097
Q7L3S4 Q9Y6R6
O43791 Q9BZJ0
Q6ZQV5 Q96HQ0
Q96SE7 Q9NW07
Q5FWF6 Q9H2C1
A8K971 Q6U7Q0
P28698 Q9UEG4
Q13330 Q8IXH7
P48357 Q06124
P36873 Q96RT1
Q09FC8 Q5TYW1
Q8N9Z0 Q9HCX3
Q9BQE4 Q9BUN8
O43345 Q08AN1
P15622 Q9H7R5
Q8IZ26 Q9NYW8
Q6P3V2 Q86Y25
P54646 P68400
Q8NHY6 Q9HBT8
O14978 Q9UEG4
P07996 Q07954
Q15929 Q9NQX6
Q8N823 Q96N38
Q8N7Q3 Q96N38
Q8IVC4 Q96CX3
Q8IVP9 Q9NQX6
Q6P9A1 Q8N859
P62318 Q8N8D1
P78352 Q96RT1
P01730 P17693
P08631 P11274
P19438 Q9UBN6
P52743 Q8N9K5
Q15937 Q8IVP9
Q5EBM4 Q8N8J6
O96019 Q52LR7
Q7Z7L9 Q9UK11
P00736 P10643
Q5JVG2 Q9BR84
A6NNF4 Q9Y3M9
P06213 Q13480
P52741 Q86YE8
Q3ZCX4 Q9NR11
P0C7V5 Q7Z3I7
Q2KHP4 Q53FA3
P51817 Q13882
Q8TF45 Q96MU6
A6NDX5 O75123
Q7L2R6 Q9H7R0
Q96CX3 Q9P2F9
Q5VIY5 Q96EG3
P51814 Q7L2R6
Q8TF32 Q9Y2P0
P25490 Q15545
B3KTZ0 P81274
Q96CX3 Q9HBT8
Q15208 Q9H8S9
Q6ZMY9 Q8N859
O60667 P30203
A6NF35 Q9Y2G7
A6NK75 P51786
Q3KNS6 Q8TAF7
P04637 Q9H2X6
Q6NX49 Q9P255
Q03923 Q9H7R0
Q15935 Q9UK11
O75123 Q9UJN7
Q6ZMW2 Q86UQ0
P21506 Q86YE8
P05107 P31146
O75534 Q9Y371
P51582 Q15077
O95201 Q96I27
Q0VGE8 Q86TJ5
P17097 Q96K75
A6NK53 Q8IYB9
Q6P2D0 Q96NI8
Q8TAQ5 Q9NSD4
O43830 Q6IV72
Q8TF32 Q9C0F3
Q7Z7J6 Q9NWP5
Q2M3X9 Q9HBT7
Q08AG5 Q5EBM4
O43830 Q8IVC4
Q07343 Q13370
P0C7V5 Q9Y6R6
A8MVS1 Q3ZCT1
P0C7X5 Q9HBT8
Q5MCW4 Q6ZS27
P19397 P21926
Q2M218 Q8NA42
Q8IYN0 Q9NW07
Q86UE3 Q9NW07
Q86UE3 Q8N141
P41236 Q96KR1
Q15935 Q96HQ0
Q9NYW8 Q9Y3M9
P17980 Q9BRP4
P17038 Q15929
P51159 Q9UNE2
O14733 Q499Y8
A6NNF5 B4DI54
O95201 Q8NA42
Q6ZN19 Q8N8H1
P10073 Q2M218
P50148 Q14831
P17025 Q5TEC3
A8MYF4 Q8N9F8
Q32M78 Q5HY98
Q8IVP9 Q9UJW8
O75123 Q9UJU3
P51814 Q86V71
P24928 P49711
Q5JVG8 Q9H963
P05556 Q9H0M0
Q6P280 Q9UII5
Q14592 Q15973
P51504 Q9UK12
O95201 P17032
P30049 P52815
O75496 Q8N726
P17031 Q96C28
Q9UKS6 Q9ULH1
P48742 Q9ULM2
P04626 Q03135
Q2VY69 Q96MU6
P40337 Q8WU17
P0C7V5 Q09FC8
B4DTM6 Q562X1
P04222 P43627
Q8IYI8 Q8TF45
O94892 Q96HQ0
Q5JVG2 Q9H2C1
A6NKZ1 Q96SE7
Q6P2D0 Q9UJW7
Q3KP31 Q9ULM2
Q6N045 Q7Z340
B4DTM6 Q562Q3
P32969 Q13765
P30153 Q7L7W2
Q5MCW4 Q8TF47
P02751 Q16674
Q6ZR52 Q86UD4
Q8IYB9 Q96BR6
Q6PDB4 Q7L3S4
O43361 Q9BUY5
B2R9A0 B4DYS6
Q6IV72 Q96C28
O94822 Q14966
Q9H0M5 Q9UJU3
Q09FC8 Q7L2R6
Q01094 Q06587
P52740 Q494X3
O00463 P28908
Q13360 Q9BR84
P30483 P33681
Q8TBZ5 Q96PQ6
P15863 P46531
Q3KP31 Q6ZN19
O60496 Q99704
Q8IYI8 Q9NQW5
P06400 P41218
O43361 Q8N8J6
Q8IZ26 Q9Y2P7
A6NGH9 Q8TA94
Q03924 Q13398
Q8N3J9 Q8TC21
Q49AA0 Q9NSJ1
B2RAI5 B4DM67
A6NM28 P16415
Q9HBT8 Q9NYW8
Q8TA94 Q9NZL3
A8MUZ8 Q6ECI4
Q5SYY0 Q68DY1
P30457 P30490
Q9BUY5 Q9UJW8
P17021 Q7Z398
Q5VIY5 Q96NG8
Q03936 Q9Y473
A6NHJ4 Q96N22
P51814 Q96NL3
P17027 Q96NI8
Q8NDP4 Q96BR6
P30456 P43630
P13349 Q99750
Q07687 Q14689
P09429 Q08117
P17097 Q9BRH9
Q06730 Q86V71
Q8NEK5 Q8NHY6
O60765 Q9BSK1
Q96I27 Q96NJ3
P51522 Q9NZL3
P35226 Q05516
P21506 Q96HQ0
Q2M3W8 Q9H7X3
P17019 Q96C28
P17020 Q9UJW8
P18462 P30455
A8MTY0 Q86UE3
Q9HBW0 Q9NZN5
O95067 Q96KB5
P17038 Q9HBT7
P48742 Q9NV72
O95999 P78560
A6NK31 Q8N988
Q6NX45 Q9NV72
P17023 Q8TD23
Q96SR6 Q9NW07
P06493 P39880
Q9NR11 Q9UK12
Q7Z340 Q8NDQ6
Q6P9A1 Q6ZNA1
Q92785 Q9UDV6
P61421 Q99437
Q00987 Q13363
Q86WZ6 Q8NB50
B4DQY1 Q96L51
Q8TBZ5 Q96N58
A6NFI3 Q14593
Q6NX49 Q9BR84
P12883 Q8WZ42
Q6IV72 Q9UII5
P51786 Q6ZN11
P24864 Q00535
P51522 Q8NEM1
O75593 Q14919
P28749 Q02363
Q9HBT8 Q9UC07
Q7Z398 Q8N9K5
O75820 P52743
P42336 Q13535
Q15935 Q68DY9
O95780 Q02386
O75467 P28698
Q68DY9 Q9Y2L8
P51508 Q8NHY6
Q6ZMV8 Q9UBL3
O43296 Q8NA42
Q16587 Q9UK12
O75346 Q08AG5
Q7L2R6 Q9H963
P78545 Q9NZC4
Q68DI1 Q7Z3I7
Q5EBL2 Q9BS34
A6NM28 Q9Y473
Q6ZNG1 Q9HCG1
Q8TAW3 Q96NG8
Q14586 Q8N3J9
P20936 P40189
Q16600 Q3SXZ3
Q6PG37 Q7L945
P28698 Q969W8
P05534 Q07000
P40616 Q9Y689
B4DM31 Q5TD90
Q15928 Q96PE6
B4DN41 O60231
Q14586 Q96BR6
Q6ECI4 Q9BS34
Q96SE7 Q9Y473
Q8NHY6 Q96SR6
P17097 Q969W8
A6NNF4 Q96ND8
Q8TBZ5 Q96JC4
Q0D2J5 Q8N393
O95999 Q9BWT7
Q8TAW3 Q96JF6
Q0D2J5 Q9H0M5
Q8TA94 Q96GE5
B2R7N7 B5BTZ5
Q8IYX0 Q96IR2
O00444 P33981
Q13398 Q6U7Q0
P06241 P09769
O43791 Q13077
P78414 P78415
P50549 Q92831
Q2M218 Q8N4W9
P17019 Q15072
Q68DY1 Q96SE7
Q14585 Q7L3S4
P15622 Q9UJN7
Q8TBZ8 Q96NJ6
P17041 Q6ZN79
Q03924 Q2M3W8
O43173 P13591
P13747 P17693
P17098 Q7Z3I7
Q7L3S4 Q96SR6
O60841 P47813
A6NFI3 Q3KNS6
Q6ZMY9 Q7L2R6
P17026 Q9BSG1
Q4V348 Q86UD4
Q9HCX3 Q9NR11
P51508 Q52M93
P17027 Q9H963
A8MXY4 Q9NR11
A8K971 Q96NI8
P00505 P11498
Q13625 Q96QZ7
O75820 Q8NB42
B4DET0 Q9NXZ2
Q12901 Q9P2F9
A6NKZ1 P52740
P10319 Q8NHL6
O14628 Q13360
Q96N38 Q9BY31
P06576 Q99798
Q08AN1 Q9UK12
Q86YE8 Q8NCK3
P08631 P42680
Q9BY31 Q9Y473
P17020 P17032
O75369 P10070
Q8IVC4 Q8WXB4
P84085 Q15311
Q8NEK5 Q9Y6Q3
Q68DI1 Q96SE7
O75346 Q5MCW4
P17023 Q6P3V2
P15621 Q9NSJ1
P36873 Q9UPN1
Q147U1 Q96MX3
O15384 Q59GA3
Q14591 Q96RE9
Q15019 Q8WYJ6
A6NGH9 Q5SYY0
P15621 Q8NCK3
O43361 Q6ZR52
P0C7V5 Q8NDP4
A6NK31 Q6ZN11
O43914 P05107
Q6ZN79 Q96NG5
Q8IYX0 Q9Y3M9
Q9BQC6 Q9Y3D3
P01732 P05534
Q15937 Q96SK3
Q9H6R0 Q9NXZ2
Q15929 Q96SR6
P17612 Q9Y2B9
P17020 Q96GE5
O14978 Q8IVC4
Q9H9Y4 Q9HCN4
Q8N782 Q96N38
A8CZ58 B4DFY5
P17041 Q8N988
Q08ER8 Q9Y2P7
A6NKZ1 Q7L3S4
Q06732 Q8WXB4
Q08ER8 Q6ZS27
P10809 P40227
Q5EBM4 Q9UK11
Q147U1 Q96PQ6
Q8N782 Q9UK12
B4E0X6 Q6IB71
B1AHM1 Q92620
Q5TEC3 Q96NJ3
P17027 Q8TB69
Q96JL9 Q9NQX6
O60765 Q96H40
P17024 Q8TF20
P19086 Q86YR5
Q5HYK9 Q9NZL3
O94855 P63267
P17027 Q5HYK9
Q6N045 Q8NHY6
O43345 Q16587
Q8TF47 Q96N38
Q6ZSS3 Q8WUN3
A6NGH9 Q15929
A6NK75 A8MUP4
Q3ZCX4 Q9Y2Q1
P10314 P30505
P51508 Q7Z398
A6NDX5 Q9ULM2
A6NGH9 Q96JF6
Q7L2R6 Q8NDP4
P01308 P01588
Q96HQ0 Q96MR9
P17025 P59923
A6NK53 Q147U1
P30492 Q09160
P35789 Q9HBT7
Q6ZNG0 Q9UC06
O43296 Q8TF47
Q6P3V2 Q9ULM2
A8MTY0 Q5JVG8
Q7L945 Q9BS31
Q15935 Q3KP31
P00533 P12830
Q3MIS6 Q96ND8
Q6P9A3 Q9H707
Q3SXZ3 Q9NW07
O75643 O75940
P62917 Q99623
P51504 Q8TF47
P16066 Q02846
Q86XN6 Q8N972
P17021 Q8N184
Q494X3 Q6P280
Q8N972 Q9C0F3
Q13360 Q86T29
A8K6V0 Q6PJ43
Q8TD23 Q9UK10
Q08ER8 Q6ZNG0
P30508 Q8N423
Q49A33 Q9Y3M9
P17020 Q14586
Q8TAQ5 Q96CX3
Q5JVG2 Q9Y6R6
P43699 Q92793
Q8WXB4 Q9P0L1
Q5EBM4 Q96CS4
O14514 Q96QZ7
Q969W8 Q9H5H4
Q8NB42 Q9P2F9
A6NNF4 Q7Z7K2
P47972 Q15818
Q6PEY2 Q71U36
A8MWA4 Q9BY31
P30291 Q00534
Q494X3 Q96PQ6
A8MYF4 Q7L3S4
Q8IYI8 Q9H5H4
Q86UQ0 Q9UK12
Q86UD4 Q8NB42
P16671 P23229
Q8N8J6 Q9H7X3
Q14592 Q8N8J6
P24941 Q2I0Y7
Q5MCW4 Q6ZNG0
Q6ZN79 Q96SR6
Q02386 Q86YE8
Q8N184 Q8N8Z8
A6NNF4 Q9BR84
P09874 P18887
Q6PF04 Q6PK81
P08107 Q96H53
Q07817 Q9NQS1
Q499Z4 Q9UC07
Q8TAF7 Q8TF32
Q68DY1 Q6P3V2
Q6ZN57 Q9Y2Q1
Q3MIS6 Q96PQ6
Q5SYY0 Q8N8J6
A6NM28 Q8NDQ6
Q8N7K0 Q9UK10
O43345 Q03923
Q03923 Q5SXM1
P06730 Q9NRA8
Q8N3J9 Q9NV72
P17019 P52740
Q8N141 Q8TAU3
Q96JL9 Q9NYT6
Q08AN1 Q96BR6
Q14591 Q8N8H1
Q8N883 Q96NJ3
P34998 P63096
P10072 Q06730
A8MT65 Q9HCG1
P17014 Q9HCL3
A8MTY0 Q9NQW5
P17014 Q8TB69
Q6V9R5 Q96BR6
Q6ZN19 Q8N859
P09429 P50548
Q6ZS27 Q8NA42
P33176 Q12840
O43296 Q9H7X3
Q3SXZ3 Q8TF32
Q15935 Q96NJ6
P27487 Q12884
Q14593 Q96N58
Q499Z4 Q68EA5
Q14590 Q9UL59
O94892 Q8NB42
A8MVS1 Q16600
O95780 Q8NA42
B4E340 O60684
Q15937 Q5HY98
O43296 Q6PF04
B3KWG6 B3KXZ2
P58317 Q9Y2Q1
Q6ZMW2 Q96NJ6
A8MTY0 Q9NYW8
Q14584 Q9Y2G7
P51522 Q86T29
Q68DI1 Q86XN6
P15153 Q9HCK4
P61956 P63208
Q53FA3 Q96H53
P15088 Q5JRX3
Q13748 Q9BQE3
A8K6Y2 B4DWW5
Q9GZY0 Q9H4D5
Q96N22 Q9NYT6
O43361 Q96SK3
O75369 P49768
O95201 Q969W8
O75123 Q8N9F8
P17035 Q9BRH9
P17032 P52736
Q06730 Q8NDP4
B4DRT5 B4DYQ6
Q96RE9 Q9UL59
P55199 Q8IXJ6
Q5SXM1 Q8N972
O00587 P42768
Q8IU60 Q8IZD4
Q96NI8 Q96PQ6
Q08ER8 Q68DY1
P25685 P54652
P51814 Q12901
Q86TJ5 Q8WUN3
P02144 P50461
O14776 P24928
Q03938 Q9Y2A4
Q15928 Q99676
P04150 P10599
Q2TAN0 Q96MX3
A8MVP4 Q14591
P06493 Q02156
Q8TF32 Q9Y6R6
Q6IV72 Q6P1L6
Q7Z398 Q96N22
O75528 Q92830
Q8TF45 Q9BR84
Q15973 Q5FWF6
Q03936 Q7Z398
Q6V9R5 Q9Y2L8
Q05481 Q6ZMV8
Q15929 Q16587
Q16587 Q9P255
Q86YE8 Q96JC4
P09326 P32927
P30443 P43355
Q13360 Q9NQX6
Q03938 Q96C28
P10176 P48201
Q6AZW8 Q9H5H4
Q8TF20 Q96SQ5
Q96K58 Q96NG8
O14628 P17027
P26367 Q09472
O14733 P27986
Q14593 Q9Y2L8
Q8NC51 Q93034
P30512 Q07000
Q7Z7K2 Q9NYT6
Q5JYG3 Q9HCN4
P25787 Q567Q5
Q8TC21 Q96JF6
P17023 Q8N141
P17019 Q8TF45
P10072 Q14585
A8K3I9 B4DQY1
Q5T619 Q9UII5
O75290 Q7Z7L9
P52742 Q8NHY6
Q86YE8 Q96SR6
P47736 Q15835
P21926 P60033
A6NM28 Q9NYW8
P52736 Q9NW07
Q6PDB4 Q8N4W9
Q92769 Q9NWT6
O75123 Q96SQ5
P17023 Q8N8J6
P52737 Q9P2F9
A8MUP4 Q09FC8
Q96NG5 Q9UK12
Q7L2R6 Q96PQ6
Q8N972 Q96JC4
Q6AZW8 Q9H7R0
Q52M93 Q96SZ4
O14628 Q6N045
Q7Z3I7 Q96BR6
P51523 Q9UK13
A8MVS1 Q8N7Q3
A8MVS1 Q8N823
Q15014 Q96L91
Q6IV72 Q6ZMW2
P06400 P14373
Q6AW86 Q96H40
Q5EBL2 Q5SXM1
Q2M3X9 Q8NB42
P67775 Q9Y3A3
O43361 Q0VGE8
P24394 Q06124
O75437 Q9NYW8
Q5HY98 Q9NZL3
P10636 P53041
Q8N8J6 Q9H963
Q13398 Q96SQ5
B4DFN9 P54652
O75373 Q14586
P17017 Q9NZL3
O75123 Q6ZN11
Q8NEK5 Q9BS31
Q96N22 Q9HBT7
A2RRD8 Q15935
Q6P1L6 Q9UIE0
Q9UK11 Q9UK13
O43390 P62993
P10072 Q96PE6
Q8N972 Q96MU6
Q9H7X3 Q9Y3M9
Q86V71 Q8TAF7
P17035 Q3KQV3
Q9C0F3 Q9UK11
Q6NX45 Q8NB42
A8MVP4 Q9Y2P7
P17041 Q8N720
Q8N9Z0 Q9UII5
P29728 Q9Y6K5
Q00653 Q04726
Q6ZSS3 Q9Y2L8
B3KS97 P04049
Q6V9R5 Q9Y3M9
A6NN14 Q8N720
P17098 Q6P3V2
Q9NQX6 Q9UJL9
Q96NG5 Q9UJL9
O00505 P55060
A8MUV8 Q8N8L2
Q5T619 Q96MX3
O75643 P42285
Q7RTV0 Q96I25
Q6QNY1 Q9NUP1
P52736 Q9Y2G7
Q8N8Z8 Q9UJL9
P0C7X5 Q6ZQV5
Q01844 Q92793
A6NGH9 Q9P2J8
O75820 Q96N38
Q8N988 Q8TF32
P51911 Q01995
Q8N9Z0 Q9Y2H8
A8MVS1 P17097
Q15973 Q9HCL3
Q8N3J9 Q9NSD4
Q7Z7L9 Q9P2J8
Q8N8Z8 Q96SK3
Q2M3X9 Q969W8
Q96ND8 Q9UIE0
Q8N184 Q96N58
Q68EA5 Q9BS34
P52743 Q86TJ5
Q92878 Q9BXW9
Q6P1L6 Q9HCX3
P10073 Q8TAF7
Q8N2I2 Q9NQV7
Q00526 Q8WWL7
Q9NW07 Q9UII5
Q8NA42 Q9P2J8
P51522 Q68DY9
Q5JNZ3 Q96LW1
Q5FWF6 Q8TC21
O75360 Q9UBX0
O00418 Q15418
P52737 Q9UK12
P45983 Q53EZ9
Q8N782 Q96NG8
P56545 Q09472
A6NKZ1 Q02386
Q12797 Q13061
Q15157 Q5GJ64
O14709 Q9Y2P0
Q147U1 Q8N2I2
P08514 Q99828
A8MT65 P51814
Q6PF04 Q96MX3
Q9NV72 Q9UK13
O43296 P51786
Q8IWT1 Q99250
P59923 Q9NQV7
Q96C28 Q9NR11
Q86YE8 Q96N22
Q6U7Q0 Q8N988
P78347 Q13105
Q9UEG4 Q9Y2P7
Q5MCW4 Q96JC4
A8MUZ8 Q8WXB4
P11802 Q8WWL7
P04222 Q8N423
B4DNG2 Q9NPV4
A6NF35 Q14588
A6NDX5 A6NF79
Q96SZ4 Q9UK12
O43361 Q7Z340
Q8TF32 Q96PQ6
Q5TYW1 Q6ZN19
P13747 P30461
A4D111 A6NNF5
P28698 Q2M218
Q7L3S4 Q9Y2G7
P50579 P60228
O75019 P55899
O15392 P11802
P10644 P78347
Q96CS4 Q9Y2Q1
P10072 Q7Z340
Q8NDP4 Q9H8G1
P10072 Q99676
O14978 Q7L2R6
P17035 Q9NYW8
A8MXY4 Q03923
P22736 Q9Y6Q9
Q01973 Q16566
A8K8F8 B2R6X5
P10316 P10319
Q00526 Q14186
Q8TBZ8 Q8WTR7
Q3KQV3 Q9Y2P0
Q9P0L1 Q9Y2Q1
Q6ZN57 Q9UC06
Q9H0E9 Q9NXR8
P30455 P30486
O15533 Q9Y678
P17039 Q68DI1
P49756 Q13247
Q13360 Q8N8Z8
P61081 Q8TBC4
P51513 Q15366
Q8IVP9 Q9HBT8
P01160 P20594
Q2VY69 Q5HY98
A1L4K2 B5BU16
A8MWA4 Q8WUN3
Q147U1 Q9H963
P05107 P19397
Q3SY52 Q96CS4
P17036 Q96GE5
P51508 Q7Z340
Q96JC4 Q9UK13
A6NP11 Q9Y2P0
A8MQ14 Q6P9A3
Q96SE7 Q9H963
P31146 Q15027
Q8WTR7 Q9NSD4
Q96N22 Q9HCG1
A8MYF4 Q8TAW3
P17035 Q86XN6
Q6P1L6 Q96SR6
A8MT65 Q09FC8
A1E282 B4DSN3
A8MYF4 Q8TA94
Q6AZW8 Q9NQZ8
Q3ZCT1 Q96N58
Q96I27 Q9P255
Q99855 Q9UIC5
Q6ZNG1 Q86UE3
Q9NP62 Q9UQL6
Q14586 Q8TAQ5
Q7L945 Q8N972
Q9H7X3 Q9UIE0
P15622 Q9BS31
Q6AZW8 Q96NL3
P17097 Q8NEK5
P18462 P30493
A6NHJ4 Q86UQ0
P48742 Q147U1
A6NHJ4 O75467
P11233 P62834
P17025 Q8N7Q3
P17025 Q8N823
Q14585 Q16600
A8MQ14 O95780
B4DI74 P30153
A6NK53 Q6ZN57
Q68DY1 Q9Y2A4
Q12901 Q14590
Q7Z7K2 Q8IVC4
P06239 P16410
P17023 Q9UK12
Q96SR6 Q9NSJ1
Q8TBZ5 Q9H0M5
Q6NX45 Q6P2D0
Q6ZNG0 Q9P2F9
P17041 P52740
A8MUP4 O14709
Q6P9A1 Q8N988
Q49AA0 Q5VIY5
Q8NEP9 Q9UII5
Q8TAQ5 Q9NYW8
Q05481 Q6ZN57
Q147U1 Q6ZS27
Q32M78 Q8NB42
B4DJC8 P62330
B4DNT8 P08107
Q08AN1 Q5EBM4
A8MUP4 Q8N3J9
A8MUV8 P17041
Q13094 Q8WV28
O14978 Q6ZS27
O14628 Q96SE7
Q08AG5 Q6ZMY9
O75123 Q8TBZ5
O14727 Q9C000
B3KM89 Q562Z6
Q8N8J6 Q9Y2A4
Q6ZNG1 Q86UD4
Q5EBL2 Q6AZW8
P17038 Q6PF04
Q96K75 Q96N38
P09874 Q7Z2E3
Q6ZN19 Q96BR6
P51523 Q8TF32
Q8N7Q3 Q96PQ6
Q8N823 Q96PQ6
A6NK31 O75346
O75817 P78346
Q3KNS6 Q8TA94
B4DR91 Q53HB3
Q5JVG8 Q8NDQ6
Q5EBM4 Q86UE3
B4DKS3 P78483
P0C7V5 Q9P2F9
P30455 P30499
Q3KNS6 Q8IZC7
Q2M218 Q96JC4
O14640 Q15796
O43345 O75820
O94892 Q8N2I2
Q8N720 Q96NJ6
P51523 Q6ZMV8
Q5TEC3 Q86WZ6
Q6N045 Q96C28
Q308M2 Q6FHX4
A6NK21 Q96K58
Q8TF47 Q9HBT8
P18464 Q09160
Q86WZ6 Q96SZ4
Q6GYQ0 Q8TEY7
Q5T5D7 Q9NZV7
Q8NDW4 Q8NHY6
P51522 Q9UL59
B3KYB2 P45984
Q6ZMY9 Q9H963
P59923 Q9NYW8
P51504 P52743
O15530 P17612
A6NK75 O75437
P52744 Q96K75
P0C7V5 Q8NEM1
A6NKZ1 A6NNF4
O00268 Q9Y4A5
Q2TAN0 Q9H8G1
Q9BWM5 Q9NQZ8
P01130 Q07954
Q32M78 Q8N8L2
O43830 P17021
Q9HAH1 Q9NZL3
A6NKZ1 Q9H963
Q5TYW1 Q96SR6
P30488 Q8N423
Q6ZN57 Q9UL59
Q96N22 Q9Y3M9
A6NK31 Q9BS34
Q6N045 Q9UII5
Q0D2J5 Q8TF45
A8MUV8 P17032
A8MQ14 Q9Y473
Q6P280 Q9H7R0
O60656 P22310
A2RRD8 Q96HQ0
Q5SXM1 Q8NB42
Q8N680 Q92793
P17098 Q5JNZ3
O14757 Q16659
P10072 Q6N045
O43927 P09038
P18146 Q92793
Q8TAU3 Q9P2F9
P52742 Q8TAF7
P04233 P14174
A8MWA4 Q9HCZ1
A6NK53 Q96NJ6
Q2M3X9 Q9BS31
Q06730 Q8TF20
Q5MCW4 Q9HCZ1
P51508 Q96EG3
Q7L3S4 Q9NR11
Q6ZNH5 Q86Y25
P00519 Q01518
B4DYA0 P81274
A8K0S8 P40426
Q68DI1 Q6NX49
A1A441 Q86YQ0
Q01844 Q13148
O00470 P08151
P25205 P78396
Q03924 Q96EG3
Q96LW1 Q9UIE0
P49336 Q92922
P53804 Q99666
P0C7V5 Q9NSJ1
A8K916 Q9BXS5
Q5FWF6 Q6AZW8
Q8NB42 Q9NV72
O60765 Q14585
Q8NI27 Q96J01
Q09028 Q9BTC8
P41240 Q9Y3P8
A6NK75 Q86WZ6
P52736 Q8NEM1
Q8NEM1 Q96K75
P30457 P30484
P08922 P27361
O14628 Q96N22
P18621 P24941
Q8TAQ5 Q8TB69
P16415 Q96CX3
Q14015 Q5T7U6
Q3KNS6 Q9BS34
P17031 Q6IV72
P15498 Q92835
Q9HCG1 Q9NYT6
Q7Z340 Q9BWM5
Q96SQ5 Q9UC07
P00519 P31947
A6NN14 Q8N782
Q5VIY5 Q96IR2
O15527 P18887
Q68DY9 Q86UD4
Q68EA5 Q9GZX5
A8MQ14 P17097
P17017 P17097
P17039 Q86T29
P19438 P63279
Q8N9F8 Q8TF32
Q8NHY6 Q8WV37
P10073 P52738
P23246 Q00839
P35998 P55060
P17844 Q14152
P51814 Q6IV72
Q3ZCT1 Q6P1L6
Q29718 Q8N423
Q499Z4 Q5EBM4
P15622 Q8NDW4
B4DTM6 Q562N8
O60765 P17039
P31151 Q01469
P17024 Q96SR6
Q13106 Q68DI1
P04908 Q6FI13
Q8NEP9 Q96MU6
Q2M3X9 Q8TF45
Q9Y2G7 Q9Y2P7
Q6AZW8 Q96SZ4
P09651 P17844
Q03936 Q8N7K0
Q86T29 Q969W8
P17035 Q6P9A1
Q8N9K5 Q9P255
O95780 Q6PF04
Q96N58 Q9UK10
P51523 P52740
Q5HYK9 Q96SZ4
P17026 Q6P1L6
P30456 P30483
Q8N3J9 Q8WTR7
B2R6N6 P27348
Q6PK81 Q6V9R5
O75298 Q16799
Q499Z4 Q5MCW4
Q15929 Q8NDP4
Q14587 Q6AW86
Q14593 Q6V9R5
P46939 Q13424
P52744 Q5HY98
Q7L014 Q9H6R0
Q8N3J9 Q8WV37
P60228 P62829
P16190 P30479
Q5T619 Q68DY9
P52736 Q09FC8
P15621 P17097
P17039 Q0VGE8
P35240 P49023
P0C7X5 Q9UC07
O75478 Q9Y4A5
Q8N8J6 Q9H0M5
P05787 P62993
Q15973 Q5EBL2
Q14584 Q9H0M5
Q14587 Q8N8L2
Q8NDP4 Q96ND8
Q9BR84 Q9BY31
Q6V9R5 Q9H7R5
Q16587 Q9BSG1
A6NK21 Q9Y2G7
B2RAI5 Q14974
Q15286 Q9H0N0
Q5EBM4 Q9Y2A4
Q2M3W8 Q7Z7K2
Q8N141 Q969W8
Q6ZMY9 Q96NJ3
P16415 Q96NL3
P42025 P53992
P28482 Q9Y463
O75437 Q96JF6
P17027 Q9NYW8
Q13148 Q92925
Q8WUM4 Q9UK41
Q32M78 Q8TF20
Q68DI1 Q8IZ26
O75346 O75820
Q6ZQV5 Q96GE5
Q2M3X9 Q9P0L1
O14893 Q08170
P01919 P29017
Q8N1C3 Q9UN88
Q6NX49 Q7L3S4
P17023 Q9NSD4
P17039 Q5EBM4
Q6P9A1 Q96EG3
Q15928 Q96BR6
Q03924 Q9UBL3
P16415 Q5EBM4
Q96LW1 Q9BSG1
P52743 Q08AG5
P48742 Q8N7M2
B1AVT2 Q8WUW7
Q6PG37 Q9BS34
Q8N141 Q9Y473
P49848 Q8IZX4
O75437 Q4V348
P06241 P29597
Q8IZ26 Q9NSD4
P45877 Q13087
Q96N58 Q9Y2A4
P28698 Q8NHY6
P0C7V5 Q9Y2A4
O60921 P12004
O43143 Q9H5Z1
O43281 Q05397
P17039 Q9H707
A6NK75 Q9HCG1
P17014 Q96ND8
P52742 Q6AZW8
P17014 Q5CZA5
Q5EBM4 Q6ZN06
P51504 Q9H0M5
Q86YE8 Q96NL3
A8MUV8 Q08ER8
O43296 Q9BX82
Q03936 Q96HQ0
A6NDX5 Q49A33
P00739 P00747
P52736 Q96MX3
B2RCQ9 Q0VDF9
Q3KP31 Q8NHY6
Q6AZW8 Q6ZSS3
P36542 Q9NRX1
Q86T29 Q8TAF7
Q3SY52 Q86T29
P08588 Q99962
O60674 P38398
Q6ZR52 Q96N38
P52740 Q8NDQ6
Q6N045 Q86UD4
Q15929 Q5JNZ3
P30504 Q09160
P26367 P41225
A8MVP4 O75290
P51786 Q9Y2G7
Q8NA42 Q96SQ5
Q16587 Q8IYB9
P51522 Q9BSG1
Q5HY98 Q96LW1
Q13360 Q6P3V2
Q3ZCT1 Q8N8H1
O75123 Q9UEG4
Q8NDP4 Q8TA94
Q09472 Q15648
Q5JVG8 Q8N9Z0
P17025 Q9HBT7
Q15973 Q6PDB4
P0C7V5 Q6P2D0
Q9NR11 Q9Y2H8
Q8TAU3 Q9H7X3
P17035 Q8TAF7
Q9H0M5 Q9Y6R6
A8MWA4 Q6N045
B4DWX3 P55060
Q14593 Q6ZNA1
Q3ZCX4 Q9NZL3
P14317 Q9NZK5
B3KUS2 Q96IS6
P60953 Q5VT25
Q13309 Q9UM11
P10073 Q9BX82
Q7Z340 Q96I27
P52742 Q147U1
P28698 Q96HQ0
O00339 P14543
Q14511 Q15797
Q8N7K0 Q969W8
Q3KP31 Q9H963
A6NN14 Q8TC21
Q9UKV0 Q9UQL6
O75437 Q08ER8
Q05481 Q4V348
A8K6Y2 P30154
Q6AW86 Q8IZ26
Q6NX45 Q86WZ6
O75467 P17020
Q6P2D0 Q7L945
P17041 Q96NJ6
Q15973 Q9BR84
Q8N8H1 Q8TA94
P35789 P52738
P45984 Q99558
P57086 Q96FA9
Q9NSJ1 Q9UK12
Q14592 Q8N9Z0
O75290 Q16600
Q8N8J6 Q96NI8
Q6PF04 Q8TF45
P51504 Q6ZMW2
P35789 Q7Z3V5
A8MTY0 Q5CZA5
O95757 P11142
Q5FWF6 Q7Z398
O75123 Q14584
Q09472 Q9UH73
P17027 Q8TF47
O43463 P26358
Q8IZC7 Q9UIE0
Q13398 Q96NL3
P51522 Q9BRH9
P15976 Q15648
Q8IVP9 Q96K58
B2R7N7 P45983
P52742 Q96NI8
Q8IVC4 Q969W8
P51508 Q0VGE8
Q49A33 Q9P255
O75437 Q9HBT8
Q13077 Q92851
P17844 P78344
A6NGH9 P52736
Q96JC4 Q9H7R5
Q8IYB9 Q96JL9
Q5SXM1 Q5TYW1
Q7L2R6 Q96SK3
Q0VGE8 Q2VY69
Q03938 Q8N8Z8
Q6ZMV8 Q9Y2L8
A6NM28 Q96GE5
Q14587 Q8N7K0
Q13330 Q9P0W2
Q14929 Q8IZC7
A6NM28 Q6ZN08
A6NKZ1 Q14593
P16190 P30488
A6NK75 Q494X3
P17036 Q8N782
P01730 P16871
Q2M218 Q8N720
P15621 Q96ND8
Q05481 Q9NQW5
A8MWA4 Q9BSG1
A6NK21 Q6N045
A6NM28 Q96PE6
P42345 P62834
P52741 Q6ZMY9
Q86XU0 Q9NQX6
A6NK21 Q96SQ5
P10072 Q9NW07
Q8IZ26 Q96K75
Q5T619 Q96ND8
P23193 Q15629
A8MUV8 P17023
Q49A33 Q9BS31
P15621 P52741
B3GQS7 Q53HU0
P51523 Q08AG5
Q5SXM1 Q6IV72
Q08881 Q9H3Y6
O95780 Q49A33
O75290 Q52M93
O75643 Q9H5Z1
P35789 Q96MR9
Q2M3X9 Q6NX45
P18462 P30484
P17039 Q9HCX3
Q15973 Q8N8H1
Q13360 Q86UE3
Q3KQV3 Q96N58
Q16637 Q9UK45
Q6NX45 Q9NQW5
Q0D2J5 Q8TF32
P17036 Q96IR2
P33176 Q9H0B6
Q86UQ0 Q96CX3
A6NF35 Q86XU0
P49336 Q12824
Q5FWF6 Q9Y473
Q9H7R0 Q9HCG1
Q08AN1 Q5HY98
P52736 Q8WXB4
Q8N782 Q9GZX5
Q8N720 Q8TF20
A6NGH9 Q7Z7K2
Q13217 Q9NZJ5
P52742 Q9Y2Q1
Q5HYK9 Q8TA94
O15389 Q9Y286
P51814 Q494X3
P38398 Q16254
A8K971 Q3ZCX4
O14709 Q2VY69
Q5CZA5 Q9NR11
Q13360 Q14590
Q6PF04 Q7Z3I7
P58317 Q96MR9
O75346 Q9UJU3
Q7Z398 Q96H40
Q06732 Q96MU6
Q96K75 Q96NG5
P51814 Q2TAN0
Q6P1L6 Q9NQW5
Q5MCW4 Q8NB50
A6NFI3 P17023
O43296 Q8N8Z8
O75373 Q96NI8
Q16587 Q9BX82
Q9UC06 Q9Y2H8
Q6ZN11 Q6ZNG1
Q9BR84 Q9BS31
A6NDX5 Q02386
Q9BS34 Q9UK11
Q96BR6 Q9BR84
P04049 Q13976
P24941 P30279
O75437 Q494X3
Q5VIY5 Q8WUN3
P51814 Q9Y2G7
Q8NHY6 Q969W8
P28698 Q06730
Q8NA42 Q9GZX5
Q5JNZ3 Q8TBZ8
Q499Z4 Q9Y2L8
B4DYI5 Q8N1C8
P28698 Q3KP31
Q6U7Q0 Q8IVP9
O95342 Q92887
P05412 P17096
A2RRD8 Q8IYB9
B4DPS6 B4DWX3
Q96MX3 Q9BSG1
A6NN14 Q6PF04
O14709 Q9UIE0
Q5MCW4 Q8N4W9
P17020 Q8NCK3
Q12824 Q9Y5B9
P16415 Q2M218
P17014 Q6U7Q0
Q86V71 Q9UL59
Q15928 Q96NL3
P52738 Q9BY31
A8K8B0 Q96B13
A8K971 Q68DY9
B4DVU9 Q96IS6
A6NFI3 Q03936
O14709 Q96SK3
Q5SQH5 Q9NXZ2
Q6ZS27 Q9Y2P7
Q6ZNG1 Q9UC07
Q86YE8 Q8IZ26
Q96MR9 Q9Y2Q1
Q2TAN0 Q9HCG1
Q6IV72 Q6ZQV5
P17035 Q6ECI4
A6NM28 A8MVS1
A8MQ14 Q03924
Q2M3X9 Q9ULM2
O75820 P17025
Q15937 Q9GZX5
Q49AA0 Q6ZN08
P10071 Q8TAP4
O14556 P04406
A6NK31 Q9H707
P35789 Q9UK10
P41250 Q9NQX3
A8MVS1 Q03924
P17017 Q7L2R6
[truncated: 1,159,579 more chars]
