# Supplementary material for: A human functional protein interaction network and its application to cancer data analysis
Source: Genome Biol. 2010 May 19;11(5):R53. doi: 10.1186/gb-2010-11-5-r53 (PMC2898064; doi:10.1186/gb-2010-11-5-r53)
Supplement: Additional file 3 — Six FI files plus one read-me file explaining what these files are. [file gb-2010-11-5-r53-S3.ZIP › FIsInGene_041709.txt]

1060P11.7	HLA-A
1060P11.7	HLA-B
1060P11.7	HLA-C
1060P11.7	HLA-E
1060P11.7	HLA-F
1060P11.7	HLA-G
1060P11.7	TYROBP
16-5-5	CDC42
16-5-5	RAC1
16-5-5	RAC2
16-5-5	RAC3
16-5-5	RHOG
16-5-5	RHOJ
16-5-5	RHOQ
16-5-5	RHOV
A1CF	APOBEC1
A2M	APOA1
A2M	BMP1
A2M	CDC42
A2M	F2
A2M	KLKB1
A2M	MMP2
A2M	NFKB1
A2M	PLG
A2M	PROC
A2M	PROS1
A2M	RAC1
A2M	RAC2
A2M	RAC3
A2M	RELA
A2M	RHOA
A2M	RHOB
A2M	RHOBTB1
A2M	RHOBTB2
A2M	RHOC
A2M	RHOD
A2M	RHOF
A2M	RHOG
A2M	RHOH
A2M	RHOJ
A2M	RHOQ
A2M	RHOT1
A2M	RHOT2
A2M	RHOU
A2M	RHOV
A2M	SERPING1
A2M	STAT1
A2M	STAT3
AAAS	BANF1
AAAS	CDC40
AAAS	CPSF1
AAAS	CPSF2
AAAS	CPSF3
AAAS	DDX20
AAAS	DHX38
AAAS	EIF4E
AAAS	GCK
AAAS	GCKR
AAAS	GEMIN4
AAAS	GEMIN5
AAAS	GEMIN6
AAAS	GEMIN7
AAAS	HMGA1
AAAS	KPNA1
AAAS	KPNB1
AAAS	MAGOH
AAAS	NCBP1
AAAS	NCBP2
AAAS	NUP107
AAAS	NUP133
AAAS	NUP153
AAAS	NUP155
AAAS	NUP160
AAAS	NUP188
AAAS	NUP205
AAAS	NUP210
AAAS	NUP214
AAAS	NUP35
AAAS	NUP37
AAAS	NUP43
AAAS	NUP50
AAAS	NUP54
AAAS	NUP62
AAAS	NUP85
AAAS	NUP88
AAAS	NUP93
AAAS	NUP98
AAAS	NUPL1
AAAS	NUPL2
AAAS	NXF1
AAAS	PHAX
AAAS	POM121
AAAS	PSIP1
AAAS	RAE1
AAAS	RAN
AAAS	RANBP2
AAAS	RBM8A
AAAS	RNPS1
AAAS	SEH1L
AAAS	SFRS1
AAAS	SFRS11
AAAS	SFRS2
AAAS	SFRS3
AAAS	SFRS4
AAAS	SFRS5
AAAS	SFRS6
AAAS	SFRS7
AAAS	SFRS9
AAAS	SIP1
AAAS	SLBP
AAAS	SMN1
AAAS	SNRPB
AAAS	SNRPD1
AAAS	SNRPD2
AAAS	SNRPD3
AAAS	SNRPE
AAAS	SNRPF
AAAS	SNRPG
AAAS	SNUPN
AAAS	SRRM1
AAAS	THOC4
AAAS	TPR
AAAS	U2AF1
AAAS	U2AF2
AAAS	UPF3B
AAAS	XPO1
AAG12	LIN7A
AAG12	LIN7B
AAG12	LIN7C
AAK1	BMP2K
AAK1	PLK1
AAK1	PLK2
AAK1	PLK3
AARS	HSPA9
AARS	IARS
AARS	KARS
AARS	TARS
AASDHPPT	FASN
AASDHPPT	PAFAH1B1
AASDHPPT	ZFR
AATF	E2F1
AATF	E2F2
AATF	E2F3
AATF	HDAC1
AATF	MAGED1
AATF	NGF
AATF	NGFR
AATF	RB1
AATF	RELA
AATF	TFDP1
AATK	CDK5
AATK	STK39
ABAT	ALDH5A1
ABCA1	APOA1
ABCA1	ARHGEF11
ABCA1	ARHGEF12
ABCA1	CSNK2B
ABCA1	JUN
ABCA1	SP3
ABCA1	USF1
ABCA1	USF2
ABCA1	UTRN
ABCA2	EGR1
ABCA2	SEC14L3
ABCA2	SP3
ABCA2	SP4
ABCA4	CNGB1
ABCA7	APOA1
ABCB1	ABCB4
ABCB1	ABCC1
ABCB1	CAV1
ABCB1	CEBPA
ABCB1	CEBPB
ABCB1	CFTR
ABCB1	EGR1
ABCB1	EGR2
ABCB1	ETS1
ABCB1	HIF1A
ABCB1	JUN
ABCB1	NFKB1
ABCB1	RARA
ABCB1	SP1
ABCB1	TP53
ABCB1	WT1
ABCB11	ABCC2
ABCB9	TAP1
ABCB9	TAP2
ABCC1	ABCC2
ABCC1	ABCC3
ABCC1	ABCC6
ABCC2	ABCC3
ABCC3	ALB
ABCC3	FABP6
ABCC8	ABCC9
ABCC8	CACNA1A
ABCC8	CACNA1B
ABCC8	CACNA1C
ABCC8	CACNA1D
ABCC8	CACNA1E
ABCC8	CACNA1G
ABCC8	ENSA
ABCC8	KCNJ11
ABCC9	KCNJ11
ABCC9	KCNJ8
ABCD1	ABCD2
ABCD1	ABCD3
ABCD1	PEX19
ABCD1	PEX3
ABCD2	ABCD3
ABCD2	TFAP2A
ABCD3	PEX19
ABCD3	PEX3
ABCE1	CCNT2
ABCE1	GNL3
ABCE1	KPNA2
ABCE1	LRPPRC
ABCE1	RAN
ABCE1	RNASE2
ABCE1	RNASEL
ABCE1	SLC25A5
ABCF1	EIF6
ABCG5	ABCG8
ABCG8	TMED5
ABHD5	PLIN
ABI1	ABL1
ABI1	ABL2
ABI1	ACTR2
ABI1	CYFIP2
ABI1	NCK2
ABI1	NCKAP1
ABI1	RAC1
ABI1	TENC1
ABI2	ABL1
ABI2	ABL2
ABI2	C3ORF10
ABI2	CYFIP1
ABI2	CYFIP2
ABI2	NCK2
ABI2	NCKAP1
ABI2	NCKAP1L
ABI2	RAC1
ABI2	RAC2
ABI2	RAC3
ABI2	SH3KBP1
ABI2	TNS3
ABI2	VCL
ABI2	WASF1
ABL1	ABL2
ABL1	ACAP1
ABL1	ADAM15
ABL1	AIRE
ABL1	APP
ABL1	ARHGEF11
ABL1	ASAP1
ABL1	ASB16
ABL1	ATM
ABL1	BAZ2A
ABL1	BCAR1
ABL1	BCR
ABL1	BLK
ABL1	BRCA1
ABL1	BRCA2
ABL1	BTK
ABL1	CABLES2
ABL1	CAP1
ABL1	CAV1
ABL1	CBL
ABL1	CBLB
ABL1	CBLC
ABL1	CCNA2
ABL1	CD2AP
ABL1	CDC2
ABL1	CDK2
ABL1	CDK5
ABL1	CDKN1B
ABL1	CNTNAP1
ABL1	COBRA1
ABL1	CREB1
ABL1	CRK
ABL1	CRKL
ABL1	CTNND2
ABL1	DDB1
ABL1	DDB2
ABL1	DKFZP686N21130
ABL1	DLX4
ABL1	E2F1
ABL1	EFS
ABL1	EPHA1
ABL1	EPHA2
ABL1	EPHA3
ABL1	EPHA4
ABL1	EPHA5
ABL1	EPHA7
ABL1	EPHA8
ABL1	EPHB1
ABL1	EPHB2
ABL1	EPHB3
ABL1	EPHB4
ABL1	EPHB6
ABL1	EVL
ABL1	FGR
ABL1	FYN
ABL1	GRB10
ABL1	GRB2
ABL1	GRIN2D
ABL1	GSX2
ABL1	GTF2IRD1
ABL1	GTF3A
ABL1	HCK
ABL1	HOXC8
ABL1	INPPL1
ABL1	INSR
ABL1	JAK1
ABL1	JAK2
ABL1	JAK3
ABL1	JUN
ABL1	KIT
ABL1	LCK
ABL1	LRP8
ABL1	LYN
ABL1	MAPT
ABL1	MDM2
ABL1	MICAL1
ABL1	MUC1
ABL1	MYC
ABL1	NCK1
ABL1	NCKIPSD
ABL1	NEDD9
ABL1	NFASC
ABL1	NKX2-1
ABL1	NOTCH3
ABL1	NTRK1
ABL1	PAX3
ABL1	PCDHA7
ABL1	PDGFRA
ABL1	PIK3R1
ABL1	PLCG1
ABL1	PLSCR1
ABL1	POLR2A
ABL1	PRICKLE3
ABL1	PRKD1
ABL1	PRKDC
ABL1	PSTPIP1
ABL1	PTPN12
ABL1	PTPN18
ABL1	PTPN4
ABL1	PTPN6
ABL1	PTPRF
ABL1	PTPRS
ABL1	PXN
ABL1	RAD51
ABL1	RAD52
ABL1	RASA1
ABL1	RB1
ABL1	RELN
ABL1	RFX1
ABL1	RIN1
ABL1	ROBO1
ABL1	ROS1
ABL1	RYBP
ABL1	SCARF2
ABL1	SFN
ABL1	SH3BP2
ABL1	SHANK3
ABL1	SHC1
ABL1	SHC2
ABL1	SHC3
ABL1	SHC4
ABL1	SHD
ABL1	SHE
ABL1	SPTA1
ABL1	SRC
ABL1	STAT5A
ABL1	STAT5B
ABL1	SUV39H2
ABL1	TBX2
ABL1	TERF1
ABL1	TERT
ABL1	TP53
ABL1	TP73
ABL1	TULP4
ABL1	TWIST1
ABL1	VAV1
ABL1	WASL
ABL1	WBP7
ABL1	YES1
ABL1	YWHAZ
ABL1	ZAP70
ABL2	BCAR1
ABL2	CAP1
ABL2	CAP2
ABL2	CRK
ABL2	CRKL
ABL2	DKFZP686N21130
ABL2	EPHB2
ABL2	FYN
ABL2	GRB2
ABL2	HCK
ABL2	INSR
ABL2	JAK1
ABL2	NCK1
ABL2	PIK3R1
ABL2	PLCG1
ABL2	PTPN1
ABL2	PTPRF
ABL2	PTPRS
ABL2	PXN
ABL2	RIN1
ABL2	ROBO1
ABL2	SRC
ABLIM1	RAC1
ABLIM1	RAC2
ABLIM1	RAC3
ABLIM2	RAC1
ABLIM2	RAC2
ABLIM2	RAC3
ABLIM3	RAC1
ABLIM3	RAC2
ABLIM3	RAC3
ABP1	DAO
ABR	CDC42
ABR	RAC1
ABR	RAC2
ABR	RAC3
ABR	RHOA
ABR	RHOB
ABR	RHOBTB1
ABR	RHOBTB2
ABR	RHOC
ABR	RHOD
ABR	RHOF
ABR	RHOG
ABR	RHOH
ABR	RHOJ
ABR	RHOQ
ABR	RHOT1
ABR	RHOT2
ABR	RHOU
ABR	RHOV
ABT1	TBP
ACAA1	PPARA
ACAA1	PPARG
ACAA1	RXRA
ACAA1	RXRB
ACAA1	RXRG
ACAA2	ACAT1
ACAA2	ECHS1
ACAA2	SCP2
ACACA	CEBPA
ACACA	PRKAA1
ACACA	PRKAA2
ACACA	PRKAB1
ACACA	PRKAB2
ACACA	PRKAG1
ACACA	PRKAG2
ACACA	PRKAG3
ACACA	SP3
ACACA	SREBF1
ACACA	USF1
ACACA	USF2
ACACB	CPT1A
ACACB	CPT1B
ACACB	CPT1C
ACACB	FASN
ACACB	MCCC1
ACACB	PC
ACACB	PCCA
ACACB	PRKAA1
ACACB	PRKAA2
ACACB	PRKAB1
ACACB	PRKAB2
ACACB	PRKAG1
ACACB	PRKAG2
ACACB	PRKAG3
ACACB	SP1
ACACB	SREBF1
ACAD8	MED1
ACAD8	MED12
ACAD8	MED13
ACAD8	MED14
ACAD8	MED15
ACAD8	MED23
ACAD8	MED8
ACADL	HADHA
ACADL	HADHB
ACADL	PPARD
ACADL	RXRA
ACADL	RXRB
ACADL	RXRG
ACADM	ACADS
ACADM	IVD
ACADM	PPARA
ACADM	RXRA
ACADM	RXRB
ACADM	RXRG
ACADS	ACOX1
ACADS	GCDH
ACADS	IVD
ACADSB	GCDH
ACAN	ADAMTS1
ACAN	ADAMTS4
ACAN	ADAMTS5
ACAN	CTSB
ACAN	FBLN2
ACAN	HAPLN1
ACAN	MMP1
ACAN	MMP14
ACAN	MMP19
ACAN	MMP2
ACAN	MMP20
ACAN	MMP3
ACAN	MMP8
ACAN	SP1
ACAN	TFAP2A
ACAN	TNFAIP6
ACAN	TNR
ACAN	VCAN
ACAP1	ARF6
ACAP1	ARHGAP4
ACAP1	CD37
ACAP1	CD3D
ACAP1	CD52
ACAP1	CLTC
ACAP1	CORO1A
ACAP1	GRB2
ACAP1	GULP1
ACAP1	HCLS1
ACAP1	HMHA1
ACAP1	LCK
ACAP1	NCK1
ACAP1	PTPRCAP
ACAP1	RAC2
ACAP1	SLC2A4
ACAP1	SRC
ACAP2	ARF6
ACAP2	DEK
ACAP2	KIAA1109
ACAP2	NOXO1
ACAP2	SF3B1
ACAP2	SP3
ACAT1	SCP2
ACCN1	ACCN2
ACCN1	ACCN3
ACCN1	PICK1
ACCN2	PICK1
ACCN3	CSNK2A1
ACCN3	DLG4
ACD	HIST1H4A
ACD	HIST3H3
ACD	POT1
ACD	TERF1
ACD	TERF2
ACD	TERF2IP
ACD	TINF2
ACE	AGTR2
ACE	BDKRB2
ACE2	AGT
ACE2	GHRL
ACHE	APP
ACHE	ATF1
ACHE	COLQ
ACHE	CREB1
ACHE	EGR1
ACHE	LAMB1
ACHE	TFAP2A
ACIN1	CASP3
ACLY	NME2
ACO1	ACO2
ACO1	IDH2
ACO1	IREB2
ACO2	ATP5B
ACO2	COX4I1
ACOX1	PEX5
ACOX1	PPARA
ACOX1	PPARD
ACOX1	PPARG
ACOX1	RXRA
ACOX1	RXRB
ACOX1	RXRG
ACOX2	PEX5
ACOX2	PPARA
ACOX2	PPARD
ACOX2	RXRA
ACOX2	RXRB
ACOX2	RXRG
ACOX3	PEX5
ACOX3	PPARA
ACOX3	PPARD
ACOX3	RXRA
ACOX3	RXRB
ACOX3	RXRG
ACP1	CTNNB1
ACP1	EFNA1
ACP1	EPHA2
ACP1	PDGFRB
ACP5	NFKB1
ACP5	SPI1
ACR	SERPINA5
ACRV1	CYLC2
ACSL1	CPT1A
ACSL1	CPT1B
ACSL1	CPT1C
ACSL1	PPARA
ACSL1	PPARG
ACSL1	RXRA
ACSL1	RXRB
ACSL1	RXRG
ACSL3	ACSL4
ACSL3	CLCN3
ACSL3	CPT1A
ACSL3	CPT1B
ACSL3	CPT1C
ACSL3	PPARA
ACSL3	PPARG
ACSL3	RXRA
ACSL3	RXRB
ACSL3	RXRG
ACSL4	ACSL5
ACSL4	ACSS2
ACSL4	CPT1A
ACSL4	CPT1B
ACSL4	CPT1C
ACSL4	PPARA
ACSL4	PPARG
ACSL4	RXRA
ACSL4	RXRB
ACSL4	RXRG
ACSL5	ACSS2
ACSL5	CPT1A
ACSL5	CPT1B
ACSL5	CPT1C
ACSL5	PPARA
ACSL5	PPARG
ACSL5	RXRA
ACSL5	RXRB
ACSL5	RXRG
ACSL6	ACSS2
ACSL6	CPT1A
ACSL6	CPT1B
ACSL6	CPT1C
ACSL6	PHYH
ACSL6	PPARA
ACSL6	PPARG
ACSL6	RXRA
ACSL6	RXRB
ACSL6	RXRG
ACSS1	SIRT3
ACT	SEC24A
ACT	SEC24B
ACT	SEC24C
ACT	SEC24D
ACTA1	ACTC1
ACTA1	ACTG2
ACTA1	ACTN1
ACTA1	ACTN2
ACTA1	ACTN3
ACTA1	ACTN4
ACTA1	ACTR10
ACTA1	ACTR1B
ACTA1	ADAM17
ACTA1	AGRN
ACTA1	AP2A1
ACTA1	AP2A2
ACTA1	ARHGEF6
ACTA1	ARHGEF7
ACTA1	BCAR1
ACTA1	CAPN1
ACTA1	CASP3
ACTA1	CAST
ACTA1	CDH1
ACTA1	CDH3
ACTA1	CGNL1
ACTA1	CHRM1
ACTA1	CHRNA1
ACTA1	CKM
ACTA1	CLTA
ACTA1	CLTB
ACTA1	CRKL
ACTA1	CTNNA1
ACTA1	CTNNA2
ACTA1	CTNNA3
ACTA1	CTNNB1
ACTA1	CTTN
ACTA1	DAG1
ACTA1	DIAPH1
ACTA1	DKFZP686A08248
ACTA1	DKFZP779C1668
ACTA1	DKFZP781B1340
ACTA1	DMD
ACTA1	DNASE1
ACTA1	ERBB3
ACTA1	EZR
ACTA1	FHOD1
ACTA1	FLII
ACTA1	FLT1
ACTA1	FLT4
ACTA1	FSCN1
ACTA1	GC
ACTA1	GIT2
ACTA1	GSN
ACTA1	HIP1
ACTA1	HSPB1
ACTA1	HTT
ACTA1	IFT57
ACTA1	ITGA1
ACTA1	ITGB1
ACTA1	JUP
ACTA1	KDR
ACTA1	LAMA1
ACTA1	LAMA2
ACTA1	LAMA3
ACTA1	LAMA4
ACTA1	LAMA5
ACTA1	LAMB1
ACTA1	LAMB2
ACTA1	LAMB3
ACTA1	LAMC1
ACTA1	LAMC2
ACTA1	LAMC3
ACTA1	MACF1
ACTA1	MAL
ACTA1	MAPK3
ACTA1	MB
ACTA1	MLLT4
ACTA1	MMP1
ACTA1	MMP12
ACTA1	MMP13
ACTA1	MMP14
ACTA1	MMP15
ACTA1	MMP16
ACTA1	MMP19
ACTA1	MMP2
ACTA1	MMP20
ACTA1	MMP21
ACTA1	MMP23A
ACTA1	MMP24
ACTA1	MMP25
ACTA1	MMP27
ACTA1	MMP28
ACTA1	MMP7
ACTA1	MMP8
ACTA1	MMP9
ACTA1	MYH1
ACTA1	MYH10
ACTA1	MYH11
ACTA1	MYH13
ACTA1	MYH14
ACTA1	MYH16
ACTA1	MYH2
ACTA1	MYH3
ACTA1	MYH4
ACTA1	MYH6
ACTA1	MYH7
ACTA1	MYH7B
ACTA1	MYH8
ACTA1	MYH9
ACTA1	MYL1
ACTA1	MYL2
ACTA1	MYO10
ACTA1	MYO15A
ACTA1	MYO16
ACTA1	MYO18A
ACTA1	MYO18B
ACTA1	MYO19
ACTA1	MYO1A
ACTA1	MYO1B
ACTA1	MYO1C
ACTA1	MYO1D
ACTA1	MYO1E
ACTA1	MYO1F
ACTA1	MYO5A
ACTA1	MYO5B
ACTA1	MYO5C
ACTA1	MYO6
ACTA1	MYO7A
ACTA1	MYO7B
ACTA1	MYO9A
ACTA1	MYO9B
ACTA1	NOLC1
ACTA1	PAK1
ACTA1	PAK2
ACTA1	PAK3
ACTA1	PAK4
ACTA1	PAK6
ACTA1	PAK7
ACTA1	PECAM1
ACTA1	PFN1
ACTA1	PIK3CA
ACTA1	PIK3R1
ACTA1	PLD1
ACTA1	PRKCA
ACTA1	PRKCB
ACTA1	PRKCG
ACTA1	PTK2
ACTA1	PTPN7
ACTA1	PVRL1
ACTA1	PXN
ACTA1	RAC1
ACTA1	RAC2
ACTA1	RAC3
ACTA1	RAPSN
ACTA1	RHOA
ACTA1	RHOG
ACTA1	RHOJ
ACTA1	RHOQ
ACTA1	SEC24A
ACTA1	SEC24B
ACTA1	SEC24C
ACTA1	SEC24D
ACTA1	SPTAN1
ACTA1	SRC
ACTA1	TLN1
ACTA1	TMSB4X
ACTA1	TMSB4Y
ACTA1	TNS1
ACTA1	TP53
ACTA1	TTN
ACTA1	UTRN
ACTA1	VASP
ACTA1	VCL
ACTA1	VEGFA
ACTA1	VIL1
ACTA1	ZYX
ACTA2	ACTC1
ACTA2	ACTG2
ACTA2	ADAM17
ACTA2	AP2A1
ACTA2	AP2A2
ACTA2	CDH1
ACTA2	CDH3
ACTA2	CGNL1
ACTA2	CLTA
ACTA2	CLTB
ACTA2	CNN1
ACTA2	CTNNA1
ACTA2	CTNNA2
ACTA2	CTNNA3
ACTA2	CTNNB1
ACTA2	DKFZP686A08248
ACTA2	DKFZP779C1668
ACTA2	DKFZP781B1340
ACTA2	DNASE1
ACTA2	EDNRA
ACTA2	FBLN1
ACTA2	GC
ACTA2	HIP1
ACTA2	HTT
ACTA2	IFT57
ACTA2	JUP
ACTA2	LMOD1
ACTA2	MLLT4
ACTA2	MMP1
ACTA2	MMP12
ACTA2	MMP13
ACTA2	MMP14
ACTA2	MMP15
ACTA2	MMP16
ACTA2	MMP19
ACTA2	MMP2
ACTA2	MMP20
ACTA2	MMP21
ACTA2	MMP23A
ACTA2	MMP24
ACTA2	MMP25
ACTA2	MMP27
ACTA2	MMP28
ACTA2	MMP7
ACTA2	MMP8
ACTA2	MMP9
ACTA2	MYH1
ACTA2	MYH10
ACTA2	MYH11
ACTA2	MYH13
ACTA2	MYH14
ACTA2	MYH16
ACTA2	MYH2
ACTA2	MYH3
ACTA2	MYH4
ACTA2	MYH6
ACTA2	MYH7
ACTA2	MYH7B
ACTA2	MYH8
ACTA2	MYH9
ACTA2	MYLK
ACTA2	MYO15A
ACTA2	MYO16
ACTA2	MYO18A
ACTA2	MYO18B
ACTA2	MYO19
ACTA2	MYO1A
ACTA2	MYO1B
ACTA2	MYO1C
ACTA2	MYO1D
ACTA2	MYO1E
ACTA2	MYO1F
ACTA2	MYO5A
ACTA2	MYO5B
ACTA2	MYO5C
ACTA2	MYO6
ACTA2	MYO7A
ACTA2	MYO7B
ACTA2	MYO9A
ACTA2	MYO9B
ACTA2	PALLD
ACTA2	PRKCA
ACTA2	PRKCB
ACTA2	PRKCG
ACTA2	PVRL1
ACTA2	RAC1
ACTA2	RAC2
ACTA2	RAC3
ACTA2	RHOG
ACTA2	RHOJ
ACTA2	RHOQ
ACTA2	SEC24A
ACTA2	SEC24B
ACTA2	SEC24C
ACTA2	SEC24D
ACTA2	TAGLN
ACTA2	TGFB1I1
ACTA2	TMSB4X
ACTA2	TPM2
ACTA2	TTN
ACTB	ACTC1
ACTB	ACTG1
ACTB	ACTL6A
ACTB	ACTN1
ACTB	ACTN2
ACTB	ACTN3
ACTB	ACTN4
ACTB	ACTR1B
ACTB	ADAM17
ACTB	AP2A1
ACTB	AP2A2
ACTB	ARHA
ACTB	ARID1A
ACTB	ARPC1A
ACTB	ARPC1B
ACTB	ARPC2
ACTB	ARPC3
ACTB	ARPC4
ACTB	ARPC5
ACTB	ARPC5L
ACTB	ATF2
ACTB	B2M
ACTB	BAIAP2
ACTB	CAP1
ACTB	CAPZA1
ACTB	CCT1
ACTB	CCT2
ACTB	CCT3
ACTB	CCT4
ACTB	CCT5
ACTB	CCT6A
ACTB	CCT7
ACTB	CCT8
ACTB	CDH1
ACTB	CDH3
ACTB	CFL1
ACTB	CFL2
ACTB	CGNL1
ACTB	CLTA
ACTB	CLTB
ACTB	COL10A1
ACTB	COL11A1
ACTB	COL11A2
ACTB	COL12A1
ACTB	COL13A1
ACTB	COL14A1
ACTB	COL15A1
ACTB	COL16A1
ACTB	COL17A1
ACTB	COL18A1
ACTB	COL19A1
ACTB	COL1A1
ACTB	COL1A2
ACTB	COL20A1
ACTB	COL22A1
ACTB	COL27A1
ACTB	COL2A1
ACTB	COL3A1
ACTB	COL4A1
ACTB	COL4A2
ACTB	COL4A3
ACTB	COL4A4
ACTB	COL4A5
ACTB	COL4A6
ACTB	COL5A1
ACTB	COL5A2
ACTB	COL5A3
ACTB	COL6A1
ACTB	COL6A2
ACTB	COL6A3
ACTB	COL7A1
ACTB	COL8A1
ACTB	COL8A2
ACTB	COL9A1
ACTB	COL9A2
ACTB	COL9A3
ACTB	CORO1A
ACTB	CTNNA1
ACTB	CTNNA2
ACTB	CTNNA3
ACTB	CTNNB1
ACTB	DIAPH1
ACTB	DKFZP666O0110
ACTB	DKFZP686A08248
ACTB	DKFZP686A1668
ACTB	DKFZP686B18150
ACTB	DKFZP686N21130
ACTB	DKFZP686O13149
ACTB	DKFZP779C1668
ACTB	DKFZP781B1340
ACTB	DNASE1
ACTB	DSTN
ACTB	EEF1A1
ACTB	EZR
ACTB	FLII
ACTB	FLNA
ACTB	FLNB
ACTB	FLNC
ACTB	FN1
ACTB	GAPDH
ACTB	GSN
ACTB	GTF2A1
ACTB	GTF2B
ACTB	GTF2E1
ACTB	GTF2F1
ACTB	GTF3A
ACTB	HIP1
ACTB	HMGB1
ACTB	HNRNPU
ACTB	HSPA8
ACTB	HTT
ACTB	IFT57
ACTB	IQGAP1
ACTB	IRF1
ACTB	IRF2
ACTB	IRF3
ACTB	IRF4
ACTB	IRF5
ACTB	IRF6
ACTB	IRF7
ACTB	ITGA1
ACTB	ITGA10
ACTB	ITGA11
ACTB	ITGA2
ACTB	ITGA2B
ACTB	ITGA3
ACTB	ITGA4
ACTB	ITGA5
ACTB	ITGA6
ACTB	ITGA7
ACTB	ITGA8
ACTB	ITGA9
ACTB	ITGAD
ACTB	ITGAE
ACTB	ITGAL
ACTB	ITGAM
ACTB	ITGAV
ACTB	ITGAX
ACTB	ITGB1
ACTB	ITGB2
ACTB	ITGB3
ACTB	ITGB4
ACTB	ITGB5
ACTB	ITGB6
ACTB	ITGB7
ACTB	ITGB8
ACTB	ITGBL1
ACTB	JUN
ACTB	JUP
ACTB	LAMA1
ACTB	LAMA2
ACTB	LAMA3
ACTB	LAMA4
ACTB	LAMA5
ACTB	LAMB1
ACTB	LAMB2
ACTB	LAMB3
ACTB	LAMB4
ACTB	LAMC1
ACTB	LAMC2
ACTB	LAMC3
ACTB	LCP1
ACTB	LIMS1
ACTB	LIMS2
ACTB	MACF1
ACTB	MEGF9
ACTB	MICALL1
ACTB	MLLT4
ACTB	MMP1
ACTB	MMP12
ACTB	MMP13
ACTB	MMP14
ACTB	MMP15
ACTB	MMP16
ACTB	MMP19
ACTB	MMP2
ACTB	MMP20
ACTB	MMP21
ACTB	MMP23A
ACTB	MMP24
ACTB	MMP25
ACTB	MMP27
ACTB	MMP28
ACTB	MMP7
ACTB	MMP8
ACTB	MMP9
ACTB	MRLC3
ACTB	MSN
ACTB	MYC
ACTB	MYH1
ACTB	MYH10
ACTB	MYH11
ACTB	MYH13
ACTB	MYH14
ACTB	MYH15
ACTB	MYH16
ACTB	MYH2
ACTB	MYH3
ACTB	MYH4
ACTB	MYH6
ACTB	MYH7
ACTB	MYH7B
ACTB	MYH8
ACTB	MYH9
ACTB	MYL2
ACTB	MYL5
ACTB	MYL7
ACTB	MYL9
ACTB	MYLC2B
ACTB	MYLC2PL
ACTB	MYLPF
ACTB	MYO15A
ACTB	MYO16
ACTB	MYO18A
ACTB	MYO18B
ACTB	MYO19
ACTB	MYO1A
ACTB	MYO1B
ACTB	MYO1C
ACTB	MYO1D
ACTB	MYO1E
ACTB	MYO1F
ACTB	MYO5A
ACTB	MYO5B
ACTB	MYO5C
ACTB	MYO6
ACTB	MYO7A
ACTB	MYO7B
ACTB	MYO9A
ACTB	MYO9B
ACTB	NCKAP1
ACTB	NCOA1
ACTB	NF1
ACTB	NOS2
ACTB	NR3C1
ACTB	NTN4
ACTB	PARVA
ACTB	PARVB
ACTB	PARVG
ACTB	PCAF
ACTB	PFDN1
ACTB	PFDN2
ACTB	PFDN4
ACTB	PFDN5
ACTB	PFDN6
ACTB	PFN1
ACTB	PFN2
ACTB	PFN3
ACTB	PFN4
ACTB	PIP5K1C
ACTB	PLD1
ACTB	PLD2
ACTB	POLR1D
ACTB	PPP6C
ACTB	PRKCA
ACTB	PRKCB
ACTB	PRKCD
ACTB	PRKCE
ACTB	PRKCG
ACTB	PRKCH
ACTB	PRKCQ
ACTB	PTK2
ACTB	PTK2B
ACTB	PVRL1
ACTB	PXN
ACTB	RAC1
ACTB	RAC2
ACTB	RAC3
ACTB	RAN
ACTB	RELA
ACTB	RHOG
ACTB	RHOJ
ACTB	RHOQ
ACTB	SMARCA2
ACTB	SMARCA4
ACTB	SMARCB1
ACTB	SMARCC1
ACTB	SMARCC2
ACTB	SMARCD1
ACTB	SMARCE1
ACTB	STRBP
ACTB	STX4
ACTB	TJP1
ACTB	TJP2
ACTB	TJP3
ACTB	TLN1
ACTB	TMSB4X
ACTB	TMSB4Y
ACTB	TMSL3
ACTB	TPM1
ACTB	TPM3
ACTB	TUBA1B
ACTB	TUBB
ACTB	VASP
ACTB	VBP1
ACTB	VCL
ACTB	VWA2
ACTB	WAS
ACTB	WASF1
ACTB	WASF2
ACTB	WASF3
ACTB	WASL
ACTB	YWHAZ
ACTB	ZYX
ACTBL2	SEC24A
ACTBL2	SEC24B
ACTBL2	SEC24C
ACTBL2	SEC24D
ACTC1	ACTG1
ACTC1	ACTG2
ACTC1	ACTN1
ACTC1	ACTN2
ACTC1	ACTN3
ACTC1	ACTN4
ACTC1	ACTR2
ACTC1	ADAM17
ACTC1	AP2A1
ACTC1	AP2A2
ACTC1	CDH1
ACTC1	CDH3
ACTC1	CGNL1
ACTC1	CLTA
ACTC1	CLTB
ACTC1	COL10A1
ACTC1	COL11A1
ACTC1	COL11A2
ACTC1	COL12A1
ACTC1	COL13A1
ACTC1	COL14A1
ACTC1	COL15A1
ACTC1	COL16A1
ACTC1	COL17A1
ACTC1	COL18A1
ACTC1	COL19A1
ACTC1	COL1A1
ACTC1	COL1A2
ACTC1	COL20A1
ACTC1	COL22A1
ACTC1	COL27A1
ACTC1	COL2A1
ACTC1	COL3A1
ACTC1	COL4A1
ACTC1	COL4A2
ACTC1	COL4A3
ACTC1	COL4A4
ACTC1	COL4A5
ACTC1	COL4A6
ACTC1	COL5A1
ACTC1	COL5A2
ACTC1	COL5A3
ACTC1	COL6A1
ACTC1	COL6A2
ACTC1	COL6A3
ACTC1	COL7A1
ACTC1	COL8A1
ACTC1	COL8A2
ACTC1	COL9A1
ACTC1	COL9A2
ACTC1	COL9A3
ACTC1	CTNNA1
ACTC1	CTNNA2
ACTC1	CTNNA3
ACTC1	CTNNB1
ACTC1	DKFZP666O0110
ACTC1	DKFZP686A08248
ACTC1	DKFZP686A1668
ACTC1	DKFZP686B18150
ACTC1	DKFZP686N21130
ACTC1	DKFZP686O13149
ACTC1	DKFZP779C1668
ACTC1	DKFZP781B1340
ACTC1	FLNA
ACTC1	FLNB
ACTC1	FLNC
ACTC1	FN1
ACTC1	FSCN1
ACTC1	GC
ACTC1	HIP1
ACTC1	HTT
ACTC1	IFT57
ACTC1	ITGA1
ACTC1	ITGA10
ACTC1	ITGA11
ACTC1	ITGA2
ACTC1	ITGA2B
ACTC1	ITGA3
ACTC1	ITGA4
ACTC1	ITGA5
ACTC1	ITGA6
ACTC1	ITGA7
ACTC1	ITGA8
ACTC1	ITGA9
ACTC1	ITGAD
ACTC1	ITGAE
ACTC1	ITGAL
ACTC1	ITGAM
ACTC1	ITGAV
ACTC1	ITGAX
ACTC1	ITGB1
ACTC1	ITGB2
ACTC1	ITGB3
ACTC1	ITGB4
ACTC1	ITGB5
ACTC1	ITGB6
ACTC1	ITGB7
ACTC1	ITGB8
ACTC1	ITGBL1
ACTC1	JUP
ACTC1	LAMA1
ACTC1	LAMA2
ACTC1	LAMA3
ACTC1	LAMA4
ACTC1	LAMA5
ACTC1	LAMB1
ACTC1	LAMB2
ACTC1	LAMB3
ACTC1	LAMB4
ACTC1	LAMC1
ACTC1	LAMC2
ACTC1	LAMC3
ACTC1	LIMS1
ACTC1	LIMS2
ACTC1	MEGF9
ACTC1	MICALL1
ACTC1	MLLT4
ACTC1	MMP1
ACTC1	MMP12
ACTC1	MMP13
ACTC1	MMP14
ACTC1	MMP15
ACTC1	MMP16
ACTC1	MMP19
ACTC1	MMP2
ACTC1	MMP20
ACTC1	MMP21
ACTC1	MMP23A
ACTC1	MMP24
ACTC1	MMP25
ACTC1	MMP27
ACTC1	MMP28
ACTC1	MMP7
ACTC1	MMP8
ACTC1	MMP9
ACTC1	MYH1
ACTC1	MYH10
ACTC1	MYH11
ACTC1	MYH13
ACTC1	MYH14
ACTC1	MYH16
ACTC1	MYH2
ACTC1	MYH3
ACTC1	MYH4
ACTC1	MYH6
ACTC1	MYH7
ACTC1	MYH7B
ACTC1	MYH8
ACTC1	MYH9
ACTC1	MYO15A
ACTC1	MYO16
ACTC1	MYO18A
ACTC1	MYO18B
ACTC1	MYO19
ACTC1	MYO1A
ACTC1	MYO1B
ACTC1	MYO1C
ACTC1	MYO1D
ACTC1	MYO1E
ACTC1	MYO1F
ACTC1	MYO5A
ACTC1	MYO5B
ACTC1	MYO5C
ACTC1	MYO6
ACTC1	MYO7A
ACTC1	MYO7B
ACTC1	MYO9A
ACTC1	MYO9B
ACTC1	NCKAP1
ACTC1	NTN4
ACTC1	OBSL1
ACTC1	PARVA
ACTC1	PARVB
ACTC1	PLEC1
ACTC1	PRKCA
ACTC1	PRKCB
ACTC1	PRKCG
ACTC1	PTK2
ACTC1	PTK2B
ACTC1	PUF60
ACTC1	PVRL1
ACTC1	PXN
ACTC1	RAC1
ACTC1	RAC2
ACTC1	RAC3
ACTC1	RHOG
ACTC1	RHOJ
ACTC1	RHOQ
ACTC1	SCIN
ACTC1	SEC24A
ACTC1	SEC24B
ACTC1	SEC24C
ACTC1	SEC24D
ACTC1	SEMA6A
ACTC1	TIA1
ACTC1	TIAL1
ACTC1	TLN1
ACTC1	TTN
ACTC1	TWF1
ACTC1	VCL
ACTC1	VWA2
ACTC1	WAS
ACTC1	WIPF1
ACTG1	ACTN1
ACTG1	ACTN2
ACTG1	ACTN3
ACTG1	ACTN4
ACTG1	ACTR2
ACTG1	ACTR3
ACTG1	ADAM17
ACTG1	AP2A1
ACTG1	AP2A2
ACTG1	ARHA
ACTG1	ARPC1A
ACTG1	ARPC1B
ACTG1	ARPC2
ACTG1	ARPC3
ACTG1	ARPC4
ACTG1	ARPC5
ACTG1	ARPC5L
ACTG1	BAIAP2
ACTG1	CAP2
ACTG1	CDH1
ACTG1	CDH3
ACTG1	CFL1
ACTG1	CFL2
ACTG1	CGNL1
ACTG1	CLTA
ACTG1	CLTB
ACTG1	COL10A1
ACTG1	COL11A1
ACTG1	COL11A2
ACTG1	COL12A1
ACTG1	COL13A1
ACTG1	COL14A1
ACTG1	COL15A1
ACTG1	COL16A1
ACTG1	COL17A1
ACTG1	COL18A1
ACTG1	COL19A1
ACTG1	COL1A1
ACTG1	COL1A2
ACTG1	COL20A1
ACTG1	COL22A1
ACTG1	COL27A1
ACTG1	COL2A1
ACTG1	COL3A1
ACTG1	COL4A1
ACTG1	COL4A2
ACTG1	COL4A3
ACTG1	COL4A4
ACTG1	COL4A5
ACTG1	COL4A6
ACTG1	COL5A1
ACTG1	COL5A2
ACTG1	COL5A3
ACTG1	COL6A1
ACTG1	COL6A2
ACTG1	COL6A3
ACTG1	COL7A1
ACTG1	COL8A1
ACTG1	COL8A2
ACTG1	COL9A1
ACTG1	COL9A2
ACTG1	COL9A3
ACTG1	CTNNA1
ACTG1	CTNNA2
ACTG1	CTNNA3
ACTG1	CTNNB1
ACTG1	DIAPH1
ACTG1	DKFZP666O0110
ACTG1	DKFZP686A08248
ACTG1	DKFZP686A1668
ACTG1	DKFZP686B18150
ACTG1	DKFZP686N21130
ACTG1	DKFZP686O13149
ACTG1	DKFZP779C1668
ACTG1	DKFZP781B1340
ACTG1	DNASE1
ACTG1	DSTN
ACTG1	EIF4A1
ACTG1	EZR
ACTG1	FHOD1
ACTG1	FLNA
ACTG1	FLNB
ACTG1	FLNC
ACTG1	FN1
ACTG1	FPR1
ACTG1	GSN
ACTG1	HIP1
ACTG1	HTT
ACTG1	IFT57
ACTG1	IQGAP1
ACTG1	ITGA1
ACTG1	ITGA10
ACTG1	ITGA11
ACTG1	ITGA2
ACTG1	ITGA2B
ACTG1	ITGA3
ACTG1	ITGA4
ACTG1	ITGA5
ACTG1	ITGA6
ACTG1	ITGA7
ACTG1	ITGA8
ACTG1	ITGA9
ACTG1	ITGAD
ACTG1	ITGAE
ACTG1	ITGAL
ACTG1	ITGAM
ACTG1	ITGAV
ACTG1	ITGAX
ACTG1	ITGB1
ACTG1	ITGB2
ACTG1	ITGB3
ACTG1	ITGB4
ACTG1	ITGB5
ACTG1	ITGB6
ACTG1	ITGB7
ACTG1	ITGB8
ACTG1	ITGBL1
ACTG1	JUP
ACTG1	LAMA1
ACTG1	LAMA2
ACTG1	LAMA3
ACTG1	LAMA4
ACTG1	LAMA5
ACTG1	LAMB1
ACTG1	LAMB2
ACTG1	LAMB3
ACTG1	LAMB4
ACTG1	LAMC1
ACTG1	LAMC2
ACTG1	LAMC3
ACTG1	LIMS1
ACTG1	LIMS2
ACTG1	LSP1
ACTG1	MACF1
ACTG1	MEGF9
ACTG1	MICALL1
ACTG1	MLLT4
ACTG1	MMP1
ACTG1	MMP12
ACTG1	MMP13
ACTG1	MMP14
ACTG1	MMP15
ACTG1	MMP16
ACTG1	MMP19
ACTG1	MMP2
ACTG1	MMP20
ACTG1	MMP21
ACTG1	MMP23A
ACTG1	MMP24
ACTG1	MMP25
ACTG1	MMP27
ACTG1	MMP28
ACTG1	MMP7
ACTG1	MMP8
ACTG1	MMP9
ACTG1	MRLC3
ACTG1	MSN
ACTG1	MYH1
ACTG1	MYH10
ACTG1	MYH11
ACTG1	MYH13
ACTG1	MYH14
ACTG1	MYH15
ACTG1	MYH16
ACTG1	MYH2
ACTG1	MYH3
ACTG1	MYH4
ACTG1	MYH6
ACTG1	MYH7
ACTG1	MYH7B
ACTG1	MYH8
ACTG1	MYH9
ACTG1	MYL2
ACTG1	MYL5
ACTG1	MYL7
ACTG1	MYL9
ACTG1	MYLC2B
ACTG1	MYLC2PL
ACTG1	MYLPF
ACTG1	MYO15A
ACTG1	MYO16
ACTG1	MYO18A
ACTG1	MYO18B
ACTG1	MYO19
ACTG1	MYO1A
ACTG1	MYO1B
ACTG1	MYO1C
ACTG1	MYO1D
ACTG1	MYO1E
ACTG1	MYO1F
ACTG1	MYO5A
ACTG1	MYO5B
ACTG1	MYO5C
ACTG1	MYO6
ACTG1	MYO7A
ACTG1	MYO7B
ACTG1	MYO9A
ACTG1	MYO9B
ACTG1	NTN4
ACTG1	PARVA
ACTG1	PARVB
ACTG1	PARVG
ACTG1	PFN1
ACTG1	PFN2
ACTG1	PFN3
ACTG1	PFN4
ACTG1	PIP5K1C
ACTG1	PLD1
ACTG1	PLEC1
ACTG1	PRKCA
ACTG1	PRKCB
ACTG1	PRKCD
ACTG1	PRKCE
ACTG1	PRKCG
ACTG1	PRKCH
ACTG1	PRKCQ
ACTG1	PSMC1
ACTG1	PTK2
ACTG1	PTK2B
ACTG1	PVRL1
ACTG1	PXN
ACTG1	RAC1
ACTG1	RAC2
ACTG1	RAC3
ACTG1	RHOG
ACTG1	RHOJ
ACTG1	RHOQ
ACTG1	SCIN
ACTG1	SEC24A
ACTG1	SEC24B
ACTG1	SEC24C
ACTG1	SEC24D
ACTG1	STRBP
ACTG1	TJP1
ACTG1	TJP2
ACTG1	TJP3
ACTG1	TLN1
ACTG1	TMSB4X
ACTG1	TMSB4Y
ACTG1	TMSL3
ACTG1	TTN
ACTG1	VASP
ACTG1	VCL
ACTG1	VIL1
ACTG1	VWA2
ACTG1	WAS
ACTG1	WASF1
ACTG1	WASF2
ACTG1	WASF3
ACTG1	WASL
ACTG1	ZYX
ACTG2	ADAM17
ACTG2	AP2A1
ACTG2	AP2A2
ACTG2	CDH1
ACTG2	CDH3
ACTG2	CGNL1
ACTG2	CLTA
ACTG2	CLTB
ACTG2	CNN1
ACTG2	CTNNA1
ACTG2	CTNNA2
ACTG2	CTNNA3
ACTG2	CTNNB1
ACTG2	DKFZP686A08248
ACTG2	DKFZP779C1668
ACTG2	DKFZP781B1340
ACTG2	GSN
ACTG2	HIP1
ACTG2	HTT
ACTG2	IFT57
ACTG2	JUP
ACTG2	LMOD1
ACTG2	MLLT4
ACTG2	MMP1
ACTG2	MMP12
ACTG2	MMP13
ACTG2	MMP14
ACTG2	MMP15
ACTG2	MMP16
ACTG2	MMP19
ACTG2	MMP2
ACTG2	MMP20
ACTG2	MMP21
ACTG2	MMP23A
ACTG2	MMP24
ACTG2	MMP25
ACTG2	MMP27
ACTG2	MMP28
ACTG2	MMP7
ACTG2	MMP8
ACTG2	MMP9
ACTG2	MYH1
ACTG2	MYH10
ACTG2	MYH11
ACTG2	MYH13
ACTG2	MYH14
ACTG2	MYH16
ACTG2	MYH2
ACTG2	MYH3
ACTG2	MYH4
ACTG2	MYH6
ACTG2	MYH7
ACTG2	MYH7B
ACTG2	MYH8
ACTG2	MYH9
ACTG2	MYO15A
ACTG2	MYO16
ACTG2	MYO18A
ACTG2	MYO18B
ACTG2	MYO19
ACTG2	MYO1A
ACTG2	MYO1B
ACTG2	MYO1C
ACTG2	MYO1D
ACTG2	MYO1E
ACTG2	MYO1F
ACTG2	MYO5A
ACTG2	MYO5B
ACTG2	MYO5C
ACTG2	MYO6
ACTG2	MYO7A
ACTG2	MYO7B
ACTG2	MYO9A
ACTG2	MYO9B
ACTG2	PRKCA
ACTG2	PRKCB
ACTG2	PRKCG
ACTG2	PVRL1
ACTG2	RAC1
ACTG2	RAC2
ACTG2	RAC3
ACTG2	RHOG
ACTG2	RHOJ
ACTG2	RHOQ
ACTG2	SEC24A
ACTG2	SEC24B
ACTG2	SEC24C
ACTG2	SEC24D
ACTL6A	ACTL6B
ACTL6A	ARID1A
ACTL6A	ARID1B
ACTL6A	BAZ1B
ACTL6A	BRD8
ACTL6A	CHAF1A
ACTL6A	DMAP1
ACTL6A	EPC1
ACTL6A	EPC2
ACTL6A	ERG
ACTL6A	ETV1
ACTL6A	EWSR1
ACTL6A	FLI1
ACTL6A	FLII
ACTL6A	GCN5L2
ACTL6A	HTATIP
ACTL6A	ING3
ACTL6A	MAP3K8
ACTL6A	MED1
ACTL6A	MLLT1
ACTL6A	MORF4L1
ACTL6A	MORF4L2
ACTL6A	MRGBP
ACTL6A	MYC
ACTL6A	NR4A3
ACTL6A	POLR2A
ACTL6A	RELA
ACTL6A	RELB
ACTL6A	RUVBL1
ACTL6A	RUVBL2
ACTL6A	RXRA
ACTL6A	SMARCA2
ACTL6A	SMARCA4
ACTL6A	SMARCB1
ACTL6A	SMARCC1
ACTL6A	SMARCC2
ACTL6A	SMARCD1
ACTL6A	SMARCD2
ACTL6A	SMARCE1
ACTL6A	SNW1
ACTL6A	SUPT16H
ACTL6A	TOP2B
ACTL6A	TRRAP
ACTL6A	TSC2
ACTL6A	VDR
ACTL6A	VPS72
ACTL6A	YEATS4
ACTL6B	SMARCA2
ACTL6B	SMARCB1
ACTL6B	SMARCC1
ACTL6B	SMARCC2
ACTL6B	SMARCD2
ACTL6B	SMARCD3
ACTL6B	SMARCE1
ACTL7A	SEC24A
ACTL7A	SEC24B
ACTL7A	SEC24C
ACTL7A	SEC24D
ACTL7B	SEC24A
ACTL7B	SEC24B
ACTL7B	SEC24C
ACTL7B	SEC24D
ACTL7C	SEC24A
ACTL7C	SEC24B
ACTL7C	SEC24C
ACTL7C	SEC24D
ACTN1	BCAR1
ACTN1	CAPN1
ACTN1	CDH1
ACTN1	COL10A1
ACTN1	COL11A1
ACTN1	COL11A2
ACTN1	COL12A1
ACTN1	COL13A1
ACTN1	COL14A1
ACTN1	COL15A1
ACTN1	COL16A1
ACTN1	COL17A1
ACTN1	COL18A1
ACTN1	COL19A1
ACTN1	COL1A1
ACTN1	COL1A2
ACTN1	COL20A1
ACTN1	COL22A1
ACTN1	COL27A1
ACTN1	COL2A1
ACTN1	COL3A1
ACTN1	COL4A1
ACTN1	COL4A2
ACTN1	COL4A3
ACTN1	COL4A4
ACTN1	COL4A5
ACTN1	COL4A6
ACTN1	COL5A1
ACTN1	COL5A2
ACTN1	COL5A3
ACTN1	COL6A1
ACTN1	COL6A2
ACTN1	COL6A3
ACTN1	COL7A1
ACTN1	COL8A1
ACTN1	COL8A2
ACTN1	COL9A1
ACTN1	COL9A2
ACTN1	COL9A3
ACTN1	CRKL
ACTN1	CTNNA1
ACTN1	CTNNA2
ACTN1	CTNNA3
ACTN1	CTNNB1
ACTN1	CTNND1
ACTN1	DKFZP666O0110
ACTN1	DKFZP686A1668
ACTN1	DKFZP686B18150
ACTN1	DKFZP686N21130
ACTN1	DKFZP686O13149
ACTN1	ERBB3
ACTN1	EZR
ACTN1	FLNA
ACTN1	FLNB
ACTN1	FLNC
ACTN1	FN1
ACTN1	ITGA1
ACTN1	ITGA10
ACTN1	ITGA11
ACTN1	ITGA2
ACTN1	ITGA2B
ACTN1	ITGA3
ACTN1	ITGA4
ACTN1	ITGA5
ACTN1	ITGA6
ACTN1	ITGA7
ACTN1	ITGA8
ACTN1	ITGA9
ACTN1	ITGAD
ACTN1	ITGAE
ACTN1	ITGAL
ACTN1	ITGAM
ACTN1	ITGAV
ACTN1	ITGAX
ACTN1	ITGB1
ACTN1	ITGB2
ACTN1	ITGB3
ACTN1	ITGB4
ACTN1	ITGB5
ACTN1	ITGB6
ACTN1	ITGB7
ACTN1	ITGB8
ACTN1	ITGBL1
ACTN1	LAMA1
ACTN1	LAMA2
ACTN1	LAMA3
ACTN1	LAMA4
ACTN1	LAMA5
ACTN1	LAMB1
ACTN1	LAMB2
ACTN1	LAMB3
ACTN1	LAMB4
ACTN1	LAMC1
ACTN1	LAMC2
ACTN1	LAMC3
ACTN1	LIMS1
ACTN1	LIMS2
ACTN1	LMO7
ACTN1	LPP
ACTN1	MAGI1
ACTN1	MAGI2
ACTN1	MAGI3
ACTN1	MEGF9
ACTN1	NOLC1
ACTN1	NTN4
ACTN1	PARVA
ACTN1	PARVB
ACTN1	PDLIM5
ACTN1	PHB
ACTN1	PIK3CA
ACTN1	PIK3R1
ACTN1	PIP4K2A
ACTN1	PIP4K2B
ACTN1	PIP4K2C
ACTN1	PIP5K1A
ACTN1	PIP5K1B
ACTN1	PIP5K1C
ACTN1	PIP5K3
ACTN1	PTK2
ACTN1	PTK2B
ACTN1	PXN
ACTN1	RAC1
ACTN1	RHOA
ACTN1	SDC4
ACTN1	SPTAN1
ACTN1	SRC
ACTN1	SSX2IP
ACTN1	TLN1
ACTN1	TNS1
ACTN1	TTN
ACTN1	VCL
ACTN1	VWA2
ACTN1	ZYX
ACTN2	ACTN3
ACTN2	ACTN4
ACTN2	ADAM12
ACTN2	BCAR1
ACTN2	CAPN1
ACTN2	COL10A1
ACTN2	COL11A1
ACTN2	COL11A2
ACTN2	COL12A1
ACTN2	COL13A1
ACTN2	COL14A1
ACTN2	COL15A1
ACTN2	COL16A1
ACTN2	COL17A1
ACTN2	COL18A1
ACTN2	COL19A1
ACTN2	COL1A1
ACTN2	COL1A2
ACTN2	COL20A1
ACTN2	COL22A1
ACTN2	COL27A1
ACTN2	COL2A1
ACTN2	COL3A1
ACTN2	COL4A1
ACTN2	COL4A2
ACTN2	COL4A3
ACTN2	COL4A4
ACTN2	COL4A5
[truncated: 179,706 more rows]
