# Supplementary material for: A human functional protein interaction network and its application to cancer data analysis
Source: Genome Biol. 2010 May 19;11(5):R53. doi: 10.1186/gb-2010-11-5-r53 (PMC2898064; doi:10.1186/gb-2010-11-5-r53)
Supplement: Additional file 3 — Six FI files plus one read-me file explaining what these files are. [file gb-2010-11-5-r53-S3.ZIP › FIsInGene_Predicted_041709.txt]

16-5-5	CDC42
16-5-5	RAC1
16-5-5	RAC2
16-5-5	RAC3
16-5-5	RHOG
16-5-5	RHOJ
16-5-5	RHOQ
16-5-5	RHOV
A2M	MMP2
A2M	SERPING1
AAG12	LIN7A
AAG12	LIN7B
AAG12	LIN7C
AAK1	BMP2K
AAK1	PLK1
AAK1	PLK2
AAK1	PLK3
AARS	HSPA9
AARS	IARS
AARS	KARS
AARS	TARS
AASDHPPT	PAFAH1B1
AASDHPPT	ZFR
AATF	RELA
AATK	CDK5
AATK	STK39
ABAT	ALDH5A1
ABCA1	ARHGEF11
ABCA1	ARHGEF12
ABCA1	CSNK2B
ABCA1	UTRN
ABCA2	SEC14L3
ABCA4	CNGB1
ABCB1	ABCB4
ABCB1	ABCC1
ABCB1	CAV1
ABCB1	CFTR
ABCB11	ABCC2
ABCB9	TAP1
ABCB9	TAP2
ABCC1	ABCC2
ABCC1	ABCC3
ABCC1	ABCC6
ABCC2	ABCC3
ABCC8	ABCC9
ABCC8	ENSA
ABCC9	KCNJ11
ABCC9	KCNJ8
ABCD1	ABCD2
ABCD1	ABCD3
ABCD2	ABCD3
ABCE1	CCNT2
ABCE1	GNL3
ABCE1	KPNA2
ABCE1	LRPPRC
ABCE1	RAN
ABCE1	RNASE2
ABCE1	RNASEL
ABCE1	SLC25A5
ABCF1	EIF6
ABCG8	TMED5
ABI1	ABL1
ABI1	ABL2
ABI1	ACTR2
ABI1	NCK2
ABI1	TENC1
ABI2	ABL1
ABI2	ABL2
ABI2	NCK2
ABI2	SH3KBP1
ABI2	TNS3
ABI2	VCL
ABL1	ABL2
ABL1	ACAP1
ABL1	ADAM15
ABL1	AIRE
ABL1	APP
ABL1	ARHGEF11
ABL1	ASAP1
ABL1	ASB16
ABL1	ATM
ABL1	BAZ2A
ABL1	BCAR1
ABL1	BCR
ABL1	BRCA1
ABL1	BRCA2
ABL1	BTK
ABL1	CABLES2
ABL1	CAP1
ABL1	CAV1
ABL1	CD2AP
ABL1	CDC2
ABL1	CDKN1B
ABL1	CNTNAP1
ABL1	COBRA1
ABL1	CREB1
ABL1	CRK
ABL1	CTNND2
ABL1	DDB1
ABL1	DDB2
ABL1	DLX4
ABL1	EFS
ABL1	EVL
ABL1	GRB10
ABL1	GRIN2D
ABL1	GSX2
ABL1	GTF2IRD1
ABL1	GTF3A
ABL1	HOXC8
ABL1	INPPL1
ABL1	INSR
ABL1	JAK1
ABL1	JAK2
ABL1	JAK3
ABL1	JUN
ABL1	MAPT
ABL1	MDM2
ABL1	MICAL1
ABL1	MUC1
ABL1	NCK1
ABL1	NCKIPSD
ABL1	NEDD9
ABL1	NFASC
ABL1	NKX2-1
ABL1	NOTCH3
ABL1	PAX3
ABL1	PCDHA7
ABL1	PDGFRA
ABL1	PIK3R1
ABL1	PLSCR1
ABL1	POLR2A
ABL1	PRICKLE3
ABL1	PRKD1
ABL1	PRKDC
ABL1	PSTPIP1
ABL1	PTPN12
ABL1	PTPN18
ABL1	PTPN4
ABL1	PTPN6
ABL1	PTPRF
ABL1	PTPRS
ABL1	RAD51
ABL1	RAD52
ABL1	RASA1
ABL1	RFX1
ABL1	RIN1
ABL1	ROBO1
ABL1	ROS1
ABL1	RYBP
ABL1	SCARF2
ABL1	SFN
ABL1	SH3BP2
ABL1	SHANK3
ABL1	SHD
ABL1	SHE
ABL1	SPTA1
ABL1	SUV39H2
ABL1	TERF1
ABL1	TULP4
ABL1	VAV1
ABL1	WASL
ABL1	WBP7
ABL1	YWHAZ
ABL1	ZAP70
ABL2	BCAR1
ABL2	CAP1
ABL2	CAP2
ABL2	CRK
ABL2	EPHB2
ABL2	FYN
ABL2	GRB2
ABL2	HCK
ABL2	INSR
ABL2	JAK1
ABL2	NCK1
ABL2	PIK3R1
ABL2	PLCG1
ABL2	PTPN1
ABL2	PTPRF
ABL2	PTPRS
ABL2	RIN1
ABL2	ROBO1
ABL2	SRC
ABP1	DAO
ABT1	TBP
ACAA2	ACAT1
ACAA2	ECHS1
ACAA2	SCP2
ACACB	MCCC1
ACACB	PC
ACACB	PCCA
ACAD8	MED1
ACAD8	MED12
ACAD8	MED13
ACAD8	MED14
ACAD8	MED15
ACAD8	MED23
ACAD8	MED8
ACADM	ACADS
ACADM	IVD
ACADS	ACOX1
ACADS	GCDH
ACADS	IVD
ACADSB	GCDH
ACAN	ADAMTS1
ACAN	ADAMTS4
ACAN	ADAMTS5
ACAN	CTSB
ACAN	FBLN2
ACAN	HAPLN1
ACAN	MMP1
ACAN	MMP14
ACAN	MMP19
ACAN	MMP2
ACAN	MMP20
ACAN	MMP3
ACAN	MMP8
ACAN	TNFAIP6
ACAN	TNR
ACAN	VCAN
ACAP1	ARHGAP4
ACAP1	CD37
ACAP1	CD3D
ACAP1	CD52
ACAP1	CORO1A
ACAP1	GRB2
ACAP1	HCLS1
ACAP1	HMHA1
ACAP1	LCK
ACAP1	NCK1
ACAP1	PTPRCAP
ACAP1	RAC2
ACAP1	SRC
ACAP2	DEK
ACAP2	KIAA1109
ACAP2	NOXO1
ACAP2	SF3B1
ACAP2	SP3
ACAT1	SCP2
ACCN1	ACCN2
ACCN1	ACCN3
ACCN1	PICK1
ACCN2	PICK1
ACCN3	CSNK2A1
ACCN3	DLG4
ACE	AGTR2
ACE	BDKRB2
ACE2	AGT
ACE2	GHRL
ACHE	APP
ACHE	COLQ
ACHE	LAMB1
ACLY	NME2
ACO1	ACO2
ACO1	IDH2
ACO1	IREB2
ACO2	ATP5B
ACO2	COX4I1
ACOX1	PEX5
ACOX2	PEX5
ACOX3	PEX5
ACR	SERPINA5
ACRV1	CYLC2
ACSL3	ACSL4
ACSL3	CLCN3
ACSL4	ACSL5
ACSL4	ACSS2
ACSL5	ACSS2
ACSL6	ACSS2
ACSL6	PHYH
ACT	SEC24A
ACT	SEC24B
ACT	SEC24C
ACT	SEC24D
ACTA1	ACTC1
ACTA1	ACTG2
ACTA1	ACTR10
ACTA1	ACTR1B
ACTA1	CKM
ACTA1	DNASE1
ACTA1	FHOD1
ACTA1	FLII
ACTA1	FSCN1
ACTA1	GC
ACTA1	MACF1
ACTA1	MB
ACTA1	MYL1
ACTA1	MYL2
ACTA1	MYO10
ACTA1	PFN1
ACTA1	PLD1
ACTA1	SEC24A
ACTA1	SEC24B
ACTA1	SEC24C
ACTA1	SEC24D
ACTA1	TMSB4X
ACTA1	TMSB4Y
ACTA1	TP53
ACTA1	TTN
ACTA1	VASP
ACTA1	VIL1
ACTA2	ACTC1
ACTA2	ACTG2
ACTA2	CNN1
ACTA2	DNASE1
ACTA2	EDNRA
ACTA2	FBLN1
ACTA2	GC
ACTA2	LMOD1
ACTA2	MYLK
ACTA2	PALLD
ACTA2	SEC24A
ACTA2	SEC24B
ACTA2	SEC24C
ACTA2	SEC24D
ACTA2	TAGLN
ACTA2	TGFB1I1
ACTA2	TMSB4X
ACTA2	TPM2
ACTA2	TTN
ACTB	ACTL6A
ACTB	ACTR1B
ACTB	B2M
ACTB	CAP1
ACTB	CAPZA1
ACTB	CORO1A
ACTB	DNASE1
ACTB	DSTN
ACTB	EEF1A1
ACTB	FLII
ACTB	GAPDH
ACTB	GSN
ACTB	HNRNPU
ACTB	HSPA8
ACTB	LCP1
ACTB	MACF1
ACTB	MYC
ACTB	NCKAP1
ACTB	NOS2
ACTB	PLD1
ACTB	PLD2
ACTB	PPP6C
ACTB	RAN
ACTB	SMARCA2
ACTB	STRBP
ACTB	STX4
ACTB	TMSB4X
ACTB	TPM1
ACTB	TPM3
ACTB	TUBA1B
ACTB	TUBB
ACTB	YWHAZ
ACTBL2	SEC24A
ACTBL2	SEC24B
ACTBL2	SEC24C
ACTBL2	SEC24D
ACTC1	ACTG2
ACTC1	ACTR2
ACTC1	FSCN1
ACTC1	GC
ACTC1	NCKAP1
ACTC1	OBSL1
ACTC1	PLEC1
ACTC1	PUF60
ACTC1	SCIN
ACTC1	SEC24A
ACTC1	SEC24B
ACTC1	SEC24C
ACTC1	SEC24D
ACTC1	SEMA6A
ACTC1	TIA1
ACTC1	TIAL1
ACTC1	TTN
ACTC1	TWF1
ACTC1	WAS
ACTC1	WIPF1
ACTG1	ACTR2
ACTG1	ACTR3
ACTG1	CAP2
ACTG1	DNASE1
ACTG1	DSTN
ACTG1	EIF4A1
ACTG1	FHOD1
ACTG1	FPR1
ACTG1	GSN
ACTG1	LSP1
ACTG1	MACF1
ACTG1	PFN2
ACTG1	PLD1
ACTG1	PLEC1
ACTG1	PSMC1
ACTG1	SCIN
ACTG1	SEC24A
ACTG1	SEC24B
ACTG1	SEC24C
ACTG1	SEC24D
ACTG1	STRBP
ACTG1	TMSB4X
ACTG1	TTN
ACTG1	VIL1
ACTG2	CNN1
ACTG2	GSN
ACTG2	LMOD1
ACTG2	SEC24A
ACTG2	SEC24B
ACTG2	SEC24C
ACTG2	SEC24D
ACTL6A	ACTL6B
ACTL6A	ARID1B
ACTL6A	BRD8
ACTL6A	DMAP1
ACTL6A	EPC1
ACTL6A	EPC2
ACTL6A	ERG
ACTL6A	ETV1
ACTL6A	EWSR1
ACTL6A	FLI1
ACTL6A	FLII
ACTL6A	GCN5L2
ACTL6A	HTATIP
ACTL6A	ING3
ACTL6A	MAP3K8
ACTL6A	MLLT1
ACTL6A	MORF4L1
ACTL6A	MORF4L2
ACTL6A	MRGBP
ACTL6A	MYC
ACTL6A	NR4A3
ACTL6A	POLR2A
ACTL6A	RELB
ACTL6A	RUVBL1
ACTL6A	RUVBL2
ACTL6A	SMARCA2
ACTL6A	SMARCB1
ACTL6A	SMARCD2
ACTL6A	TRRAP
ACTL6A	VPS72
ACTL6A	YEATS4
ACTL6B	SMARCA2
ACTL6B	SMARCB1
ACTL6B	SMARCC1
ACTL6B	SMARCC2
ACTL6B	SMARCD2
ACTL6B	SMARCD3
ACTL6B	SMARCE1
ACTL7A	SEC24A
ACTL7A	SEC24B
ACTL7A	SEC24C
ACTL7A	SEC24D
ACTL7B	SEC24A
ACTL7B	SEC24B
ACTL7B	SEC24C
ACTL7B	SEC24D
ACTL7C	SEC24A
ACTL7C	SEC24B
ACTL7C	SEC24C
ACTL7C	SEC24D
ACTN1	PDLIM5
ACTN1	PHB
ACTN1	TTN
ACTN2	ACTN3
ACTN2	ACTN4
ACTN2	ADAM12
ACTN2	LDB3
ACTN2	SELE
ACTN2	UTRN
ACTN3	ACTN4
ACTN4	NOS2
ACTR1A	CLTC
ACTR1A	GSN
ACTR1A	PSMC4
ACTR1A	SEC24A
ACTR1A	SEC24B
ACTR1A	SEC24C
ACTR1A	SEC24D
ACTR1A	SPTBN2
ACTR1A	STX1A
ACTR1A	STX1B
ACTR1A	STX2
ACTR1A	STX3
ACTR1A	STX4
ACTR1A	TMED2
ACTR1B	DCTN1
ACTR1B	SEC24A
ACTR1B	SEC24B
ACTR1B	SEC24C
ACTR1B	SEC24D
ACTR2	ACTR3
ACTR2	ACTR3B
ACTR2	ARP11
ACTR2	ARPC5
ACTR2	CAP1
ACTR2	CAPZA1
ACTR2	HNRNPA2B1
ACTR2	PUM2
ACTR2	VCL
ACTR2	WAS
ACTR2	WASF4
ACTR3	ARPC5
ACTR3	CAPZA1
ACTR3	CBFB
ACTR3	CBX3
ACTR3	PSMA3
ACTR3	RAP1B
ACTR3	SUB1
ACTR3	VCL
ACTR3	WAS
ACTR3	WASF3
ACTR3	WASF4
ACTR3	YWHAZ
ACTR3B	ARPC1A
ACTR3B	ARPC1B
ACTR3B	ARPC2
ACTR3B	ARPC3
ACTR3B	ARPC5
ACTR3B	ARPC5L
ACTR3B	MYH1
ACTRT1	SEC24A
ACTRT1	SEC24B
ACTRT1	SEC24C
ACTRT1	SEC24D
ACTRT2	SEC24A
ACTRT2	SEC24B
ACTRT2	SEC24C
ACTRT2	SEC24D
ACVR1	ACVR1B
ACVR1	CREBBP
ACVR1	ENG
ACVR1	FKBP4
ACVR1	IKBKB
ACVR1	NEK8
ACVR1	NUAK2
ACVR1	PAK1
ACVR1	PFTK1
ACVR1	SMAD1
ACVR1	SMAD5
ACVR1	SMAD9
ACVR1	TGFBR1
ACVR1B	ACVR1C
ACVR1B	BMPR2
ACVR1B	CDK5R1
ACVR1B	CSNK2B
ACVR1B	INHA
ACVR1B	NRG2
ACVR1B	NTRK2
ACVR1B	SMAD1
ACVR1B	SMAD5
ACVR1B	SMAD7
ACVR1B	TDGF1
ACVR1B	TGFBR1
ACVR1C	ACVR2B
ACVR1C	BIRC2
ACVR1C	BIRC3
ACVR1C	TDGF1
ACVR1C	TGFBR1
ACVR2A	INHA
ACVR2A	SMAD2
ACVR2B	ENG
ACVR2B	SMAD2
ACVR2B	TGFBR1
ACVRL1	ADRBK1
ACVRL1	SMAD1
ACVRL1	SMAD5
ACVRL1	TGFBR1
ACVRL1	XIAP
ACY1	CPA1
ACY1	CPA2
ACY1	CPA3
ACY1	CPA4
ACY1	CPA5
ACY1	CPA6
ACY1	CPB1
ACY1	CPB2
ACY1	CPO
ACY1	SLC3A1
ADA	ADORA1
ADA	DPP4
ADA	NR3C1
ADAM10	ADAM17
ADAM10	ADAM9
ADAM10	AR
ADAM10	AXL
ADAM10	BCLAF1
ADAM10	DEK
ADAM10	EFNA1
ADAM10	EFNA2
ADAM10	EPHA3
ADAM10	ERBB2IP
ADAM10	GRB2
ADAM10	MAD2L1
ADAM10	NBN
ADAM10	NOTCH2NL
ADAM10	PAPOLA
ADAM10	PKN2
ADAM10	ROCK1
ADAM10	SEC62
ADAM10	SRP72
ADAM10	YME1L1
ADAM12	ADAM17
ADAM12	ADAM9
ADAM12	ADAMTS10
ADAM12	ADAMTS12
ADAM12	ADAMTS14
ADAM12	ADAMTS16
ADAM12	ADAMTS17
ADAM12	ADAMTS18
ADAM12	ADAMTS19
ADAM12	ADAMTS2
ADAM12	ADAMTS6
ADAM12	ADAMTS7
ADAM12	CTSB
ADAM12	CTSK
ADAM12	CTSL1
ADAM12	CTSL2
ADAM12	CTSLL6
ADAM12	CTSS
ADAM12	IGFBP3
ADAM12	ITGA9
ADAM12	ITGB1
ADAM12	JUB
ADAM12	LPP
ADAM12	SRC
ADAM12	ZYX
ADAM15	ADAM9
ADAM15	ADAMTS10
ADAM15	ADAMTS12
ADAM15	ADAMTS14
ADAM15	ADAMTS16
ADAM15	ADAMTS17
ADAM15	ADAMTS18
ADAM15	ADAMTS19
ADAM15	ADAMTS2
ADAM15	ADAMTS6
ADAM15	ADAMTS7
ADAM15	CTSB
ADAM15	CTSK
ADAM15	CTSL1
ADAM15	CTSL2
ADAM15	CTSLL6
ADAM15	CTSS
ADAM15	GRB2
ADAM15	HCK
ADAM15	ITGA5
ADAM15	ITGA9
ADAM15	ITGAD
ADAM15	ITGAV
ADAM15	ITGB1
ADAM15	ITGB3
ADAM15	LCK
ADAM15	MAD2L1
ADAM15	PACSIN3
ADAM15	SNX9
ADAM15	SRC
ADAM17	MAD2L1
ADAM17	MAPK1
ADAM17	PTPN3
ADAM17	TGFA
ADAM17	TIMP3
ADAM19	ADAMTS10
ADAM19	ADAMTS12
ADAM19	ADAMTS14
ADAM19	ADAMTS16
ADAM19	ADAMTS17
ADAM19	ADAMTS18
ADAM19	ADAMTS19
ADAM19	ADAMTS2
ADAM19	ADAMTS6
ADAM19	ADAMTS7
ADAM19	CTSB
ADAM19	CTSK
ADAM19	CTSL1
ADAM19	CTSL2
ADAM19	CTSLL6
ADAM19	CTSS
ADAM19	FURIN
ADAM2	CD9
ADAM2	ITGA4
ADAM2	ITGA9
ADAM2	ITGB1
ADAM21	ADAMTS9
ADAM23	ITGAV
ADAM23	ITGB3
ADAM33	ADAMTS10
ADAM33	ADAMTS12
ADAM33	ADAMTS14
ADAM33	ADAMTS16
ADAM33	ADAMTS17
ADAM33	ADAMTS18
ADAM33	ADAMTS19
ADAM33	ADAMTS2
ADAM33	ADAMTS6
ADAM33	ADAMTS7
ADAM33	CTSB
ADAM33	CTSK
ADAM33	CTSL1
ADAM33	CTSL2
ADAM33	CTSLL6
ADAM33	CTSS
ADAM8	ADAMTS10
ADAM8	ADAMTS12
ADAM8	ADAMTS14
ADAM8	ADAMTS16
ADAM8	ADAMTS17
ADAM8	ADAMTS18
ADAM8	ADAMTS19
ADAM8	ADAMTS2
ADAM8	ADAMTS6
ADAM8	ADAMTS7
ADAM8	CTSB
ADAM8	CTSK
ADAM8	CTSL1
ADAM8	CTSL2
ADAM8	CTSLL6
ADAM8	CTSS
ADAM9	ITGA3
ADAM9	ITGA6
ADAM9	ITGA9
ADAM9	ITGAV
ADAM9	ITGB1
ADAM9	ITGB5
ADAM9	PACSIN3
ADAM9	SNX9
ADAM9	TNF
ADAMTS1	ADAMTS8
ADAMTS1	FURIN
ADAMTS13	VWF
ADAMTS4	ADAMTS5
ADAMTS4	HP
ADAMTS5	MMP13
ADAP1	PRKD1
ADAR	ILF2
ADARB1	APOBEC3G
ADCY1	ADCY2
ADCY2	ADCY3
ADCY2	ADCY4
ADCY2	ADCY5
ADCY2	ADCY7
ADCY2	ADCY9
ADCY3	ADCY4
ADCY3	ADCY5
ADCY3	ADCY7
ADCY3	ADCY9
ADCY4	ADCY5
ADCY4	ADCY7
ADCY4	ADCY9
ADCY5	ADCY7
ADCY5	ADCY9
ADCY5	GNAS
ADCY5	PRKCA
ADCY5	PRKCZ
ADCY5	RGS2
ADCY7	ADCY9
ADCY7	PLCB2
ADCY7	PRKCD
ADCY9	GNA11
ADCYAP1	CASP2
ADCYAP1	MME
ADCYAP1	SHH
ADCYAP1	VIPR2
ADD1	ADD2
ADD1	ROCK1
ADD1	SPTA1
ADD1	SPTAN1
ADD1	SPTB
ADD2	PRKACA
ADD3	PRKACB
ADH1C	ADH4
ADH4	ADH5
ADM	CFH
ADM	EDN1
ADM	MME
ADM	RAMP2
ADM	RAMP3
ADNP	CTCF
ADNP	PAPOLA
ADNP	TAF7
ADNP	YY1
ADNP	ZNF84
ADORA1	ADORA2A
ADORA1	DRD1
ADORA1	GNAS
ADORA1	GNAZ
ADORA1	GRM1
ADORA1	P2RY1
ADORA2A	CCR9
ADORA2A	DRD2
ADORA2A	OR2H2
ADORA2B	DCC
ADORA3	OR2H2
ADRA1A	ADRA1B
ADRA1A	ADRA1D
ADRA1A	IL8RA
ADRA1A	IL8RB
ADRA1B	STAT1
ADRA2A	ADRB1
ADRA2A	ADRBK1
ADRA2A	YWHAZ
ADRA2B	YWHAZ
ADRA2C	YWHAZ
ADRB1	DLG4
ADRB1	GIPC1
ADRB1	SH3GL2
ADRB1	SH3GL3
ADRB2	ADRB3
ADRB2	AKAP12
ADRB2	CNBP
ADRB2	GNA11
ADRB2	GNA14
ADRB2	IL1B
ADRB2	INSR
ADRB2	SRC
ADRB3	AVPR1B
ADRB3	EPO
ADRB3	HTR2C
ADRB3	OR2H2
ADRBK1	ADRBK2
ADRBK1	AGTR1
ADRBK1	AKAP12
ADRBK1	ARRB1
ADRBK1	CAPN2
ADRBK1	CCR2
ADRBK1	CDK5R1
ADRBK1	CSNK1G2
ADRBK1	FSHR
ADRBK1	GIT1
ADRBK1	GIT2
ADRBK1	GNA15
ADRBK1	GNAQ
ADRBK1	GNAT1
ADRBK1	GRK1
ADRBK1	GRK5
ADRBK1	GRK6
ADRBK1	MAPK3
ADRBK1	MC4R
ADRBK1	NRG2
ADRBK1	PDC
ADRBK1	PDCL
ADRBK1	PDE6G
ADRBK1	PRKACA
ADRBK1	RAGE
ADRBK1	RCVRN
ADRBK1	RHO
ADRBK1	SRC
ADRBK2	AGTR1
ADRBK2	CCR4
ADRBK2	CCR5
ADRBK2	CXCR4
ADRBK2	GIT1
ADRBK2	GRK1
ADRBK2	GRK5
ADRBK2	GRK6
ADRBK2	OPRM1
ADRM1	AP2S1
ADRM1	PSMD8
ADRM1	TAF10
AEBP1	CPXM2
AEBP1	DDR2
AEBP1	MFGE8
AES	GFI1B
AES	HMGB1
AES	MSX1
AES	POU2F1
AES	RUNX1
AES	SIX1
AES	SIX2
AES	SIX3
AES	SIX6
AES	TLE3
AFAP1L2	RASA1
AFF4	CCNT1
AFF4	CDK9
AFF4	MLLT1
AFG3L2	SPG7
AFG3L2	YME1L1
AFP	CCR5
AGAP1	ARHGAP1
AGAP2	AKT3
AGAP2	ARHGAP1
AGAP2	ARHGAP8
AGAP2	CREBBP
AGAP2	EP300
AGAP2	GLI3
AGAP2	PLCG1
AGAP2	ULK1
AGAP2	ULK2
AGAP3	ARHGAP1
AGER	S100A12
AGFG1	EPS15
AGGF1	CEP170
AGGF1	TNFSF12
AGRP	GHRL
AGRP	MC3R
AGT	CMA1
AGT	CTSG
AGT	ENPEP
AGT	KNG1
AGT	MAS1
AGT	PLG
AGT	VTN
AGTR1	ARRB1
AGTR1	ARRB2
AGTR1	AVPR2
AGTR1	BDKRB2
AGTR1	EGFR
AGTR1	GRK5
AGTR1	JAK2
AGTR1	MAPK1
AGTR1	MAPK3
AGTR1	MAS1
AGTR1	NOS3
AGTR1	RAB5A
AGTR2	PIK3CB
AGTR2	ZBTB16
AGXT	PEX5
AHNAK	AKT1
AHNAK	S100B
AHR	ARNT2
AHR	ARNTL
AHR	ARNTL2
AHR	CCNT1
AHR	DAP3
AHR	EP300
AHR	EPAS1
AHR	ESR1
AHR	HIF1A
AHR	NCOA1
AHR	NCOA2
AHR	NPAS2
AHR	NR2F1
AHR	PTGES3
AHR	RB1
AHR	RELA
AHR	SIM1
AHR	SP1
AHR	SRC
AHR	USF1
AHRR	ARNT
AHRR	ARNT2
AHRR	ARNTL
AHRR	ARNTL2
AHSA1	HSP90AA1
AHSA1	HSP90AB1
AHSA1	TRAP1
AHSG	AKT1
AHSG	INSR
AHSP	EPB42
AIFM1	CASP3
AIFM1	CYCS
AIFM1	RIPK3
AIFM1	TNFRSF14
AIFM1	TNFRSF1B
AIFM1	TRADD
AIP	ARNT
AIP	CSNK2A1
AIP	FKBP1A
AIP	PTGES3
AIP	TOMM20
AIRE	CREBBP
AK2	NME2
AK3	AK3L1
AKAP1	MYCBP
AKAP11	PRKACB
AKAP11	PRKAR1A
AKAP13	YWHAE
AKAP3	AKAP4
AKAP3	GNA13
AKAP3	ROPN1B
AKAP5	DLG4
AKAP5	GABRB1
AKAP5	GABRB3
AKAP5	IQGAP1
AKAP5	PPP3CA
AKAP5	RET
AKAP6	PDE4D
AKAP6	RYR2
AKAP7	DCLK2
AKAP8L	LBR
AKAP9	CALM1
AKAP9	CLIC1
AKAP9	GRIN1
AKAP9	PSTPIP1
AKAP9	TRIP10
AKR1A1	AKR1B1
AKR1A1	AKR1B10
AKR1A1	AKR1CL2
AKR1A1	FAR1
AKR1A1	FAR2
AKR1B1	AKR1B10
AKR1B1	AKR1CL2
AKR1B1	FAR1
AKR1B1	FAR2
AKR1B1	RBKS
AKR1B1	VHL
AKR1B10	AKR1CL2
AKR1B10	FAR1
AKR1B10	FAR2
AKR1C1	AKR1C2
AKR1CL2	FAR1
AKR1CL2	FAR2
AKR7A2	AKR7A3
AKR7A2	CYB5R3
AKR7A2	DCI
AKR7A2	GPX4
AKT1	APLP2
AKT1	ARFIP2
AKT1	BCL2L11
AKT1	BCR
AKT1	BPGM
AKT1	BRAF
AKT1	BTK
AKT1	CAMKK1
AKT1	CARHSP1
AKT1	CDC37
AKT1	CDC42
AKT1	CHEK1
AKT1	CHN2
AKT1	DVL2
AKT1	ECT2
AKT1	HSP90AB1
AKT1	HSPB1
AKT1	IRAK1
AKT1	IRS1
AKT1	IRS2
AKT1	ITSN1
AKT1	KRT10
AKT1	MAP2K3
AKT1	MAP3K1
AKT1	MAP3K10
AKT1	MAP3K11
AKT1	MAPK14
AKT1	MAPK8
AKT1	MAPK8IP1
AKT1	MAPKAPK2
AKT1	MCF2
AKT1	MTCP1
AKT1	NAGA
AKT1	NR1H3
AKT1	PAK2
AKT1	PAK6
AKT1	PDK2
AKT1	PEA15
AKT1	PGLS
AKT1	PKN2
AKT1	PLEK
AKT1	PRKCQ
AKT1	PRKD1
AKT1	RAB3D
AKT1	RAC1
AKT1	RAC2
AKT1	S1PR1
AKT1	SH2B2
AKT1	SMAD2
AKT1	SMAD7
AKT1	TCL1A
AKT1	TCL1B
AKT1	TNFSF11
AKT1	VAV1
AKT1	WNK1
AKT2	APPL1
AKT2	CSK
AKT2	FOXO4
AKT2	MAP3K14
AKT2	MATK
AKT2	MTCP1
AKT2	NR1H3
AKT2	PRKDC
AKT2	RAB3D
AKT2	TCL1A
AKT2	TCL1B
AKT2	WNK1
AKT3	CSK
AKT3	IL21
AKT3	MATK
AKT3	NPAS1
AKT3	NPAS3
AKT3	OR51E2
AKT3	PDE1C
AKT3	PRKCD
AKT3	PRKCZ
AKT3	SPARCL1
AKT3	TAS2R16
AKT3	TCL1A
AKT3	TSC2
AKT3	WNK1
ALAS1	GOT1
ALAS1	TPI1
ALB	AMBP
ALB	RBP4
ALCAM	ARHGAP5
ALCAM	CD6
ALCAM	EGFR
ALCAM	HSP90AA1
ALCAM	IL6ST
ALCAM	ITGAV
ALCAM	SPARCL1
ALDH1L1	ALDH4A1
ALDH3A2	ALDH4A1
ALDH4A1	DCXR
ALDOA	ALDOB
ALDOA	PLD2
ALDOC	PLD2
ALG1	ALG11
ALG1	ALG2
ALG11	ALG2
ALG2	PEF1
ALK	EPHA1
ALK	EPHB3
ALK	GRB2
ALK	IRS1
ALK	JAK3
ALK	LTK
ALK	MAP3K1
ALK	MAPK1
ALK	MAPK3
ALK	MAPK7
ALK	MDK
ALK	NPM1
ALK	PLCG1
ALK	PTN
ALK	SHC1
ALK	SHC3
ALK	STAT3
ALKBH3	CYP2C9
ALOX12B	KRT5
ALOX5	ALOX5AP
ALOX5	COTL1
ALOX5AP	CORO1A
ALOX5AP	DOCK2
ALOX5AP	ITGB2
ALOX5AP	LAPTM5
ALOX5AP	LCP2
ALOX5AP	RAC2
ALOX5AP	SRGN
ALPK3	CDK6
ALPK3	CSNK1G2
ALS2CR8	CDKN2A
ALS2CR8	LMO3
ALX1	ALX4
ALX1	CREBBP
ALX1	EP300
ALX1	PBX2
ALX3	PRRX2
ALX4	GSC
ALX4	HOXD11
ALX4	HOXD12
ALX4	LEF1
ALX4	OTX2
ALX4	SOX10
AMBP	CD79A
AMBP	F2
AMBP	FN1
AMBP	GRB2
AMFR	UBE2D2
AMFR	UBE2G2
AMFR	VCP
AMH	AMHR2
AMH	PCSK5
AMHR2	BMPR1B
AMHR2	TGFBR1
AMIGO1	AMIGO2
AMIGO1	AMIGO3
AMIGO2	AMIGO3
AMPH	ANK2
AMPH	BIN1
AMPH	CABIN1
AMPH	CDC2
AMPH	CDK5
AMPH	CDK5R1
AMPH	DNM1
AMPH	PTK2
AMPH	SH3GL2
AMPH	SH3GLB1
AMPH	SYN1
AMPH	SYNJ1
ANAPC2	SKP1
ANAPC2	USP7
ANAPC7	PPP1CC
ANG	FST
ANG	PTEN
ANG	RNASE4
ANG	RNH1
ANG	TDGF1
ANGPT4	TIE1
ANGPTL1	NR2F6
ANGPTL1	TEK
ANGPTL3	ITGA5
ANK1	ANK3
ANK1	CHL1
ANK1	ITPR3
ANK1	L1CAM
ANK1	NFASC
ANK1	SLC4A1
ANK1	SLC4A3
ANK1	SPTA1
ANK1	TIAM1
ANK2	CHL1
ANK2	GRB2
ANK2	L1CAM
ANK2	MAPK10
ANK2	NCK1
ANK2	NRCAM
ANK3	CHL1
ANK3	CRKL
ANK3	FADD
ANK3	FAS
ANK3	PIK3R1
ANKRD11	SRC
ANKRD13D	UBQLN4
ANKRD28	CHUK
ANKRD28	IKBKE
ANKRD28	NFKB2
ANKRD28	NFKBIE
ANKRD28	REL
ANKRD28	RELA
ANKRD28	TBK1
ANKRD7	MARK3
ANKZF1	AURKB
ANKZF1	CTTN
ANLN	BUB3
ANLN	SEPT7
ANP32A	ATXN1
ANP32A	ELAVL1
ANP32A	TAF1A
ANP32B	ELAVL1
ANP32B	PTMA
ANP32C	LRRC59
ANP32E	CBFB
ANP32E	HMGB1
ANPEP	HSPD1
ANTXR1	BRCA1
ANXA1	ANXA5
ANXA1	EGFR
ANXA1	FPR1
ANXA1	NFKBIA
ANXA1	S100A11
ANXA1	TGM2
ANXA11	S100A6
ANXA11	SRI
ANXA2	CEACAM1
ANXA2	GRB2
ANXA2	PLAT
ANXA2	S100A10
ANXA2	S100A4
ANXA2	S100A6
ANXA3	HGS
ANXA4	HGS
ANXA5	HGS
ANXA6	FYN
ANXA6	PTK2B
ANXA6	RASA1
ANXA6	S100A1
ANXA6	S100B
ANXA7	PRKAR1A
ANXA7	PRKCA
ANXA7	PRKCB
ANXA7	SRI
AOF2	ASCC2
AOF2	CDC5L
AOF2	CHD4
AOF2	GTF2I
AOF2	HDAC1
AOF2	HDAC2
AOF2	HMG20B
AOF2	MTA1
AOF2	MTA2
AOF2	PHF21A
AOF2	RBBP4
AOF2	RBBP7
AOF2	RCOR1
AOF2	SETDB1
AOF2	SIN3A
AOF2	ZMYM2
AOF2	ZNF217
AOX1	XDH
AP1B1	AP1G2
AP1B1	AP1M1
AP1B1	AP1M2
AP1B1	AP2A1
AP1B1	AP2A2
AP1B1	AP2M1
AP1B1	ARR3
AP1B1	CLINT1
AP1G1	AP1GBP1
AP1G1	AP2A1
AP1G1	AP2B1
AP1G1	AP2M1
AP1G1	AP3D1
AP1G1	CA12
AP1G1	CLINT1
AP1G1	DNER
AP1G1	NECAP2
AP1G1	RAB5A
AP1G1	RABEP1
AP1G1	RABGEF1
AP1G2	AP1GBP1
AP1G2	AP1M1
AP1G2	AP1S1
AP1G2	AP1S2
AP1G2	AP1S3
AP1G2	AP2B1
AP1G2	AP2M1
AP1GBP1	GGA1
AP1GBP1	GGA2
AP1GBP1	GGA3
AP1M1	AP2A1
AP1M1	AP2A2
AP1M1	AP2B1
AP1M1	DKFZP781K0743
AP1M1	VAMP4
AP1M1	VPS41
AP1M2	AP2B1
AP1M2	DKFZP781K0743
AP1S1	AP1S2
AP1S1	AP2A2
AP1S2	GGA3
AP2A1	AP3D1
AP2A1	CLINT1
AP2A1	EHD1
AP2A1	GHR
AP2A1	NUMB
AP2B1	AP2M1
AP2B1	ATM
AP2B1	CLINT1
AP2B1	IPO5
AP2M1	DKFZP781K0743
AP2M1	RALBP1
AP2M1	STON2
AP2M1	VPS41
AP2S1	AP3D1
AP2S1	ARF1
AP2S1	ARF5
AP2S1	COPE
AP2S1	COX8A
AP2S1	MRPS12
AP2S1	NAPA
AP2S1	POLR2E
AP2S1	PPP1CA
AP2S1	SNX17
AP2S1	UQCRC1
AP2S1	UQCRFS1
AP3B1	AP3D1
AP3B1	AP3S2
AP3B1	ARR3
AP3B1	CLTC
AP3B2	AP3D1
AP3B2	AP3S1
AP3B2	ARR3
AP3B2	CLTC
AP3D1	AP3M1
AP3D1	AP3S1
AP3D1	AP3S2
AP3D1	ARF1
AP3D1	ARF6
AP3D1	CLTA
AP3D1	MDH2
AP3D1	NDUFS8
AP3D1	SLC30A3
AP3D1	TXNL4A
AP3D1	VPS41
AP3S1	AP3S2
AP3S1	COPB1
AP3S2	ARF1
AP3S2	ARF6
AP4B1	AP4E1
AP4B1	AP4M1
AP4B1	AP4S1
AP4E1	AP4M1
AP4E1	AP4S1
AP4E1	ARF1
AP4M1	AP4S1
AP4M1	ARF1
APAF1	AVEN
APAF1	BCL2L10
APAF1	CASP4
APAF1	CASP8
APAF1	FAS
APAF1	FEM1B
APAF1	NLRP1
APBA1	APBA2
APBA1	CACNA1B
APBA1	CASK
APBA1	CNTNAP3
APBA1	CNTNAP4
APBA1	DAB2
APBA1	DLG1
APBA1	DLG4
APBA1	HTR2C
APBA1	LIN7A
APBA1	LIN7B
APBA1	LIN7C
APBA1	MPP6
APBA1	NCAM1
APBA1	NCAM2
APBA1	NRXN1
APBA1	ROBO1
APBA1	ROBO3
APBA1	STX1A
APBA2	DLG4
APBA2	LRP1
APBA2	LRP2
APBA2	ROBO1
APBA2	ROBO3
APBA2	STXBP1
APBA2	TNKS
APBA3	BCR
APBA3	DLG4
APBA3	TNKS
APBB1	APLP2
APBB1	FASLG
APBB2	APLP2
APBB2	SMAD4
APBB2	SMURF1
APC	BUB1
APC	BUB1B
APC	BUB3
APC	CD4
APC	COMP
APC	CTNNA1
APC	CTNNBIP1
APC	DLG3
APC	IQGAP1
APC	KIFAP3
APC	KRT9
APC	MAD2L1
APC	MUC1
APC	MYC
APC	SFN
APC	THBS1
APC	THBS2
APC	THBS3
APC	THBS4
APCS	CRP
APCS	FN1
APEX1	CSNK2A1
APEX1	NME1
APEX1	PCNA
APEX1	TP53
APEX1	TXN
APEX1	TXNDC1
APEX1	XRCC1
APEX1	XRCC5
APEX1	XRCC6
APEX2	PCNA
API5	FGF2
APLF	XRCC1
APLF	XRCC4
APLP1	APLP2
APLP1	APP
APLP1	CNTN3
APLP1	CNTN4
APLP1	CNTN5
APLP1	DAB1
APLP1	PCDHA4
APLP1	TCF21
APLP2	APP
APLP2	DAB1
APLP2	PRNP
APOA1	APOC1
APOA1	APOF
APOA1	APOL1
APOA1	ATP5B
APOA1	CFHR1
APOA1	LBP
APOA1	PON1
APOA1	TTR
APOA2	APOC1
APOA2	APOD
APOA2	APOF
APOA2	PLTP
APOB	HSP90B1
APOB	HSPA5
APOB	HSPA8
APOB	LBP
APOB	LRP2
APOB	PDIA4
APOBEC1	APOBEC2
APOBEC1	DNAJB11
APOC1	APOE
APOE	APP
APOE	CNTF
APOE	LRP2
APOE	LRP8
APOE	MAPT
APOE	PLTP
APOE	PRNP
APOE	SCARB1
APOE	VLDLR
APOH	F10
APOH	F12
APOH	F2
APOH	KLK3
APOH	LPA
APOH	PLG
APP	BCAP31
APP	CASP3
APP	CAV1
APP	CDK5
APP	CLU
APP	CNTN3
APP	CNTN4
APP	COL4A2
APP	COL4A3
APP	COL4A6
APP	CTCF
APP	DAB1
APP	GSK3A
APP	HMOX2
APP	HSPG2
APP	HTRA2
APP	IDE
APP	LDLRAP1
APP	LRP1
APP	MAP3K5
APP	MAPK8IP1
APP	MAPT
APP	NECAB3
APP	NF1
APP	NID1
APP	PRNP
APP	PSEN2
APP	SHC1
APP	SMAD3
APP	SMAD4
APP	SNCA
APP	SPON1
APP	TGFB1
APP	TGFB2
APP	TP53BP2
APP	UCHL1
APPL1	APPL2
APPL1	FSHR
APPL1	PIK3CA
APPL1	RAB5A
APPL1	RBBP7
APPL1	TRAF2
APPL2	CIT
APPL2	RAB22A
APPL2	RAB5A
APPL2	RBBP7
APRT	HPRT1
APTX	PARP1
APTX	TP53
APTX	XRCC1
APTX	XRCC4
AQP1	AQP4
AQP1	AQP6
AQP2	AQP3
AQP3	AQP7
AQP4	AQP5
AQP4	DMD
AQP5	AQP7
AQP6	AQP7
AQR	SPOP
AR	CALM1
AR	CASP1
AR	CASP3
AR	CDK7
AR	CEBPB
AR	DAXX
AR	GRIP1
AR	HIF1A
AR	HMGB1
AR	HNF4A
AR	IDE
AR	MED14
AR	NCOA3
AR	NCOR1
AR	NONO
AR	PGR
AR	PIAS2
AR	POU2F2
AR	PRPF6
AR	PTEN
AR	RAF1
AR	RAN
AR	SMARCA4
AR	TBP
AR	TP53
AR	TRIP4
AR	TSG101
ARAF	CSNK1G2
ARAF	CSNK2B
ARAF	DKFZP686L02273
ARAF	KSR1
ARAF	KSR2
ARAF	MAP2K1
ARAF	MAP2K2
ARAF	MAPK6
ARAF	MAPK9
ARAF	PBK
ARAF	PIK3R1
ARAF	RABGGTB
ARAF	SFN
ARAF	SH2B1
ARAF	YWHAE
ARAF	YWHAG
ARAF	YWHAH
ARAP1	TNFRSF10A
ARCN1	ARF4
ARCN1	COPG2
ARCN1	COPZ2
ARD1A	EHMT2
ARD1A	NAT1
ARD1A	NAT2
AREG	EGF
AREG	ERBB2
AREG	HBEGF
AREG	WT1
ARF1	ARF3
ARF1	ARF4
ARF1	ARF5
ARF1	ARF6
ARF1	ARFIP1
ARF1	ARL1
ARF1	ARL2
ARF1	ARL5A
ARF1	ARL5B
ARF1	EEF1G
ARF1	GGA1
ARF1	GGA2
ARF1	NAPA
ARF1	PEX14
ARF1	PICK1
ARF1	PIP5K1A
ARF1	PLD1
ARF1	RALA
ARF1	SAR1A
ARF1	SAR1B
ARF1	SEC63
ARF1	TMED10
ARF1	TMED2
ARF1	UBA1
ARF3	ARF4
ARF3	ARF5
ARF3	ARF6
ARF3	ARFIP1
ARF3	ARFIP2
ARF3	ARL1
ARF3	ARL5A
ARF3	ARL5B
ARF3	GGA1
ARF3	GGA2
ARF3	GGA3
ARF3	PLEKHB2
ARF3	RAB1A
ARF3	RALBP1
ARF3	SAR1A
ARF3	SAR1B
ARF3	SEC63
ARF4	ARF5
ARF4	ARF6
ARF4	ARL1
ARF4	ARL5A
ARF4	ARL5B
ARF4	HSP90B1
ARF4	RAB11FIP3
ARF4	RAB1A
ARF4	RALBP1
ARF4	SAR1A
ARF4	SAR1B
ARF4	SEC24D
ARF4	SEC63
ARF5	ARF6
ARF5	ARL1
ARF5	ARL5A
ARF5	ARL5B
ARF5	ATP6V0D1
ARF5	COPE
ARF5	PIP5K1A
ARF5	POLR2J
ARF5	PSMD4
ARF5	RAB11FIP3
ARF5	RALBP1
ARF5	SAR1A
ARF5	SAR1B
ARF5	SEC63
ARF5	VPS28
ARF6	ARL1
ARF6	ARL5A
ARF6	ARL5B
ARF6	DDX19B
ARF6	GDI2
ARF6	H3F3A
ARF6	MSH2
ARF6	NASP
ARF6	NUP93
ARF6	PIP5K1A
ARF6	RALBP1
ARF6	SAR1A
ARF6	SAR1B
ARF6	SEC63
ARF6	SOD2
ARF6	TRIM23
ARF6	USO1
ARF6	XPO5
ARF6	YARS
ARFGAP1	TMED2
ARFGAP2	GABARAP
ARFGEF1	ARFGEF2
ARFGEF1	FKBP2
ARFGEF2	EXOC7
ARFGEF2	GBF1
ARFIP2	CDC42
ARFIP2	RAC2
ARFIP2	RHOG
ARFRP1	CYTH1
ARG1	ARG2
ARG1	NOS1
ARHGAP1	BNIP2
ARHGAP1	ITPR1
ARHGAP1	PIK3R1
ARHGAP1	PTPN11
ARHGAP10	GPSM1
ARHGAP10	GPSM2
ARHGAP10	PKN3
ARHGAP17	PIK3R1
ARHGAP17	TRIP10
ARHGAP25	ARHGAP30
ARHGAP26	GPSM1
ARHGAP26	GPSM2
ARHGAP26	INSR
ARHGAP26	PKN1
ARHGAP26	PKN3
ARHGAP26	PTK2
ARHGAP4	CORO1A
ARHGAP4	HCLS1
ARHGAP4	HMHA1
ARHGAP4	IL2RG
ARHGAP4	INPP5D
ARHGAP4	KIAA0053
ARHGAP4	LTB
ARHGAP4	NRAS
ARHGAP4	STAT5A
ARHGAP4	VAV1
ARHGAP5	ITGA5
ARHGAP5	ITGAV
ARHGAP5	ITGB1
ARHGAP5	PTK2B
ARHGAP5	PXN
ARHGAP5	RAB5A
ARHGAP5	RASA1
ARHGAP5	RND1
ARHGAP5	RND2
ARHGAP5	RND3
ARHGDIA	FAS
ARHGDIA	MAPK8
ARHGDIA	MSN
ARHGDIB	B2M
ARHGDIB	CD37
ARHGDIB	CD52
ARHGDIB	CD53
ARHGDIB	CD74
ARHGDIB	CECR1
ARHGDIB	CORO1A
ARHGDIB	CXCR4
ARHGDIB	FAIM3
ARHGDIB	GMFG
ARHGDIB	HCLS1
ARHGDIB	HLA-A
ARHGDIB	HLA-B
ARHGDIB	HLA-C
ARHGDIB	HLA-DMA
ARHGDIB	HLA-DPA1
ARHGDIB	HLA-DPB1
ARHGDIB	HLA-DQA1
ARHGDIB	HLA-DQB1
ARHGDIB	HLA-DRA
ARHGDIB	HLA-G
ARHGDIB	HMHA1
ARHGDIB	IL16
ARHGDIB	IL2RG
ARHGDIB	INPP5D
ARHGDIB	ITGB2
ARHGDIB	LAPTM5
ARHGDIB	LCP1
ARHGDIB	MSN
ARHGDIB	PIK3CD
ARHGDIB	SELL
ARHGDIB	SLA
ARHGDIB	SRGN
ARHGDIB	UCP2
ARHGDIB	VAV1
ARHGEF1	CNKSR1
ARHGEF1	HRAS
ARHGEF1	RAP1A
ARHGEF11	CRK
ARHGEF11	GNA12
ARHGEF11	GNA13
ARHGEF11	LPAR1
ARHGEF11	LPAR2
ARHGEF11	PLCG1
ARHGEF12	LPAR1
ARHGEF12	LPAR2
ARHGEF12	TEC
ARHGEF2	PRKCI
ARHGEF2	RRAS2
ARHGEF2	YWHAE
ARHGEF4	VAV1
ARHGEF5	PLCG1
ARHGEF6	ARHGEF7
ARHGEF6	EPHB2
ARHGEF6	GIT1
ARHGEF6	INPP5D
ARHGEF6	TGFBR2
ARHGEF7	SHANK2
ARID1A	ARID1B
ARID1A	GATA1
ARID1A	KLF1
ARID1A	MLLT1
ARID1A	SMARCA2
ARID1A	SMARCD2
ARID1B	MLLT1
ARID1B	RELB
ARID1B	SMAD9
ARID1B	SMARCA2
ARID1B	SMARCA4
ARID1B	SMARCB1
ARID1B	SMARCC1
ARID1B	SMARCC2
ARID1B	SMARCD1
ARID1B	SMARCD2
ARID1B	SMARCE1
ARID2	PBRM1
ARID2	SMARCB1
ARID2	SMARCE1
ARID3A	E2F1
ARID3A	E2F2
ARID3A	E2F4
ARID3A	PML
ARID3A	TLE1
ARID3A	TLE2
ARID3A	TLE3
ARID3A	TLE4
ARID3A	TP53
ARID3B	TLE1
ARID3B	TLE2
ARID3B	TLE3
ARID3B	TLE4
ARID3C	TLE1
ARID3C	TLE2
ARID3C	TLE3
ARID3C	TLE4
ARID4A	HDAC1
ARID4A	HDAC2
ARID4A	HDAC3
ARID4A	JARID1A
ARID4A	RB1
ARID4A	RBL1
ARID4A	SIN3A
ARID4B	ATRX
ARID4B	BCLAF1
ARID4B	CSRNP2
ARID4B	JMJD1C
ARID4B	MED23
ARID4B	NR3C1
ARID4B	PNRC2
ARID4B	PSIP1
ARID4B	SP3
ARID4B	SUB1
ARID4B	ZBTB1
ARID4B	ZBTB11
ARID4B	ZKSCAN2
ARIH1	UBE2L3
ARIH1	UBE2L6
ARIH2	TP53
ARIH2	UBE2L3
ARL1	ARL4A
ARL1	ARL5A
ARL1	ARL5B
ARL1	GCC1
ARL1	GCC2
ARL1	GOLGA1
ARL1	GOLGA4
ARL1	RAB1A
ARL1	RALBP1
ARL15	PDE6D
ARL15	UNC119
ARL2	ARL3
ARL2	PDE6D
ARL2	UNC119
ARL3	GOLGA4
ARL3	PDE6D
ARL3	RIF1
ARL3	RP2
ARL3	UNC119
ARL4D	UNC119
ARL6IP5	PRAF2
ARL6IP5	SLC1A1
ARL6IP5	UBA3
ARL8B	RAB5A
ARL8B	RAB6C
ARMC6	STK36
ARNT	ARNT2
ARNT	CLOCK
ARNT	CSNK2A1
ARNT	ESR1
ARNT	GTF2F1
ARNT	GTF2F2
ARNT	HEY1
ARNT	HEY2
ARNT	HSP90AA1
ARNT	NCOA7
ARNT	NCOR2
ARNT	NPAS1
ARNT	NPAS2
ARNT	NPAS3
ARNT	NPAS4
ARNT	PML
ARNT	POU3F1
ARNT	POU3F3
ARNT	POU3F4
ARNT	PTGES3
ARNT	SIM1
ARNT	SIM2
ARNT	SMAD9
ARNT	UBE2I
ARNT2	CLOCK
ARNT2	NPAS1
ARNT2	NPAS2
ARNT2	NPAS3
ARNT2	NPAS4
ARNT2	POU3F1
ARNT2	POU3F2
ARNT2	POU3F3
ARNT2	POU3F4
ARNT2	SIM1
ARNT2	SIM2
ARNTL	EP300
ARNTL	EPAS1
ARNTL	HIF1A
ARNTL	HLF
ARNTL	HSP90AA1
ARNTL	NPAS1
ARNTL	NPAS3
ARNTL	NPAS4
ARNTL	PCAF
ARNTL	POU3F1
ARNTL	POU3F2
ARNTL	POU3F3
ARNTL	POU3F4
ARNTL	RARA
ARNTL	RXRA
ARNTL	SIM1
ARNTL	SIM2
ARNTL2	CLOCK
ARNTL2	EPAS1
ARNTL2	NPAS1
ARNTL2	NPAS2
ARNTL2	NPAS3
ARNTL2	POU3F1
ARNTL2	POU3F3
ARNTL2	POU3F4
ARNTL2	SIM1
ARNTL2	SIM2
ARPC1B	ARPC5
ARPC1B	PFN1
ARPC1B	TCIRG1
ARPC2	ARPC5
ARPC2	CAP1
ARPC3	ARPC5
ARPC3	CAPZA1
ARPC3	HNRNPA2B1
ARPC5	CAP1
ARPC5	RAP1B
ARPM1	SEC24A
ARPM1	SEC24B
ARPM1	SEC24C
ARPM1	SEC24D
ARR3	CAMK2B
ARR3	FSHR
ARR3	MAP2K7
ARR3	OPN1MW
ARR3	OPN4
ARR3	PTAFR
ARR3	RHO
ARRB1	C5AR1
ARRB1	CAMK2B
ARRB1	CCR2
ARRB1	MAPK10
ARRB1	TRHR
ARRB2	AVPR2
ARRB2	CALM1
ARRB2	CAMK2B
ARRB2	LST1
ARRB2	MAPK10
ARRB2	NTS
ARRB2	NTSR1
ARRB2	PTAFR
ARRB2	TRH
ARSA	ARSB
ARSF	SNRNP70
ARTN	GFRA3
ARVCF	CDH1
ARVCF	CDH15
ARVCF	CDH2
ARVCF	CNTN1
ARVCF	CNTN2
ARVCF	ERBB2IP
ARVCF	MAG
ARVCF	RHOA
[truncated: 95,991 more rows]
